# Supplementary material for: HMMerThread: Detecting Remote, Functional Conserved Domains in Entire Genomes by Combining Relaxed Sequence-Database Searches with Fold Recognition
Source: PLoS One. 2011 Mar 10;6(3):e17568. doi: 10.1371/journal.pone.0017568 (PMC3053371; doi:10.1371/journal.pone.0017568)
Supplement: Table S2 — Comparison of performance of the old and new version of HMMerThread, GenTHREADER and Superfamily. (XLS) [file pone.0017568.s005.xls]

## Sheet: Summary
Pfam10 vs Pfam22
HMMerThread (new version, validation in 2 species)				HMMerThread (old version, based on Threader 3.5, ProFAT)
True Positives Validated 2Species	217			True Positives	186
False Positives Validated 2Species	76			False Positives	53
False Negatives Validated 2Species	47			False Negatives	197
True Negatives Validated 2Species	845			True Negatives	781
False Negative Rate	0.18			False Negative Rate	0.51
False Positive Rate	0.082519			False Positive Rate	0.0635492
Precision	0.740614			Precision	0.778243
Recall	0.82197			Recall	0.48564
Accuracy	0.896203			Accuracy	0.794577
GenThreader				Superfamily
True Positives	121			True Positives	271
False Positives	5			False Positives	29
False Negatives	256			False Negatives	91
True Negatives	773			True Negatives	565
False Negatvie Rate	0.68			False Negative Rate	0.25
False Positive Rate	0.0225989			False Positive Rate	0.0488215
Precision	0.960317			Precision	0.903333
Recall	0.320955			Recall	0.748619
Accuracy	0.774026			Accuracy	0.874477

## Sheet: HMMerThread new
Protein ID	Pfam Domain	p-value	e-value	Clan	Expected	Is Expected	WeakDomainSet	Expected Clan	Is Clan	TP	FP	FN	TN	Species1	Validation Status	Species2	Validation Status	Species3	Validation Status	isoformID	validation 1 species	validation 2 species	validation 3 species	TP (1s)	TP (2s)	TP (3s)	FP (1s)	FP (2s)	FP (3s)	FN (1s)	FN (2s)	FN (3s)	TN (1s)	TN (2s)	TN (3s)
XP_942100.1	RA	1.71e-05	9.2	CL0072	RA	TRUE	1	CL0072	TRUE	1	0	0	0	Cf	validated	Gg	validated				1	1	0	1	1	0	0	0	0	0	0	0	0	0	0
XP_001133623.1	CS	3.49e-12	0.62	CL0190	CS	TRUE	1	CL0190	TRUE	1	0	0	0	Cf	validated	Gg	validated	Mm	validated		1	1	1	1	1	1	0	0	0	0	0	0	0	0	0
XP_001133344.1	Ricin_B_lectin	3.32e-29	0.47	CL0066	Ricin_B_lectin	TRUE	1	CL0066	TRUE	1	0	0	0	Mm	validated						1	0	0	1	0	0	0	0	0	0	0	0	0	0	0
XP_001133320.1	PG_binding_1	4.36e-06	0.14	CL0244	PG_binding_1	TRUE	1	CL0244	TRUE	1	0	0	0	Cf	validated	Gg	validated	Mm	validated		1	1	1	1	1	1	0	0	0	0	0	0	0	0	0
XP_001130163.1	DAO	1.32e-06	2.8	CL0063	DAO	TRUE	1	CL0063	TRUE	1	0	0	0	Cf	validated	Gg	validated	Mm	validated		1	1	1	1	1	1	0	0	0	0	0	0	0	0	0
XP_001128291.1	PARP	3.83e-09	0.32	CL0084	PARP	TRUE	1	CL0084	TRUE	1	0	0	0	Cf	validated	Gg	validated	Mm	validated		1	1	1	1	1	1	0	0	0	0	0	0	0	0	0			Threshold	0.001
XP_001127146.1	PH	5.45e-09	22	CL0266	PH	TRUE	1	CL0266	TRUE	1	0	0	0	Cf	validated						1	0	0	1	0	0	0	0	0	0	0	0	0	0	0						True Positives Validated 1Species	274
NP_997630.1	efhand	1.95e-26	4.4e-05	CL0220	efhand	TRUE	1	CL0220	TRUE	1	0	0	0	Gg	validated						1	0	0	1	0	0	0	0	0	0	0	0	0	0	0						True Positives Validated 2Species	217
NP_997543.1	zf-CCCH	4.03e-07	0.52	noClan	zf-CCCH	TRUE	1	noClan	TRUE	1	0	0	0	Cf	validated	Mm	validated	Gg	not validated		1	1	0	1	1	0	0	0	0	0	0	0	0	0	0						True Positives Validated 3Species	116
NP_996671.1	Sigma54_activat	2.41e-06	0.2	CL0023	Sigma54_activat	TRUE	1	CL0023	TRUE	1	0	0	0	Cf	validated	Gg	validated	Mm	not validated		1	1	0	1	1	0	0	0	0	0	0	0	0	0	0			True Positives	372
NP_976226.1	APH	0.0003	12	CL0016	APH	TRUE	1	CL0016	TRUE	1	0	0	0	Cf	validated	Gg	validated	Mm	validated		1	1	1	1	1	1	0	0	0	0	0	0	0	0	0			False Positives	142		False Positives Validated 1Species	103
NP_955459.1	zf-C2H2	3.19e-12	0.00015	noClan	zf-C2H2	TRUE	1	noClan	TRUE	1	0	0	0	Gg	validated	Mm	validated				1	1	0	1	1	0	0	0	0	0	0	0	0	0	0			False Negatives	18		False Positives Validated 2Species	76
NP_954649.2	ig	2.3e-21	1.7e-07	CL0011	ig	TRUE	1	CL0011	TRUE	1	0	0	0	Mm	validated						1	0	0	1	0	0	0	0	0	0	0	0	0	0	0			True Negatives	867		False Positives Validated 3Species	32
NP_951060.1	cNMP_binding	1.04e-21	0.65	noClan	cNMP_binding	TRUE	1	noClan	TRUE	1	0	0	0	Cf	validated	Mm	validated				1	1	0	1	1	0	0	0	0	0	0	0	0	0	0			Total	1399
NP_940918.1	Ricin_B_lectin	0.000940307	1	CL0066	Ricin_B_lectin	TRUE	1	CL0066	TRUE	1	0	0	0	Cf	validated	Gg	validated	Mm	validated		1	1	1	1	1	1	0	0	0	0	0	0	0	0	0						False Negatives Validated 1Species	46	9
NP_940871.1	MORN	0.000409372	0.0067	CL0251	MORN	TRUE	1	CL0251	TRUE	1	0	0	0	Gg	validated	Mm	not validated				1	0	0	1	0	0	0	0	0	0	0	0	0	0	0						False Negatives Validated 2Species	47	8
NP_877420.1	DAO	2.64e-06	7.1	CL0063	DAO	TRUE	1	CL0063	TRUE	1	0	0	0	Cf	validated	Mm	validated				1	1	0	1	1	0	0	0	0	0	0	0	0	0	0			Results 1Species Validations			False Negatives Validated 3Species	55	0
NP_877419.1	DAO	2.64e-06	7.1	CL0063	DAO	TRUE	1	CL0063	TRUE	1	0	0	0	Cf	validated	Mm	validated			NP_877420.1	1	1	0	1	1	0	0	0	0	0	0	0	0	0	0			True Positive Rate	0.85625	tp/(tp+fn)
NP_877393.1	DAO	2.64e-06	7.1	CL0063	DAO	TRUE	1	CL0063	TRUE	1	0	0	0	Cf	validated	Mm	validated			NP_877420.1	1	1	0	1	1	0	0	0	0	0	0	0	0	0	0			False Positive Rate	0.114444	fp/(fp+tn)	True Negatives Validated 1Species	797	70
NP_872349.1	PUA	9.38e-07	1.1	CL0178	PUA	TRUE	1	CL0178	TRUE	1	0	0	0	Cf	validated	Gg	validated	Mm	validated		1	1	1	1	1	1	0	0	0	0	0	0	0	0	0						True Negatives Validated 2Species	845	22
NP_859531.1	DEAD	4.59e-05	12	CL0008	DEAD	TRUE	1	CL0008	TRUE	1	0	0	0	Cf	validated	Mm	validated				1	1	0	1	1	0	0	0	0	0	0	0	0	0	0			Precision	0.72679	tp/(tp+fp)	True Negatives Validated 3Species	865	2
NP_808227.1	APH	1.28e-07	4.3	CL0016	APH	TRUE	1	CL0016	TRUE	1	0	0	0	Cf	validated	Gg	validated	Mm	validated		1	1	1	1	1	1	0	0	0	0	0	0	0	0	0			Recall	0.85625	tp/(tp+fn)
NP_775913.1	GSH-S_ATP	0.0014	7.1	CL0179	GSH-S_ATP	TRUE	1	CL0179	TRUE	0	0	1	0	Cf	validated	Mm	validated				1	1	0	0	0	0	0	0	0	1	1	0	0	0	0			Accuracy	0.877869	(tp+tn)/(tp+tn+fp+fn)
NP_775891.2	Glyco_hydro_20	1.02e-07	0.11	CL0058	Glyco_hydro_20	TRUE	1	CL0058	TRUE	1	0	0	0	Cf	validated	Gg	validated				1	1	0	1	1	0	0	0	0	0	0	0	0	0	0
NP_775771.3	APH	6.39e-08	5.2	CL0016	APH	TRUE	1	CL0016	TRUE	1	0	0	0	Cf	validated	Mm	validated	Gg	not validated		1	1	0	1	1	0	0	0	0	0	0	0	0	0	0
NP_775756.3	zf-C2H2	0.0192	0.0012	noClan	zf-C2H2	TRUE	1	noClan	TRUE	0	0	1	0	Cf	validated	Mm	validated	Gg	not validated		1	1	0	0	0	0	0	0	0	1	1	0	0	0	0			Results 2Species Validations
NP_775465.1	ig	1.14e-38	0.0017	CL0011	ig	TRUE	1	CL0011	TRUE	1	0	0	0	Cf	validated	Gg	validated	Mm	validated		1	1	1	1	1	1	0	0	0	0	0	0	0	0	0			True Positive Rate	0.82197	tp/(tp+fn)
NP_758963.1	PAS	6.26e-06	13	CL0183	PAS	TRUE	1	CL0183	TRUE	1	0	0	0	Cf	validated	Gg	validated	Mm	validated		1	1	1	1	1	1	0	0	0	0	0	0	0	0	0			False Positive Rate	0.082519	fp/(fp+tn)
NP_758454.1	cobW	1.46e-06	3.3	noClan	cobW	TRUE	1	noClan	TRUE	1	0	0	0	Cf	validated	Gg	validated	Mm	validated		1	1	1	1	1	1	0	0	0	0	0	0	0	0	0
NP_742053.1	PAS	2.5e-05	2.9	CL0183	PAS	TRUE	1	CL0183	TRUE	1	0	0	0	Cf	validated	Mm	validated				1	1	0	1	1	0	0	0	0	0	0	0	0	0	0			Precision	0.740614	tp/(tp+fp)
NP_722523.1	RGS	7.93e-14	0.34	CL0272	RGS	TRUE	1	CL0272	TRUE	1	0	0	0	Cf	validated	Gg	validated	Mm	validated		1	1	1	1	1	1	0	0	0	0	0	0	0	0	0			Recall	0.82197	tp/(tp+fn)
NP_690883.1	EGF	6.36e-33	0.13	CL0001	EGF	TRUE	1	CL0001	TRUE	1	0	0	0	Cf	validated						1	0	0	1	0	0	0	0	0	0	0	0	0	0	0			Accuracy	0.896203	(tp+tn)/(tp+tn+fp+fn)
NP_689785.1	SKI	4.44e-13	0.45	CL0023	SKI	TRUE	1	CL0023	TRUE	1	0	0	0	Cf	validated	Gg	validated	Mm	validated		1	1	1	1	1	1	0	0	0	0	0	0	0	0	0
NP_671724.1	PG_binding_1	1.75e-12	0.37	CL0244	PG_binding_1	TRUE	1	CL0244	TRUE	1	0	0	0	Cf	validated	Mm	validated				1	1	0	1	1	0	0	0	0	0	0	0	0	0	0
NP_671488.1	cNMP_binding	1.04e-17	0.29	noClan	cNMP_binding	TRUE	1	noClan	TRUE	1	0	0	0	Cf	validated	Mm	validated				1	1	0	1	1	0	0	0	0	0	0	0	0	0	0			Results 3Species Validations
NP_663696.1	BRCT	1.51e-06	0.86	noClan	BRCT	TRUE	1	noClan	TRUE	1	0	0	0	Gg	validated	Cf	not validated				1	0	0	1	0	0	0	0	0	0	0	0	0	0	0			True Positive Rate	0.678363	tp/(tp+fn)
NP_663306.1	APH	0.0002	4.8	CL0016	APH	TRUE	1	CL0016	TRUE	1	0	0	0	Gg	validated	Mm	validated				1	1	0	1	1	0	0	0	0	0	0	0	0	0	0			False Positive Rate	0.0356745	fp/(fp+tn)
NP_663305.1	APH	0.0001	4.8	CL0016	APH	TRUE	1	CL0016	TRUE	1	0	0	0	Gg	validated	Mm	validated			NP_663306.1	1	1	0	1	1	0	0	0	0	0	0	0	0	0	0
NP_663304.1	APH	0.0002	4.8	CL0016	APH	TRUE	1	CL0016	TRUE	1	0	0	0	Gg	validated	Mm	validated			NP_663306.1	1	1	0	1	1	0	0	0	0	0	0	0	0	0	0			Precision	0.783784	tp/(tp+fp)
NP_660339.1	ig	6.45e-23	0.0018	CL0011	ig	TRUE	1	CL0011	TRUE	1	0	0	0	Cf	validated	Mm	validated				1	1	0	1	1	0	0	0	0	0	0	0	0	0	0			Recall	0.678363	tp/(tp+fn)
NP_659499.1	zf-C2H2	1.67e-05	0.27	noClan	zf-C2H2	TRUE	1	noClan	TRUE	1	0	0	0	Cf	validated	Gg	validated	Mm	validated		1	1	1	1	1	1	0	0	0	0	0	0	0	0	0			Accuracy	0.918539	(tp+tn)/(tp+tn+fp+fn)
NP_647479.2	PAS	2.43e-05	13	CL0183	PAS	TRUE	1	CL0183	TRUE	1	0	0	0	Cf	validated	Gg	validated	Mm	validated	NP_758963.1	1	1	1	1	1	1	0	0	0	0	0	0	0	0	0
NP_631913.2	dsrm	4.63e-25	0.18	CL0196	dsrm	TRUE	1	CL0196	TRUE	1	0	0	0	Mm	validated						1	0	0	1	0	0	0	0	0	0	0	0	0	0	0
NP_620636.1	DEAD	4.02e-15	0.54	CL0008	DEAD	TRUE	1	CL0008	TRUE	1	0	0	0	Cf	validated	Mm	validated				1	1	0	1	1	0	0	0	0	0	0	0	0	0	0
NP_612494.1	MMR_HSR1	3.45e-08	16	CL0017	MMR_HSR1	TRUE	1	CL0017	TRUE	1	0	0	0	Cf	validated	Gg	validated	Mm	validated		1	1	1	1	1	1	0	0	0	0	0	0	0	0	0
NP_612412.2	efhand	1.28e-28	1.3	CL0220	efhand	TRUE	1	CL0220	TRUE	1	0	0	0	Cf	validated	Gg	validated	Mm	validated		1	1	1	1	1	1	0	0	0	0	0	0	0	0	0
NP_443178.1	HR1	1.16e-05	0.11	noClan	HR1	TRUE	1	noClan	TRUE	1	0	0	0	Cf	validated	Mm	validated				1	1	0	1	1	0	0	0	0	0	0	0	0	0	0
NP_443163.1	ig	6.71e-07	2.7	CL0011	ig	TRUE	1	CL0011	TRUE	1	0	0	0	Mm	validated						1	0	0	1	0	0	0	0	0	0	0	0	0	0	0
NP_443133.2	efhand	1.31e-06	0.00028	CL0220	efhand	TRUE	1	CL0220	TRUE	1	0	0	0	Cf	validated						1	0	0	1	0	0	0	0	0	0	0	0	0	0	0
NP_443125.1	F5_F8_type_C	4.18e-10	0.63	CL0202	F5_F8_type_C	TRUE	1	CL0202	TRUE	1	0	0	0	Cf	validated	Gg	validated	Mm	validated		1	1	1	1	1	1	0	0	0	0	0	0	0	0	0
NP_284941.2	MMR_HSR1	4.08e-07	29	CL0017	MMR_HSR1	TRUE	1	CL0017	TRUE	1	0	0	0	Cf	validated	Gg	validated	Mm	validated		1	1	1	1	1	1	0	0	0	0	0	0	0	0	0
NP_149163.2	SMC_N	1.9e-05	21	CL0023	SMC_N	TRUE	1	CL0023	TRUE	1	0	0	0	Cf	validated						1	0	0	1	0	0	0	0	0	0	0	0	0	0	0
NP_149059.1	PGAM	4.34e-06	10	CL0071	PGAM	TRUE	1	CL0071	TRUE	1	0	0	0	Cf	validated	Mm	validated				1	1	0	1	1	0	0	0	0	0	0	0	0	0	0
NP_127499.1	AAA	6.77e-05	0.42	CL0023	AAA	TRUE	1	CL0023	TRUE	1	0	0	0	Cf	validated	Mm	not validated				1	0	0	1	0	0	0	0	0	0	0	0	0	0	0
NP_127497.1	AAA	0.000152399	0.42	CL0023	AAA	TRUE	1	CL0023	TRUE	1	0	0	0	Cf	validated	Mm	not validated			NP_127499.1	1	0	0	1	0	0	0	0	0	0	0	0	0	0	0
NP_116233.1	APH	3.83e-06	1.2	CL0016	APH	TRUE	1	CL0016	TRUE	1	0	0	0	Cf	validated	Gg	validated	Mm	validated		1	1	1	1	1	1	0	0	0	0	0	0	0	0	0
NP_116175.1	zf-CCCH	7.65e-08	3.7e-06	noClan	zf-CCCH	TRUE	1	noClan	TRUE	1	0	0	0	Cf	validated						1	0	0	1	0	0	0	0	0	0	0	0	0	0	0
NP_116166.6	ig	1.12e-09	0.42	CL0011	ig	TRUE	1	CL0011	TRUE	1	0	0	0	Cf	validated	Mm	validated				1	1	0	1	1	0	0	0	0	0	0	0	0	0	0
NP_116127.3	ig	1.71e-38	0.4	CL0011	ig	TRUE	1	CL0011	TRUE	1	0	0	0	Cf	validated						1	0	0	1	0	0	0	0	0	0	0	0	0	0	0
NP_115972.2	SMC_N	1.9e-05	21	CL0023	SMC_N	TRUE	1	CL0023	TRUE	1	0	0	0	Cf	validated	Mm	validated			NP_149163.2	1	1	0	1	1	0	0	0	0	0	0	0	0	0	0
NP_115746.1	zf-C2H2	3.48e-15	0.68	noClan	zf-C2H2	TRUE	1	noClan	TRUE	1	0	0	0	Cf	validated	Mm	validated				1	1	0	1	1	0	0	0	0	0	0	0	0	0	0
NP_115709.3	AhpC-TSA	4.96e-05	43	CL0172	AhpC-TSA	TRUE	1	CL0172	TRUE	1	0	0	0	Cf	validated	Mm	validated				1	1	0	1	1	0	0	0	0	0	0	0	0	0	0
NP_115604.1	Epimerase	1.3e-24	1.5	CL0063	Epimerase	TRUE	1	CL0063	TRUE	1	0	0	0	Cf	validated	Gg	validated	Mm	validated		1	1	1	1	1	1	0	0	0	0	0	0	0	0	0
NP_114426.1	APH	3.83e-06	18	CL0016	APH	TRUE	1	CL0016	TRUE	1	0	0	0	Cf	validated	Gg	validated	Mm	validated		1	1	1	1	1	1	0	0	0	0	0	0	0	0	0
NP_112484.1	AP_endonuc_2	5.46e-15	3.6	CL0152	AP_endonuc_2	TRUE	1	CL0152	TRUE	1	0	0	0	Cf	validated	Mm	validated				1	1	0	1	1	0	0	0	0	0	0	0	0	0	0
NP_110430.5	WD40	0.00139414	0.12	CL0186	WD40	TRUE	1	CL0186	TRUE	0	0	1	0	Cf	validated	Gg	validated	Mm	not validated		1	1	0	0	0	0	0	0	0	1	1	0	0	0	0
NP_110406.1	PAS	2.43e-05	6	CL0183	PAS	TRUE	1	CL0183	TRUE	1	0	0	0	Cf	validated	Mm	validated				1	1	0	1	1	0	0	0	0	0	0	0	0	0	0
NP_079537.1	Activin_recp	2.65e-05	1.2	CL0117	Activin_recp	TRUE	1	CL0117	TRUE	1	0	0	0	Cf	validated	Mm	validated				1	1	0	1	1	0	0	0	0	0	0	0	0	0	0
NP_079428.1	CbiA	1.69e-08	9.1	noClan	CbiA	TRUE	1	noClan	TRUE	1	0	0	0	Cf	validated	Gg	validated				1	1	0	1	1	0	0	0	0	0	0	0	0	0	0
NP_079328.3	APH	3.83e-06	13	CL0016	APH	TRUE	1	CL0016	TRUE	1	0	0	0	Cf	validated	Gg	validated	Mm	validated		1	1	1	1	1	1	0	0	0	0	0	0	0	0	0
NP_079203.3	RA	8.53e-05	9.5	CL0072	RA	TRUE	1	CL0072	TRUE	1	0	0	0	Mm	validated	Cf	not validated				1	0	0	1	0	0	0	0	0	0	0	0	0	0	0
NP_079130.2	DAO	0.002	39	CL0063	DAO	TRUE	1	CL0063	TRUE	0	0	1	0	Gg	validated	Mm	validated				1	1	0	0	0	0	0	0	0	1	1	0	0	0	0
NP_079107.6	ADH_zinc_N	1.79e-05	11	CL0063	ADH_zinc_N	TRUE	1	CL0063	TRUE	1	0	0	0	Cf	validated	Gg	validated				1	1	0	1	1	0	0	0	0	0	0	0	0	0	0
NP_078891.2	PARP	3.83e-09	0.32	CL0084	PARP	TRUE	1	CL0084	TRUE	1	0	0	0	Cf	validated	Gg	validated	Mm	validated	XP_001128291.1	1	1	1	1	1	1	0	0	0	0	0	0	0	0	0
NP_077278.1	PG_binding_1	1.75e-12	15	CL0244	PG_binding_1	TRUE	1	CL0244	TRUE	1	0	0	0	Cf	validated	Gg	validated	Mm	validated		1	1	1	1	1	1	0	0	0	0	0	0	0	0	0
NP_076973.1	tRNA_anti	6.9e-07	0.51	CL0021	tRNA_anti	TRUE	1	CL0021	TRUE	1	0	0	0	Cf	validated	Mm	validated				1	1	0	1	1	0	0	0	0	0	0	0	0	0	0
NP_072086.2	PG_binding_1	3.5e-12	4.2	CL0244	PG_binding_1	TRUE	1	CL0244	TRUE	1	0	0	0	Cf	validated	Gg	validated	Mm	validated		1	1	1	1	1	1	0	0	0	0	0	0	0	0	0
NP_071926.4	RA	2.98e-07	0.22	CL0072	RA	TRUE	1	CL0072	TRUE	1	0	0	0	Cf	validated	Gg	validated	Mm	validated		1	1	1	1	1	1	0	0	0	0	0	0	0	0	0
NP_071913.1	PG_binding_1	1.16e-05	0.43	CL0244	PG_binding_1	TRUE	1	CL0244	TRUE	1	0	0	0	Cf	validated	Mm	validated				1	1	0	1	1	0	0	0	0	0	0	0	0	0	0
NP_071908.2	AhpC-TSA	1.06e-19	4.9	CL0172	AhpC-TSA	TRUE	1	CL0172	TRUE	1	0	0	0	Cf	validated	Mm	validated				1	1	0	1	1	0	0	0	0	0	0	0	0	0	0
NP_071756.2	cNMP_binding	1.33e-10	0.33	noClan	cNMP_binding	TRUE	1	noClan	TRUE	1	0	0	0	Gg	validated	Mm	validated				1	1	0	1	1	0	0	0	0	0	0	0	0	0	0
NP_071445.1	CARD	1.2e-09	0.43	CL0041	CARD	TRUE	1	CL0041	TRUE	1	0	0	0	Cf	validated	Mm	validated				1	1	0	1	1	0	0	0	0	0	0	0	0	0	0
NP_071418.2	cNMP_binding	6.41e-07	1.9	noClan	cNMP_binding	TRUE	1	noClan	TRUE	1	0	0	0	Gg	validated	Mm	validated				1	1	0	1	1	0	0	0	0	0	0	0	0	0	0
NP_071405.2	PG_binding_1	5.81e-06	0.45	CL0244	PG_binding_1	TRUE	1	CL0244	TRUE	1	0	0	0	Cf	validated	Mm	validated	Gg	not validated		1	1	0	1	1	0	0	0	0	0	0	0	0	0	0
NP_071397.2	SET	4.59e-10	0.22	noClan	SET	TRUE	1	noClan	TRUE	1	0	0	0	Cf	validated	Gg	validated	Mm	validated		1	1	1	1	1	1	0	0	0	0	0	0	0	0	0
NP_068834.2	zf-C2H2	1.72e-07	4.6e-05	noClan	zf-C2H2	TRUE	1	noClan	TRUE	1	0	0	0	Cf	validated	Gg	validated	Mm	not validated		1	1	0	1	1	0	0	0	0	0	0	0	0	0	0
NP_068813.1	SEA	6.81e-06	3.7	noClan	SEA	TRUE	1	noClan	TRUE	1	0	0	0	Cf	validated	Gg	validated	Mm	not validated		1	1	0	1	1	0	0	0	0	0	0	0	0	0	0
NP_067046.1	efhand	0.000323995	0.00059	CL0220	efhand	TRUE	1	CL0220	TRUE	1	0	0	0	Mm	validated						1	0	0	1	0	0	0	0	0	0	0	0	0	0	0
NP_067044.2	Activin_recp	3.23e-07	0.37	CL0117	Activin_recp	TRUE	1	CL0117	TRUE	1	0	0	0	Cf	validated	Mm	validated				1	1	0	1	1	0	0	0	0	0	0	0	0	0	0
NP_067042.1	ig	6.12e-53	1.1e-07	CL0011	ig	TRUE	1	CL0011	TRUE	1	0	0	0	Cf	validated	Mm	validated				1	1	0	1	1	0	0	0	0	0	0	0	0	0	0
NP_066923.3	Beta_elim_lyase	6.25e-12	30	CL0061	Beta_elim_lyase	TRUE	1	CL0061	TRUE	1	0	0	0	Cf	validated	Gg	validated	Mm	validated		1	1	1	1	1	1	0	0	0	0	0	0	0	0	0
NP_065842.1	APH	0.0001	4	CL0016	APH	TRUE	1	CL0016	TRUE	1	0	0	0	Cf	validated	Gg	validated	Mm	validated		1	1	1	1	1	1	0	0	0	0	0	0	0	0	0
NP_065201.1	RGS	8.85e-06	0.34	CL0272	RGS	TRUE	1	CL0272	TRUE	1	0	0	0	Cf	validated	Gg	validated	Mm	validated	NP_722523.1	1	1	1	1	1	1	0	0	0	0	0	0	0	0	0
NP_064599.2	PARP	6.6e-06	5.7	CL0084	PARP	TRUE	1	CL0084	TRUE	1	0	0	0	Cf	validated	Gg	validated	Mm	validated		1	1	1	1	1	1	0	0	0	0	0	0	0	0	0
NP_064580.2	Epimerase	3.2e-05	0.24	CL0063	Epimerase	TRUE	1	CL0063	TRUE	1	0	0	0	Cf	validated	Mm	validated				1	1	0	1	1	0	0	0	0	0	0	0	0	0	0
NP_064569.3	cNMP_binding	0.000109941	2	noClan	cNMP_binding	TRUE	1	noClan	TRUE	1	0	0	0	Cf	validated	Mm	validated				1	1	0	1	1	0	0	0	0	0	0	0	0	0	0
NP_064510.1	ig	4.47e-07	1.1	CL0011	ig	TRUE	1	CL0011	TRUE	1	0	0	0	Mm	validated						1	0	0	1	0	0	0	0	0	0	0	0	0	0	0
NP_062550.2	ig	3.95e-08	9e-07	CL0011	ig	TRUE	1	CL0011	TRUE	1	0	0	0	Cf	validated						1	0	0	1	0	0	0	0	0	0	0	0	0	0	0
NP_062548.1	ig	0.000103215	1.1	CL0011	ig	TRUE	1	CL0011	TRUE	1	0	0	0	Mm	validated						1	0	0	1	0	0	0	0	0	0	0	0	0	0	0
NP_060918.2	Adaptin_N	1.46e-06	0.15	CL0019	Adaptin_N	TRUE	1	CL0019	TRUE	1	0	0	0	Cf	validated	Gg	validated				1	1	0	1	1	0	0	0	0	0	0	0	0	0	0
NP_060833.1	DAO	7.71e-11	48	CL0063	DAO	TRUE	1	CL0063	TRUE	1	0	0	0	Gg	validated						1	0	0	1	0	0	0	0	0	0	0	0	0	0	0
NP_060784.3	UQ_con	7.87e-33	1.6	CL0208	UQ_con	TRUE	1	CL0208	TRUE	1	0	0	0	Cf	validated	Gg	validated	Mm	validated		1	1	1	1	1	1	0	0	0	0	0	0	0	0	0
NP_060777.3	MMR_HSR1	5.94e-05	2.2	CL0017	MMR_HSR1	TRUE	1	CL0017	TRUE	1	0	0	0	Cf	validated	Mm	validated	Gg	not validated		1	1	0	1	1	0	0	0	0	0	0	0	0	0	0
NP_060667.2	zf-C2H2	1.07e-07	1.7e-05	noClan	zf-C2H2	TRUE	1	noClan	TRUE	1	0	0	0	Gg	validated	Mm	validated			NP_955459.1	1	1	0	1	1	0	0	0	0	0	0	0	0	0	0
NP_060651.2	zf-C2H2	3.54e-06	0.0013	noClan	zf-C2H2	TRUE	1	noClan	TRUE	1	0	0	0	Cf	validated	Gg	validated				1	1	0	1	1	0	0	0	0	0	0	0	0	0	0
NP_060220.2	DAO	5.27e-06	7.6	CL0063	DAO	TRUE	1	CL0063	TRUE	1	0	0	0	Cf	validated	Mm	validated				1	1	0	1	1	0	0	0	0	0	0	0	0	0	0
NP_060130.2	GATA	3.13e-05	0.15	CL0167	GATA	TRUE	1	CL0167	TRUE	1	0	0	0	Cf	validated	Mm	validated	Gg	not validated		1	1	0	1	1	0	0	0	0	0	0	0	0	0	0
NP_060107.3	zf-C2H2	0.0257	3.8e-05	noClan	zf-C2H2	TRUE	1	noClan	TRUE	0	0	1	0	Cf	validated	Mm	validated				1	1	0	0	0	0	0	0	0	1	1	0	0	0	0
NP_060093.3	cNMP_binding	1.04e-21	0.65	noClan	cNMP_binding	TRUE	1	noClan	TRUE	1	0	0	0	Cf	validated	Mm	validated			NP_951060.1	1	1	0	1	1	0	0	0	0	0	0	0	0	0	0
NP_057631.1	efhand	1.82e-12	0.033	CL0220	efhand	TRUE	1	CL0220	TRUE	1	0	0	0	Cf	validated	Gg	validated	Mm	validated		1	1	1	1	1	1	0	0	0	0	0	0	0	0	0
NP_057627.2	ig	2.3e-21	0.00016	CL0011	ig	TRUE	1	CL0011	TRUE	1	0	0	0	Mm	validated						1	0	0	1	0	0	0	0	0	0	0	0	0	0	0
NP_057626.2	APH	0.0002	4	CL0016	APH	TRUE	1	CL0016	TRUE	1	0	0	0	Cf	validated	Gg	validated	Mm	validated		1	1	1	1	1	1	0	0	0	0	0	0	0	0	0
NP_057479.2	CS	3.83e-06	0.62	CL0190	CS	TRUE	1	CL0190	TRUE	1	0	0	0	Cf	validated	Gg	validated	Mm	validated	XP_001133623.1	1	1	1	1	1	1	0	0	0	0	0	0	0	0	0
NP_057365.3	APH	0.0001	1	CL0016	APH	TRUE	1	CL0016	TRUE	1	0	0	0	Cf	validated	Gg	validated	Mm	validated		1	1	1	1	1	1	0	0	0	0	0	0	0	0	0
NP_057239.4	PG_binding_1	1.75e-12	0.25	CL0244	PG_binding_1	TRUE	1	CL0244	TRUE	1	0	0	0	Cf	validated	Gg	validated	Mm	validated	XP_001133320.1	1	1	1	1	1	1	0	0	0	0	0	0	0	0	0
NP_057210.2	F5_F8_type_C	7.22e-12	14	CL0202	F5_F8_type_C	TRUE	1	CL0202	TRUE	1	0	0	0	Gg	validated						1	0	0	1	0	0	0	0	0	0	0	0	0	0	0
NP_057185.1	PUA	7.03e-07	0.96	CL0178	PUA	TRUE	1	CL0178	TRUE	1	0	0	0	Cf	validated	Gg	validated	Mm	validated		1	1	1	1	1	1	0	0	0	0	0	0	0	0	0
NP_057168.1	GTP_EFTU	7.59e-13	1.4	CL0017	GTP_EFTU	TRUE	1	CL0017	TRUE	1	0	0	0	Cf	validated	Gg	validated	Mm	validated		1	1	1	1	1	1	0	0	0	0	0	0	0	0	0
NP_056296.1	zf-C2H2	4.96e-05	0.77	noClan	zf-C2H2	TRUE	1	noClan	TRUE	1	0	0	0	Mm	validated						1	0	0	1	0	0	0	0	0	0	0	0	0	0	0
NP_056288.1	HEAT	0.0496	2.2	CL0019	HEAT	TRUE	1	CL0019	TRUE	0	0	1	0	Gg	validated	Cf	not validated	Mm	not validated		1	0	0	0	0	0	0	0	0	1	0	0	0	0	0
NP_056031.2	PGAM	4.38e-09	1.8	CL0071	PGAM	TRUE	1	CL0071	TRUE	1	0	0	0	Cf	validated	Mm	validated	Gg	not validated		1	1	0	1	1	0	0	0	0	0	0	0	0	0	0
NP_055998.1	APH	6.39e-08	9.4	CL0016	APH	TRUE	1	CL0016	TRUE	1	0	0	0	Cf	validated	Mm	validated				1	1	0	1	1	0	0	0	0	0	0	0	0	0	0
NP_055836.1	zf-C2H2	1.33e-06	0.00046	noClan	zf-C2H2	TRUE	1	noClan	TRUE	1	0	0	0	Cf	validated	Gg	validated	Mm	validated		1	1	1	1	1	1	0	0	0	0	0	0	0	0	0
NP_055831.1	APH	6.39e-08	7.4	CL0016	APH	TRUE	1	CL0016	TRUE	1	0	0	0	Cf	validated	Gg	validated	Mm	validated		1	1	1	1	1	1	0	0	0	0	0	0	0	0	0
NP_055790.1	APH	7.65e-06	14	CL0016	APH	TRUE	1	CL0016	TRUE	1	0	0	0	Mm	validated						1	0	0	1	0	0	0	0	0	0	0	0	0	0	0
NP_055737.1	AAA	8.47e-05	0.42	CL0023	AAA	TRUE	1	CL0023	TRUE	1	0	0	0	Cf	validated	Mm	not validated			NP_127499.1	1	0	0	1	0	0	0	0	0	0	0	0	0	0	0
NP_055563.1	RA	7.29e-11	0.37	CL0072	RA	TRUE	1	CL0072	TRUE	1	0	0	0	Cf	validated	Gg	validated	Mm	validated		1	1	1	1	1	1	0	0	0	0	0	0	0	0	0
NP_055543.1	RA	2.98e-07	0.37	CL0072	RA	TRUE	1	CL0072	TRUE	1	0	0	0	Cf	validated	Gg	validated	Mm	validated		1	1	1	1	1	1	0	0	0	0	0	0	0	0	0
NP_055474.3	PGAM	1.25e-10	2.6	CL0071	PGAM	TRUE	1	CL0071	TRUE	1	0	0	0	Cf	validated	Gg	validated	Mm	validated		1	1	1	1	1	1	0	0	0	0	0	0	0	0	0
NP_055416.2	MMR_HSR1	1.98e-05	5.6	CL0017	MMR_HSR1	TRUE	1	CL0017	TRUE	1	0	0	0	Cf	validated	Mm	validated				1	1	0	1	1	0	0	0	0	0	0	0	0	0	0
NP_055415.1	MMR_HSR1	2.64e-05	1.1	CL0017	MMR_HSR1	TRUE	1	CL0017	TRUE	1	0	0	0	Gg	validated	Mm	validated				1	1	0	1	1	0	0	0	0	0	0	0	0	0	0
NP_055407.1	efhand	3.04e-12	0.25	CL0220	efhand	TRUE	1	CL0220	TRUE	1	0	0	0	Cf	validated	Mm	validated				1	1	0	1	1	0	0	0	0	0	0	0	0	0	0
NP_055387.2	APH	0.0006	22	CL0016	APH	TRUE	1	CL0016	TRUE	1	0	0	0	Cf	validated	Gg	validated	Mm	validated		1	1	1	1	1	1	0	0	0	0	0	0	0	0	0
NP_055262.1	BAR	4.36e-06	1.1	CL0145	BAR	TRUE	1	CL0145	TRUE	1	0	0	0	Cf	validated	Gg	validated	Mm	validated		1	1	1	1	1	1	0	0	0	0	0	0	0	0	0
NP_055203.4	DEAD	4.02e-15	0.32	CL0008	DEAD	TRUE	1	CL0008	TRUE	1	0	0	0	Cf	validated	Gg	validated	Mm	validated		1	1	1	1	1	1	0	0	0	0	0	0	0	0	0
NP_055115.1	Peptidase_S24	3.54e-08	6.7	noClan	Peptidase_S24	TRUE	1	noClan	TRUE	1	0	0	0	Cf	validated	Mm	validated	Gg	not validated		1	1	0	1	1	0	0	0	0	0	0	0	0	0	0
NP_039249.1	NAD_binding_1	6.45e-20	20	CL0091	NAD_binding_1	TRUE	1	CL0091	TRUE	1	0	0	0	Cf	validated	Gg	validated	Mm	validated		1	1	1	1	1	1	0	0	0	0	0	0	0	0	0
NP_037387.2	F5_F8_type_C	7.22e-12	0.5	CL0202	F5_F8_type_C	TRUE	1	CL0202	TRUE	1	0	0	0	Gg	validated	Mm	validated				1	1	0	1	1	0	0	0	0	0	0	0	0	0	0
NP_037364.1	efhand	1.11e-23	3e-07	CL0220	efhand	TRUE	1	CL0220	TRUE	1	0	0	0	Cf	validated	Gg	validated				1	1	0	1	1	0	0	0	0	0	0	0	0	0	0
NP_036604.2	CS	2.94e-06	29	CL0190	CS	TRUE	1	CL0190	TRUE	1	0	0	0	Cf	validated	Mm	validated	Gg	not validated		1	1	0	1	1	0	0	0	0	0	0	0	0	0	0
NP_036585.1	WD40	5.05e-21	9.5e-11	CL0186	WD40	TRUE	1	CL0186	TRUE	1	0	0	0	Cf	validated						1	0	0	1	0	0	0	0	0	0	0	0	0	0	0
NP_036548.1	HEAT	5.69e-10	0.98	CL0019	HEAT	TRUE	1	CL0019	TRUE	1	0	0	0	Mm	validated						1	0	0	1	0	0	0	0	0	0	0	0	0	0	0
NP_036534.1	BAR	2.47e-05	0.23	CL0145	BAR	TRUE	1	CL0145	TRUE	1	0	0	0	Cf	validated	Mm	validated				1	1	0	1	1	0	0	0	0	0	0	0	0	0	0
NP_036474.1	Activin_recp	9.63e-06	0.26	CL0117	Activin_recp	TRUE	1	CL0117	TRUE	1	0	0	0	Cf	validated	Gg	validated	Mm	validated		1	1	1	1	1	1	0	0	0	0	0	0	0	0	0
NP_036426.3	RA	7.44e-07	1.2	CL0072	RA	TRUE	1	CL0072	TRUE	1	0	0	0	Mm	validated						1	0	0	1	0	0	0	0	0	0	0	0	0	0	0
NP_036416.1	PAS	2.43e-05	5.6	CL0183	PAS	TRUE	1	CL0183	TRUE	1	0	0	0	Mm	validated	Cf	not validated				1	0	0	1	0	0	0	0	0	0	0	0	0	0	0
NP_036357.1	CbiA	1.47e-10	31	noClan	CbiA	TRUE	1	noClan	TRUE	1	0	0	0	Cf	validated	Gg	validated	Mm	validated		1	1	1	1	1	1	0	0	0	0	0	0	0	0	0
NP_036356.1	APH	0.0001	3.4	CL0016	APH	TRUE	1	CL0016	TRUE	1	0	0	0	Cf	validated	Gg	validated	Mm	validated		1	1	1	1	1	1	0	0	0	0	0	0	0	0	0
NP_009223.2	Acyl-CoA_dh_M	2.75e-05	0.32	noClan	Acyl-CoA_dh_M	TRUE	1	noClan	TRUE	1	0	0	0	Cf	validated	Gg	validated	Mm	validated		1	1	1	1	1	1	0	0	0	0	0	0	0	0	0
NP_009197.1	MMR_HSR1	1.98e-05	26	CL0017	MMR_HSR1	TRUE	1	CL0017	TRUE	1	0	0	0	Cf	validated	Gg	validated				1	1	0	1	1	0	0	0	0	0	0	0	0	0	0
NP_009142.2	RA	7.29e-11	0.94	CL0072	RA	TRUE	1	CL0072	TRUE	1	0	0	0	Cf	validated	Gg	validated	Mm	validated		1	1	1	1	1	1	0	0	0	0	0	0	0	0	0
NP_009060.2	zf-C2H2	2.16e-05	0.021	noClan	zf-C2H2	TRUE	1	noClan	TRUE	1	0	0	0	Cf	validated						1	0	0	1	0	0	0	0	0	0	0	0	0	0	0
NP_009004.2	cNMP_binding	2.08e-17	0.29	noClan	cNMP_binding	TRUE	1	noClan	TRUE	1	0	0	0	Cf	validated	Mm	validated			NP_671488.1	1	1	0	1	1	0	0	0	0	0	0	0	0	0	0
NP_008983.2	NAD_binding_1	3.52e-17	2	CL0091	NAD_binding_1	TRUE	1	CL0091	TRUE	1	0	0	0	Cf	validated	Gg	validated	Mm	validated	NP_039249.1	1	1	1	1	1	1	0	0	0	0	0	0	0	0	0
NP_008954.2	RA	6.99e-09	0.23	CL0072	RA	TRUE	1	CL0072	TRUE	1	0	0	0	Cf	validated	Gg	validated	Mm	validated		1	1	1	1	1	1	0	0	0	0	0	0	0	0	0
NP_008824.2	PUA	4.77e-09	0.95	CL0178	PUA	TRUE	1	CL0178	TRUE	1	0	0	0	Cf	validated	Gg	validated	Mm	validated		1	1	1	1	1	1	0	0	0	0	0	0	0	0	0
NP_008821.1	ig	5.16e-05	4.3	CL0011	ig	TRUE	1	CL0011	TRUE	1	0	0	0	Cf	validated						1	0	0	1	0	0	0	0	0	0	0	0	0	0	0
NP_006859.2	GTP_EFTU	2.4e-07	0.21	CL0017	GTP_EFTU	TRUE	1	CL0017	TRUE	1	0	0	0	Cf	validated	Gg	validated	Mm	validated		1	1	1	1	1	1	0	0	0	0	0	0	0	0	0
NP_006855.2	ig	1.53e-21	0.0002	CL0011	ig	TRUE	1	CL0011	TRUE	1	0	0	0	Cf	validated						1	0	0	1	0	0	0	0	0	0	0	0	0	0	0
NP_006781.1	ig	9.16e-45	1.5e-05	CL0011	ig	TRUE	1	CL0011	TRUE	1	0	0	0	Gg	validated						1	0	0	1	0	0	0	0	0	0	0	0	0	0	0
NP_006681.1	PG_binding_1	5.81e-06	1.5	CL0244	PG_binding_1	TRUE	1	CL0244	TRUE	1	0	0	0	Cf	validated	Gg	validated	Mm	validated		1	1	1	1	1	1	0	0	0	0	0	0	0	0	0
NP_006631.2	MMR_HSR1	8.15e-07	0.31	CL0017	MMR_HSR1	TRUE	1	CL0017	TRUE	1	0	0	0	Cf	validated	Mm	validated	Gg	not validated		1	1	0	1	1	0	0	0	0	0	0	0	0	0	0
NP_006517.1	zf-C2H2	1.9e-18	2.6e-05	noClan	zf-C2H2	TRUE	1	noClan	TRUE	1	0	0	0	Cf	validated	Gg	validated	Mm	validated		1	1	1	1	1	1	0	0	0	0	0	0	0	0	0
NP_006491.2	ig	1.85e-46	2.7e-05	CL0011	ig	TRUE	1	CL0011	TRUE	1	0	0	0	Cf	validated	Mm	validated				1	1	0	1	1	0	0	0	0	0	0	0	0	0	0
NP_006473.2	APH	6.39e-08	6.2	CL0016	APH	TRUE	1	CL0016	TRUE	1	0	0	0	Cf	validated	Gg	validated	Mm	validated		1	1	1	1	1	1	0	0	0	0	0	0	0	0	0
NP_006431.2	DAO	3.22e-05	26	CL0063	DAO	TRUE	1	CL0063	TRUE	1	0	0	0	Cf	validated	Gg	validated	Mm	validated		1	1	1	1	1	1	0	0	0	0	0	0	0	0	0
NP_006401.3	Semialdhyde_dh	1.4e-11	0.12	CL0063	Semialdhyde_dh	TRUE	1	CL0063	TRUE	1	0	0	0	Cf	validated	Gg	validated	Mm	validated		1	1	1	1	1	1	0	0	0	0	0	0	0	0	0
NP_006276.2	APH	0.0002	5.1	CL0016	APH	TRUE	1	CL0016	TRUE	1	0	0	0	Mm	validated						1	0	0	1	0	0	0	0	0	0	0	0	0	0	0
NP_006198.1	ig	0.0058	3.6	CL0011	ig	TRUE	1	CL0011	TRUE	0	0	1	0	Cf	validated	Mm	validated	Gg	not validated		1	1	0	0	0	0	0	0	0	1	1	0	0	0	0
NP_006146.1	MMR_HSR1	4.44e-13	43	CL0017	MMR_HSR1	TRUE	1	CL0017	TRUE	1	0	0	0	Cf	validated	Gg	validated	Mm	validated		1	1	1	1	1	1	0	0	0	0	0	0	0	0	0
NP_006088.2	efhand	3.59e-07	0.027	CL0220	efhand	TRUE	1	CL0220	TRUE	1	0	0	0	Gg	validated	Mm	validated				1	1	0	1	1	0	0	0	0	0	0	0	0	0	0
NP_005932.2	PG_binding_1	3.5e-12	4.2	CL0244	PG_binding_1	TRUE	1	CL0244	TRUE	1	0	0	0	Cf	validated	Gg	validated	Mm	validated	NP_072086.2	1	1	1	1	1	1	0	0	0	0	0	0	0	0	0
NP_005909.2	THF_DHG_CYH_C	1.81e-09	0.57	CL0063	THF_DHG_CYH_C	TRUE	1	CL0063	TRUE	1	0	0	0	Cf	validated	Gg	validated	Mm	validated		1	1	1	1	1	1	0	0	0	0	0	0	0	0	0
NP_005836.1	SMC_N	1.02e-07	1.3	CL0023	SMC_N	TRUE	1	CL0023	TRUE	1	0	0	0	Cf	validated	Gg	validated	Mm	validated		1	1	1	1	1	1	0	0	0	0	0	0	0	0	0
NP_005730.1	efhand	7.86e-19	0.016	CL0220	efhand	TRUE	1	CL0220	TRUE	1	0	0	0	Mm	validated						1	0	0	1	0	0	0	0	0	0	0	0	0	0	0
NP_005679.2	SMC_N	5.23e-05	1.7	CL0023	SMC_N	TRUE	1	CL0023	TRUE	1	0	0	0	Cf	validated	Mm	validated	Gg	not validated		1	1	0	1	1	0	0	0	0	0	0	0	0	0	0
NP_005550.2	F5_F8_type_C	7.43e-05	11	CL0202	F5_F8_type_C	TRUE	1	CL0202	TRUE	1	0	0	0	Cf	validated	Gg	validated	Mm	validated		1	1	1	1	1	1	0	0	0	0	0	0	0	0	0
NP_005267.2	F420_oxidored	3.36e-06	2.2	CL0063	F420_oxidored	TRUE	1	CL0063	TRUE	1	0	0	0	Cf	validated	Gg	validated	Mm	validated		1	1	1	1	1	1	0	0	0	0	0	0	0	0	0
NP_005202.2	ig	0.00289002	2.3	CL0011	ig	TRUE	1	CL0011	TRUE	0	0	1	0	Cf	validated	Gg	validated	Mm	not validated		1	1	0	0	0	0	0	0	0	1	1	0	0	0	0
NP_005083.1	TNF	5.73e-18	3.4	CL0100	TNF	TRUE	1	CL0100	TRUE	1	0	0	0	Cf	validated	Mm	validated				1	1	0	1	1	0	0	0	0	0	0	0	0	0	0
NP_004993.1	Epimerase	3.4e-32	0.38	CL0063	Epimerase	TRUE	1	CL0063	TRUE	1	0	0	0	Cf	validated	Gg	validated	Mm	validated		1	1	1	1	1	1	0	0	0	0	0	0	0	0	0
NP_004986.1	PG_binding_1	3.36e-06	0.26	CL0244	PG_binding_1	TRUE	1	CL0244	TRUE	1	0	0	0	Cf	validated	Mm	validated				1	1	0	1	1	0	0	0	0	0	0	0	0	0	0
NP_004985.2	PG_binding_1	4.36e-06	45	CL0244	PG_binding_1	TRUE	1	CL0244	TRUE	1	0	0	0	Gg	validated	Mm	validated				1	1	0	1	1	0	0	0	0	0	0	0	0	0	0
NP_004905.2	GTP_EFTU	2.4e-07	1.1	CL0017	GTP_EFTU	TRUE	1	CL0017	TRUE	1	0	0	0	Cf	validated	Gg	validated	Mm	validated		1	1	1	1	1	1	0	0	0	0	0	0	0	0	0
NP_004762.2	PG_binding_1	5.81e-06	15	CL0244	PG_binding_1	TRUE	1	CL0244	TRUE	1	0	0	0	Mm	validated	Cf	not validated				1	0	0	1	0	0	0	0	0	0	0	0	0	0	0
NP_004681.1	APH	0.0009	46	CL0016	APH	TRUE	1	CL0016	TRUE	1	0	0	0	Gg	validated	Mm	validated				1	1	0	1	1	0	0	0	0	0	0	0	0	0	0
NP_004637.1	ig	9.16e-45	7.7e-08	CL0011	ig	TRUE	1	CL0011	TRUE	1	0	0	0	Mm	validated						1	0	0	1	0	0	0	0	0	0	0	0	0	0	0
NP_004624.1	ig	1.68e-42	0.0017	CL0011	ig	TRUE	1	CL0011	TRUE	1	0	0	0	Cf	validated	Gg	validated	Mm	validated	NP_775465.1	1	1	1	1	1	1	0	0	0	0	0	0	0	0	0
NP_004521.1	PG_binding_1	8.71e-06	1.6	CL0244	PG_binding_1	TRUE	1	CL0244	TRUE	1	0	0	0	Cf	validated	Gg	validated	Mm	validated		1	1	1	1	1	1	0	0	0	0	0	0	0	0	0
NP_004444.2	DAO	1.78e-12	50	CL0063	DAO	TRUE	1	CL0063	TRUE	1	0	0	0	Cf	validated	Gg	validated	Mm	validated		1	1	1	1	1	1	0	0	0	0	0	0	0	0	0
NP_004395.1	MMR_HSR1	2.98e-15	43	CL0017	MMR_HSR1	TRUE	1	CL0017	TRUE	1	0	0	0	Cf	validated	Gg	validated	Mm	validated	NP_006146.1	1	1	1	1	1	1	0	0	0	0	0	0	0	0	0
NP_004153.2	GTP_EFTU	1.43e-08	0.26	CL0017	GTP_EFTU	TRUE	1	CL0017	TRUE	1	0	0	0	Cf	validated	Gg	validated	Mm	validated		1	1	1	1	1	1	0	0	0	0	0	0	0	0	0
NP_004061.3	CBS	6.61e-16	0.41	noClan	CBS	TRUE	1	noClan	TRUE	1	0	0	0	Mm	validated						1	0	0	1	0	0	0	0	0	0	0	0	0	0	0
NP_004026.2	Acyl-CoA_dh_M	2.61e-07	0.32	noClan	Acyl-CoA_dh_M	TRUE	1	noClan	TRUE	1	0	0	0	Cf	validated	Gg	validated	Mm	validated	NP_009223.2	1	1	1	1	1	1	0	0	0	0	0	0	0	0	0
NP_003933.1	APH	0.0002	6.9	CL0016	APH	TRUE	1	CL0016	TRUE	1	0	0	0	Cf	validated	Mm	validated				1	1	0	1	1	0	0	0	0	0	0	0	0	0	0
NP_003866.1	NAD_synthase	2.01e-05	12	CL0039	NAD_synthase	TRUE	1	CL0039	TRUE	1	0	0	0	Cf	validated	Gg	validated	Mm	validated		1	1	1	1	1	1	0	0	0	0	0	0	0	0	0
NP_003696.2	efhand	1.04e-12	0.0066	CL0220	efhand	TRUE	1	CL0220	TRUE	1	0	0	0	Cf	validated	Gg	validated	Mm	validated		1	1	1	1	1	1	0	0	0	0	0	0	0	0	0
NP_003682.2	APH	0.0004	45	CL0016	APH	TRUE	1	CL0016	TRUE	1	0	0	0	Cf	validated	Gg	validated	Mm	validated		1	1	1	1	1	1	0	0	0	0	0	0	0	0	0
NP_003574.1	APH	6.39e-08	6.2	CL0016	APH	TRUE	1	CL0016	TRUE	1	0	0	0	Cf	validated	Gg	validated	Mm	validated	NP_006473.2	1	1	1	1	1	1	0	0	0	0	0	0	0	0	0
NP_003567.2	APH	0.0001	6	CL0016	APH	TRUE	1	CL0016	TRUE	1	0	0	0	Mm	validated						1	0	0	1	0	0	0	0	0	0	0	0	0	0	0
NP_003495.1	DHH	6.71e-06	0.69	noClan	DHH	TRUE	1	noClan	TRUE	1	0	0	0	Cf	validated	Gg	validated	Mm	validated		1	1	1	1	1	1	0	0	0	0	0	0	0	0	0
NP_003491.1	Acyl-CoA_dh_M	7.05e-09	7.8	noClan	Acyl-CoA_dh_M	TRUE	1	noClan	TRUE	1	0	0	0	Cf	validated	Gg	validated	Mm	validated		1	1	1	1	1	1	0	0	0	0	0	0	0	0	0
NP_003321.3	DAO	2.09e-07	7.1	CL0063	DAO	TRUE	1	CL0063	TRUE	1	0	0	0	Cf	validated	Mm	validated			NP_877420.1	1	1	0	1	1	0	0	0	0	0	0	0	0	0	0
NP_003179.1	APH	0.0001	4.8	CL0016	APH	TRUE	1	CL0016	TRUE	1	0	0	0	Gg	validated	Mm	validated			NP_663306.1	1	1	0	1	1	0	0	0	0	0	0	0	0	0	0
NP_003062.2	DEAD	2.26e-11	0.54	CL0008	DEAD	TRUE	1	CL0008	TRUE	1	0	0	0	Cf	validated	Mm	validated			NP_620636.1	1	1	0	1	1	0	0	0	0	0	0	0	0	0	0
NP_002569.1	APH	0.0002	0.84	CL0016	APH	TRUE	1	CL0016	TRUE	1	0	0	0	Cf	validated	Gg	validated	Mm	validated		1	1	1	1	1	1	0	0	0	0	0	0	0	0	0
NP_002568.2	APH	0.0001	1.6	CL0016	APH	TRUE	1	CL0016	TRUE	1	0	0	0	Cf	validated	Gg	validated	Mm	validated		1	1	1	1	1	1	0	0	0	0	0	0	0	0	0
NP_002567.3	APH	0.0001	2.5	CL0016	APH	TRUE	1	CL0016	TRUE	1	0	0	0	Gg	validated	Mm	validated				1	1	0	1	1	0	0	0	0	0	0	0	0	0	0
NP_002544.1	DEAD	3.45e-05	12	CL0008	DEAD	TRUE	1	CL0008	TRUE	1	0	0	0	Cf	validated	Mm	validated			NP_859531.1	1	1	0	1	1	0	0	0	0	0	0	0	0	0	0
NP_002524.2	Sigma54_activat	4.82e-06	0.2	CL0023	Sigma54_activat	TRUE	1	CL0023	TRUE	1	0	0	0	Cf	validated	Gg	validated	Mm	not validated	NP_996671.1	1	1	0	1	1	0	0	0	0	0	0	0	0	0	0
NP_002420.1	PG_binding_1	2.9e-06	3.7	CL0244	PG_binding_1	TRUE	1	CL0244	TRUE	1	0	0	0	Cf	validated	Mm	validated				1	1	0	1	1	0	0	0	0	0	0	0	0	0	0
NP_002419.1	PG_binding_1	3.36e-06	0.59	CL0244	PG_binding_1	TRUE	1	CL0244	TRUE	1	0	0	0	Cf	validated	Mm	validated				1	1	0	1	1	0	0	0	0	0	0	0	0	0	0
NP_002418.1	PG_binding_1	2.18e-05	5.7	CL0244	PG_binding_1	TRUE	1	CL0244	TRUE	1	0	0	0	Cf	validated	Gg	validated	Mm	validated		1	1	1	1	1	1	0	0	0	0	0	0	0	0	0
NP_002417.2	PG_binding_1	7.26e-06	0.75	CL0244	PG_binding_1	TRUE	1	CL0244	TRUE	1	0	0	0	Cf	validated	Mm	not validated				1	0	0	1	0	0	0	0	0	0	0	0	0	0	0
NP_002416.1	PG_binding_1	4.36e-06	21	CL0244	PG_binding_1	TRUE	1	CL0244	TRUE	1	0	0	0	Mm	validated						1	0	0	1	0	0	0	0	0	0	0	0	0	0	0
NP_002413.1	PG_binding_1	2.9e-06	2.8	CL0244	PG_binding_1	TRUE	1	CL0244	TRUE	1	0	0	0	Cf	validated	Gg	validated	Mm	validated		1	1	1	1	1	1	0	0	0	0	0	0	0	0	0
NP_002392.2	APH	0.0004	12	CL0016	APH	TRUE	1	CL0016	TRUE	1	0	0	0	Cf	validated	Gg	validated	Mm	validated	NP_976226.1	1	1	1	1	1	1	0	0	0	0	0	0	0	0	0
NP_002262.3	HEAT	8.8e-12	6	CL0019	HEAT	TRUE	1	CL0019	TRUE	1	0	0	0	Cf	validated	Gg	not validated	Mm	not validated		1	0	0	1	0	0	0	0	0	0	0	0	0	0	0
NP_002244.1	ig	5.97e-07	0.023	CL0011	ig	TRUE	1	CL0011	TRUE	1	0	0	0	Cf	validated	Gg	validated	Mm	validated		1	1	1	1	1	1	0	0	0	0	0	0	0	0	0
NP_002028.1	APH	0.0002	0.8	CL0016	APH	TRUE	1	CL0016	TRUE	1	0	0	0	Cf	validated	Gg	validated	Mm	validated		1	1	1	1	1	1	0	0	0	0	0	0	0	0	0
NP_002022.1	APH	0.0001	6.7	CL0016	APH	TRUE	1	CL0016	TRUE	1	0	0	0	Cf	validated	Gg	validated	Mm	validated		1	1	1	1	1	1	0	0	0	0	0	0	0	0	0
NP_002013.1	DAO	1.61e-05	3.3	CL0063	DAO	TRUE	1	CL0063	TRUE	1	0	0	0	Cf	validated	Gg	validated	Mm	validated		1	1	1	1	1	1	0	0	0	0	0	0	0	0	0
NP_002012.1	DAO	6.96e-08	8	CL0063	DAO	TRUE	1	CL0063	TRUE	1	0	0	0	Cf	validated	Mm	validated				1	1	0	1	1	0	0	0	0	0	0	0	0	0	0
NP_002011.2	ig	1.23e-61	1.5e-07	CL0011	ig	TRUE	1	CL0011	TRUE	1	0	0	0	Gg	validated						1	0	0	1	0	0	0	0	0	0	0	0	0	0	0
NP_001887.1	APH	1.92e-07	1.6	CL0016	APH	TRUE	1	CL0016	TRUE	1	0	0	0	Cf	validated	Gg	validated	Mm	validated		1	1	1	1	1	1	0	0	0	0	0	0	0	0	0
NP_001886.1	APH	1.28e-07	4.3	CL0016	APH	TRUE	1	CL0016	TRUE	1	0	0	0	Cf	validated	Gg	validated	Mm	validated	NP_808227.1	1	1	1	1	1	1	0	0	0	0	0	0	0	0	0
NP_001879.1	Shikimate_DH	2.87e-13	0.95	CL0063	Shikimate_DH	TRUE	1	CL0063	TRUE	1	0	0	0	Cf	validated	Gg	validated	Mm	validated		1	1	1	1	1	1	0	0	0	0	0	0	0	0	0
NP_001807.2	ig	0.000103215	0.00049	CL0011	ig	TRUE	1	CL0011	TRUE	1	0	0	0	Cf	validated						1	0	0	1	0	0	0	0	0	0	0	0	0	0	0
NP_001779.3	MMR_HSR1	5.65e-20	45	CL0017	MMR_HSR1	TRUE	1	CL0017	TRUE	1	0	0	0	Mm	validated						1	0	0	1	0	0	0	0	0	0	0	0	0	0	0
NP_001708.2	zf-C2H2	1.76e-16	0.0011	noClan	zf-C2H2	TRUE	1	noClan	TRUE	1	0	0	0	Gg	validated	Cf	not validated	Mm	not validated		1	0	0	1	0	0	0	0	0	0	0	0	0	0	0
NP_001656.2	GTP_EFTU	4.71e-05	0.34	CL0017	GTP_EFTU	TRUE	1	CL0017	TRUE	1	0	0	0	Cf	validated	Mm	validated				1	1	0	1	1	0	0	0	0	0	0	0	0	0	0
NP_001618.2	ig	2.15e-23	0.00046	CL0011	ig	TRUE	1	CL0011	TRUE	1	0	0	0	Cf	validated	Mm	validated				1	1	0	1	1	0	0	0	0	0	0	0	0	0	0
NP_001615.1	Ricin_B_lectin	7.13e-06	1.4	CL0066	Ricin_B_lectin	TRUE	1	CL0066	TRUE	1	0	0	0	Mm	validated	Cf	not validated	Gg	not validated		1	0	0	1	0	0	0	0	0	0	0	0	0	0	0
NP_001560.2	APH	3.83e-06	0.26	CL0016	APH	TRUE	1	CL0016	TRUE	1	0	0	0	Cf	validated	Mm	validated				1	1	0	1	1	0	0	0	0	0	0	0	0	0	0
NP_001452.1	DAO	1.61e-05	0.48	CL0063	DAO	TRUE	1	CL0063	TRUE	1	0	0	0	Cf	validated	Mm	validated				1	1	0	1	1	0	0	0	0	0	0	0	0	0	0
NP_001451.1	DAO	1.39e-07	1.1	CL0063	DAO	TRUE	1	CL0063	TRUE	1	0	0	0	Cf	validated	Mm	validated				1	1	0	1	1	0	0	0	0	0	0	0	0	0	0
NP_001380.2	ig	6.12e-53	3.1e-10	CL0011	ig	TRUE	1	CL0011	TRUE	1	0	0	0	Gg	validated						1	0	0	1	0	0	0	0	0	0	0	0	0	0	0
NP_001250.1	APH	0.0002	3.6	CL0016	APH	TRUE	1	CL0016	TRUE	1	0	0	0	Cf	validated	Gg	validated	Mm	validated		1	1	1	1	1	1	0	0	0	0	0	0	0	0	0
NP_001095.1	efhand	4.75e-07	0.25	CL0220	efhand	TRUE	1	CL0220	TRUE	1	0	0	0	Cf	validated	Mm	validated				1	1	0	1	1	0	0	0	0	0	0	0	0	0	0
NP_001093867.1	RA	6.99e-09	0.23	CL0072	RA	TRUE	1	CL0072	TRUE	1	0	0	0	Cf	validated	Gg	validated	Mm	validated	NP_008954.2	1	1	1	1	1	1	0	0	0	0	0	0	0	0	0
NP_001092742.1	F5_F8_type_C	4.18e-10	0.63	CL0202	F5_F8_type_C	TRUE	1	CL0202	TRUE	1	0	0	0	Cf	validated	Gg	validated	Mm	validated	NP_443125.1	1	1	1	1	1	1	0	0	0	0	0	0	0	0	0
NP_001092284.1	MMR_HSR1	5.96e-15	48	CL0017	MMR_HSR1	TRUE	1	CL0017	TRUE	1	0	0	0	Cf	validated	Mm	validated				1	1	0	1	1	0	0	0	0	0	0	0	0	0	0
NP_001091993.1	Semialdhyde_dh	1.4e-11	0.43	CL0063	Semialdhyde_dh	TRUE	1	CL0063	TRUE	1	0	0	0	Cf	validated	Gg	validated	Mm	validated	NP_006401.3	1	1	1	1	1	1	0	0	0	0	0	0	0	0	0
NP_001091992.1	Semialdhyde_dh	1.4e-11	0.12	CL0063	Semialdhyde_dh	TRUE	1	CL0063	TRUE	1	0	0	0	Cf	validated	Gg	validated	Mm	validated	NP_006401.3	1	1	1	1	1	1	0	0	0	0	0	0	0	0	0
NP_001091991.1	Semialdhyde_dh	1.4e-11	0.12	CL0063	Semialdhyde_dh	TRUE	1	CL0063	TRUE	1	0	0	0	Cf	validated	Gg	validated	Mm	validated	NP_006401.3	1	1	1	1	1	1	0	0	0	0	0	0	0	0	0
NP_001091990.1	Semialdhyde_dh	1.4e-11	0.12	CL0063	Semialdhyde_dh	TRUE	1	CL0063	TRUE	1	0	0	0	Cf	validated	Gg	validated	Mm	validated	NP_006401.3	1	1	1	1	1	1	0	0	0	0	0	0	0	0	0
NP_001087240.1	DAO	6.96e-08	7.1	CL0063	DAO	TRUE	1	CL0063	TRUE	1	0	0	0	Cf	validated	Mm	validated			NP_877420.1	1	1	0	1	1	0	0	0	0	0	0	0	0	0	0
NP_001070869.1	APH	0.0004	33	CL0016	APH	TRUE	1	CL0016	TRUE	1	0	0	0	Cf	validated	Mm	validated				1	1	0	1	1	0	0	0	0	0	0	0	0	0	0
NP_001035917.1	APH	0.0001	1.6	CL0016	APH	TRUE	1	CL0016	TRUE	1	0	0	0	Cf	validated	Gg	validated	Mm	validated	NP_057626.2	1	1	1	1	1	1	0	0	0	0	0	0	0	0	0
NP_001035787.1	UQ_con	1.29e-30	1.6	CL0208	UQ_con	TRUE	1	CL0208	TRUE	1	0	0	0	Cf	validated	Gg	validated	Mm	validated	NP_060784.3	1	1	1	1	1	1	0	0	0	0	0	0	0	0	0
NP_001034813.1	HR1	7.76e-06	0.11	noClan	HR1	TRUE	1	noClan	TRUE	1	0	0	0	Cf	validated	Mm	validated			NP_443178.1	1	1	0	1	1	0	0	0	0	0	0	0	0	0	0
NP_001034671.1	APH	0.0001	11	CL0016	APH	TRUE	1	CL0016	TRUE	1	0	0	0	Mm	validated						1	0	0	1	0	0	0	0	0	0	0	0	0	0	0
NP_001034302.1	ig	2.85e-35	0.023	CL0011	ig	TRUE	1	CL0011	TRUE	1	0	0	0	Cf	validated	Mm	validated				1	1	0	1	1	0	0	0	0	0	0	0	0	0	0
NP_001030010.1	efhand	9.01e-15	3.7e-07	CL0220	efhand	TRUE	1	CL0220	TRUE	1	0	0	0	Cf	validated	Mm	validated			NP_055407.1	1	1	0	1	1	0	0	0	0	0	0	0	0	0	0
NP_001028740.1	MMR_HSR1	0.0016	2.7	CL0017	MMR_HSR1	TRUE	1	CL0017	TRUE	0	0	1	0	Cf	validated	Mm	validated	Gg	not validated	NP_060777.3	1	1	0	0	0	0	0	0	0	1	1	0	0	0	0
NP_001028225.1	AAA	5.08e-05	0.42	CL0023	AAA	TRUE	1	CL0023	TRUE	1	0	0	0	Cf	validated	Mm	not validated			NP_127499.1	1	0	0	1	0	0	0	0	0	0	0	0	0	0	0
NP_001027467.2	APH	0.0001	6	CL0016	APH	TRUE	1	CL0016	TRUE	1	0	0	0	Mm	validated					NP_003567.2	1	0	0	1	0	0	0	0	0	0	0	0	0	0	0
NP_001027449.1	PG_binding_1	1.75e-12	15	CL0244	PG_binding_1	TRUE	1	CL0244	TRUE	1	0	0	0	Cf	validated	Gg	validated	Mm	validated	NP_077278.1	1	1	1	1	1	1	0	0	0	0	0	0	0	0	0
NP_001026886.1	tRNA_anti	1.28e-05	2.5	CL0021	tRNA_anti	TRUE	1	CL0021	TRUE	1	0	0	0	Gg	validated	Mm	validated				1	1	0	1	1	0	0	0	0	0	0	0	0	0	0
NP_001026879.1	DAO	5.3e-09	42	CL0063	DAO	TRUE	1	CL0063	TRUE	1	0	0	0	Gg	validated					NP_060833.1	1	0	0	1	0	0	0	0	0	0	0	0	0	0	0
NP_001025226.1	GTP_EFTU	1.44e-06	3.3	CL0017	GTP_EFTU	TRUE	1	CL0017	TRUE	1	0	0	0	Cf	validated	Gg	validated	Mm	validated		1	1	1	1	1	1	0	0	0	0	0	0	0	0	0
NP_001020766.1	BAR	8.71e-06	1.1	CL0145	BAR	TRUE	1	CL0145	TRUE	1	0	0	0	Cf	validated	Gg	validated	Mm	validated	NP_055262.1	1	1	1	1	1	1	0	0	0	0	0	0	0	0	0
NP_001020414.1	APH	6.39e-08	0.26	CL0016	APH	TRUE	1	CL0016	TRUE	1	0	0	0	Cf	validated	Mm	validated			NP_001560.2	1	1	0	1	1	0	0	0	0	0	0	0	0	0	0
NP_001020413.1	APH	6.39e-08	0.26	CL0016	APH	TRUE	1	CL0016	TRUE	1	0	0	0	Cf	validated	Mm	validated			NP_001560.2	1	1	0	1	1	0	0	0	0	0	0	0	0	0	0
NP_001019634.1	PGAM	4.38e-09	2.6	CL0071	PGAM	TRUE	1	CL0071	TRUE	1	0	0	0	Cf	validated	Gg	validated	Mm	validated	NP_055474.3	1	1	1	1	1	1	0	0	0	0	0	0	0	0	0
NP_001018056.1	APH	3.83e-06	13	CL0016	APH	TRUE	1	CL0016	TRUE	1	0	0	0	Cf	validated	Gg	validated	Mm	validated	NP_079328.3	1	1	1	1	1	1	0	0	0	0	0	0	0	0	0
NP_001014444.1	Shikimate_DH	1.71e-15	0.95	CL0063	Shikimate_DH	TRUE	1	CL0063	TRUE	1	0	0	0	Cf	validated	Gg	validated	Mm	validated	NP_001879.1	1	1	1	1	1	1	0	0	0	0	0	0	0	0	0
NP_001013012.1	BAR	1.16e-05	0.39	CL0145	BAR	TRUE	1	CL0145	TRUE	1	0	0	0	Cf	validated	Gg	validated	Mm	validated		1	1	1	1	1	1	0	0	0	0	0	0	0	0	0
NP_001011553.2	MMR_HSR1	1.13e-19	40	CL0017	MMR_HSR1	TRUE	1	CL0017	TRUE	1	0	0	0	Mm	validated					NP_001779.3	1	0	0	1	0	0	0	0	0	0	0	0	0	0	0
NP_001008910.1	APH	0.0005	45	CL0016	APH	TRUE	1	CL0016	TRUE	1	0	0	0	Cf	validated	Gg	validated	Mm	validated	NP_003682.2	1	1	1	1	1	1	0	0	0	0	0	0	0	0	0
NP_001008492.1	MMR_HSR1	2.98e-15	43	CL0017	MMR_HSR1	TRUE	1	CL0017	TRUE	1	0	0	0	Cf	validated	Gg	validated	Mm	validated	NP_006146.1	1	1	1	1	1	1	0	0	0	0	0	0	0	0	0
NP_001006945.1	APH	0.0006	5.8	CL0016	APH	TRUE	1	CL0016	TRUE	1	0	0	0	Cf	validated	Mm	validated			NP_003933.1	1	1	0	1	1	0	0	0	0	0	0	0	0	0	0
NP_001001852.1	APH	1.91e-05	3.3	CL0016	APH	TRUE	1	CL0016	TRUE	1	0	0	0	Mm	validated						1	0	0	1	0	0	0	0	0	0	0	0	0	0	0
NP_001001132.1	efhand	1.19e-07	0.00021	CL0220	efhand	TRUE	1	CL0220	TRUE	1	0	0	0	Cf	validated	Gg	validated	Mm	validated		1	1	1	1	1	1	0	0	0	0	0	0	0	0	0
NP_000704.1	Epimerase	4.4e-21	4.1	CL0063	Epimerase	TRUE	1	CL0063	TRUE	1	0	0	0	Cf	validated	Mm	validated				1	1	0	1	1	0	0	0	0	0	0	0	0	0	0
NP_000560.5	ig	5.69e-39	1.2e-05	CL0011	ig	TRUE	1	CL0011	TRUE	1	0	0	0	Cf	validated						1	0	0	1	0	0	0	0	0	0	0	0	0	0	0
NP_000483.3	MMR_HSR1	1.98e-05	9.9	CL0017	MMR_HSR1	TRUE	1	CL0017	TRUE	1	0	0	0	Cf	validated	Mm	not validated				1	0	0	1	0	0	0	0	0	0	0	0	0	0	0
NP_000388.2	NAD_binding_1	8.21e-24	1.5	CL0091	NAD_binding_1	TRUE	1	CL0091	TRUE	1	0	0	0	Cf	validated	Gg	validated	Mm	validated		1	1	1	1	1	1	0	0	0	0	0	0	0	0	0
NP_000229.1	PAS	3.13e-06	2.9	CL0183	PAS	TRUE	1	CL0183	TRUE	1	0	0	0	Cf	validated	Mm	validated			NP_742053.1	1	1	0	1	1	0	0	0	0	0	0	0	0	0	0
NP_000161.2	Beta_elim_lyase	6.25e-12	49	CL0061	Beta_elim_lyase	TRUE	1	CL0061	TRUE	1	0	0	0	Cf	validated	Gg	validated	Mm	validated		1	1	1	1	1	1	0	0	0	0	0	0	0	0	0
NP_000066.1	APH	3.83e-06	0.75	CL0016	APH	TRUE	1	CL0016	TRUE	1	0	0	0	Cf	validated	Mm	validated				1	1	0	1	1	0	0	0	0	0	0	0	0	0	0
NP_000062.1	CBS	9.4e-08	1.1	noClan	CBS	TRUE	1	noClan	TRUE	1	0	0	0	Gg	validated	Mm	validated				1	1	0	1	1	0	0	0	0	0	0	0	0	0	0
NP_000011.2	APH	1.15e-05	33	CL0016	APH	TRUE	1	CL0016	TRUE	1	0	0	0	Cf	validated	Mm	validated			NP_001070869.1	1	1	0	1	1	0	0	0	0	0	0	0	0	0	0
XP_039169.5	OmpH	0.0505	6.2	noClan	OmpH	TRUE	1	noClan	TRUE	0	0	1	0	Cf	not validated	Mm	not validated				0	0	0	0	0	0	0	0	0	0	0	0	0	0	0
NP_444256.3	ig	3.15e-31	4.8	CL0011	ig	TRUE	1	CL0011	TRUE	1	0	0	0	Cf	not validated					NP_444256.3	0	0	0	0	0	0	0	0	0	0	0	0	0	0	0
NP_443182.1	WD40	0.0153	2e-11	CL0186	WD40	TRUE	1	CL0186	TRUE	0	0	1	0	Cf	not validated						0	0	0	0	0	0	0	0	0	0	0	0	0	0	0
NP_060404.3	WD40	0.000297893	2.8	CL0186	WD40	TRUE	1	CL0186	TRUE	1	0	0	0	Cf	not validated	Mm	not validated				0	0	0	0	0	0	0	0	0	0	0	0	0	0	0
NP_060034.9	EGF	0.00399212	1.3	CL0001	EGF	TRUE	1	CL0001	TRUE	0	0	1	0	Mm	not validated						0	0	0	0	0	0	0	0	0	0	0	0	0	0	0
NP_056276.1	zf-C2H2	1.58e-20	1.9e-06	noClan	zf-C2H2	TRUE	1	noClan	TRUE	1	0	0	0	Cf	not validated						0	0	0	0	0	0	0	0	0	0	0	0	0	0	0
NP_056074.1	ig	0.000323677	6.6	CL0011	ig	TRUE	1	CL0011	TRUE	1	0	0	0	Cf	not validated						0	0	0	0	0	0	0	0	0	0	0	0	0	0	0
NP_055784.2	WD40	0.0614	0.044	CL0186	WD40	TRUE	1	CL0186	TRUE	0	0	1	0	Mm	not validated						0	0	0	0	0	0	0	0	0	0	0	0	0	0	0
NP_006811.1	MMR_HSR1	1.98e-05	5.4	CL0017	MMR_HSR1	TRUE	1	CL0017	TRUE	1	0	0	0	Cf	not validated						0	0	0	0	0	0	0	0	0	0	0	0	0	0	0
NP_006408.2	MMR_HSR1	9.9e-05	5.3	CL0017	MMR_HSR1	TRUE	1	CL0017	TRUE	1	0	0	0	Cf	not validated	Mm	not validated				0	0	0	0	0	0	0	0	0	0	0	0	0	0	0
NP_004402.1	WD40	0.000798353	3.6	CL0186	WD40	TRUE	1	CL0186	TRUE	1	0	0	0	Cf	not validated	Gg	not validated	Mm	not validated		0	0	0	0	0	0	0	0	0	0	0	0	0	0	0
NP_004231.1	HR1	8.15e-05	4.9	noClan	HR1	TRUE	1	noClan	TRUE	1	0	0	0	Cf	not validated	Mm	not validated				0	0	0	0	0	0	0	0	0	0	0	0	0	0	0
NP_002960.2	APH	0.001	3.3	CL0016	APH	TRUE	1	CL0016	TRUE	0	0	1	0	Mm	not validated						0	0	0	0	0	0	0	0	0	0	0	0	0	0	0
NP_001175.1	HEAT	0.000360314	0.36	CL0019	HEAT	TRUE	1	CL0019	TRUE	1	0	0	0	Cf	not validated						0	0	0	0	0	0	0	0	0	0	0	0	0	0	0
NP_000204.3	EGF	0.00466612	0.62	CL0001	EGF	TRUE	1	CL0001	TRUE	0	0	1	0	Cf	not validated	Mm	not validated				0	0	0	0	0	0	0	0	0	0	0	0	0	0	0
XP_945499.1	efhand	0.00127613	0.18	CL0220	efhand	TRUE	1	CL0220	TRUE	0	0	1	0	domain not found in any hits						notFound	0	0	0	0	0	0	0	0	0	0	0	0	0	0	0
XP_944613.1	CS	7.62e-14	10	CL0190	CS	TRUE	1	CL0190	TRUE	1	0	0	0	domain not found in any hits						notFound	0	0	0	0	0	0	0	0	0	0	0	0	0	0	0
XP_943978.1	efhand	9.88e-09	3.1	CL0220	efhand	TRUE	1	CL0220	TRUE	1	0	0	0	domain not found in any hits						notFound	0	0	0	0	0	0	0	0	0	0	0	0	0	0	0
XP_943181.2	GTP_EFTU	2.4e-07	1.7	CL0017	GTP_EFTU	TRUE	1	CL0017	TRUE	1	0	0	0	domain not found in any hits						notFound	0	0	0	0	0	0	0	0	0	0	0	0	0	0	0
XP_943085.1	zf-C2H2	3.16e-20	3.1	noClan	zf-C2H2	TRUE	1	noClan	TRUE	1	0	0	0	domain not found in any hits						notFound	0	0	0	0	0	0	0	0	0	0	0	0	0	0	0
XP_940878.1	zf-C2H2	1.9e-18	3.1	noClan	zf-C2H2	TRUE	1	noClan	TRUE	1	0	0	0	domain not found in any hits						notFound	0	0	0	0	0	0	0	0	0	0	0	0	0	0	0
XP_940759.2	zf-C2H2	6.47e-10	0.0078	noClan	zf-C2H2	TRUE	1	noClan	TRUE	1	0	0	0	domain not found in any hits						notFound	0	0	0	0	0	0	0	0	0	0	0	0	0	0	0
XP_933834.1	zf-C2H2	4.74e-20	2.1e-06	noClan	zf-C2H2	TRUE	1	noClan	TRUE	1	0	0	0	domain not found in any hits						notFound	0	0	0	0	0	0	0	0	0	0	0	0	0	0	0
XP_931956.2	GTP_EFTU	2.4e-07	1.7	CL0017	GTP_EFTU	TRUE	1	CL0017	TRUE	1	0	0	0	domain not found in any hits						notFound	0	0	0	0	0	0	0	0	0	0	0	0	0	0	0
XP_496847.3	zf-C2H2	4.29e-07	0.0078	noClan	zf-C2H2	TRUE	1	noClan	TRUE	1	0	0	0	domain not found in any hits						notFound	0	0	0	0	0	0	0	0	0	0	0	0	0	0	0
XP_496721.1	CS	1.02e-13	10	CL0190	CS	TRUE	1	CL0190	TRUE	1	0	0	0	domain not found in any hits						notFound	0	0	0	0	0	0	0	0	0	0	0	0	0	0	0
XP_496428.3	ig	3.95e-08	5.8	CL0011	ig	TRUE	1	CL0011	TRUE	1	0	0	0	domain not found in any hits						notFound	0	0	0	0	0	0	0	0	0	0	0	0	0	0	0
XP_373042.2	efhand	0.000630397	0.18	CL0220	efhand	TRUE	1	CL0220	TRUE	1	0	0	0	domain not found in any hits						notFound	0	0	0	0	0	0	0	0	0	0	0	0	0	0	0
XP_042978.5	RA	1.14e-05	9.2	CL0072	RA	TRUE	1	CL0072	TRUE	1	0	0	0	domain not found in any hits						notFound	0	0	0	0	0	0	0	0	0	0	0	0	0	0	0
XP_001131376.1	zf-C2H2	4.74e-19	7.6e-08	noClan	zf-C2H2	TRUE	1	noClan	TRUE	1	0	0	0	domain not found in any hits						XP_942100.1	0	0	0	0	0	0	0	0	0	0	0	0	0	0	0
XP_001131294.1	ig	2.42e-15	0.3	CL0011	ig	TRUE	1	CL0011	TRUE	1	0	0	0	domain not found in any hits						notFound	0	0	0	0	0	0	0	0	0	0	0	0	0	0	0
XP_001129642.1	DAO	1.32e-06	2.8	CL0063	DAO	TRUE	1	CL0063	TRUE	1	0	0	0	domain not found in any hits						notFound	0	0	0	0	0	0	0	0	0	0	0	0	0	0	0
XP_001126942.1	ig	1.42e-11	0.3	CL0011	ig	TRUE	1	CL0011	TRUE	1	0	0	0	domain not found in any hits						notFound	0	0	0	0	0	0	0	0	0	0	0	0	0	0	0
XP_001126578.1	zf-C2H2	5.02e-17	7.6e-08	noClan	zf-C2H2	TRUE	1	noClan	TRUE	1	0	0	0	domain not found in any hits						notFound	0	0	0	0	0	0	0	0	0	0	0	0	0	0	0
NP_932355.1	PHD	4.77e-09	0.2	noClan	PHD	TRUE	1	noClan	TRUE	1	0	0	0	domain not found in any hits						notFound	0	0	0	0	0	0	0	0	0	0	0	0	0	0	0
NP_932079.1	ig	1.62e-05	0.84	CL0011	ig	TRUE	1	CL0011	TRUE	1	0	0	0	domain not found in any hits						notFound	0	0	0	0	0	0	0	0	0	0	0	0	0	0	0
NP_878911.1	zf-C2H2	4.67e-22	8.6e-07	noClan	zf-C2H2	TRUE	1	noClan	TRUE	1	0	0	0	domain not found in any hits						notFound	0	0	0	0	0	0	0	0	0	0	0	0	0	0	0
NP_871715.1	ig	7.18e-41	2.3e-05	CL0011	ig	TRUE	1	CL0011	TRUE	1	0	0	0	domain not found in any hits						notFound	0	0	0	0	0	0	0	0	0	0	0	0	0	0	0
NP_853556.1	AAA	2.04e-10	0.2	CL0023	AAA	TRUE	1	CL0023	TRUE	1	0	0	0	domain not found in any hits						NP_853556.1	0	0	0	0	0	0	0	0	0	0	0	0	0	0	0
NP_796377.2	GTP_EFTU	2.86e-08	0.31	CL0017	GTP_EFTU	TRUE	1	CL0017	TRUE	1	0	0	0	domain not found in any hits						notFound	0	0	0	0	0	0	0	0	0	0	0	0	0	0	0
NP_787068.3	zf-C2H2	3.62e-26	7.4e-08	noClan	zf-C2H2	TRUE	1	noClan	TRUE	1	0	0	0	domain not found in any hits						notFound	0	0	0	0	0	0	0	0	0	0	0	0	0	0	0
NP_689949.2	zf-C2H2	7.53e-17	3.6e-05	noClan	zf-C2H2	TRUE	1	noClan	TRUE	1	0	0	0	domain not found in any hits						notFound	0	0	0	0	0	0	0	0	0	0	0	0	0	0	0
NP_689839.1	zf-C2H2	2.37e-20	6.7e-07	noClan	zf-C2H2	TRUE	1	noClan	TRUE	1	0	0	0	domain not found in any hits						notFound	0	0	0	0	0	0	0	0	0	0	0	0	0	0	0
NP_689688.2	zf-C2H2	7.73e-05	1e-07	noClan	zf-C2H2	TRUE	1	noClan	TRUE	1	0	0	0	domain not found in any hits						notFound	0	0	0	0	0	0	0	0	0	0	0	0	0	0	0
NP_689569.2	zf-C2H2	1e-16	2.1e-06	noClan	zf-C2H2	TRUE	1	noClan	TRUE	1	0	0	0	domain not found in any hits						notFound	0	0	0	0	0	0	0	0	0	0	0	0	0	0	0
NP_683867.1	TNFR_c6	5.26e-07	0.12	noClan	TNFR_c6	TRUE	1	noClan	TRUE	1	0	0	0	domain not found in any hits						notFound	0	0	0	0	0	0	0	0	0	0	0	0	0	0	0
NP_671726.1	zf-C2H2	9.49e-19	1.6e-05	noClan	zf-C2H2	TRUE	1	noClan	TRUE	1	0	0	0	domain not found in any hits						notFound	0	0	0	0	0	0	0	0	0	0	0	0	0	0	0
NP_612456.1	zf-C2H2	2.79e-07	0.12	noClan	zf-C2H2	TRUE	1	noClan	TRUE	1	0	0	0	domain not found in any hits						notFound	0	0	0	0	0	0	0	0	0	0	0	0	0	0	0
NP_612203.2	zf-C2H2	4.18e-13	0.0086	noClan	zf-C2H2	TRUE	1	noClan	TRUE	1	0	0	0	domain not found in any hits						notFound	0	0	0	0	0	0	0	0	0	0	0	0	0	0	0
NP_579813.1	ig	2.5e-20	1.9	CL0011	ig	TRUE	1	CL0011	TRUE	1	0	0	0	domain not found in any hits						notFound	0	0	0	0	0	0	0	0	0	0	0	0	0	0	0
NP_542167.1	ig	2.82e-05	6.5	CL0011	ig	TRUE	1	CL0011	TRUE	1	0	0	0	domain not found in any hits						notFound	0	0	0	0	0	0	0	0	0	0	0	0	0	0	0
NP_258429.2	zf-C2H2	1.91e-28	1.4e-07	noClan	zf-C2H2	TRUE	1	noClan	TRUE	1	0	0	0	domain not found in any hits						notFound	0	0	0	0	0	0	0	0	0	0	0	0	0	0	0
NP_149981.2	zf-C2H2	6.97e-13	4.2e-06	noClan	zf-C2H2	TRUE	1	noClan	TRUE	1	0	0	0	domain not found in any hits						notFound	0	0	0	0	0	0	0	0	0	0	0	0	0	0	0
NP_115499.4	ig	2.22e-18	5.4e-06	CL0011	ig	TRUE	1	CL0011	TRUE	1	0	0	0	domain not found in any hits						NP_954649.2	0	0	0	0	0	0	0	0	0	0	0	0	0	0	0
NP_114439.1	zf-C2H2	1.39e-13	4.2e-06	noClan	zf-C2H2	TRUE	1	noClan	TRUE	1	0	0	0	domain not found in any hits						notFound	0	0	0	0	0	0	0	0	0	0	0	0	0	0	0
NP_114418.2	ig	3.52e-06	0.17	CL0011	ig	TRUE	1	CL0011	TRUE	1	0	0	0	domain not found in any hits						notFound	0	0	0	0	0	0	0	0	0	0	0	0	0	0	0
NP_112571.1	ig	1.66e-24	0.43	CL0011	ig	TRUE	1	CL0011	TRUE	1	0	0	0	domain not found in any hits						notFound	0	0	0	0	0	0	0	0	0	0	0	0	0	0	0
NP_112482.1	efhand	1.53e-31	6.9	CL0220	efhand	TRUE	1	CL0220	TRUE	1	0	0	0	domain not found in any hits						notFound	0	0	0	0	0	0	0	0	0	0	0	0	0	0	0
NP_077294.2	ig	8.21e-13	1.2	CL0011	ig	TRUE	1	CL0011	TRUE	1	0	0	0	domain not found in any hits						notFound	0	0	0	0	0	0	0	0	0	0	0	0	0	0	0
NP_075595.1	ig	9.16e-45	1.3e-06	CL0011	ig	TRUE	1	CL0011	TRUE	1	0	0	0	domain not found in any hits						NP_075595.1	0	0	0	0	0	0	0	0	0	0	0	0	0	0	0
NP_075252.2	ig	1.14e-29	0.28	CL0011	ig	TRUE	1	CL0011	TRUE	1	0	0	0	domain not found in any hits						notFound	0	0	0	0	0	0	0	0	0	0	0	0	0	0	0
NP_067073.1	ig	5.69e-39	2.3e-05	CL0011	ig	TRUE	1	CL0011	TRUE	1	0	0	0	domain not found in any hits						notFound	0	0	0	0	0	0	0	0	0	0	0	0	0	0	0
NP_066299.2	efhand	1.8e-71	7.9e-05	CL0220	efhand	TRUE	1	CL0220	TRUE	1	0	0	0	domain not found in any hits						notFound	0	0	0	0	0	0	0	0	0	0	0	0	0	0	0
NP_066296.2	ig	5.53e-25	0.44	CL0011	ig	TRUE	1	CL0011	TRUE	1	0	0	0	domain not found in any hits						notFound	0	0	0	0	0	0	0	0	0	0	0	0	0	0	0
NP_065832.1	zf-C2H2	7.53e-17	4.3e-05	noClan	zf-C2H2	TRUE	1	noClan	TRUE	1	0	0	0	domain not found in any hits						notFound	0	0	0	0	0	0	0	0	0	0	0	0	0	0	0
NP_064496.1	Activin_recp	0.2188	2.8	CL0117	Activin_recp	TRUE	1	CL0117	TRUE	0	0	1	0	domain not found in any hits						NP_064496.1	0	0	0	0	0	0	0	0	0	0	0	0	0	0	0
NP_064495.1	Activin_recp	4.82e-06	17	CL0117	Activin_recp	TRUE	1	CL0117	TRUE	1	0	0	0	domain not found in any hits						NP_064496.1	0	0	0	0	0	0	0	0	0	0	0	0	0	0	0
NP_064494.1	Activin_recp	0.0587	2.2	CL0117	Activin_recp	TRUE	1	CL0117	TRUE	0	0	1	0	domain not found in any hits						NP_064496.1	0	0	0	0	0	0	0	0	0	0	0	0	0	0	0
NP_064493.1	Activin_recp	7.23e-06	2.8	CL0117	Activin_recp	TRUE	1	CL0117	TRUE	1	0	0	0	domain not found in any hits						NP_064496.1	0	0	0	0	0	0	0	0	0	0	0	0	0	0	0
NP_064454.1	Activin_recp	7.23e-06	2.2	CL0117	Activin_recp	TRUE	1	CL0117	TRUE	1	0	0	0	domain not found in any hits						NP_064496.1	0	0	0	0	0	0	0	0	0	0	0	0	0	0	0
NP_060710.2	ig	5.16e-05	2.7e-09	CL0011	ig	TRUE	1	CL0011	TRUE	1	0	0	0	domain not found in any hits						NP_955459.1	0	0	0	0	0	0	0	0	0	0	0	0	0	0	0
NP_038475.2	EGF	0.000103692	0.13	CL0001	EGF	TRUE	1	CL0001	TRUE	1	0	0	0	domain not found in any hits						notFound	0	0	0	0	0	0	0	0	0	0	0	0	0	0	0
NP_009082.1	zf-C2H2	5.02e-17	3.6e-05	noClan	zf-C2H2	TRUE	1	noClan	TRUE	1	0	0	0	domain not found in any hits						notFound	0	0	0	0	0	0	0	0	0	0	0	0	0	0	0
NP_009041.2	CbiA	3.38e-07	37	noClan	CbiA	TRUE	1	noClan	TRUE	1	0	0	0	domain not found in any hits						notFound	0	0	0	0	0	0	0	0	0	0	0	0	0	0	0
NP_008836.2	ig	7.67e-22	0.19	CL0011	ig	TRUE	1	CL0011	TRUE	1	0	0	0	domain not found in any hits						notFound	0	0	0	0	0	0	0	0	0	0	0	0	0	0	0
NP_006660.3	ig	5.68e-30	0.027	CL0011	ig	TRUE	1	CL0011	TRUE	1	0	0	0	domain not found in any hits						notFound	0	0	0	0	0	0	0	0	0	0	0	0	0	0	0
NP_006320.2	EGF	2.12e-33	4.1e-06	CL0001	EGF	TRUE	1	CL0001	TRUE	1	0	0	0	domain not found in any hits						notFound	0	0	0	0	0	0	0	0	0	0	0	0	0	0	0
NP_003811.2	TNFR_c6	1.4e-10	1.1e-12	noClan	TNFR_c6	TRUE	1	noClan	TRUE	1	0	0	0	domain not found in any hits						notFound	0	0	0	0	0	0	0	0	0	0	0	0	0	0	0
NP_003436.2	PHD	4.77e-09	0.2	noClan	PHD	TRUE	1	noClan	TRUE	1	0	0	0	domain not found in any hits						notFound	0	0	0	0	0	0	0	0	0	0	0	0	0	0	0
NP_003429.1	zf-C2H2	5.79e-07	0.31	noClan	zf-C2H2	TRUE	1	noClan	TRUE	1	0	0	0	domain not found in any hits						notFound	0	0	0	0	0	0	0	0	0	0	0	0	0	0	0
NP_002776.2	ig	1.14e-38	2.9e-06	CL0011	ig	TRUE	1	CL0011	TRUE	1	0	0	0	domain not found in any hits						notFound	0	0	0	0	0	0	0	0	0	0	0	0	0	0	0
NP_002772.2	ig	3.87e-24	0.41	CL0011	ig	TRUE	1	CL0011	TRUE	1	0	0	0	domain not found in any hits						notFound	0	0	0	0	0	0	0	0	0	0	0	0	0	0	0
NP_002474.3	ig	2.12e-11	1.2	CL0011	ig	TRUE	1	CL0011	TRUE	1	0	0	0	domain not found in any hits						notFound	0	0	0	0	0	0	0	0	0	0	0	0	0	0	0
NP_002352.1	ig	1.83e-44	3.6e-07	CL0011	ig	TRUE	1	CL0011	TRUE	1	0	0	0	domain not found in any hits						notFound	0	0	0	0	0	0	0	0	0	0	0	0	0	0	0
NP_002257.1	HEAT	4.1e-08	7.1	CL0019	HEAT	TRUE	1	CL0019	TRUE	1	0	0	0	domain not found in any hits						notFound	0	0	0	0	0	0	0	0	0	0	0	0	0	0	0
NP_001991.1	ig	7.18e-41	0.0016	CL0011	ig	TRUE	1	CL0011	TRUE	1	0	0	0	domain not found in any hits						notFound	0	0	0	0	0	0	0	0	0	0	0	0	0	0	0
NP_001762.1	ig	9.18e-55	4.2e-06	CL0011	ig	TRUE	1	CL0011	TRUE	1	0	0	0	domain not found in any hits						notFound	0	0	0	0	0	0	0	0	0	0	0	0	0	0	0
NP_001719.2	ig	1.44e-40	8.9e-06	CL0011	ig	TRUE	1	CL0011	TRUE	1	0	0	0	domain not found in any hits						notFound	0	0	0	0	0	0	0	0	0	0	0	0	0	0	0
NP_001703.2	ig	7.56e-51	1.2e-08	CL0011	ig	TRUE	1	CL0011	TRUE	1	0	0	0	domain not found in any hits						notFound	0	0	0	0	0	0	0	0	0	0	0	0	0	0	0
NP_001603.1	Activin_recp	1.2e-05	2.8	CL0117	Activin_recp	TRUE	1	CL0117	TRUE	1	0	0	0	domain not found in any hits						NP_064496.1	0	0	0	0	0	0	0	0	0	0	0	0	0	0	0
NP_001078958.2	CS	3.81e-14	0.23	CL0190	CS	TRUE	1	CL0190	TRUE	1	0	0	0	domain not found in any hits						notFound	0	0	0	0	0	0	0	0	0	0	0	0	0	0	0
NP_001076777.1	PAAD_DAPIN	2.33e-09	0.49	CL0041	PAAD_DAPIN	TRUE	1	CL0041	TRUE	1	0	0	0	domain not found in any hits						notFound	0	0	0	0	0	0	0	0	0	0	0	0	0	0	0
NP_001075155.1	PAP2	0.000283823	0.2	noClan	PAP2	TRUE	1	noClan	TRUE	1	0	0	0	domain not found in any hits						NP_001075155.1	0	0	0	0	0	0	0	0	0	0	0	0	0	0	0
NP_001075108.1	ig	2.84e-28	0.027	CL0011	ig	TRUE	1	CL0011	TRUE	1	0	0	0	domain not found in any hits						notFound	0	0	0	0	0	0	0	0	0	0	0	0	0	0	0
NP_001075107.1	ig	1.31e-26	0.027	CL0011	ig	TRUE	1	CL0011	TRUE	1	0	0	0	domain not found in any hits						notFound	0	0	0	0	0	0	0	0	0	0	0	0	0	0	0
NP_001075106.1	ig	1.05e-31	0.0003	CL0011	ig	TRUE	1	CL0011	TRUE	1	0	0	0	domain not found in any hits						notFound	0	0	0	0	0	0	0	0	0	0	0	0	0	0	0
NP_001070143.1	zf-C2H2	1.17e-22	0.2	noClan	zf-C2H2	TRUE	1	noClan	TRUE	1	0	0	0	domain not found in any hits						notFound	0	0	0	0	0	0	0	0	0	0	0	0	0	0	0
NP_001032309.2	zf-C2H2	7.53e-17	6.9e-05	noClan	zf-C2H2	TRUE	1	noClan	TRUE	1	0	0	0	domain not found in any hits						notFound	0	0	0	0	0	0	0	0	0	0	0	0	0	0	0
NP_001032202.1	zf-CCCH	4.17e-08	0.67	noClan	zf-CCCH	TRUE	1	noClan	TRUE	1	0	0	0	domain not found in any hits						notFound	0	0	0	0	0	0	0	0	0	0	0	0	0	0	0
NP_001028891.2	zf-C2H2	1.12e-11	0.0037	noClan	zf-C2H2	TRUE	1	noClan	TRUE	1	0	0	0	domain not found in any hits						notFound	0	0	0	0	0	0	0	0	0	0	0	0	0	0	0
NP_001026835.1	zf-C2H2	5.42e-26	4.6e-06	noClan	zf-C2H2	TRUE	1	noClan	TRUE	1	0	0	0	domain not found in any hits						notFound	0	0	0	0	0	0	0	0	0	0	0	0	0	0	0
NP_001018854.1	zf-C2H2	7.53e-17	3.6e-05	noClan	zf-C2H2	TRUE	1	noClan	TRUE	1	0	0	0	domain not found in any hits						notFound	0	0	0	0	0	0	0	0	0	0	0	0	0	0	0
NP_001015891.1	SKI	4.44e-13	0.4	CL0023	SKI	TRUE	1	CL0023	TRUE	1	0	0	0	domain not found in any hits						notFound	0	0	0	0	0	0	0	0	0	0	0	0	0	0	0
NP_001012771.1	zf-C2H2	6.38e-12	0.0063	noClan	zf-C2H2	TRUE	1	noClan	TRUE	1	0	0	0	domain not found in any hits						notFound	0	0	0	0	0	0	0	0	0	0	0	0	0	0	0
NP_001010851.1	zf-C2H2	4.64e-15	9.6e-07	noClan	zf-C2H2	TRUE	1	noClan	TRUE	1	0	0	0	domain not found in any hits						notFound	0	0	0	0	0	0	0	0	0	0	0	0	0	0	0
NP_001008491.1	MMR_HSR1	4.44e-13	43	CL0017	MMR_HSR1	TRUE	1	CL0017	TRUE	1	0	0	0	domain not found in any hits						NP_003933.1	0	0	0	0	0	0	0	0	0	0	0	0	0	0	0
NP_001006643.1	efhand	1.89e-05	0.00028	CL0220	efhand	TRUE	1	CL0220	TRUE	1	0	0	0	domain not found in any hits						notFound	0	0	0	0	0	0	0	0	0	0	0	0	0	0	0
XP_039169.5	M	0.00629142	45	noClan	OmpH	FALSE	0	noClan	TRUE	0	0	0	1	Mm	validated	Cf	not validated				1	0	0	0	0	0	0	0	0	0	0	0	1	0	0
NP_996671.1	Esterase	5.26e-07	9.4	CL0028	Sigma54_activat	FALSE	0	CL0023	FALSE	0	1	0	0	Cf	validated	Gg	validated	Mm	validated		1	1	1	0	0	0	1	1	1	0	0	0	0	0	0
NP_996671.1	ADK	7.12e-19	37	noClan	Sigma54_activat	FALSE	0	CL0023	FALSE	0	1	0	0	Cf	validated	Gg	validated	Mm	validated		1	1	1	0	0	0	1	1	1	0	0	0	0	0	0
NP_996671.1	CoaE	0.0006	7.8	noClan	Sigma54_activat	FALSE	0	CL0023	FALSE	0	1	0	0	Cf	validated	Gg	validated	Mm	validated		1	1	1	0	0	0	1	1	1	0	0	0	0	0	0
NP_996671.1	CobU	0.0007	9.8	noClan	Sigma54_activat	FALSE	0	CL0023	FALSE	0	1	0	0	Cf	validated	Gg	validated	Mm	validated		1	1	1	0	0	0	1	1	1	0	0	0	0	0	0
NP_996671.1	YgbB	0.0007	4.1	noClan	Sigma54_activat	FALSE	0	CL0023	FALSE	0	1	0	0	Cf	validated	Mm	validated	Gg	not validated		1	1	0	0	0	0	1	1	0	0	0	0	0	0	0
NP_996671.1	CRS1_YhbY	2.47e-05	39	noClan	Sigma54_activat	FALSE	0	CL0023	FALSE	0	1	0	0	Cf	validated	Mm	validated				1	1	0	0	0	0	1	1	0	0	0	0	0	0	0
NP_996671.1	SRP54	0.0007	27	noClan	Sigma54_activat	FALSE	0	CL0023	FALSE	0	1	0	0	Cf	validated	Gg	validated				1	1	0	0	0	0	1	1	0	0	0	0	0	0	0
NP_996671.1	HycI	0.0014	37	CL0095	Sigma54_activat	FALSE	0	CL0023	FALSE	0	0	0	1	Mm	validated	Cf	not validated	Gg	not validated		1	0	0	0	0	0	0	0	0	0	0	0	1	0	0
NP_976226.1	LEM	3.48e-08	29	noClan	APH	FALSE	0	CL0016	FALSE	0	1	0	0	Cf	validated	Gg	validated	Mm	validated		1	1	1	0	0	0	1	1	1	0	0	0	0	0	0
NP_976226.1	PQQ	0.0151	5	CL0186	APH	FALSE	0	CL0016	FALSE	0	0	0	1	Gg	validated	Cf	not validated	Mm	not validated		1	0	0	0	0	0	0	0	0	0	0	0	1	0	0
NP_877420.1	CRS1_YhbY	2.47e-05	28	noClan	DAO	FALSE	0	CL0063	FALSE	0	1	0	0	Cf	validated						1	0	0	0	0	0	1	0	0	0	0	0	0	0	0
NP_877419.1	CRS1_YhbY	3.05e-05	28	noClan	DAO	FALSE	0	CL0063	FALSE	0	1	0	0	Cf	validated					NP_877420.1	1	0	0	0	0	0	1	0	0	0	0	0	0	0	0
NP_877393.1	CRS1_YhbY	3.34e-05	28	noClan	DAO	FALSE	0	CL0063	FALSE	0	1	0	0	Cf	validated					NP_877420.1	1	0	0	0	0	0	1	0	0	0	0	0	0	0	0
NP_859531.1	NAD_binding_1	0.000113119	29	CL0091	DEAD	FALSE	0	CL0008	FALSE	0	1	0	0	Cf	validated	Gg	validated				1	1	0	0	0	0	1	1	0	0	0	0	0	0	0
NP_859531.1	PGAM	0.0029	23	CL0071	DEAD	FALSE	0	CL0008	FALSE	0	0	0	1	Mm	validated	Cf	not validated				1	0	0	0	0	0	0	0	0	0	0	0	1	0	0
NP_808227.1	fn3	1.05e-05	35	CL0159	APH	FALSE	0	CL0016	FALSE	0	1	0	0	Cf	validated	Gg	validated	Mm	validated		1	1	1	0	0	0	1	1	1	0	0	0	0	0	0
NP_775913.1	Ribosomal_L7Ae	3.24e-07	5.9	CL0101	GSH-S_ATP	FALSE	0	CL0179	FALSE	0	1	0	0	Cf	validated	Mm	validated				1	1	0	0	0	0	1	1	0	0	0	0	0	0	0
NP_775913.1	zf-Sec23_Sec24	9.68e-07	28	noClan	GSH-S_ATP	FALSE	0	CL0179	FALSE	0	1	0	0	Cf	validated	Mm	validated				1	1	0	0	0	0	1	1	0	0	0	0	0	0	0
NP_775913.1	LSM	0.0086	6.9	noClan	GSH-S_ATP	FALSE	0	CL0179	FALSE	0	0	0	1	Mm	validated	Cf	not validated				1	0	0	0	0	0	0	0	0	0	0	0	1	0	0
NP_758454.1	Thymidylate_kin	5.3e-09	1.7	noClan	cobW	FALSE	0	noClan	TRUE	0	1	0	0	Cf	validated	Gg	validated	Mm	validated		1	1	1	0	0	0	1	1	1	0	0	0	0	0	0
NP_689785.1	MobB	0.0005	17	noClan	SKI	FALSE	0	CL0023	FALSE	0	1	0	0	Cf	validated	Gg	validated				1	1	0	0	0	0	1	1	0	0	0	0	0	0	0
NP_671488.1	TFIIA_gamma_C	1.11e-07	14	noClan	cNMP_binding	FALSE	0	noClan	TRUE	0	1	0	0	Cf	validated	Mm	validated				1	1	0	0	0	0	1	1	0	0	0	0	0	0	0
NP_284941.2	ABC_tran	5.47e-06	1.6	CL0023	MMR_HSR1	FALSE	0	CL0017	FALSE	0	1	0	0	Cf	validated	Gg	validated	Mm	validated		1	1	1	0	0	0	1	1	1	0	0	0	0	0	0
NP_284941.2	Ribul_P_3_epim	7.23e-06	42	CL0036	MMR_HSR1	FALSE	0	CL0017	FALSE	0	1	0	0	Cf	validated	Gg	validated	Mm	validated		1	1	1	0	0	0	1	1	1	0	0	0	0	0	0
NP_115604.1	ThiS	1.12e-05	40	CL0072	Epimerase	FALSE	0	CL0063	FALSE	0	1	0	0	Cf	validated	Mm	validated				1	1	0	0	0	0	1	1	0	0	0	0	0	0	0
NP_115604.1	SBP_bac_9	0.0018	30	noClan	Epimerase	FALSE	0	CL0063	FALSE	0	0	0	1	Cf	validated	Gg	not validated	Mm	not validated		1	0	0	0	0	0	0	0	0	0	0	0	1	0	0
NP_112484.1	ABM	7.44e-07	26	CL0032	AP_endonuc_2	FALSE	0	CL0152	FALSE	0	1	0	0	Cf	validated	Mm	validated				1	1	0	0	0	0	1	1	0	0	0	0	0	0	0
NP_079428.1	Ribosomal_S27e	1.95e-06	8.9	CL0167	CbiA	FALSE	0	noClan	FALSE	0	1	0	0	Cf	validated	Gg	validated				1	1	0	0	0	0	1	1	0	0	0	0	0	0	0
NP_079428.1	Integrase_Zn	0.000164851	21	noClan	CbiA	FALSE	0	noClan	TRUE	0	1	0	0	Cf	validated	Gg	not validated				1	0	0	0	0	0	1	0	0	0	0	0	0	0	0
NP_079328.3	Seryl_tRNA_N	0.1978	17	noClan	APH	FALSE	0	CL0016	FALSE	0	0	0	1	Mm	validated	Cf	not validated	Gg	not validated		1	0	0	0	0	0	0	0	0	0	0	0	1	0	0
NP_079130.2	Ran_BP1	3.48e-08	27	CL0266	DAO	FALSE	0	CL0063	FALSE	0	1	0	0	Cf	validated	Mm	validated	Gg	not validated		1	1	0	0	0	0	1	1	0	0	0	0	0	0	0
NP_079130.2	PGM_PMM_II	0.0059	27	noClan	DAO	FALSE	0	CL0063	FALSE	0	0	0	1	Cf	validated	Mm	not validated				1	0	0	0	0	0	0	0	0	0	0	0	1	0	0
NP_079107.6	Methyltransf_5	4.86e-07	2.2	CL0102	ADH_zinc_N	FALSE	0	CL0063	FALSE	0	1	0	0	Cf	validated	Gg	validated				1	1	0	0	0	0	1	1	0	0	0	0	0	0	0
NP_079107.6	TPMT	1.94e-06	19	CL0102	ADH_zinc_N	FALSE	0	CL0063	FALSE	0	1	0	0	Cf	validated	Gg	validated				1	1	0	0	0	0	1	1	0	0	0	0	0	0	0
NP_079107.6	Methyltransf_3	3.86e-06	5.9	CL0102	ADH_zinc_N	FALSE	0	CL0063	FALSE	0	1	0	0	Cf	validated	Gg	validated				1	1	0	0	0	0	1	1	0	0	0	0	0	0	0
NP_079107.6	YjeF_N	0.017	30	noClan	ADH_zinc_N	FALSE	0	CL0063	FALSE	0	0	0	1	Cf	validated	Gg	not validated				1	0	0	0	0	0	0	0	0	0	0	0	1	0	0
NP_079107.6	Methyltransf_2	1.57e-05	43	CL0102	ADH_zinc_N	FALSE	0	CL0063	FALSE	0	1	0	0	Gg	validated						1	0	0	0	0	0	1	0	0	0	0	0	0	0	0
NP_079107.6	HPPK	3.53e-05	1.7	noClan	ADH_zinc_N	FALSE	0	CL0063	FALSE	0	1	0	0	Cf	validated						1	0	0	0	0	0	1	0	0	0	0	0	0	0	0
NP_079107.6	CLP_protease	0.0035	22	CL0127	ADH_zinc_N	FALSE	0	CL0063	FALSE	0	0	0	1	Cf	validated						1	0	0	0	0	0	0	0	0	0	0	0	1	0	0
NP_071397.2	fn1	0.000253341	45	noClan	SET	FALSE	0	noClan	TRUE	0	1	0	0	Mm	validated	Cf	not validated	Gg	not validated		1	0	0	0	0	0	1	0	0	0	0	0	0	0	0
NP_066923.3	NtA	2.92e-06	42	noClan	Beta_elim_lyase	FALSE	0	CL0061	FALSE	0	1	0	0	Cf	validated	Mm	validated				1	1	0	0	0	0	1	1	0	0	0	0	0	0	0
NP_066923.3	RuvB_C	0.000199894	30	noClan	Beta_elim_lyase	FALSE	0	CL0061	FALSE	0	1	0	0	Mm	validated	Cf	not validated				1	0	0	0	0	0	1	0	0	0	0	0	0	0	0
NP_065842.1	MurB_C	3.13e-05	6	noClan	APH	FALSE	0	CL0016	FALSE	0	1	0	0	Cf	validated	Gg	validated	Mm	validated		1	1	1	0	0	0	1	1	1	0	0	0	0	0	0
NP_064599.2	Cu_amine_oxidN2	0.0124	33	CL0047	PARP	FALSE	0	CL0084	FALSE	0	0	0	1	Cf	validated	Gg	validated	Mm	not validated		1	1	0	0	0	0	0	0	0	0	0	0	1	1	0
NP_064580.2	DHQ_synthase	0.0065	39	CL0224	Epimerase	FALSE	0	CL0063	FALSE	0	0	0	1	Mm	validated						1	0	0	0	0	0	0	0	0	0	0	0	1	0	0
NP_064496.1	Chitin_bind_1	0.0421	41	noClan	Activin_recp	FALSE	0	CL0117	FALSE	0	0	0	1	Mm	validated	Cf	not validated				1	0	0	0	0	0	0	0	0	0	0	0	1	0	0
NP_064495.1	Chitin_bind_1	0.0288	41	noClan	Activin_recp	FALSE	0	CL0117	FALSE	0	0	0	1	Mm	validated	Cf	not validated			NP_064496.1	1	0	0	0	0	0	0	0	0	0	0	0	1	0	0
NP_064494.1	Chitin_bind_1	0.0634	41	noClan	Activin_recp	FALSE	0	CL0117	FALSE	0	0	0	1	Mm	validated	Cf	not validated			NP_064496.1	1	0	0	0	0	0	0	0	0	0	0	0	1	0	0
NP_064493.1	Chitin_bind_1	0.0482	41	noClan	Activin_recp	FALSE	0	CL0117	FALSE	0	0	0	1	Mm	validated	Cf	not validated			NP_064496.1	1	0	0	0	0	0	0	0	0	0	0	0	1	0	0
NP_064492.1	UPAR_LY6	5.77e-05	0.017	CL0117	Activin_recp	FALSE	0	CL0117	TRUE	0	1	0	0	Cf	validated	Mm	validated			NP_064496.1	1	1	0	0	0	0	1	1	0	0	0	0	0	0	0
NP_064454.1	Chitin_bind_1	0.0429	41	noClan	Activin_recp	FALSE	0	CL0117	FALSE	0	0	0	1	Mm	validated	Cf	not validated			NP_064496.1	1	0	0	0	0	0	0	0	0	0	0	0	1	0	0
NP_060918.2	Glyco_hydro_17	2.78e-08	43	CL0058	Adaptin_N	FALSE	0	CL0019	FALSE	0	1	0	0	Cf	validated	Gg	validated	Mm	validated		1	1	1	0	0	0	1	1	1	0	0	0	0	0	0
NP_060918.2	CRAL_TRIO	6.92e-05	40	noClan	Adaptin_N	FALSE	0	CL0019	FALSE	0	1	0	0	Cf	validated	Gg	validated	Mm	validated		1	1	1	0	0	0	1	1	1	0	0	0	0	0	0
NP_060918.2	NusB	9.39e-05	11	noClan	Adaptin_N	FALSE	0	CL0019	FALSE	0	1	0	0	Cf	validated	Gg	validated	Mm	validated		1	1	1	0	0	0	1	1	1	0	0	0	0	0	0
NP_060918.2	CAS_CSE1	1.46e-06	27	noClan	Adaptin_N	FALSE	0	CL0019	FALSE	0	1	0	0	Cf	validated	Mm	validated	Gg	not validated		1	1	0	0	0	0	1	1	0	0	0	0	0	0	0
NP_060918.2	RhoGEF	0.0064	46	noClan	Adaptin_N	FALSE	0	CL0019	FALSE	0	0	0	1	Cf	validated	Gg	validated				1	1	0	0	0	0	0	0	0	0	0	0	1	1	0
NP_060918.2	Trigger_C	0.0089	3.6	CL0262	Adaptin_N	FALSE	0	CL0019	FALSE	0	0	0	1	Mm	validated	Cf	not validated	Gg	not validated		1	0	0	0	0	0	0	0	0	0	0	0	1	0	0
NP_060777.3	efhand	0.00470344	0.057	CL0220	MMR_HSR1	FALSE	0	CL0017	FALSE	0	0	0	1	Cf	validated	Gg	validated	Mm	not validated		1	1	0	0	0	0	0	0	0	0	0	0	1	1	0
NP_060220.2	Xlink	0.0107	36	CL0056	DAO	FALSE	0	CL0063	FALSE	0	0	0	1	Cf	validated						1	0	0	0	0	0	0	0	0	0	0	0	1	0	0
NP_057626.2	Peptidase_M16_C	0.000134502	27	CL0094	APH	FALSE	0	CL0016	FALSE	0	1	0	0	Cf	validated	Gg	validated	Mm	validated		1	1	1	0	0	0	1	1	1	0	0	0	0	0	0
NP_057626.2	GARS_C	6.79e-06	48	noClan	APH	FALSE	0	CL0016	FALSE	0	1	0	0	Cf	validated	Gg	validated	Mm	validated		1	1	1	0	0	0	1	1	1	0	0	0	0	0	0
NP_057626.2	RGS	0.004	16	CL0272	APH	FALSE	0	CL0016	FALSE	0	0	0	1	Gg	validated	Cf	not validated	Mm	not validated		1	0	0	0	0	0	0	0	0	0	0	0	1	0	0
NP_057365.3	MurB_C	2.17e-05	17	noClan	APH	FALSE	0	CL0016	FALSE	0	1	0	0	Cf	validated	Gg	not validated	Mm	not validated		1	0	0	0	0	0	1	0	0	0	0	0	0	0	0
NP_057365.3	CobU	0.0046	32	noClan	APH	FALSE	0	CL0016	FALSE	0	0	0	1	Cf	validated	Gg	not validated				1	0	0	0	0	0	0	0	0	0	0	0	1	0	0
NP_055861.3	AAA	0.000101599	4.4	CL0023	UvrD-helicase	FALSE	0	CL0008	FALSE	0	1	0	0	Cf	validated	Gg	validated	Mm	validated		1	1	1	0	0	0	1	1	1	0	0	0	0	0	0
NP_055861.3	IL8	2.35e-12	26	noClan	UvrD-helicase	FALSE	0	CL0008	FALSE	0	1	0	0	Cf	validated	Gg	validated				1	1	0	0	0	0	1	1	0	0	0	0	0	0	0
NP_055861.3	LIM	0.0063	45	noClan	UvrD-helicase	FALSE	0	CL0008	FALSE	0	0	0	1	Gg	validated	Mm	validated				1	1	0	0	0	0	0	0	0	0	0	0	1	1	0
NP_055861.3	DNA_topoisoIV	0.0212	40	noClan	UvrD-helicase	FALSE	0	CL0008	FALSE	0	0	0	1	Gg	validated	Cf	not validated	Mm	not validated		1	0	0	0	0	0	0	0	0	0	0	0	1	0	0
NP_055861.3	Viral_helicase1	2.43e-06	0.77	noClan	UvrD-helicase	FALSE	0	CL0008	FALSE	0	1	0	0	Gg	validated						1	0	0	0	0	0	1	0	0	0	0	0	0	0	0
NP_055790.1	Ribosomal_L22	0.000158368	45	noClan	APH	FALSE	0	CL0016	FALSE	0	1	0	0	Mm	validated						1	0	0	0	0	0	1	0	0	0	0	0	0	0	0
NP_055563.1	Barstar	5.79e-06	28	noClan	RA	FALSE	0	CL0072	FALSE	0	1	0	0	Cf	validated	Gg	validated	Mm	validated		1	1	1	0	0	0	1	1	1	0	0	0	0	0	0
NP_055474.3	DinI	0.0189	42	noClan	PGAM	FALSE	0	CL0071	FALSE	0	0	0	1	Gg	validated	Cf	not validated	Mm	not validated		1	0	0	0	0	0	0	0	0	0	0	0	1	0	0
NP_055416.2	MC1	2.92e-06	4.4	noClan	MMR_HSR1	FALSE	0	CL0017	FALSE	0	1	0	0	Cf	validated	Mm	validated				1	1	0	0	0	0	1	1	0	0	0	0	0	0	0
NP_055416.2	YbaK	2.02e-05	40	noClan	MMR_HSR1	FALSE	0	CL0017	FALSE	0	1	0	0	Mm	validated	Cf	not validated				1	0	0	0	0	0	1	0	0	0	0	0	0	0	0
NP_055415.1	efhand	1.19e-07	0.0065	CL0220	MMR_HSR1	FALSE	0	CL0017	FALSE	0	1	0	0	Gg	validated	Mm	validated				1	1	0	0	0	0	1	1	0	0	0	0	0	0	0
NP_055415.1	MCR_beta_N	5.77e-06	23	noClan	MMR_HSR1	FALSE	0	CL0017	FALSE	0	1	0	0	Gg	validated	Mm	validated				1	1	0	0	0	0	1	1	0	0	0	0	0	0	0
NP_055415.1	RRF	0.0256	13	noClan	MMR_HSR1	FALSE	0	CL0017	FALSE	0	0	0	1	Mm	validated	Gg	not validated				1	0	0	0	0	0	0	0	0	0	0	0	1	0	0
NP_055415.1	Homoserine_dh	2.81e-05	20	noClan	MMR_HSR1	FALSE	0	CL0017	FALSE	0	1	0	0	Mm	validated						1	0	0	0	0	0	1	0	0	0	0	0	0	0	0
NP_055415.1	DUF89	3.45e-05	44	noClan	MMR_HSR1	FALSE	0	CL0017	FALSE	0	1	0	0	Mm	validated						1	0	0	0	0	0	1	0	0	0	0	0	0	0	0
NP_055387.2	Mago_nashi	1.74e-05	13	noClan	APH	FALSE	0	CL0016	FALSE	0	1	0	0	Cf	validated	Mm	validated	Gg	not validated		1	1	0	0	0	0	1	1	0	0	0	0	0	0	0
NP_055387.2	Ribosomal_L9_C	0.000113251	7.2	noClan	APH	FALSE	0	CL0016	FALSE	0	1	0	0	Gg	validated	Mm	validated	Cf	not validated		1	1	0	0	0	0	1	1	0	0	0	0	0	0	0
NP_055262.1	UPF0079	0.0127	29	CL0023	BAR	FALSE	0	CL0145	FALSE	0	0	0	1	Cf	validated	Mm	validated	Gg	not validated		1	1	0	0	0	0	0	0	0	0	0	0	1	1	0
NP_055262.1	Bac_globin	0.0236	49	CL0090	BAR	FALSE	0	CL0145	FALSE	0	0	0	1	Gg	validated	Mm	validated	Cf	not validated		1	1	0	0	0	0	0	0	0	0	0	0	1	1	0
NP_055115.1	NTP_transf_2	0.000300984	41	CL0260	Peptidase_S24	FALSE	0	noClan	FALSE	0	1	0	0	Mm	validated	Cf	not validated				1	0	0	0	0	0	1	0	0	0	0	0	0	0	0
NP_036534.1	Rubrerythrin	0.03	8.1	CL0044	BAR	FALSE	0	CL0145	FALSE	0	0	0	1	Cf	validated	Mm	validated				1	1	0	0	0	0	0	0	0	0	0	0	1	1	0
NP_036474.1	UCR_hinge	0.0199	20	noClan	Activin_recp	FALSE	0	CL0117	FALSE	0	0	0	1	Mm	validated	Cf	not validated	Gg	not validated		1	0	0	0	0	0	0	0	0	0	0	0	1	0	0
NP_036357.1	GFO_IDH_MocA	0.0121	12	CL0063	CbiA	FALSE	0	noClan	FALSE	0	0	0	1	Mm	validated	Cf	not validated	Gg	not validated		1	0	0	0	0	0	0	0	0	0	0	0	1	0	0
NP_036357.1	MobB	5.81e-06	14	noClan	CbiA	FALSE	0	noClan	TRUE	0	1	0	0	Mm	validated	Gg	not validated				1	0	0	0	0	0	1	0	0	0	0	0	0	0	0
NP_006859.2	HGTP_anticodon	0.001	9.4	noClan	GTP_EFTU	FALSE	0	CL0017	FALSE	0	0	0	1	Gg	validated	Cf	not validated	Mm	not validated		1	0	0	0	0	0	0	0	0	0	0	0	1	0	0
NP_006811.1	RNA_pol_A_CTD	0.0261	16	noClan	MMR_HSR1	FALSE	0	CL0017	FALSE	0	0	0	1	Cf	validated						1	0	0	0	0	0	0	0	0	0	0	0	1	0	0
NP_006631.2	PTS_IIB	3.85e-05	14	noClan	MMR_HSR1	FALSE	0	CL0017	FALSE	0	1	0	0	Cf	validated	Gg	validated	Mm	validated		1	1	1	0	0	0	1	1	1	0	0	0	0	0	0
NP_006631.2	Pep_deformylase	7.67e-10	30	noClan	MMR_HSR1	FALSE	0	CL0017	FALSE	0	1	0	0	Cf	validated	Mm	validated	Gg	not validated		1	1	0	0	0	0	1	1	0	0	0	0	0	0	0
NP_006631.2	Bet_v_I	0.0012	19	CL0209	MMR_HSR1	FALSE	0	CL0017	FALSE	0	0	0	1	Cf	validated	Gg	validated	Mm	not validated		1	1	0	0	0	0	0	0	0	0	0	0	1	1	0
NP_006631.2	Fapy_DNA_glyco	0.0244	30	noClan	MMR_HSR1	FALSE	0	CL0017	FALSE	0	0	0	1	Cf	validated						1	0	0	0	0	0	0	0	0	0	0	0	1	0	0
NP_006473.2	Ribosomal_S28e	1.65e-05	34	noClan	APH	FALSE	0	CL0016	FALSE	0	1	0	0	Cf	validated	Gg	validated	Mm	validated		1	1	1	0	0	0	1	1	1	0	0	0	0	0	0
NP_006473.2	Ribosomal_L9_N	0.000142916	29	noClan	APH	FALSE	0	CL0016	FALSE	0	1	0	0	Gg	validated	Cf	not validated	Mm	not validated		1	0	0	0	0	0	1	0	0	0	0	0	0	0	0
NP_006431.2	CMD	0.0046	13	noClan	DAO	FALSE	0	CL0063	FALSE	0	0	0	1	Cf	validated	Mm	not validated				1	0	0	0	0	0	0	0	0	0	0	0	1	0	0
NP_006276.2	ADK_lid	4.34e-11	33	noClan	APH	FALSE	0	CL0016	FALSE	0	1	0	0	Mm	validated						1	0	0	0	0	0	1	0	0	0	0	0	0	0	0
NP_006146.1	ABC_tran	1.09e-05	7.5	CL0023	MMR_HSR1	FALSE	0	CL0017	FALSE	0	1	0	0	Cf	validated	Gg	validated	Mm	validated		1	1	1	0	0	0	1	1	1	0	0	0	0	0	0
NP_006146.1	Ribosomal_L12	0.0261	41	noClan	MMR_HSR1	FALSE	0	CL0017	FALSE	0	0	0	1	Gg	validated	Cf	not validated	Mm	not validated		1	0	0	0	0	0	0	0	0	0	0	0	1	0	0
NP_005836.1	MobB	0.0011	5.5	noClan	SMC_N	FALSE	0	CL0023	FALSE	0	0	0	1	Cf	validated	Gg	validated	Mm	validated		1	1	1	0	0	0	0	0	0	0	0	0	1	1	1
NP_005836.1	PK_C	0.0012	5.8	noClan	SMC_N	FALSE	0	CL0023	FALSE	0	0	0	1	Cf	validated	Gg	validated	Mm	validated		1	1	1	0	0	0	0	0	0	0	0	0	1	1	1
NP_005836.1	GTP_EFTU_D2	0.0199	8.9	noClan	SMC_N	FALSE	0	CL0023	FALSE	0	0	0	1	Cf	validated	Mm	validated	Gg	not validated		1	1	0	0	0	0	0	0	0	0	0	0	1	1	0
NP_005679.2	GTP_EFTU	0.0009	17	CL0017	SMC_N	FALSE	0	CL0023	FALSE	0	1	0	0	Cf	validated	Gg	validated	Mm	validated		1	1	1	0	0	0	1	1	1	0	0	0	0	0	0
NP_005679.2	CoaE	6.39e-08	46	noClan	SMC_N	FALSE	0	CL0023	FALSE	0	1	0	0	Cf	validated	Mm	validated				1	1	0	0	0	0	1	1	0	0	0	0	0	0	0
NP_005679.2	MobB	0.0005	14	noClan	SMC_N	FALSE	0	CL0023	FALSE	0	1	0	0	Gg	validated	Cf	not validated	Mm	not validated		1	0	0	0	0	0	1	0	0	0	0	0	0	0	0
NP_004905.2	MoCF_biosynth	7.66e-09	26	noClan	GTP_EFTU	FALSE	0	CL0017	FALSE	0	1	0	0	Cf	validated	Gg	validated	Mm	validated		1	1	1	0	0	0	1	1	1	0	0	0	0	0	0
NP_004681.1	Mago_nashi	4.16e-08	1.9	noClan	APH	FALSE	0	CL0016	FALSE	0	1	0	0	Cf	validated	Gg	validated	Mm	validated		1	1	1	0	0	0	1	1	1	0	0	0	0	0	0
NP_004395.1	Ribosomal_L12	0.0047	41	noClan	MMR_HSR1	FALSE	0	CL0017	FALSE	0	0	0	1	Gg	validated	Cf	not validated	Mm	not validated	NP_006146.1	1	0	0	0	0	0	0	0	0	0	0	0	1	0	0
NP_003866.1	PDH	0.00010226	12	CL0063	NAD_synthase	FALSE	0	CL0039	FALSE	0	1	0	0	Cf	validated	Gg	validated	Mm	validated		1	1	1	0	0	0	1	1	1	0	0	0	0	0	0
NP_003866.1	PABP	0.0125	24	noClan	NAD_synthase	FALSE	0	CL0039	FALSE	0	0	0	1	Cf	validated	Gg	validated	Mm	not validated		1	1	0	0	0	0	0	0	0	0	0	0	1	1	0
NP_003682.2	Glycos_trans_3N	4.62e-15	34	noClan	APH	FALSE	0	CL0016	FALSE	0	1	0	0	Cf	validated	Mm	validated				1	1	0	0	0	0	1	1	0	0	0	0	0	0	0
NP_003574.1	Ribosomal_L9_N	0.0119	29	noClan	APH	FALSE	0	CL0016	FALSE	0	0	0	1	Gg	validated	Cf	not validated	Mm	not validated	NP_006473.2	1	0	0	0	0	0	0	0	0	0	0	0	1	0	0
NP_003567.2	DUF163	0.0008	47	CL0098	APH	FALSE	0	CL0016	FALSE	0	1	0	0	Gg	validated	Mm	validated				1	1	0	0	0	0	1	1	0	0	0	0	0	0	0
NP_003567.2	Lysine_decarbox	0.0031	37	noClan	APH	FALSE	0	CL0016	FALSE	0	0	0	1	Mm	validated						1	0	0	0	0	0	0	0	0	0	0	0	1	0	0
NP_003495.1	Propep_M14	1.92e-07	36	noClan	DHH	FALSE	0	noClan	TRUE	0	1	0	0	Cf	validated	Gg	validated				1	1	0	0	0	0	1	1	0	0	0	0	0	0	0
NP_003321.3	CRS1_YhbY	0.005	28	noClan	DAO	FALSE	0	CL0063	FALSE	0	0	0	1	Cf	validated					NP_877420.1	1	0	0	0	0	0	0	0	0	0	0	0	1	0	0
NP_002567.3	zf-C3HC4	0.00013514	25	CL0229	APH	FALSE	0	CL0016	FALSE	0	1	0	0	Cf	validated	Gg	validated	Mm	not validated		1	1	0	0	0	0	1	1	0	0	0	0	0	0	0
NP_002567.3	LuxS	1.43e-05	50	CL0094	APH	FALSE	0	CL0016	FALSE	0	1	0	0	Gg	validated	Mm	validated				1	1	0	0	0	0	1	1	0	0	0	0	0	0	0
NP_002544.1	NAD_binding_1	0.001	29	CL0091	DEAD	FALSE	0	CL0008	FALSE	0	0	0	1	Cf	validated	Gg	validated			NP_859531.1	1	1	0	0	0	0	0	0	0	0	0	0	1	1	0
NP_002524.2	ADK	1.19e-16	37	noClan	Sigma54_activat	FALSE	0	CL0023	FALSE	0	1	0	0	Cf	validated	Gg	validated	Mm	validated	NP_996671.1	1	1	1	0	0	0	1	1	1	0	0	0	0	0	0
NP_002524.2	CoaE	1.92e-07	7.8	noClan	Sigma54_activat	FALSE	0	CL0023	FALSE	0	1	0	0	Cf	validated	Gg	validated	Mm	validated	NP_996671.1	1	1	1	0	0	0	1	1	1	0	0	0	0	0	0
NP_002524.2	CobU	0.0007	9.8	noClan	Sigma54_activat	FALSE	0	CL0023	FALSE	0	1	0	0	Cf	validated	Gg	validated	Mm	validated	NP_996671.1	1	1	1	0	0	0	1	1	1	0	0	0	0	0	0
NP_002524.2	YgbB	0.0011	4.1	noClan	Sigma54_activat	FALSE	0	CL0023	FALSE	0	0	0	1	Cf	validated	Mm	validated	Gg	not validated	NP_996671.1	1	1	0	0	0	0	0	0	0	0	0	0	1	1	0
NP_002524.2	CRS1_YhbY	1.31e-05	39	noClan	Sigma54_activat	FALSE	0	CL0023	FALSE	0	1	0	0	Cf	validated	Mm	validated			NP_996671.1	1	1	0	0	0	0	1	1	0	0	0	0	0	0	0
NP_002524.2	SRP54	0.0005	27	noClan	Sigma54_activat	FALSE	0	CL0023	FALSE	0	1	0	0	Cf	validated	Gg	validated			NP_996671.1	1	1	0	0	0	0	1	1	0	0	0	0	0	0	0
NP_002524.2	HycI	0.0029	37	CL0095	Sigma54_activat	FALSE	0	CL0023	FALSE	0	0	0	1	Mm	validated	Cf	not validated	Gg	not validated	NP_996671.1	1	0	0	0	0	0	0	0	0	0	0	0	1	0	0
NP_002413.1	Fe_dep_repress	0.000165549	17	CL0123	PG_binding_1	FALSE	0	CL0244	FALSE	0	1	0	0	Cf	validated	Mm	not validated				1	0	0	0	0	0	1	0	0	0	0	0	0	0	0
NP_002392.2	PQQ	0.0084	5	CL0186	APH	FALSE	0	CL0016	FALSE	0	0	0	1	Gg	validated	Cf	not validated	Mm	not validated	NP_976226.1	1	0	0	0	0	0	0	0	0	0	0	0	1	0	0
NP_002028.1	Pur_DNA_glyco	0.0018	33	noClan	APH	FALSE	0	CL0016	FALSE	0	0	0	1	Cf	validated	Gg	validated	Mm	not validated		1	1	0	0	0	0	0	0	0	0	0	0	1	1	0
NP_002028.1	ACBP	0.0042	13	noClan	APH	FALSE	0	CL0016	FALSE	0	0	0	1	Gg	validated	Cf	not validated	Mm	not validated		1	0	0	0	0	0	0	0	0	0	0	0	1	0	0
NP_001886.1	fn3	6.21e-05	35	CL0159	APH	FALSE	0	CL0016	FALSE	0	1	0	0	Cf	validated	Gg	validated	Mm	validated	NP_808227.1	1	1	1	0	0	0	1	1	1	0	0	0	0	0	0
NP_001879.1	dsrm	4.14e-06	37	CL0196	Shikimate_DH	FALSE	0	CL0063	FALSE	0	1	0	0	Cf	validated						1	0	0	0	0	0	1	0	0	0	0	0	0	0	0
NP_001879.1	5_3_exonuc_N	0.0041	42	CL0280	Shikimate_DH	FALSE	0	CL0063	FALSE	0	0	0	1	Cf	validated						1	0	0	0	0	0	0	0	0	0	0	0	1	0	0
NP_001779.3	tRNA_int_endo	6.57e-05	23	noClan	MMR_HSR1	FALSE	0	CL0017	FALSE	0	1	0	0	Cf	validated	Mm	validated	Gg	not validated		1	1	0	0	0	0	1	1	0	0	0	0	0	0	0
NP_001603.1	Chitin_bind_1	0.0454	41	noClan	Activin_recp	FALSE	0	CL0117	FALSE	0	0	0	1	Mm	validated	Cf	not validated			NP_064496.1	1	0	0	0	0	0	0	0	0	0	0	0	1	0	0
NP_001250.1	Potex_coat	0.0006	20	noClan	APH	FALSE	0	CL0016	FALSE	0	1	0	0	Cf	validated	Gg	validated	Mm	validated		1	1	1	0	0	0	1	1	1	0	0	0	0	0	0
NP_001092284.1	ABC_tran	8.2e-06	14	CL0023	MMR_HSR1	FALSE	0	CL0017	FALSE	0	1	0	0	Cf	validated	Mm	validated				1	1	0	0	0	0	1	1	0	0	0	0	0	0	0
NP_001092284.1	PyrI_C	9.02e-08	20	noClan	MMR_HSR1	FALSE	0	CL0017	FALSE	0	1	0	0	Cf	validated	Mm	validated				1	1	0	0	0	0	1	1	0	0	0	0	0	0	0
NP_001092284.1	PRK	7.73e-06	43	noClan	MMR_HSR1	FALSE	0	CL0017	FALSE	0	1	0	0	Cf	validated	Mm	validated				1	1	0	0	0	0	1	1	0	0	0	0	0	0	0
NP_001092284.1	RNA_pol_L	0.0018	6.4	noClan	MMR_HSR1	FALSE	0	CL0017	FALSE	0	0	0	1	Cf	validated	Mm	validated				1	1	0	0	0	0	0	0	0	0	0	0	1	1	0
NP_001092284.1	ICAT	1.45e-05	40	noClan	MMR_HSR1	FALSE	0	CL0017	FALSE	0	1	0	0	Mm	validated						1	0	0	0	0	0	1	0	0	0	0	0	0	0	0
NP_001087240.1	CRS1_YhbY	2.9e-05	28	noClan	DAO	FALSE	0	CL0063	FALSE	0	1	0	0	Cf	validated					NP_877420.1	1	0	0	0	0	0	1	0	0	0	0	0	0	0	0
NP_001035917.1	Peptidase_M16_C	7.57e-05	27	CL0094	APH	FALSE	0	CL0016	FALSE	0	1	0	0	Cf	validated	Gg	validated	Mm	validated	NP_057626.2	1	1	1	0	0	0	1	1	1	0	0	0	0	0	0
NP_001035917.1	GARS_C	1.26e-05	48	noClan	APH	FALSE	0	CL0016	FALSE	0	1	0	0	Cf	validated	Gg	validated	Mm	validated	NP_057626.2	1	1	1	0	0	0	1	1	1	0	0	0	0	0	0
NP_001035917.1	RGS	0.0086	16	CL0272	APH	FALSE	0	CL0016	FALSE	0	0	0	1	Gg	validated	Cf	not validated	Mm	not validated	NP_057626.2	1	0	0	0	0	0	0	0	0	0	0	0	1	0	0
NP_001034671.1	DEP	1.08e-09	7.4	noClan	APH	FALSE	0	CL0016	FALSE	0	1	0	0	Cf	validated	Mm	validated				1	1	0	0	0	0	1	1	0	0	0	0	0	0	0
NP_001028740.1	efhand	0.00181604	0.057	CL0220	MMR_HSR1	FALSE	0	CL0017	FALSE	0	0	0	1	Cf	validated	Gg	validated	Mm	not validated	NP_060777.3	1	1	0	0	0	0	0	0	0	0	0	0	1	1	0
NP_001027467.2	DUF163	0.0009	47	CL0098	APH	FALSE	0	CL0016	FALSE	0	1	0	0	Gg	validated	Mm	validated			NP_003567.2	1	1	0	0	0	0	1	1	0	0	0	0	0	0	0
NP_001027467.2	Lysine_decarbox	8.71e-06	37	noClan	APH	FALSE	0	CL0016	FALSE	0	1	0	0	Mm	validated					NP_003567.2	1	0	0	0	0	0	1	0	0	0	0	0	0	0	0
NP_001020766.1	UPF0079	0.0097	29	CL0023	BAR	FALSE	0	CL0145	FALSE	0	0	0	1	Cf	validated	Mm	validated	Gg	not validated	NP_055262.1	1	1	0	0	0	0	0	0	0	0	0	0	1	1	0
NP_001020766.1	Bac_globin	0.0156	49	CL0090	BAR	FALSE	0	CL0145	FALSE	0	0	0	1	Gg	validated	Mm	validated	Cf	not validated	NP_055262.1	1	1	0	0	0	0	0	0	0	0	0	0	1	1	0
NP_001019634.1	DinI	0.0183	42	noClan	PGAM	FALSE	0	CL0071	FALSE	0	0	0	1	Gg	validated	Cf	not validated	Mm	not validated	NP_055474.3	1	0	0	0	0	0	0	0	0	0	0	0	1	0	0
NP_001018056.1	Seryl_tRNA_N	0.18	17	noClan	APH	FALSE	0	CL0016	FALSE	0	0	0	1	Mm	validated	Cf	not validated	Gg	not validated	NP_079328.3	1	0	0	0	0	0	0	0	0	0	0	0	1	0	0
NP_001014444.1	dsrm	0.0073	37	CL0196	Shikimate_DH	FALSE	0	CL0063	FALSE	0	0	0	1	Cf	validated					NP_001879.1	1	0	0	0	0	0	0	0	0	0	0	0	1	0	0
NP_001014444.1	5_3_exonuc_N	0.0028	42	CL0280	Shikimate_DH	FALSE	0	CL0063	FALSE	0	0	0	1	Cf	validated					NP_001879.1	1	0	0	0	0	0	0	0	0	0	0	0	1	0	0
NP_001011553.2	tRNA_int_endo	0.0063	23	noClan	MMR_HSR1	FALSE	0	CL0017	FALSE	0	0	0	1	Cf	validated	Mm	validated	Gg	not validated	NP_001779.3	1	1	0	0	0	0	0	0	0	0	0	0	1	1	0
NP_001008910.1	Glycos_trans_3N	3.7e-15	34	noClan	APH	FALSE	0	CL0016	FALSE	0	1	0	0	Cf	validated	Mm	validated			NP_003682.2	1	1	0	0	0	0	1	1	0	0	0	0	0	0	0
NP_001008492.1	ABC_tran	1.37e-05	7.5	CL0023	MMR_HSR1	FALSE	0	CL0017	FALSE	0	1	0	0	Cf	validated	Gg	validated	Mm	validated	NP_006146.1	1	1	1	0	0	0	1	1	1	0	0	0	0	0	0
NP_001008492.1	Ribosomal_L12	0.0162	41	noClan	MMR_HSR1	FALSE	0	CL0017	FALSE	0	0	0	1	Gg	validated	Cf	not validated	Mm	not validated	NP_006146.1	1	0	0	0	0	0	0	0	0	0	0	0	1	0	0
NP_001001852.1	Arg_repressor_C	0.0101	34	noClan	APH	FALSE	0	CL0016	FALSE	0	0	0	1	Mm	validated						1	0	0	0	0	0	0	0	0	0	0	0	1	0	0
NP_000704.1	Lipase_GDSL	6.63e-11	37	CL0264	Epimerase	FALSE	0	CL0063	FALSE	0	1	0	0	Mm	validated						1	0	0	0	0	0	1	0	0	0	0	0	0	0	0
NP_000483.3	DEAD	2.3e-05	1.6	CL0008	MMR_HSR1	FALSE	0	CL0017	FALSE	0	1	0	0	Cf	validated	Mm	validated				1	1	0	0	0	0	1	1	0	0	0	0	0	0	0
NP_000483.3	FMN_red	4.61e-08	42	CL0042	MMR_HSR1	FALSE	0	CL0017	FALSE	0	1	0	0	Cf	validated	Mm	validated				1	1	0	0	0	0	1	1	0	0	0	0	0	0	0
NP_000483.3	CoaE	1.28e-07	6.3	noClan	MMR_HSR1	FALSE	0	CL0017	FALSE	0	1	0	0	Cf	validated	Mm	validated				1	1	0	0	0	0	1	1	0	0	0	0	0	0	0
NP_000483.3	CbiA	0.0003	24	noClan	MMR_HSR1	FALSE	0	CL0017	FALSE	0	1	0	0	Cf	validated	Mm	validated				1	1	0	0	0	0	1	1	0	0	0	0	0	0	0
NP_000483.3	AAA	0.0031	2.9	CL0023	MMR_HSR1	FALSE	0	CL0017	FALSE	0	0	0	1	Mm	validated	Cf	not validated				1	0	0	0	0	0	0	0	0	0	0	0	1	0	0
NP_000483.3	APS_kinase	1.8e-09	48	CL0023	MMR_HSR1	FALSE	0	CL0017	FALSE	0	1	0	0	Mm	validated						1	0	0	0	0	0	1	0	0	0	0	0	0	0	0
NP_000483.3	DUF448	0.0021	18	noClan	MMR_HSR1	FALSE	0	CL0017	FALSE	0	0	0	1	Cf	validated						1	0	0	0	0	0	0	0	0	0	0	0	1	0	0
NP_000388.2	ABM	1.4e-08	46	CL0032	NAD_binding_1	FALSE	0	CL0091	FALSE	0	1	0	0	Cf	validated						1	0	0	0	0	0	1	0	0	0	0	0	0	0	0
NP_000161.2	Glyco_hydro_6	0.002	26	noClan	Beta_elim_lyase	FALSE	0	CL0061	FALSE	0	0	0	1	Cf	validated	Mm	validated				1	1	0	0	0	0	0	0	0	0	0	0	1	1	0
NP_000161.2	SapB_2	0.0547	42	noClan	Beta_elim_lyase	FALSE	0	CL0061	FALSE	0	0	0	1	Cf	validated	Gg	validated				1	1	0	0	0	0	0	0	0	0	0	0	1	1	0
XP_001130163.1	ArfGap	0.0294	0.7	noClan	DAO	FALSE	0	CL0063	FALSE	0	0	0	1	Cf	not validated	Gg	not validated	Mm	not validated		0	0	0	0	0	0	0	0	0	0	0	0	0	0	0
XP_001130163.1	Nepo_coat_C	0.1665	13	noClan	DAO	FALSE	0	CL0063	FALSE	0	0	0	1	Cf	not validated	Gg	not validated	Mm	not validated		0	0	0	0	0	0	0	0	0	0	0	0	0	0	0
XP_001130163.1	TCTP	0.0324	25	CL0080	DAO	FALSE	0	CL0063	FALSE	0	0	0	1	Cf	not validated	Gg	not validated				0	0	0	0	0	0	0	0	0	0	0	0	0	0	0
XP_001130163.1	Ribosomal_L44	0.0602	47	noClan	DAO	FALSE	0	CL0063	FALSE	0	0	0	1	Cf	not validated	Mm	not validated				0	0	0	0	0	0	0	0	0	0	0	0	0	0	0
XP_001130163.1	Hom_end	0.0788	44	noClan	DAO	FALSE	0	CL0063	FALSE	0	0	0	1	Cf	not validated	Mm	not validated				0	0	0	0	0	0	0	0	0	0	0	0	0	0	0
XP_001130163.1	CRAL_TRIO	0.0036	48	noClan	DAO	FALSE	0	CL0063	FALSE	0	0	0	1	Gg	not validated						0	0	0	0	0	0	0	0	0	0	0	0	0	0	0
XP_001130163.1	UPF0149	0.0047	42	noClan	DAO	FALSE	0	CL0063	FALSE	0	0	0	1	Cf	not validated						0	0	0	0	0	0	0	0	0	0	0	0	0	0	0
XP_001130163.1	DnaB	0.012	36	noClan	DAO	FALSE	0	CL0063	FALSE	0	0	0	1	Cf	not validated						0	0	0	0	0	0	0	0	0	0	0	0	0	0	0
XP_001130163.1	Propep_M14	0.041	38	noClan	DAO	FALSE	0	CL0063	FALSE	0	0	0	1	Cf	not validated						0	0	0	0	0	0	0	0	0	0	0	0	0	0	0
XP_001130163.1	GP41	0.2314	28	noClan	DAO	FALSE	0	CL0063	FALSE	0	0	0	1	Cf	not validated						0	0	0	0	0	0	0	0	0	0	0	0	0	0	0
XP_001128291.1	GM_CSF	0.1497	29	CL0053	PARP	FALSE	0	CL0084	FALSE	0	0	0	1	Cf	not validated	Gg	not validated	Mm	not validated		0	0	0	0	0	0	0	0	0	0	0	0	0	0	0
XP_001128291.1	FGF	0.059	44	CL0066	PARP	FALSE	0	CL0084	FALSE	0	0	0	1	Gg	not validated	Mm	not validated				0	0	0	0	0	0	0	0	0	0	0	0	0	0	0
NP_996671.1	EIIA-man	0.0149	5.8	CL0245	Sigma54_activat	FALSE	0	CL0023	FALSE	0	0	0	1	Cf	not validated	Gg	not validated	Mm	not validated		0	0	0	0	0	0	0	0	0	0	0	0	0	0	0
NP_996671.1	PTS_EIIA_2	0.0022	38	noClan	Sigma54_activat	FALSE	0	CL0023	FALSE	0	0	0	1	Cf	not validated	Gg	not validated	Mm	not validated		0	0	0	0	0	0	0	0	0	0	0	0	0	0	0
NP_996671.1	BAG	0.0226	15	noClan	Sigma54_activat	FALSE	0	CL0023	FALSE	0	0	0	1	Cf	not validated	Gg	not validated	Mm	not validated		0	0	0	0	0	0	0	0	0	0	0	0	0	0	0
NP_996671.1	RNA_pol_Rpb4	0.0475	17	noClan	Sigma54_activat	FALSE	0	CL0023	FALSE	0	0	0	1	Cf	not validated	Gg	not validated	Mm	not validated		0	0	0	0	0	0	0	0	0	0	0	0	0	0	0
NP_996671.1	gpW	0.4059	31	noClan	Sigma54_activat	FALSE	0	CL0023	FALSE	0	0	0	1	Cf	not validated	Gg	not validated	Mm	not validated		0	0	0	0	0	0	0	0	0	0	0	0	0	0	0
NP_996671.1	Myc-LZ	0.4262	15	noClan	Sigma54_activat	FALSE	0	CL0023	FALSE	0	0	0	1	Cf	not validated	Gg	not validated	Mm	not validated		0	0	0	0	0	0	0	0	0	0	0	0	0	0	0
NP_996671.1	HD	0.0243	19	CL0237	Sigma54_activat	FALSE	0	CL0023	FALSE	0	0	0	1	Cf	not validated	Mm	not validated				0	0	0	0	0	0	0	0	0	0	0	0	0	0	0
NP_996671.1	NDK	0.0039	16	noClan	Sigma54_activat	FALSE	0	CL0023	FALSE	0	0	0	1	Gg	not validated	Mm	not validated				0	0	0	0	0	0	0	0	0	0	0	0	0	0	0
NP_996671.1	Pirin_C	0.0739	43	CL0029	Sigma54_activat	FALSE	0	CL0023	FALSE	0	0	0	1	Mm	not validated						0	0	0	0	0	0	0	0	0	0	0	0	0	0	0
NP_976226.1	Ribosomal_S11	0.0156	22	CL0267	APH	FALSE	0	CL0016	FALSE	0	0	0	1	Cf	not validated	Gg	not validated	Mm	not validated		0	0	0	0	0	0	0	0	0	0	0	0	0	0	0
NP_976226.1	MutH	0.0208	33	noClan	APH	FALSE	0	CL0016	FALSE	0	0	0	1	Cf	not validated	Gg	not validated	Mm	not validated		0	0	0	0	0	0	0	0	0	0	0	0	0	0	0
NP_976226.1	MinC_C	0.2356	35	noClan	APH	FALSE	0	CL0016	FALSE	0	0	0	1	Cf	not validated	Gg	not validated	Mm	not validated		0	0	0	0	0	0	0	0	0	0	0	0	0	0	0
NP_976226.1	GrpE	0.3352	13	noClan	APH	FALSE	0	CL0016	FALSE	0	0	0	1	Cf	not validated	Gg	not validated	Mm	not validated		0	0	0	0	0	0	0	0	0	0	0	0	0	0	0
NP_877420.1	APS_kinase	0.0059	42	CL0023	DAO	FALSE	0	CL0063	FALSE	0	0	0	1	Cf	not validated	Mm	not validated				0	0	0	0	0	0	0	0	0	0	0	0	0	0	0
NP_877420.1	Glyoxalase	0.0034	41	CL0104	DAO	FALSE	0	CL0063	FALSE	0	0	0	1	Cf	not validated	Mm	not validated				0	0	0	0	0	0	0	0	0	0	0	0	0	0	0
NP_877420.1	ArfGap	0.0205	8.8	noClan	DAO	FALSE	0	CL0063	FALSE	0	0	0	1	Cf	not validated	Mm	not validated				0	0	0	0	0	0	0	0	0	0	0	0	0	0	0
NP_877420.1	PASTA	6.26e-05	48	noClan	DAO	FALSE	0	CL0063	FALSE	0	1	0	0	Cf	not validated						0	0	0	0	0	0	0	0	0	0	0	0	0	0	0
NP_877419.1	APS_kinase	0.0046	42	CL0023	DAO	FALSE	0	CL0063	FALSE	0	0	0	1	Cf	not validated	Mm	not validated			NP_877420.1	0	0	0	0	0	0	0	0	0	0	0	0	0	0	0
NP_877419.1	Glyoxalase	0.0024	41	CL0104	DAO	FALSE	0	CL0063	FALSE	0	0	0	1	Cf	not validated	Mm	not validated			NP_877420.1	0	0	0	0	0	0	0	0	0	0	0	0	0	0	0
NP_877419.1	ArfGap	0.0459	8.8	noClan	DAO	FALSE	0	CL0063	FALSE	0	0	0	1	Cf	not validated	Mm	not validated			NP_877420.1	0	0	0	0	0	0	0	0	0	0	0	0	0	0	0
NP_877419.1	PASTA	6.02e-05	48	noClan	DAO	FALSE	0	CL0063	FALSE	0	1	0	0	Cf	not validated					NP_877420.1	0	0	0	0	0	0	0	0	0	0	0	0	0	0	0
NP_877393.1	APS_kinase	0.0063	42	CL0023	DAO	FALSE	0	CL0063	FALSE	0	0	0	1	Cf	not validated	Mm	not validated			NP_877420.1	0	0	0	0	0	0	0	0	0	0	0	0	0	0	0
NP_877393.1	Glyoxalase	0.0015	41	CL0104	DAO	FALSE	0	CL0063	FALSE	0	0	0	1	Cf	not validated	Mm	not validated			NP_877420.1	0	0	0	0	0	0	0	0	0	0	0	0	0	0	0
NP_877393.1	ArfGap	0.0423	8.8	noClan	DAO	FALSE	0	CL0063	FALSE	0	0	0	1	Cf	not validated	Mm	not validated			NP_877420.1	0	0	0	0	0	0	0	0	0	0	0	0	0	0	0
NP_877393.1	PASTA	7.71e-05	48	noClan	DAO	FALSE	0	CL0063	FALSE	0	1	0	0	Cf	not validated					NP_877420.1	0	0	0	0	0	0	0	0	0	0	0	0	0	0	0
NP_872349.1	UCR_UQCRX_QCR9	0.0144	11	noClan	PUA	FALSE	0	CL0178	FALSE	0	0	0	1	Cf	not validated	Gg	not validated	Mm	not validated		0	0	0	0	0	0	0	0	0	0	0	0	0	0	0
NP_872349.1	CW_binding_1	0.2629	21	noClan	PUA	FALSE	0	CL0178	FALSE	0	0	0	1	Cf	not validated	Mm	not validated				0	0	0	0	0	0	0	0	0	0	0	0	0	0	0
NP_859531.1	ArsC	0.0017	10	CL0172	DEAD	FALSE	0	CL0008	FALSE	0	0	0	1	Cf	not validated	Gg	not validated	Mm	not validated		0	0	0	0	0	0	0	0	0	0	0	0	0	0	0
NP_859531.1	Methyltransf_1N	0.3462	4.8	noClan	DEAD	FALSE	0	CL0008	FALSE	0	0	0	1	Cf	not validated	Gg	not validated	Mm	not validated		0	0	0	0	0	0	0	0	0	0	0	0	0	0	0
NP_859531.1	F-box	0.0088	23	CL0271	DEAD	FALSE	0	CL0008	FALSE	0	0	0	1	Cf	not validated	Mm	not validated				0	0	0	0	0	0	0	0	0	0	0	0	0	0	0
NP_859531.1	GTF2I	0.0142	30	noClan	DEAD	FALSE	0	CL0008	FALSE	0	0	0	1	Cf	not validated						0	0	0	0	0	0	0	0	0	0	0	0	0	0	0
NP_859531.1	Hpt	0.1666	28	noClan	DEAD	FALSE	0	CL0008	FALSE	0	0	0	1	Mm	not validated						0	0	0	0	0	0	0	0	0	0	0	0	0	0	0
NP_853556.1	RecR	0.0413	31	noClan	AAA	FALSE	0	CL0023	FALSE	0	0	0	1	Cf	not validated	Mm	not validated				0	0	0	0	0	0	0	0	0	0	0	0	0	0	0
NP_853556.1	PPTA	0.1177	12	noClan	AAA	FALSE	0	CL0023	FALSE	0	0	0	1	Cf	not validated	Mm	not validated				0	0	0	0	0	0	0	0	0	0	0	0	0	0	0
NP_808227.1	ENTH	0.2017	21	CL0009	APH	FALSE	0	CL0016	FALSE	0	0	0	1	Cf	not validated	Gg	not validated	Mm	not validated		0	0	0	0	0	0	0	0	0	0	0	0	0	0	0
NP_808227.1	CheR	0.0191	6.6	CL0102	APH	FALSE	0	CL0016	FALSE	0	0	0	1	Cf	not validated	Gg	not validated	Mm	not validated		0	0	0	0	0	0	0	0	0	0	0	0	0	0	0
NP_808227.1	SET	0.0043	15	noClan	APH	FALSE	0	CL0016	FALSE	0	0	0	1	Cf	not validated	Gg	not validated	Mm	not validated		0	0	0	0	0	0	0	0	0	0	0	0	0	0	0
NP_808227.1	3H	0.0344	12	noClan	APH	FALSE	0	CL0016	FALSE	0	0	0	1	Cf	not validated	Gg	not validated	Mm	not validated		0	0	0	0	0	0	0	0	0	0	0	0	0	0	0
NP_808227.1	Sec7	0.0461	31	noClan	APH	FALSE	0	CL0016	FALSE	0	0	0	1	Cf	not validated	Gg	not validated	Mm	not validated		0	0	0	0	0	0	0	0	0	0	0	0	0	0	0
NP_808227.1	DnaB	0.0729	41	noClan	APH	FALSE	0	CL0016	FALSE	0	0	0	1	Cf	not validated	Gg	not validated	Mm	not validated		0	0	0	0	0	0	0	0	0	0	0	0	0	0	0
NP_808227.1	Nuc_deoxyrib_tr	0.4502	26	noClan	APH	FALSE	0	CL0016	FALSE	0	0	0	1	Cf	not validated	Gg	not validated	Mm	not validated		0	0	0	0	0	0	0	0	0	0	0	0	0	0	0
NP_775913.1	HTH_AraC	0.0804	34	CL0123	GSH-S_ATP	FALSE	0	CL0179	FALSE	0	0	0	1	Cf	not validated	Mm	not validated				0	0	0	0	0	0	0	0	0	0	0	0	0	0	0
NP_775913.1	ATP-grasp	0.0042	3.1	CL0179	GSH-S_ATP	FALSE	0	CL0179	TRUE	0	0	0	1	Cf	not validated	Mm	not validated				0	0	0	0	0	0	0	0	0	0	0	0	0	0	0
NP_775891.2	HEAT_PBS	0.506	44	CL0019	Glyco_hydro_20	FALSE	0	CL0058	FALSE	0	0	0	1	Cf	not validated	Mm	not validated				0	0	0	0	0	0	0	0	0	0	0	0	0	0	0
NP_775771.3	HA	0.1552	12	noClan	APH	FALSE	0	CL0016	FALSE	0	0	0	1	Cf	not validated	Gg	not validated	Mm	not validated		0	0	0	0	0	0	0	0	0	0	0	0	0	0	0
NP_775771.3	CpcD	0.478	31	noClan	APH	FALSE	0	CL0016	FALSE	0	0	0	1	Cf	not validated	Gg	not validated	Mm	not validated		0	0	0	0	0	0	0	0	0	0	0	0	0	0	0
NP_775771.3	TFIIE_alpha	0.1954	22	CL0123	APH	FALSE	0	CL0016	FALSE	0	0	0	1	Cf	not validated	Mm	not validated				0	0	0	0	0	0	0	0	0	0	0	0	0	0	0
NP_775771.3	Ribosomal_S4	0.0115	32	noClan	APH	FALSE	0	CL0016	FALSE	0	0	0	1	Cf	not validated	Mm	not validated				0	0	0	0	0	0	0	0	0	0	0	0	0	0	0
NP_775771.3	DNA_ligase_A_C	0.0227	5.1	noClan	APH	FALSE	0	CL0016	FALSE	0	0	0	1	Mm	not validated						0	0	0	0	0	0	0	0	0	0	0	0	0	0	0
NP_758454.1	tRNA_bind	0.063	27	CL0021	cobW	FALSE	0	noClan	FALSE	0	0	0	1	Cf	not validated	Gg	not validated	Mm	not validated		0	0	0	0	0	0	0	0	0	0	0	0	0	0	0
NP_758454.1	CMAS	0.1052	3.4	CL0102	cobW	FALSE	0	noClan	FALSE	0	0	0	1	Cf	not validated	Gg	not validated	Mm	not validated		0	0	0	0	0	0	0	0	0	0	0	0	0	0	0
NP_758454.1	ZipA_C	0.0732	23	noClan	cobW	FALSE	0	noClan	TRUE	0	0	0	1	Cf	not validated	Gg	not validated	Mm	not validated		0	0	0	0	0	0	0	0	0	0	0	0	0	0	0
NP_758454.1	CTP_transf_2	0.0026	38	CL0119	cobW	FALSE	0	noClan	FALSE	0	0	0	1	Cf	not validated	Mm	not validated				0	0	0	0	0	0	0	0	0	0	0	0	0	0	0
NP_758454.1	Hpt	0.0061	35	noClan	cobW	FALSE	0	noClan	TRUE	0	0	0	1	Gg	not validated	Mm	not validated				0	0	0	0	0	0	0	0	0	0	0	0	0	0	0
NP_758454.1	Ribosomal_S19	0.0215	15	noClan	cobW	FALSE	0	noClan	TRUE	0	0	0	1	Cf	not validated	Mm	not validated				0	0	0	0	0	0	0	0	0	0	0	0	0	0	0
NP_758454.1	zf-CHC2	0.053	34	CL0167	cobW	FALSE	0	noClan	FALSE	0	0	0	1	Cf	not validated						0	0	0	0	0	0	0	0	0	0	0	0	0	0	0
NP_758454.1	PAH	0.024	6.4	noClan	cobW	FALSE	0	noClan	TRUE	0	0	0	1	Cf	not validated						0	0	0	0	0	0	0	0	0	0	0	0	0	0	0
NP_758454.1	TGT	0.0313	20	noClan	cobW	FALSE	0	noClan	TRUE	0	0	0	1	Mm	not validated						0	0	0	0	0	0	0	0	0	0	0	0	0	0	0
NP_742053.1	E_raikovi_mat	0.0247	48	noClan	PAS	FALSE	0	CL0183	FALSE	0	0	0	1	Cf	not validated	Mm	not validated				0	0	0	0	0	0	0	0	0	0	0	0	0	0	0
NP_742053.1	zf-CCCH	0.2256	35	noClan	PAS	FALSE	0	CL0183	FALSE	0	0	0	1	Cf	not validated	Mm	not validated				0	0	0	0	0	0	0	0	0	0	0	0	0	0	0
NP_722523.1	PUF	0.2935	44	noClan	RGS	FALSE	0	CL0272	FALSE	0	0	0	1	Gg	not validated	Mm	not validated				0	0	0	0	0	0	0	0	0	0	0	0	0	0	0
NP_689785.1	BPL_C	0.0535	15	CL0206	SKI	FALSE	0	CL0023	FALSE	0	0	0	1	Cf	not validated						0	0	0	0	0	0	0	0	0	0	0	0	0	0	0
NP_663306.1	POR_N	0.0194	49	CL0254	APH	FALSE	0	CL0016	FALSE	0	0	0	1	Gg	not validated	Mm	not validated				0	0	0	0	0	0	0	0	0	0	0	0	0	0	0
NP_663306.1	Ribosomal_L30	0.0089	6.9	noClan	APH	FALSE	0	CL0016	FALSE	0	0	0	1	Gg	not validated	Mm	not validated				0	0	0	0	0	0	0	0	0	0	0	0	0	0	0
NP_663306.1	zf-B_box	0.0091	14	noClan	APH	FALSE	0	CL0016	FALSE	0	0	0	1	Gg	not validated	Mm	not validated				0	0	0	0	0	0	0	0	0	0	0	0	0	0	0
NP_663305.1	POR_N	0.0245	49	CL0254	APH	FALSE	0	CL0016	FALSE	0	0	0	1	Gg	not validated	Mm	not validated			NP_663306.1	0	0	0	0	0	0	0	0	0	0	0	0	0	0	0
NP_663305.1	zf-B_box	0.0124	14	noClan	APH	FALSE	0	CL0016	FALSE	0	0	0	1	Gg	not validated	Mm	not validated			NP_663306.1	0	0	0	0	0	0	0	0	0	0	0	0	0	0	0
NP_663305.1	Ribosomal_L30	0.0397	6.9	noClan	APH	FALSE	0	CL0016	FALSE	0	0	0	1	Gg	not validated	Mm	not validated			NP_663306.1	0	0	0	0	0	0	0	0	0	0	0	0	0	0	0
NP_663304.1	zf-B_box	2.77e-05	14	noClan	APH	FALSE	0	CL0016	FALSE	0	1	0	0	Gg	not validated	Mm	not validated			NP_663306.1	0	0	0	0	0	0	0	0	0	0	0	0	0	0	0
NP_663304.1	Ribosomal_L30	0.00041705	6.9	noClan	APH	FALSE	0	CL0016	FALSE	0	1	0	0	Gg	not validated	Mm	not validated			NP_663306.1	0	0	0	0	0	0	0	0	0	0	0	0	0	0	0
NP_663304.1	POR_N	0.0135	49	CL0254	APH	FALSE	0	CL0016	FALSE	0	0	0	1	Gg	not validated	Mm	not validated			NP_663306.1	0	0	0	0	0	0	0	0	0	0	0	0	0	0	0
NP_612494.1	Pantoate_ligase	0.1663	25	CL0119	MMR_HSR1	FALSE	0	CL0017	FALSE	0	0	0	1	Mm	not validated						0	0	0	0	0	0	0	0	0	0	0	0	0	0	0
NP_444256.3	WRKY	0.0378	40	CL0274	ig	FALSE	0	CL0011	FALSE	0	0	0	1	Cf	not validated						0	0	0	0	0	0	0	0	0	0	0	0	0	0	0
NP_443178.1	FF	0.2193	43	noClan	HR1	FALSE	0	noClan	TRUE	0	0	0	1	Cf	not validated						0	0	0	0	0	0	0	0	0	0	0	0	0	0	0
NP_284941.2	Evr1_Alr	1.55e-05	24	noClan	MMR_HSR1	FALSE	0	CL0017	FALSE	0	1	0	0	Cf	not validated	Gg	not validated	Mm	not validated		0	0	0	0	0	0	0	0	0	0	0	0	0	0	0
NP_284941.2	N6_N4_Mtase	0.0044	26	CL0102	MMR_HSR1	FALSE	0	CL0017	FALSE	0	0	0	1	Cf	not validated	Gg	not validated	Mm	not validated		0	0	0	0	0	0	0	0	0	0	0	0	0	0	0
NP_284941.2	Peptidase_C28	0.2315	19	CL0125	MMR_HSR1	FALSE	0	CL0017	FALSE	0	0	0	1	Cf	not validated	Gg	not validated	Mm	not validated		0	0	0	0	0	0	0	0	0	0	0	0	0	0	0
NP_284941.2	NtA	0.0657	28	noClan	MMR_HSR1	FALSE	0	CL0017	FALSE	0	0	0	1	Cf	not validated	Mm	not validated				0	0	0	0	0	0	0	0	0	0	0	0	0	0	0
NP_149059.1	tRNA-synt_2b	0.0447	23	CL0040	PGAM	FALSE	0	CL0071	FALSE	0	0	0	1	Cf	not validated	Mm	not validated				0	0	0	0	0	0	0	0	0	0	0	0	0	0	0
NP_116233.1	BTB	0.1491	40	CL0033	APH	FALSE	0	CL0016	FALSE	0	0	0	1	Cf	not validated	Gg	not validated	Mm	not validated		0	0	0	0	0	0	0	0	0	0	0	0	0	0	0
NP_116233.1	PQQ	0.085	28	CL0186	APH	FALSE	0	CL0016	FALSE	0	0	0	1	Cf	not validated	Gg	not validated	Mm	not validated		0	0	0	0	0	0	0	0	0	0	0	0	0	0	0
NP_116233.1	Sedlin_N	0.409	29	CL0212	APH	FALSE	0	CL0016	FALSE	0	0	0	1	Cf	not validated	Gg	not validated	Mm	not validated		0	0	0	0	0	0	0	0	0	0	0	0	0	0	0
NP_116233.1	NDK	0.048	8.4	noClan	APH	FALSE	0	CL0016	FALSE	0	0	0	1	Cf	not validated	Gg	not validated	Mm	not validated		0	0	0	0	0	0	0	0	0	0	0	0	0	0	0
NP_115709.3	Cloacin_immun	0.0154	8.7	noClan	AhpC-TSA	FALSE	0	CL0172	FALSE	0	0	0	1	Cf	not validated	Mm	not validated				0	0	0	0	0	0	0	0	0	0	0	0	0	0	0
NP_115709.3	LHC	0.0417	47	noClan	AhpC-TSA	FALSE	0	CL0172	FALSE	0	0	0	1	Cf	not validated						0	0	0	0	0	0	0	0	0	0	0	0	0	0	0
NP_115709.3	zf-CCHC	0.2229	46	noClan	AhpC-TSA	FALSE	0	CL0172	FALSE	0	0	0	1	Cf	not validated						0	0	0	0	0	0	0	0	0	0	0	0	0	0	0
NP_115604.1	ROK	9.8e-05	22	CL0108	Epimerase	FALSE	0	CL0063	FALSE	0	1	0	0	Cf	not validated	Gg	not validated	Mm	not validated		0	0	0	0	0	0	0	0	0	0	0	0	0	0	0
NP_115604.1	ALAD	0.0443	18	noClan	Epimerase	FALSE	0	CL0063	FALSE	0	0	0	1	Cf	not validated	Gg	not validated	Mm	not validated		0	0	0	0	0	0	0	0	0	0	0	0	0	0	0
NP_115604.1	MutS_III	0.0937	7.7	noClan	Epimerase	FALSE	0	CL0063	FALSE	0	0	0	1	Cf	not validated	Gg	not validated	Mm	not validated		0	0	0	0	0	0	0	0	0	0	0	0	0	0	0
NP_115604.1	GrpE	0.136	37	noClan	Epimerase	FALSE	0	CL0063	FALSE	0	0	0	1	Cf	not validated	Gg	not validated	Mm	not validated		0	0	0	0	0	0	0	0	0	0	0	0	0	0	0
NP_115604.1	HEAT	0.0068	9.2	CL0019	Epimerase	FALSE	0	CL0063	FALSE	0	0	0	1	Cf	not validated	Mm	not validated				0	0	0	0	0	0	0	0	0	0	0	0	0	0	0
NP_115604.1	Peptidase_M27	0.0531	24	CL0126	Epimerase	FALSE	0	CL0063	FALSE	0	0	0	1	Cf	not validated	Mm	not validated				0	0	0	0	0	0	0	0	0	0	0	0	0	0	0
NP_115604.1	STAS	0.2032	45	CL0179	Epimerase	FALSE	0	CL0063	FALSE	0	0	0	1	Gg	not validated	Mm	not validated				0	0	0	0	0	0	0	0	0	0	0	0	0	0	0
NP_115604.1	ParBc	0.2121	14	CL0248	Epimerase	FALSE	0	CL0063	FALSE	0	0	0	1	Cf	not validated	Mm	not validated				0	0	0	0	0	0	0	0	0	0	0	0	0	0	0
NP_115604.1	HSF_DNA-bind	0.1816	16	noClan	Epimerase	FALSE	0	CL0063	FALSE	0	0	0	1	Cf	not validated	Mm	not validated				0	0	0	0	0	0	0	0	0	0	0	0	0	0	0
NP_115604.1	HHA	0.2761	14	noClan	Epimerase	FALSE	0	CL0063	FALSE	0	0	0	1	Cf	not validated	Mm	not validated				0	0	0	0	0	0	0	0	0	0	0	0	0	0	0
NP_115604.1	Seryl_tRNA_N	0.0342	24	noClan	Epimerase	FALSE	0	CL0063	FALSE	0	0	0	1	Mm	not validated						0	0	0	0	0	0	0	0	0	0	0	0	0	0	0
NP_115604.1	KID	0.3901	39	noClan	Epimerase	FALSE	0	CL0063	FALSE	0	0	0	1	Mm	not validated						0	0	0	0	0	0	0	0	0	0	0	0	0	0	0
NP_114426.1	CbiX	0.0875	11	CL0043	APH	FALSE	0	CL0016	FALSE	0	0	0	1	Cf	not validated	Mm	not validated				0	0	0	0	0	0	0	0	0	0	0	0	0	0	0
NP_114426.1	Ribosomal_L13	0.0248	43	noClan	APH	FALSE	0	CL0016	FALSE	0	0	0	1	Cf	not validated	Mm	not validated				0	0	0	0	0	0	0	0	0	0	0	0	0	0	0
NP_114426.1	potato_inhibit	0.0601	44	noClan	APH	FALSE	0	CL0016	FALSE	0	0	0	1	Cf	not validated	Mm	not validated				0	0	0	0	0	0	0	0	0	0	0	0	0	0	0
NP_114426.1	LRV	0.6327	39	noClan	APH	FALSE	0	CL0016	FALSE	0	0	0	1	Cf	not validated	Mm	not validated				0	0	0	0	0	0	0	0	0	0	0	0	0	0	0
NP_112484.1	Glutaredoxin2_C	0.1154	8.2	noClan	AP_endonuc_2	FALSE	0	CL0152	FALSE	0	0	0	1	Cf	not validated	Mm	not validated				0	0	0	0	0	0	0	0	0	0	0	0	0	0	0
NP_110406.1	Antistasin	0.2276	32	noClan	PAS	FALSE	0	CL0183	FALSE	0	0	0	1	Cf	not validated	Mm	not validated				0	0	0	0	0	0	0	0	0	0	0	0	0	0	0
NP_079537.1	Somatomedin_B	0.8671	18	noClan	Activin_recp	FALSE	0	CL0117	FALSE	0	0	0	1	Cf	not validated	Mm	not validated				0	0	0	0	0	0	0	0	0	0	0	0	0	0	0
NP_079328.3	NDK	0.003	7.2	noClan	APH	FALSE	0	CL0016	FALSE	0	0	0	1	Cf	not validated	Mm	not validated				0	0	0	0	0	0	0	0	0	0	0	0	0	0	0
NP_079328.3	CRAL_TRIO_N	0.0171	40	noClan	APH	FALSE	0	CL0016	FALSE	0	0	0	1	Cf	not validated	Mm	not validated				0	0	0	0	0	0	0	0	0	0	0	0	0	0	0
NP_079130.2	G3P_antiterm	0.0192	11	CL0036	DAO	FALSE	0	CL0063	FALSE	0	0	0	1	Cf	not validated	Gg	not validated	Mm	not validated		0	0	0	0	0	0	0	0	0	0	0	0	0	0	0
NP_079130.2	Stathmin	0.093	10	noClan	DAO	FALSE	0	CL0063	FALSE	0	0	0	1	Cf	not validated	Mm	not validated				0	0	0	0	0	0	0	0	0	0	0	0	0	0	0
NP_079130.2	MinC_C	0.0149	26	noClan	DAO	FALSE	0	CL0063	FALSE	0	0	0	1	Cf	not validated						0	0	0	0	0	0	0	0	0	0	0	0	0	0	0
NP_079130.2	Hom_end_hint	0.0188	46	noClan	DAO	FALSE	0	CL0063	FALSE	0	0	0	1	Cf	not validated						0	0	0	0	0	0	0	0	0	0	0	0	0	0	0
NP_079130.2	GTP_cyclohydroI	0.026	47	noClan	DAO	FALSE	0	CL0063	FALSE	0	0	0	1	Mm	not validated						0	0	0	0	0	0	0	0	0	0	0	0	0	0	0
NP_079130.2	Prot_inhib_II	0.2674	34	noClan	DAO	FALSE	0	CL0063	FALSE	0	0	0	1	Cf	not validated						0	0	0	0	0	0	0	0	0	0	0	0	0	0	0
NP_079107.6	MinC_C	0.0462	22	noClan	ADH_zinc_N	FALSE	0	CL0063	FALSE	0	0	0	1	Cf	not validated	Gg	not validated				0	0	0	0	0	0	0	0	0	0	0	0	0	0	0
NP_079107.6	SBP	0.0853	49	noClan	ADH_zinc_N	FALSE	0	CL0063	FALSE	0	0	0	1	Cf	not validated	Gg	not validated				0	0	0	0	0	0	0	0	0	0	0	0	0	0	0
NP_079107.6	SUI1	0.0189	26	noClan	ADH_zinc_N	FALSE	0	CL0063	FALSE	0	0	0	1	Gg	not validated						0	0	0	0	0	0	0	0	0	0	0	0	0	0	0
NP_079107.6	DUF89	0.0232	41	noClan	ADH_zinc_N	FALSE	0	CL0063	FALSE	0	0	0	1	Cf	not validated						0	0	0	0	0	0	0	0	0	0	0	0	0	0	0
NP_079107.6	IF_tail	0.0416	46	noClan	ADH_zinc_N	FALSE	0	CL0063	FALSE	0	0	0	1	Cf	not validated						0	0	0	0	0	0	0	0	0	0	0	0	0	0	0
NP_079107.6	DCX	0.1545	43	noClan	ADH_zinc_N	FALSE	0	CL0063	FALSE	0	0	0	1	Cf	not validated						0	0	0	0	0	0	0	0	0	0	0	0	0	0	0
NP_078891.2	GM_CSF	0.2202	29	CL0053	PARP	FALSE	0	CL0084	FALSE	0	0	0	1	Cf	not validated	Gg	not validated	Mm	not validated	XP_001128291.1	0	0	0	0	0	0	0	0	0	0	0	0	0	0	0
NP_078891.2	FGF	0.1577	44	CL0066	PARP	FALSE	0	CL0084	FALSE	0	0	0	1	Gg	not validated	Mm	not validated			XP_001128291.1	0	0	0	0	0	0	0	0	0	0	0	0	0	0	0
NP_077278.1	PadR	0.8701	2.1	CL0123	PG_binding_1	FALSE	0	CL0244	FALSE	0	0	0	1	Mm	not validated						0	0	0	0	0	0	0	0	0	0	0	0	0	0	0
NP_075595.1	TFIIS	0.4219	47	noClan	ig	FALSE	0	CL0011	FALSE	0	0	0	1	Cf	not validated	Gg	not validated	Mm	not validated		0	0	0	0	0	0	0	0	0	0	0	0	0	0	0
NP_071908.2	AIRC	0.021	43	noClan	AhpC-TSA	FALSE	0	CL0172	FALSE	0	0	0	1	Cf	not validated	Mm	not validated				0	0	0	0	0	0	0	0	0	0	0	0	0	0	0
NP_071908.2	CBS	0.0438	29	noClan	AhpC-TSA	FALSE	0	CL0172	FALSE	0	0	0	1	Cf	not validated	Mm	not validated				0	0	0	0	0	0	0	0	0	0	0	0	0	0	0
NP_071908.2	IL8	0.002	46	noClan	AhpC-TSA	FALSE	0	CL0172	FALSE	0	0	0	1	Cf	not validated						0	0	0	0	0	0	0	0	0	0	0	0	0	0	0
NP_071397.2	Bowman-Birk_leg	0.9808	6.1	noClan	SET	FALSE	0	noClan	TRUE	0	0	0	1	Cf	not validated	Gg	not validated	Mm	not validated		0	0	0	0	0	0	0	0	0	0	0	0	0	0	0
NP_067044.2	PHD	0.9876	11	noClan	Activin_recp	FALSE	0	CL0117	FALSE	0	0	0	1	Mm	not validated						0	0	0	0	0	0	0	0	0	0	0	0	0	0	0
NP_066923.3	3HCDH_N	0.0391	25	CL0063	Beta_elim_lyase	FALSE	0	CL0061	FALSE	0	0	0	1	Cf	not validated	Gg	not validated	Mm	not validated		0	0	0	0	0	0	0	0	0	0	0	0	0	0	0
NP_066923.3	GlnE	0.0532	43	CL0260	Beta_elim_lyase	FALSE	0	CL0061	FALSE	0	0	0	1	Cf	not validated	Gg	not validated	Mm	not validated		0	0	0	0	0	0	0	0	0	0	0	0	0	0	0
NP_066923.3	MH1	0.0806	16	CL0263	Beta_elim_lyase	FALSE	0	CL0061	FALSE	0	0	0	1	Cf	not validated	Gg	not validated	Mm	not validated		0	0	0	0	0	0	0	0	0	0	0	0	0	0	0
NP_066923.3	RPH3A_effector	0.0771	37	noClan	Beta_elim_lyase	FALSE	0	CL0061	FALSE	0	0	0	1	Cf	not validated	Gg	not validated	Mm	not validated		0	0	0	0	0	0	0	0	0	0	0	0	0	0	0
NP_066923.3	Clp_N	0.1381	13	noClan	Beta_elim_lyase	FALSE	0	CL0061	FALSE	0	0	0	1	Cf	not validated	Gg	not validated	Mm	not validated		0	0	0	0	0	0	0	0	0	0	0	0	0	0	0
NP_066923.3	MC1	0.243	26	noClan	Beta_elim_lyase	FALSE	0	CL0061	FALSE	0	0	0	1	Cf	not validated	Gg	not validated	Mm	not validated		0	0	0	0	0	0	0	0	0	0	0	0	0	0	0
NP_066923.3	RTC	0.3005	23	noClan	Beta_elim_lyase	FALSE	0	CL0061	FALSE	0	0	0	1	Cf	not validated	Gg	not validated	Mm	not validated		0	0	0	0	0	0	0	0	0	0	0	0	0	0	0
NP_066923.3	BcrAD_BadFG	0.0415	45	CL0108	Beta_elim_lyase	FALSE	0	CL0061	FALSE	0	0	0	1	Cf	not validated	Mm	not validated				0	0	0	0	0	0	0	0	0	0	0	0	0	0	0
NP_066923.3	Ribosomal_L24e	0.0441	20	CL0175	Beta_elim_lyase	FALSE	0	CL0061	FALSE	0	0	0	1	Cf	not validated	Gg	not validated				0	0	0	0	0	0	0	0	0	0	0	0	0	0	0
NP_066923.3	DUF77	0.0574	47	noClan	Beta_elim_lyase	FALSE	0	CL0061	FALSE	0	0	0	1	Cf	not validated	Mm	not validated				0	0	0	0	0	0	0	0	0	0	0	0	0	0	0
NP_066923.3	PARP_reg	0.1509	33	noClan	Beta_elim_lyase	FALSE	0	CL0061	FALSE	0	0	0	1	Cf	not validated	Mm	not validated				0	0	0	0	0	0	0	0	0	0	0	0	0	0	0
NP_066923.3	F-box	0.1383	44	CL0271	Beta_elim_lyase	FALSE	0	CL0061	FALSE	0	0	0	1	Mm	not validated						0	0	0	0	0	0	0	0	0	0	0	0	0	0	0
NP_066923.3	PBP_GOBP	0.127	34	noClan	Beta_elim_lyase	FALSE	0	CL0061	FALSE	0	0	0	1	Mm	not validated						0	0	0	0	0	0	0	0	0	0	0	0	0	0	0
NP_066923.3	DNA_ligase_A_N	0.1414	49	noClan	Beta_elim_lyase	FALSE	0	CL0061	FALSE	0	0	0	1	Cf	not validated						0	0	0	0	0	0	0	0	0	0	0	0	0	0	0
NP_065842.1	Asp_decarbox	0.327	30	noClan	APH	FALSE	0	CL0016	FALSE	0	0	0	1	Cf	not validated	Gg	not validated	Mm	not validated		0	0	0	0	0	0	0	0	0	0	0	0	0	0	0
NP_065842.1	EIIA-man	0.071	48	CL0245	APH	FALSE	0	CL0016	FALSE	0	0	0	1	Cf	not validated	Mm	not validated				0	0	0	0	0	0	0	0	0	0	0	0	0	0	0
NP_065201.1	PUF	0.2331	44	noClan	RGS	FALSE	0	CL0272	FALSE	0	0	0	1	Gg	not validated	Mm	not validated			NP_722523.1	0	0	0	0	0	0	0	0	0	0	0	0	0	0	0
NP_064599.2	Fork_head	0.1353	11	noClan	PARP	FALSE	0	CL0084	FALSE	0	0	0	1	Cf	not validated	Gg	not validated	Mm	not validated		0	0	0	0	0	0	0	0	0	0	0	0	0	0	0
NP_064496.1	zf-C4	0.0151	8.9	noClan	Activin_recp	FALSE	0	CL0117	FALSE	0	0	0	1	Cf	not validated	Mm	not validated				0	0	0	0	0	0	0	0	0	0	0	0	0	0	0
NP_064496.1	PSI	0.1067	3.5	noClan	Activin_recp	FALSE	0	CL0117	FALSE	0	0	0	1	Cf	not validated	Mm	not validated				0	0	0	0	0	0	0	0	0	0	0	0	0	0	0
NP_064496.1	Antistasin	0.0583	36	noClan	Activin_recp	FALSE	0	CL0117	FALSE	0	0	0	1	Cf	not validated						0	0	0	0	0	0	0	0	0	0	0	0	0	0	0
NP_064495.1	zf-C4	0.00131553	37	noClan	Activin_recp	FALSE	0	CL0117	FALSE	0	0	0	1	Cf	not validated	Mm	not validated			NP_064496.1	0	0	0	0	0	0	0	0	0	0	0	0	0	0	0
NP_064495.1	PSI	0.0639	3.5	noClan	Activin_recp	FALSE	0	CL0117	FALSE	0	0	0	1	Cf	not validated	Mm	not validated			NP_064496.1	0	0	0	0	0	0	0	0	0	0	0	0	0	0	0
NP_064495.1	Antistasin	0.0395	36	noClan	Activin_recp	FALSE	0	CL0117	FALSE	0	0	0	1	Cf	not validated					NP_064496.1	0	0	0	0	0	0	0	0	0	0	0	0	0	0	0
NP_064494.1	zf-C4	0.0144	3.4	noClan	Activin_recp	FALSE	0	CL0117	FALSE	0	0	0	1	Cf	not validated	Mm	not validated			NP_064496.1	0	0	0	0	0	0	0	0	0	0	0	0	0	0	0
NP_064494.1	PSI	0.0509	3.5	noClan	Activin_recp	FALSE	0	CL0117	FALSE	0	0	0	1	Cf	not validated	Mm	not validated			NP_064496.1	0	0	0	0	0	0	0	0	0	0	0	0	0	0	0
NP_064494.1	Antistasin	0.0819	36	noClan	Activin_recp	FALSE	0	CL0117	FALSE	0	0	0	1	Cf	not validated					NP_064496.1	0	0	0	0	0	0	0	0	0	0	0	0	0	0	0
NP_064493.1	PSI	0.0771	3.5	noClan	Activin_recp	FALSE	0	CL0117	FALSE	0	0	0	1	Cf	not validated	Mm	not validated			NP_064496.1	0	0	0	0	0	0	0	0	0	0	0	0	0	0	0
NP_064493.1	Antistasin	0.107	36	noClan	Activin_recp	FALSE	0	CL0117	FALSE	0	0	0	1	Cf	not validated					NP_064496.1	0	0	0	0	0	0	0	0	0	0	0	0	0	0	0
NP_064454.1	PSI	0.0917	3.5	noClan	Activin_recp	FALSE	0	CL0117	FALSE	0	0	0	1	Cf	not validated	Mm	not validated			NP_064496.1	0	0	0	0	0	0	0	0	0	0	0	0	0	0	0
NP_064454.1	Antistasin	0.1247	36	noClan	Activin_recp	FALSE	0	CL0117	FALSE	0	0	0	1	Cf	not validated					NP_064496.1	0	0	0	0	0	0	0	0	0	0	0	0	0	0	0
NP_060918.2	ENTH	0.3317	34	CL0009	Adaptin_N	FALSE	0	CL0019	FALSE	0	0	0	1	Cf	not validated	Gg	not validated	Mm	not validated		0	0	0	0	0	0	0	0	0	0	0	0	0	0	0
NP_060918.2	GSPII_E	0.0616	15	CL0023	Adaptin_N	FALSE	0	CL0019	FALSE	0	0	0	1	Cf	not validated	Gg	not validated	Mm	not validated		0	0	0	0	0	0	0	0	0	0	0	0	0	0	0
NP_060918.2	DSPc	0.0949	18	CL0031	Adaptin_N	FALSE	0	CL0019	FALSE	0	0	0	1	Cf	not validated	Gg	not validated	Mm	not validated		0	0	0	0	0	0	0	0	0	0	0	0	0	0	0
NP_060918.2	DHDPS	0.0312	36	CL0036	Adaptin_N	FALSE	0	CL0019	FALSE	0	0	0	1	Cf	not validated	Gg	not validated	Mm	not validated		0	0	0	0	0	0	0	0	0	0	0	0	0	0	0
NP_060918.2	Methyltransf_3	0.489	18	CL0102	Adaptin_N	FALSE	0	CL0019	FALSE	0	0	0	1	Cf	not validated	Gg	not validated	Mm	not validated		0	0	0	0	0	0	0	0	0	0	0	0	0	0	0
NP_060918.2	Rrf2	0.0144	48	CL0123	Adaptin_N	FALSE	0	CL0019	FALSE	0	0	0	1	Cf	not validated	Gg	not validated	Mm	not validated		0	0	0	0	0	0	0	0	0	0	0	0	0	0	0
NP_060918.2	HTH_5	0.1247	20	CL0123	Adaptin_N	FALSE	0	CL0019	FALSE	0	0	0	1	Cf	not validated	Gg	not validated	Mm	not validated		0	0	0	0	0	0	0	0	0	0	0	0	0	0	0
NP_060918.2	Trp_repressor	0.204	3.3	CL0123	Adaptin_N	FALSE	0	CL0019	FALSE	0	0	0	1	Cf	not validated	Gg	not validated	Mm	not validated		0	0	0	0	0	0	0	0	0	0	0	0	0	0	0
NP_060918.2	MH1	0.1712	27	CL0263	Adaptin_N	FALSE	0	CL0019	FALSE	0	0	0	1	Cf	not validated	Gg	not validated	Mm	not validated		0	0	0	0	0	0	0	0	0	0	0	0	0	0	0
NP_060918.2	PTA_PTB	0.0178	43	CL0270	Adaptin_N	FALSE	0	CL0019	FALSE	0	0	0	1	Cf	not validated	Gg	not validated	Mm	not validated		0	0	0	0	0	0	0	0	0	0	0	0	0	0	0
NP_060918.2	GGDEF	0.5148	48	CL0276	Adaptin_N	FALSE	0	CL0019	FALSE	0	0	0	1	Cf	not validated	Gg	not validated	Mm	not validated		0	0	0	0	0	0	0	0	0	0	0	0	0	0	0
NP_060918.2	Colicin	0.0128	38	noClan	Adaptin_N	FALSE	0	CL0019	FALSE	0	0	0	1	Cf	not validated	Gg	not validated	Mm	not validated		0	0	0	0	0	0	0	0	0	0	0	0	0	0	0
NP_060918.2	LamB_YcsF	0.013	46	noClan	Adaptin_N	FALSE	0	CL0019	FALSE	0	0	0	1	Cf	not validated	Gg	not validated	Mm	not validated		0	0	0	0	0	0	0	0	0	0	0	0	0	0	0
NP_060918.2	Pantoate_transf	0.0176	18	noClan	Adaptin_N	FALSE	0	CL0019	FALSE	0	0	0	1	Cf	not validated	Gg	not validated	Mm	not validated		0	0	0	0	0	0	0	0	0	0	0	0	0	0	0
NP_060918.2	UPF0081	0.0197	7.7	noClan	Adaptin_N	FALSE	0	CL0019	FALSE	0	0	0	1	Cf	not validated	Gg	not validated	Mm	not validated		0	0	0	0	0	0	0	0	0	0	0	0	0	0	0
NP_060918.2	DUF89	0.0206	38	noClan	Adaptin_N	FALSE	0	CL0019	FALSE	0	0	0	1	Cf	not validated	Gg	not validated	Mm	not validated		0	0	0	0	0	0	0	0	0	0	0	0	0	0	0
NP_060918.2	PolyA_pol	0.0357	28	noClan	Adaptin_N	FALSE	0	CL0019	FALSE	0	0	0	1	Cf	not validated	Gg	not validated	Mm	not validated		0	0	0	0	0	0	0	0	0	0	0	0	0	0	0
NP_060918.2	HA2	0.0521	18	noClan	Adaptin_N	FALSE	0	CL0019	FALSE	0	0	0	1	Cf	not validated	Gg	not validated	Mm	not validated		0	0	0	0	0	0	0	0	0	0	0	0	0	0	0
NP_060918.2	Phe_tRNA-synt_N	0.0528	24	noClan	Adaptin_N	FALSE	0	CL0019	FALSE	0	0	0	1	Cf	not validated	Gg	not validated	Mm	not validated		0	0	0	0	0	0	0	0	0	0	0	0	0	0	0
NP_060918.2	FliS	0.054	32	noClan	Adaptin_N	FALSE	0	CL0019	FALSE	0	0	0	1	Cf	not validated	Gg	not validated	Mm	not validated		0	0	0	0	0	0	0	0	0	0	0	0	0	0	0
NP_060918.2	OKR_DC_1_C	0.058	48	noClan	Adaptin_N	FALSE	0	CL0019	FALSE	0	0	0	1	Cf	not validated	Gg	not validated	Mm	not validated		0	0	0	0	0	0	0	0	0	0	0	0	0	0	0
NP_060918.2	GCV_T	0.0601	42	noClan	Adaptin_N	FALSE	0	CL0019	FALSE	0	0	0	1	Cf	not validated	Gg	not validated	Mm	not validated		0	0	0	0	0	0	0	0	0	0	0	0	0	0	0
NP_060918.2	VHL	0.0849	1.6	noClan	Adaptin_N	FALSE	0	CL0019	FALSE	0	0	0	1	Cf	not validated	Gg	not validated	Mm	not validated		0	0	0	0	0	0	0	0	0	0	0	0	0	0	0
NP_060918.2	RhoGAP	0.0974	42	noClan	Adaptin_N	FALSE	0	CL0019	FALSE	0	0	0	1	Cf	not validated	Gg	not validated	Mm	not validated		0	0	0	0	0	0	0	0	0	0	0	0	0	0	0
NP_060918.2	CitF	0.1212	36	noClan	Adaptin_N	FALSE	0	CL0019	FALSE	0	0	0	1	Cf	not validated	Gg	not validated	Mm	not validated		0	0	0	0	0	0	0	0	0	0	0	0	0	0	0
NP_060918.2	SAC3_GANP	0.1363	19	noClan	Adaptin_N	FALSE	0	CL0019	FALSE	0	0	0	1	Cf	not validated	Gg	not validated	Mm	not validated		0	0	0	0	0	0	0	0	0	0	0	0	0	0	0
NP_060918.2	Ham1p_like	0.1534	21	noClan	Adaptin_N	FALSE	0	CL0019	FALSE	0	0	0	1	Cf	not validated	Gg	not validated	Mm	not validated		0	0	0	0	0	0	0	0	0	0	0	0	0	0	0
NP_060918.2	VPS9	0.2301	46	noClan	Adaptin_N	FALSE	0	CL0019	FALSE	0	0	0	1	Cf	not validated	Gg	not validated	Mm	not validated		0	0	0	0	0	0	0	0	0	0	0	0	0	0	0
NP_060918.2	NIR_SIR	0.365	11	noClan	Adaptin_N	FALSE	0	CL0019	FALSE	0	0	0	1	Cf	not validated	Gg	not validated	Mm	not validated		0	0	0	0	0	0	0	0	0	0	0	0	0	0	0
NP_060918.2	GATase	0.0064	28	CL0014	Adaptin_N	FALSE	0	CL0019	FALSE	0	0	0	1	Cf	not validated	Gg	not validated				0	0	0	0	0	0	0	0	0	0	0	0	0	0	0
NP_060918.2	HMGL-like	0.0117	47	CL0152	Adaptin_N	FALSE	0	CL0019	FALSE	0	0	0	1	Cf	not validated	Gg	not validated				0	0	0	0	0	0	0	0	0	0	0	0	0	0	0
NP_060918.2	ParBc	0.0475	49	CL0248	Adaptin_N	FALSE	0	CL0019	FALSE	0	0	0	1	Cf	not validated	Mm	not validated				0	0	0	0	0	0	0	0	0	0	0	0	0	0	0
NP_060918.2	MutS_III	0.0341	39	noClan	Adaptin_N	FALSE	0	CL0019	FALSE	0	0	0	1	Cf	not validated	Mm	not validated				0	0	0	0	0	0	0	0	0	0	0	0	0	0	0
NP_060918.2	AlkA_N	0.0598	17	noClan	Adaptin_N	FALSE	0	CL0019	FALSE	0	0	0	1	Cf	not validated	Mm	not validated				0	0	0	0	0	0	0	0	0	0	0	0	0	0	0
NP_060833.1	ERF	0.0191	26	noClan	DAO	FALSE	0	CL0063	FALSE	0	0	0	1	Cf	not validated	Gg	not validated				0	0	0	0	0	0	0	0	0	0	0	0	0	0	0
NP_060833.1	MBD	0.0416	47	CL0081	DAO	FALSE	0	CL0063	FALSE	0	0	0	1	Mm	not validated						0	0	0	0	0	0	0	0	0	0	0	0	0	0	0
NP_060784.3	Nepo_coat_N	0.2707	31	noClan	UQ_con	FALSE	0	CL0208	FALSE	0	0	0	1	Cf	not validated	Gg	not validated	Mm	not validated		0	0	0	0	0	0	0	0	0	0	0	0	0	0	0
NP_060777.3	Colicin_Pyocin	0.000349828	18	noClan	MMR_HSR1	FALSE	0	CL0017	FALSE	0	1	0	0	Cf	not validated	Gg	not validated	Mm	not validated		0	0	0	0	0	0	0	0	0	0	0	0	0	0	0
NP_060777.3	FAD_binding_5	0.0684	29	CL0077	MMR_HSR1	FALSE	0	CL0017	FALSE	0	0	0	1	Cf	not validated	Gg	not validated	Mm	not validated		0	0	0	0	0	0	0	0	0	0	0	0	0	0	0
NP_060777.3	Arg_repressor	0.172	10	CL0123	MMR_HSR1	FALSE	0	CL0017	FALSE	0	0	0	1	Cf	not validated	Gg	not validated	Mm	not validated		0	0	0	0	0	0	0	0	0	0	0	0	0	0	0
NP_060777.3	SRF-TF	0.2014	20	noClan	MMR_HSR1	FALSE	0	CL0017	FALSE	0	0	0	1	Cf	not validated	Gg	not validated	Mm	not validated		0	0	0	0	0	0	0	0	0	0	0	0	0	0	0
NP_060777.3	DNA_ligase_ZBD	0.2644	24	noClan	MMR_HSR1	FALSE	0	CL0017	FALSE	0	0	0	1	Cf	not validated	Gg	not validated	Mm	not validated		0	0	0	0	0	0	0	0	0	0	0	0	0	0	0
NP_060777.3	KIX	0.5182	36	noClan	MMR_HSR1	FALSE	0	CL0017	FALSE	0	0	0	1	Cf	not validated	Gg	not validated	Mm	not validated		0	0	0	0	0	0	0	0	0	0	0	0	0	0	0
NP_060777.3	NSF	0.8911	45	CL0020	MMR_HSR1	FALSE	0	CL0017	FALSE	0	0	0	1	Cf	not validated	Mm	not validated				0	0	0	0	0	0	0	0	0	0	0	0	0	0	0
NP_060220.2	SWIB	0.0306	6.6	noClan	DAO	FALSE	0	CL0063	FALSE	0	0	0	1	Cf	not validated	Mm	not validated				0	0	0	0	0	0	0	0	0	0	0	0	0	0	0
NP_060220.2	GP41	0.3246	32	noClan	DAO	FALSE	0	CL0063	FALSE	0	0	0	1	Cf	not validated	Mm	not validated				0	0	0	0	0	0	0	0	0	0	0	0	0	0	0
NP_060220.2	Ecotin	0.3056	41	noClan	DAO	FALSE	0	CL0063	FALSE	0	0	0	1	Cf	not validated						0	0	0	0	0	0	0	0	0	0	0	0	0	0	0
NP_060130.2	zf-C3HC4	0.1175	6.3	CL0229	GATA	FALSE	0	CL0167	FALSE	0	0	0	1	Cf	not validated	Gg	not validated	Mm	not validated		0	0	0	0	0	0	0	0	0	0	0	0	0	0	0
NP_060130.2	DNA_RNApol_7kD	0.0932	17	noClan	GATA	FALSE	0	CL0167	FALSE	0	0	0	1	Mm	not validated						0	0	0	0	0	0	0	0	0	0	0	0	0	0	0
NP_060034.9	Metallothio_Pro	0.4144	11	noClan	EGF	FALSE	0	CL0001	FALSE	0	0	0	1	Mm	not validated						0	0	0	0	0	0	0	0	0	0	0	0	0	0	0
NP_060034.9	Antistasin	0.5341	9.4	noClan	EGF	FALSE	0	CL0001	FALSE	0	0	0	1	Mm	not validated						0	0	0	0	0	0	0	0	0	0	0	0	0	0	0
NP_057626.2	AIG1	0.1871	20	CL0017	APH	FALSE	0	CL0016	FALSE	0	0	0	1	Cf	not validated	Gg	not validated	Mm	not validated		0	0	0	0	0	0	0	0	0	0	0	0	0	0	0
NP_057626.2	Bgal_small_N	0.3299	29	CL0103	APH	FALSE	0	CL0016	FALSE	0	0	0	1	Cf	not validated	Gg	not validated	Mm	not validated		0	0	0	0	0	0	0	0	0	0	0	0	0	0	0
NP_057626.2	Arg_repressor_C	0.064	25	noClan	APH	FALSE	0	CL0016	FALSE	0	0	0	1	Cf	not validated	Gg	not validated	Mm	not validated		0	0	0	0	0	0	0	0	0	0	0	0	0	0	0
NP_057626.2	NTF2	0.1023	49	CL0051	APH	FALSE	0	CL0016	FALSE	0	0	0	1	Cf	not validated	Mm	not validated				0	0	0	0	0	0	0	0	0	0	0	0	0	0	0
NP_057365.3	Asp_decarbox	0.2438	25	noClan	APH	FALSE	0	CL0016	FALSE	0	0	0	1	Cf	not validated	Gg	not validated	Mm	not validated		0	0	0	0	0	0	0	0	0	0	0	0	0	0	0
NP_057365.3	Clathrin_propel	0.2393	31	noClan	APH	FALSE	0	CL0016	FALSE	0	0	0	1	Cf	not validated	Mm	not validated				0	0	0	0	0	0	0	0	0	0	0	0	0	0	0
NP_057365.3	PadR	0.6047	35	CL0123	APH	FALSE	0	CL0016	FALSE	0	0	0	1	Cf	not validated						0	0	0	0	0	0	0	0	0	0	0	0	0	0	0
NP_057365.3	Ribosomal_L3	0.0054	8.8	noClan	APH	FALSE	0	CL0016	FALSE	0	0	0	1	Mm	not validated						0	0	0	0	0	0	0	0	0	0	0	0	0	0	0
NP_057168.1	RecU	0.0016	40	noClan	GTP_EFTU	FALSE	0	CL0017	FALSE	0	0	0	1	Cf	not validated	Gg	not validated	Mm	not validated		0	0	0	0	0	0	0	0	0	0	0	0	0	0	0
NP_057168.1	BSD	0.9546	44	noClan	GTP_EFTU	FALSE	0	CL0017	FALSE	0	0	0	1	Cf	not validated	Gg	not validated	Mm	not validated		0	0	0	0	0	0	0	0	0	0	0	0	0	0	0
NP_057168.1	zf-Sec23_Sec24	0.1571	36	noClan	GTP_EFTU	FALSE	0	CL0017	FALSE	0	0	0	1	Cf	not validated	Mm	not validated				0	0	0	0	0	0	0	0	0	0	0	0	0	0	0
NP_056031.2	PP1_inhibitor	0.0047	49	noClan	PGAM	FALSE	0	CL0071	FALSE	0	0	0	1	Cf	not validated	Gg	not validated	Mm	not validated		0	0	0	0	0	0	0	0	0	0	0	0	0	0	0
NP_056031.2	DinI	0.0682	8.2	noClan	PGAM	FALSE	0	CL0071	FALSE	0	0	0	1	Cf	not validated	Gg	not validated	Mm	not validated		0	0	0	0	0	0	0	0	0	0	0	0	0	0	0
NP_055998.1	PyrI_C	0.024	41	noClan	APH	FALSE	0	CL0016	FALSE	0	0	0	1	Cf	not validated	Mm	not validated				0	0	0	0	0	0	0	0	0	0	0	0	0	0	0
NP_055998.1	DHquinase_II	0.0448	33	noClan	APH	FALSE	0	CL0016	FALSE	0	0	0	1	Cf	not validated	Mm	not validated				0	0	0	0	0	0	0	0	0	0	0	0	0	0	0
NP_055861.3	ABC_tran	0.0099	9.6	CL0023	UvrD-helicase	FALSE	0	CL0008	FALSE	0	0	0	1	Cf	not validated	Gg	not validated	Mm	not validated		0	0	0	0	0	0	0	0	0	0	0	0	0	0	0
NP_055861.3	Glycos_transf_1	0.1317	39	CL0113	UvrD-helicase	FALSE	0	CL0008	FALSE	0	0	0	1	Cf	not validated	Gg	not validated	Mm	not validated		0	0	0	0	0	0	0	0	0	0	0	0	0	0	0
NP_055861.3	zf-Sec23_Sec24	0.1501	29	noClan	UvrD-helicase	FALSE	0	CL0008	FALSE	0	0	0	1	Cf	not validated	Gg	not validated	Mm	not validated		0	0	0	0	0	0	0	0	0	0	0	0	0	0	0
NP_055861.3	Rabaptin	0.45	24	noClan	UvrD-helicase	FALSE	0	CL0008	FALSE	0	0	0	1	Cf	not validated	Gg	not validated	Mm	not validated		0	0	0	0	0	0	0	0	0	0	0	0	0	0	0
NP_055861.3	Ribosomal_L20	0.6747	13	noClan	UvrD-helicase	FALSE	0	CL0008	FALSE	0	0	0	1	Cf	not validated	Gg	not validated	Mm	not validated		0	0	0	0	0	0	0	0	0	0	0	0	0	0	0
NP_055861.3	bZIP_Maf	0.395	46	CL0018	UvrD-helicase	FALSE	0	CL0008	FALSE	0	0	0	1	Cf	not validated	Mm	not validated				0	0	0	0	0	0	0	0	0	0	0	0	0	0	0
NP_055861.3	eIF-1a	0.1574	32	CL0021	UvrD-helicase	FALSE	0	CL0008	FALSE	0	0	0	1	Cf	not validated	Mm	not validated				0	0	0	0	0	0	0	0	0	0	0	0	0	0	0
NP_055861.3	PDGF	0.3529	50	CL0079	UvrD-helicase	FALSE	0	CL0008	FALSE	0	0	0	1	Gg	not validated	Mm	not validated				0	0	0	0	0	0	0	0	0	0	0	0	0	0	0
NP_055861.3	Peptidase_C14	0.0834	4.4	CL0093	UvrD-helicase	FALSE	0	CL0008	FALSE	0	0	0	1	Cf	not validated	Mm	not validated				0	0	0	0	0	0	0	0	0	0	0	0	0	0	0
NP_055861.3	Astacin	0.015	10	CL0126	UvrD-helicase	FALSE	0	CL0008	FALSE	0	0	0	1	Cf	not validated	Mm	not validated				0	0	0	0	0	0	0	0	0	0	0	0	0	0	0
NP_055861.3	Phosducin	0.0465	14	CL0172	UvrD-helicase	FALSE	0	CL0008	FALSE	0	0	0	1	Cf	not validated	Mm	not validated				0	0	0	0	0	0	0	0	0	0	0	0	0	0	0
NP_055861.3	DUF836	0.0832	19	CL0172	UvrD-helicase	FALSE	0	CL0008	FALSE	0	0	0	1	Cf	not validated	Gg	not validated				0	0	0	0	0	0	0	0	0	0	0	0	0	0	0
NP_055861.3	eRF1_2	0.061	22	CL0267	UvrD-helicase	FALSE	0	CL0008	FALSE	0	0	0	1	Gg	not validated	Mm	not validated				0	0	0	0	0	0	0	0	0	0	0	0	0	0	0
NP_055861.3	UVR	0.0876	35	noClan	UvrD-helicase	FALSE	0	CL0008	FALSE	0	0	0	1	Cf	not validated	Gg	not validated				0	0	0	0	0	0	0	0	0	0	0	0	0	0	0
NP_055861.3	NusB	0.1774	35	noClan	UvrD-helicase	FALSE	0	CL0008	FALSE	0	0	0	1	Cf	not validated	Mm	not validated				0	0	0	0	0	0	0	0	0	0	0	0	0	0	0
NP_055861.3	Myc-LZ	0.3048	14	noClan	UvrD-helicase	FALSE	0	CL0008	FALSE	0	0	0	1	Cf	not validated	Gg	not validated				0	0	0	0	0	0	0	0	0	0	0	0	0	0	0
NP_055861.3	PCI	0.6805	24	noClan	UvrD-helicase	FALSE	0	CL0008	FALSE	0	0	0	1	Gg	not validated	Mm	not validated				0	0	0	0	0	0	0	0	0	0	0	0	0	0	0
NP_055861.3	Ribosomal_S12	0.1064	44	CL0021	UvrD-helicase	FALSE	0	CL0008	FALSE	0	0	0	1	Cf	not validated						0	0	0	0	0	0	0	0	0	0	0	0	0	0	0
NP_055861.3	tRNA-synt_1f	0.4213	41	CL0038	UvrD-helicase	FALSE	0	CL0008	FALSE	0	0	0	1	Mm	not validated						0	0	0	0	0	0	0	0	0	0	0	0	0	0	0
NP_055861.3	Ribosomal_L29	0.00213797	50	noClan	UvrD-helicase	FALSE	0	CL0008	FALSE	0	0	0	1	Cf	not validated						0	0	0	0	0	0	0	0	0	0	0	0	0	0	0
NP_055861.3	MobB	0.0027	43	noClan	UvrD-helicase	FALSE	0	CL0008	FALSE	0	0	0	1	Mm	not validated						0	0	0	0	0	0	0	0	0	0	0	0	0	0	0
NP_055861.3	TruB_N	0.3317	33	noClan	UvrD-helicase	FALSE	0	CL0008	FALSE	0	0	0	1	Cf	not validated						0	0	0	0	0	0	0	0	0	0	0	0	0	0	0
NP_055861.3	PUF	0.4421	15	noClan	UvrD-helicase	FALSE	0	CL0008	FALSE	0	0	0	1	Cf	not validated						0	0	0	0	0	0	0	0	0	0	0	0	0	0	0
NP_055831.1	Glyco_transf_43	0.0282	35	CL0110	APH	FALSE	0	CL0016	FALSE	0	0	0	1	Cf	not validated	Gg	not validated	Mm	not validated		0	0	0	0	0	0	0	0	0	0	0	0	0	0	0
NP_055831.1	LysM	0.0346	31	CL0187	APH	FALSE	0	CL0016	FALSE	0	0	0	1	Cf	not validated	Gg	not validated	Mm	not validated		0	0	0	0	0	0	0	0	0	0	0	0	0	0	0
NP_055831.1	XPA_C	0.167	20	noClan	APH	FALSE	0	CL0016	FALSE	0	0	0	1	Cf	not validated	Gg	not validated	Mm	not validated		0	0	0	0	0	0	0	0	0	0	0	0	0	0	0
NP_055790.1	XPA_C	0.1756	17	noClan	APH	FALSE	0	CL0016	FALSE	0	0	0	1	Mm	not validated						0	0	0	0	0	0	0	0	0	0	0	0	0	0	0
NP_055563.1	ABM	0.0314	18	CL0032	RA	FALSE	0	CL0072	FALSE	0	0	0	1	Cf	not validated	Gg	not validated	Mm	not validated		0	0	0	0	0	0	0	0	0	0	0	0	0	0	0
NP_055543.1	ig	0.0309	38	CL0011	RA	FALSE	0	CL0072	FALSE	0	0	0	1	Cf	not validated	Mm	not validated				0	0	0	0	0	0	0	0	0	0	0	0	0	0	0
NP_055474.3	DUF72	0.0067	14	noClan	PGAM	FALSE	0	CL0071	FALSE	0	0	0	1	Cf	not validated	Gg	not validated	Mm	not validated		0	0	0	0	0	0	0	0	0	0	0	0	0	0	0
NP_055474.3	Peptidase_S41	0.1744	48	CL0127	PGAM	FALSE	0	CL0071	FALSE	0	0	0	1	Cf	not validated	Mm	not validated				0	0	0	0	0	0	0	0	0	0	0	0	0	0	0
NP_055416.2	RIO1	0.0033	8.6	CL0016	MMR_HSR1	FALSE	0	CL0017	FALSE	0	0	0	1	Cf	not validated	Mm	not validated				0	0	0	0	0	0	0	0	0	0	0	0	0	0	0
NP_055416.2	Rep-A_N	0.1493	22	CL0021	MMR_HSR1	FALSE	0	CL0017	FALSE	0	0	0	1	Cf	not validated	Mm	not validated				0	0	0	0	0	0	0	0	0	0	0	0	0	0	0
NP_055416.2	DUF167	0.1165	17	CL0178	MMR_HSR1	FALSE	0	CL0017	FALSE	0	0	0	1	Cf	not validated	Mm	not validated				0	0	0	0	0	0	0	0	0	0	0	0	0	0	0
NP_055416.2	GTF2I	0.0163	47	noClan	MMR_HSR1	FALSE	0	CL0017	FALSE	0	0	0	1	Cf	not validated	Mm	not validated				0	0	0	0	0	0	0	0	0	0	0	0	0	0	0
NP_055416.2	Coprogen_oxidas	0.1243	10	noClan	MMR_HSR1	FALSE	0	CL0017	FALSE	0	0	0	1	Cf	not validated	Mm	not validated				0	0	0	0	0	0	0	0	0	0	0	0	0	0	0
NP_055415.1	SKI	0.0137	50	CL0023	MMR_HSR1	FALSE	0	CL0017	FALSE	0	0	0	1	Gg	not validated	Mm	not validated				0	0	0	0	0	0	0	0	0	0	0	0	0	0	0
NP_055415.1	Asn_synthase	0.0705	16	CL0039	MMR_HSR1	FALSE	0	CL0017	FALSE	0	0	0	1	Gg	not validated	Mm	not validated				0	0	0	0	0	0	0	0	0	0	0	0	0	0	0
NP_055415.1	CARD	0.9123	24	CL0041	MMR_HSR1	FALSE	0	CL0017	FALSE	0	0	0	1	Gg	not validated	Mm	not validated				0	0	0	0	0	0	0	0	0	0	0	0	0	0	0
NP_055415.1	Epimerase	0.0177	11	CL0063	MMR_HSR1	FALSE	0	CL0017	FALSE	0	0	0	1	Gg	not validated	Mm	not validated				0	0	0	0	0	0	0	0	0	0	0	0	0	0	0
NP_055415.1	Pro_dh	0.0333	27	CL0086	MMR_HSR1	FALSE	0	CL0017	FALSE	0	0	0	1	Gg	not validated	Mm	not validated				0	0	0	0	0	0	0	0	0	0	0	0	0	0	0
NP_055415.1	HMGL-like	0.01	43	CL0152	MMR_HSR1	FALSE	0	CL0017	FALSE	0	0	0	1	Gg	not validated	Mm	not validated				0	0	0	0	0	0	0	0	0	0	0	0	0	0	0
NP_055415.1	HIT	0.0966	25	CL0265	MMR_HSR1	FALSE	0	CL0017	FALSE	0	0	0	1	Gg	not validated	Mm	not validated				0	0	0	0	0	0	0	0	0	0	0	0	0	0	0
NP_055415.1	MC1	0.017	11	noClan	MMR_HSR1	FALSE	0	CL0017	FALSE	0	0	0	1	Gg	not validated	Mm	not validated				0	0	0	0	0	0	0	0	0	0	0	0	0	0	0
NP_055415.1	SWIB	0.0228	37	noClan	MMR_HSR1	FALSE	0	CL0017	FALSE	0	0	0	1	Gg	not validated	Mm	not validated				0	0	0	0	0	0	0	0	0	0	0	0	0	0	0
NP_055415.1	Syntaxin	0.0283	38	noClan	MMR_HSR1	FALSE	0	CL0017	FALSE	0	0	0	1	Gg	not validated	Mm	not validated				0	0	0	0	0	0	0	0	0	0	0	0	0	0	0
NP_055415.1	HR1	0.0723	40	noClan	MMR_HSR1	FALSE	0	CL0017	FALSE	0	0	0	1	Gg	not validated	Mm	not validated				0	0	0	0	0	0	0	0	0	0	0	0	0	0	0
NP_055415.1	RNA_pol_Rpb4	0.0904	3.8	noClan	MMR_HSR1	FALSE	0	CL0017	FALSE	0	0	0	1	Gg	not validated	Mm	not validated				0	0	0	0	0	0	0	0	0	0	0	0	0	0	0
NP_055415.1	NusG	0.0946	24	noClan	MMR_HSR1	FALSE	0	CL0017	FALSE	0	0	0	1	Gg	not validated	Mm	not validated				0	0	0	0	0	0	0	0	0	0	0	0	0	0	0
NP_055415.1	HLH	0.1033	34	noClan	MMR_HSR1	FALSE	0	CL0017	FALSE	0	0	0	1	Gg	not validated	Mm	not validated				0	0	0	0	0	0	0	0	0	0	0	0	0	0	0
NP_055415.1	MscL	0.1455	40	noClan	MMR_HSR1	FALSE	0	CL0017	FALSE	0	0	0	1	Gg	not validated	Mm	not validated				0	0	0	0	0	0	0	0	0	0	0	0	0	0	0
NP_055415.1	SRP54_N	0.1506	15	noClan	MMR_HSR1	FALSE	0	CL0017	FALSE	0	0	0	1	Gg	not validated	Mm	not validated				0	0	0	0	0	0	0	0	0	0	0	0	0	0	0
NP_055415.1	DUF387	0.1848	15	noClan	MMR_HSR1	FALSE	0	CL0017	FALSE	0	0	0	1	Gg	not validated	Mm	not validated				0	0	0	0	0	0	0	0	0	0	0	0	0	0	0
NP_055415.1	PAH	0.1928	16	noClan	MMR_HSR1	FALSE	0	CL0017	FALSE	0	0	0	1	Gg	not validated	Mm	not validated				0	0	0	0	0	0	0	0	0	0	0	0	0	0	0
NP_055415.1	FliS	0.2573	35	noClan	MMR_HSR1	FALSE	0	CL0017	FALSE	0	0	0	1	Gg	not validated	Mm	not validated				0	0	0	0	0	0	0	0	0	0	0	0	0	0	0
NP_055415.1	UPF0029	0.3711	13	noClan	MMR_HSR1	FALSE	0	CL0017	FALSE	0	0	0	1	Gg	not validated	Mm	not validated				0	0	0	0	0	0	0	0	0	0	0	0	0	0	0
NP_055415.1	GrpE	0.5074	5.4	noClan	MMR_HSR1	FALSE	0	CL0017	FALSE	0	0	0	1	Gg	not validated	Mm	not validated				0	0	0	0	0	0	0	0	0	0	0	0	0	0	0
NP_055415.1	CbiX	0.7016	9.8	CL0043	MMR_HSR1	FALSE	0	CL0017	FALSE	0	0	0	1	Mm	not validated						0	0	0	0	0	0	0	0	0	0	0	0	0	0	0
NP_055415.1	Trigger_C	0.0408	36	CL0262	MMR_HSR1	FALSE	0	CL0017	FALSE	0	0	0	1	Mm	not validated						0	0	0	0	0	0	0	0	0	0	0	0	0	0	0
NP_055415.1	Nitroreductase	0.0175	42	noClan	MMR_HSR1	FALSE	0	CL0017	FALSE	0	0	0	1	Mm	not validated						0	0	0	0	0	0	0	0	0	0	0	0	0	0	0
NP_055415.1	RNA_pol_Rpb1_6	0.0363	24	noClan	MMR_HSR1	FALSE	0	CL0017	FALSE	0	0	0	1	Mm	not validated						0	0	0	0	0	0	0	0	0	0	0	0	0	0	0
NP_055387.2	Clat_adaptor_s	0.0636	31	CL0212	APH	FALSE	0	CL0016	FALSE	0	0	0	1	Cf	not validated	Gg	not validated	Mm	not validated		0	0	0	0	0	0	0	0	0	0	0	0	0	0	0
NP_055387.2	RelA_SpoT	0.4225	20	CL0260	APH	FALSE	0	CL0016	FALSE	0	0	0	1	Cf	not validated	Gg	not validated	Mm	not validated		0	0	0	0	0	0	0	0	0	0	0	0	0	0	0
NP_055262.1	Rubrerythrin	0.1889	26	CL0044	BAR	FALSE	0	CL0145	FALSE	0	0	0	1	Cf	not validated	Gg	not validated	Mm	not validated		0	0	0	0	0	0	0	0	0	0	0	0	0	0	0
NP_055262.1	YHS	0.042	33	CL0175	BAR	FALSE	0	CL0145	FALSE	0	0	0	1	Cf	not validated	Gg	not validated	Mm	not validated		0	0	0	0	0	0	0	0	0	0	0	0	0	0	0
NP_055262.1	PAS	0.3338	42	CL0183	BAR	FALSE	0	CL0145	FALSE	0	0	0	1	Cf	not validated	Gg	not validated	Mm	not validated		0	0	0	0	0	0	0	0	0	0	0	0	0	0	0
NP_055262.1	Prefoldin	0.1979	50	CL0200	BAR	FALSE	0	CL0145	FALSE	0	0	0	1	Cf	not validated	Gg	not validated	Mm	not validated		0	0	0	0	0	0	0	0	0	0	0	0	0	0	0
NP_055262.1	RIP	0.00297757	43	noClan	BAR	FALSE	0	CL0145	FALSE	0	0	0	1	Cf	not validated	Gg	not validated	Mm	not validated		0	0	0	0	0	0	0	0	0	0	0	0	0	0	0
NP_055262.1	MGS	0.0768	39	noClan	BAR	FALSE	0	CL0145	FALSE	0	0	0	1	Cf	not validated	Gg	not validated	Mm	not validated		0	0	0	0	0	0	0	0	0	0	0	0	0	0	0
NP_055262.1	Translin	0.2205	2	noClan	BAR	FALSE	0	CL0145	FALSE	0	0	0	1	Cf	not validated	Gg	not validated	Mm	not validated		0	0	0	0	0	0	0	0	0	0	0	0	0	0	0
NP_055262.1	DinI	0.3141	46	noClan	BAR	FALSE	0	CL0145	FALSE	0	0	0	1	Cf	not validated	Gg	not validated	Mm	not validated		0	0	0	0	0	0	0	0	0	0	0	0	0	0	0
NP_055203.4	CPSase_L_D3	0.0996	31	noClan	DEAD	FALSE	0	CL0008	FALSE	0	0	0	1	Cf	not validated	Gg	not validated	Mm	not validated		0	0	0	0	0	0	0	0	0	0	0	0	0	0	0
NP_055203.4	SKI	0.1313	34	CL0023	DEAD	FALSE	0	CL0008	FALSE	0	0	0	1	Cf	not validated	Mm	not validated				0	0	0	0	0	0	0	0	0	0	0	0	0	0	0
NP_055203.4	Rib_5-P_isom_A	0.0633	48	CL0246	DEAD	FALSE	0	CL0008	FALSE	0	0	0	1	Cf	not validated	Mm	not validated				0	0	0	0	0	0	0	0	0	0	0	0	0	0	0
NP_055203.4	Translat_reg	0.0158	26	noClan	DEAD	FALSE	0	CL0008	FALSE	0	0	0	1	Gg	not validated	Mm	not validated				0	0	0	0	0	0	0	0	0	0	0	0	0	0	0
NP_055203.4	Ribosomal_S28e	0.021	47	noClan	DEAD	FALSE	0	CL0008	FALSE	0	0	0	1	Cf	not validated	Mm	not validated				0	0	0	0	0	0	0	0	0	0	0	0	0	0	0
NP_055203.4	Ricin_B_lectin	0.0545	4	CL0066	DEAD	FALSE	0	CL0008	FALSE	0	0	0	1	Cf	not validated						0	0	0	0	0	0	0	0	0	0	0	0	0	0	0
NP_055115.1	B3	0.1977	20	noClan	Peptidase_S24	FALSE	0	noClan	TRUE	0	0	0	1	Cf	not validated	Gg	not validated	Mm	not validated		0	0	0	0	0	0	0	0	0	0	0	0	0	0	0
NP_039249.1	FG-GAP	0.2192	43	CL0186	NAD_binding_1	FALSE	0	CL0091	FALSE	0	0	0	1	Cf	not validated						0	0	0	0	0	0	0	0	0	0	0	0	0	0	0
NP_037387.2	GYF	0.1392	22	noClan	F5_F8_type_C	FALSE	0	CL0202	FALSE	0	0	0	1	Gg	not validated	Mm	not validated				0	0	0	0	0	0	0	0	0	0	0	0	0	0	0
NP_036534.1	UPF0079	0.0575	14	CL0023	BAR	FALSE	0	CL0145	FALSE	0	0	0	1	Cf	not validated	Mm	not validated				0	0	0	0	0	0	0	0	0	0	0	0	0	0	0
NP_036534.1	Peptidase_M28	0.336	19	CL0035	BAR	FALSE	0	CL0145	FALSE	0	0	0	1	Cf	not validated	Mm	not validated				0	0	0	0	0	0	0	0	0	0	0	0	0	0	0
NP_036534.1	PG_binding_1	0.0806	15	CL0244	BAR	FALSE	0	CL0145	FALSE	0	0	0	1	Cf	not validated	Mm	not validated				0	0	0	0	0	0	0	0	0	0	0	0	0	0	0
NP_036534.1	GlnE	0.1592	34	CL0260	BAR	FALSE	0	CL0145	FALSE	0	0	0	1	Cf	not validated	Mm	not validated				0	0	0	0	0	0	0	0	0	0	0	0	0	0	0
NP_036534.1	TarH	0.0291	43	noClan	BAR	FALSE	0	CL0145	FALSE	0	0	0	1	Cf	not validated	Mm	not validated				0	0	0	0	0	0	0	0	0	0	0	0	0	0	0
NP_036534.1	Syntaxin	0.1066	33	noClan	BAR	FALSE	0	CL0145	FALSE	0	0	0	1	Cf	not validated	Mm	not validated				0	0	0	0	0	0	0	0	0	0	0	0	0	0	0
NP_036534.1	RecO	0.1246	17	noClan	BAR	FALSE	0	CL0145	FALSE	0	0	0	1	Cf	not validated	Mm	not validated				0	0	0	0	0	0	0	0	0	0	0	0	0	0	0
NP_036534.1	DinI	0.4892	33	noClan	BAR	FALSE	0	CL0145	FALSE	0	0	0	1	Cf	not validated	Mm	not validated				0	0	0	0	0	0	0	0	0	0	0	0	0	0	0
NP_036534.1	I_LWEQ	0.8366	17	noClan	BAR	FALSE	0	CL0145	FALSE	0	0	0	1	Cf	not validated	Mm	not validated				0	0	0	0	0	0	0	0	0	0	0	0	0	0	0
NP_036474.1	TB	0.0857	19	noClan	Activin_recp	FALSE	0	CL0117	FALSE	0	0	0	1	Cf	not validated	Gg	not validated	Mm	not validated		0	0	0	0	0	0	0	0	0	0	0	0	0	0	0
NP_036474.1	DNA_ligase_ZBD	0.535	0.54	noClan	Activin_recp	FALSE	0	CL0117	FALSE	0	0	0	1	Cf	not validated	Gg	not validated	Mm	not validated		0	0	0	0	0	0	0	0	0	0	0	0	0	0	0
NP_036474.1	Metallothionein	0.8818	13	noClan	Activin_recp	FALSE	0	CL0117	FALSE	0	0	0	1	Cf	not validated	Gg	not validated	Mm	not validated		0	0	0	0	0	0	0	0	0	0	0	0	0	0	0
NP_036474.1	ANATO	0.9004	5.6	noClan	Activin_recp	FALSE	0	CL0117	FALSE	0	0	0	1	Cf	not validated	Gg	not validated	Mm	not validated		0	0	0	0	0	0	0	0	0	0	0	0	0	0	0
NP_036474.1	TIL	0.0838	32	noClan	Activin_recp	FALSE	0	CL0117	FALSE	0	0	0	1	Cf	not validated	Gg	not validated				0	0	0	0	0	0	0	0	0	0	0	0	0	0	0
NP_036474.1	ET	0.1031	11	noClan	Activin_recp	FALSE	0	CL0117	FALSE	0	0	0	1	Cf	not validated	Gg	not validated				0	0	0	0	0	0	0	0	0	0	0	0	0	0	0
NP_036426.3	MazG	0.4037	5.4	CL0231	RA	FALSE	0	CL0072	FALSE	0	0	0	1	Mm	not validated						0	0	0	0	0	0	0	0	0	0	0	0	0	0	0
NP_036357.1	PHD	0.0611	3.8	noClan	CbiA	FALSE	0	noClan	TRUE	0	0	0	1	Cf	not validated	Gg	not validated	Mm	not validated		0	0	0	0	0	0	0	0	0	0	0	0	0	0	0
NP_036357.1	Peptidase_M22	0.1248	33	CL0108	CbiA	FALSE	0	noClan	FALSE	0	0	0	1	Cf	not validated	Mm	not validated				0	0	0	0	0	0	0	0	0	0	0	0	0	0	0
NP_036357.1	GATA	0.0076	26	CL0167	CbiA	FALSE	0	noClan	FALSE	0	0	0	1	Gg	not validated	Mm	not validated				0	0	0	0	0	0	0	0	0	0	0	0	0	0	0
NP_036357.1	Viral_helicase1	0.0094	45	noClan	CbiA	FALSE	0	noClan	TRUE	0	0	0	1	Cf	not validated	Mm	not validated				0	0	0	0	0	0	0	0	0	0	0	0	0	0	0
NP_036357.1	PRK	0.0027	24	noClan	CbiA	FALSE	0	noClan	TRUE	0	0	0	1	Mm	not validated						0	0	0	0	0	0	0	0	0	0	0	0	0	0	0
NP_009197.1	SH3BGR	0.0049	38	CL0172	MMR_HSR1	FALSE	0	CL0017	FALSE	0	0	0	1	Cf	not validated	Mm	not validated				0	0	0	0	0	0	0	0	0	0	0	0	0	0	0
NP_009197.1	Ribosomal_L5	0.0145	48	noClan	MMR_HSR1	FALSE	0	CL0017	FALSE	0	0	0	1	Cf	not validated	Mm	not validated				0	0	0	0	0	0	0	0	0	0	0	0	0	0	0
NP_009197.1	Asp_Glu_race	0.032	42	noClan	MMR_HSR1	FALSE	0	CL0017	FALSE	0	0	0	1	Cf	not validated	Mm	not validated				0	0	0	0	0	0	0	0	0	0	0	0	0	0	0
NP_009197.1	ArfGap	0.4506	45	noClan	MMR_HSR1	FALSE	0	CL0017	FALSE	0	0	0	1	Cf	not validated	Gg	not validated				0	0	0	0	0	0	0	0	0	0	0	0	0	0	0
NP_009197.1	MarR	0.0644	28	CL0123	MMR_HSR1	FALSE	0	CL0017	FALSE	0	0	0	1	Cf	not validated						0	0	0	0	0	0	0	0	0	0	0	0	0	0	0
NP_009197.1	RNA_pol_Rpb2_2	0.0028	28	noClan	MMR_HSR1	FALSE	0	CL0017	FALSE	0	0	0	1	Cf	not validated						0	0	0	0	0	0	0	0	0	0	0	0	0	0	0
NP_009197.1	DUF448	0.0191	33	noClan	MMR_HSR1	FALSE	0	CL0017	FALSE	0	0	0	1	Cf	not validated						0	0	0	0	0	0	0	0	0	0	0	0	0	0	0
NP_009197.1	AIRC	0.1422	40	noClan	MMR_HSR1	FALSE	0	CL0017	FALSE	0	0	0	1	Cf	not validated						0	0	0	0	0	0	0	0	0	0	0	0	0	0	0
NP_009197.1	RhoGEF	0.1461	21	noClan	MMR_HSR1	FALSE	0	CL0017	FALSE	0	0	0	1	Gg	not validated						0	0	0	0	0	0	0	0	0	0	0	0	0	0	0
NP_008954.2	BPL_C	0.0853	48	CL0206	RA	FALSE	0	CL0072	FALSE	0	0	0	1	Cf	not validated	Mm	not validated				0	0	0	0	0	0	0	0	0	0	0	0	0	0	0
NP_006859.2	Rubrerythrin	0.0524	33	CL0044	GTP_EFTU	FALSE	0	CL0017	FALSE	0	0	0	1	Cf	not validated	Gg	not validated	Mm	not validated		0	0	0	0	0	0	0	0	0	0	0	0	0	0	0
NP_006859.2	Ribosomal_S11	0.0771	38	CL0267	GTP_EFTU	FALSE	0	CL0017	FALSE	0	0	0	1	Cf	not validated	Gg	not validated	Mm	not validated		0	0	0	0	0	0	0	0	0	0	0	0	0	0	0
NP_006859.2	zf-B_box	0.022	37	noClan	GTP_EFTU	FALSE	0	CL0017	FALSE	0	0	0	1	Cf	not validated	Gg	not validated	Mm	not validated		0	0	0	0	0	0	0	0	0	0	0	0	0	0	0
NP_006859.2	ACBP	0.1569	42	noClan	GTP_EFTU	FALSE	0	CL0017	FALSE	0	0	0	1	Cf	not validated	Gg	not validated	Mm	not validated		0	0	0	0	0	0	0	0	0	0	0	0	0	0	0
NP_006811.1	Activin_recp	0.1111	22	CL0117	MMR_HSR1	FALSE	0	CL0017	FALSE	0	0	0	1	Cf	not validated	Mm	not validated				0	0	0	0	0	0	0	0	0	0	0	0	0	0	0
NP_006631.2	Egg_lysin	0.0083	43	noClan	MMR_HSR1	FALSE	0	CL0017	FALSE	0	0	0	1	Cf	not validated	Gg	not validated	Mm	not validated		0	0	0	0	0	0	0	0	0	0	0	0	0	0	0
NP_006631.2	BolA	0.0678	8.9	noClan	MMR_HSR1	FALSE	0	CL0017	FALSE	0	0	0	1	Cf	not validated	Gg	not validated	Mm	not validated		0	0	0	0	0	0	0	0	0	0	0	0	0	0	0
NP_006631.2	PSI_PsaJ	0.0773	15	noClan	MMR_HSR1	FALSE	0	CL0017	FALSE	0	0	0	1	Cf	not validated	Gg	not validated	Mm	not validated		0	0	0	0	0	0	0	0	0	0	0	0	0	0	0
NP_006631.2	HLH	0.1458	15	noClan	MMR_HSR1	FALSE	0	CL0017	FALSE	0	0	0	1	Cf	not validated	Gg	not validated	Mm	not validated		0	0	0	0	0	0	0	0	0	0	0	0	0	0	0
NP_006631.2	DUF84	0.3675	33	CL0269	MMR_HSR1	FALSE	0	CL0017	FALSE	0	0	0	1	Cf	not validated	Gg	not validated				0	0	0	0	0	0	0	0	0	0	0	0	0	0	0
NP_006631.2	Transposase_5	0.586	38	noClan	MMR_HSR1	FALSE	0	CL0017	FALSE	0	0	0	1	Cf	not validated						0	0	0	0	0	0	0	0	0	0	0	0	0	0	0
NP_006473.2	ENTH	0.0128	47	CL0009	APH	FALSE	0	CL0016	FALSE	0	0	0	1	Cf	not validated	Gg	not validated	Mm	not validated		0	0	0	0	0	0	0	0	0	0	0	0	0	0	0
NP_006473.2	Dehydratase_SU	0.0188	43	noClan	APH	FALSE	0	CL0016	FALSE	0	0	0	1	Cf	not validated	Gg	not validated	Mm	not validated		0	0	0	0	0	0	0	0	0	0	0	0	0	0	0
NP_006473.2	CBM_1	0.0892	34	noClan	APH	FALSE	0	CL0016	FALSE	0	0	0	1	Cf	not validated	Gg	not validated				0	0	0	0	0	0	0	0	0	0	0	0	0	0	0
NP_006431.2	Glyco_transf_28	0.0183	29	CL0113	DAO	FALSE	0	CL0063	FALSE	0	0	0	1	Cf	not validated	Gg	not validated	Mm	not validated		0	0	0	0	0	0	0	0	0	0	0	0	0	0	0
NP_006431.2	PAP2	0.4459	12	noClan	DAO	FALSE	0	CL0063	FALSE	0	0	0	1	Cf	not validated	Gg	not validated	Mm	not validated		0	0	0	0	0	0	0	0	0	0	0	0	0	0	0
NP_006431.2	DsrH	0.4008	18	noClan	DAO	FALSE	0	CL0063	FALSE	0	0	0	1	Cf	not validated	Gg	not validated				0	0	0	0	0	0	0	0	0	0	0	0	0	0	0
NP_006401.3	RCC1	0.1742	14	noClan	Semialdhyde_dh	FALSE	0	CL0063	FALSE	0	0	0	1	Cf	not validated	Gg	not validated	Mm	not validated		0	0	0	0	0	0	0	0	0	0	0	0	0	0	0
NP_006401.3	NDK	0.0021	8.9	noClan	Semialdhyde_dh	FALSE	0	CL0063	FALSE	0	0	0	1	Cf	not validated	Mm	not validated				0	0	0	0	0	0	0	0	0	0	0	0	0	0	0
NP_006276.2	Methyltransf_3	0.129	47	CL0102	APH	FALSE	0	CL0016	FALSE	0	0	0	1	Mm	not validated						0	0	0	0	0	0	0	0	0	0	0	0	0	0	0
NP_006146.1	PRK	0.0025	39	noClan	MMR_HSR1	FALSE	0	CL0017	FALSE	0	0	0	1	Cf	not validated	Gg	not validated	Mm	not validated		0	0	0	0	0	0	0	0	0	0	0	0	0	0	0
NP_006146.1	zf-CCCH	0.2491	23	noClan	MMR_HSR1	FALSE	0	CL0017	FALSE	0	0	0	1	Cf	not validated	Gg	not validated	Mm	not validated		0	0	0	0	0	0	0	0	0	0	0	0	0	0	0
NP_006146.1	UPF0066	0.4785	10	noClan	MMR_HSR1	FALSE	0	CL0017	FALSE	0	0	0	1	Cf	not validated	Gg	not validated	Mm	not validated		0	0	0	0	0	0	0	0	0	0	0	0	0	0	0
NP_006146.1	UcrQ	0.0013	37	noClan	MMR_HSR1	FALSE	0	CL0017	FALSE	0	0	0	1	Cf	not validated	Mm	not validated				0	0	0	0	0	0	0	0	0	0	0	0	0	0	0
NP_005836.1	eRF1_2	0.0359	40	CL0267	SMC_N	FALSE	0	CL0023	FALSE	0	0	0	1	Cf	not validated						0	0	0	0	0	0	0	0	0	0	0	0	0	0	0
NP_005836.1	Dak2	0.1702	15	noClan	SMC_N	FALSE	0	CL0023	FALSE	0	0	0	1	Mm	not validated						0	0	0	0	0	0	0	0	0	0	0	0	0	0	0
NP_005836.1	WHEP-TRS	0.2387	31	noClan	SMC_N	FALSE	0	CL0023	FALSE	0	0	0	1	Mm	not validated						0	0	0	0	0	0	0	0	0	0	0	0	0	0	0
NP_005679.2	Creatinase_N	0.0949	29	noClan	SMC_N	FALSE	0	CL0023	FALSE	0	0	0	1	Cf	not validated	Gg	not validated	Mm	not validated		0	0	0	0	0	0	0	0	0	0	0	0	0	0	0
NP_005267.2	RuvB_C	0.0675	41	noClan	F420_oxidored	FALSE	0	CL0063	FALSE	0	0	0	1	Cf	not validated	Mm	not validated				0	0	0	0	0	0	0	0	0	0	0	0	0	0	0
NP_005267.2	La	0.0394	37	noClan	F420_oxidored	FALSE	0	CL0063	FALSE	0	0	0	1	Mm	not validated						0	0	0	0	0	0	0	0	0	0	0	0	0	0	0
NP_005267.2	Pept_tRNA_hydro	0.0541	22	noClan	F420_oxidored	FALSE	0	CL0063	FALSE	0	0	0	1	Mm	not validated						0	0	0	0	0	0	0	0	0	0	0	0	0	0	0
NP_004905.2	AAA	0.0123	49	CL0023	GTP_EFTU	FALSE	0	CL0017	FALSE	0	0	0	1	Cf	not validated	Gg	not validated	Mm	not validated		0	0	0	0	0	0	0	0	0	0	0	0	0	0	0
NP_004905.2	Rubrerythrin	0.1346	48	CL0044	GTP_EFTU	FALSE	0	CL0017	FALSE	0	0	0	1	Mm	not validated						0	0	0	0	0	0	0	0	0	0	0	0	0	0	0
NP_004905.2	DNA_pol3_chi	0.001	29	noClan	GTP_EFTU	FALSE	0	CL0017	FALSE	0	0	0	1	Gg	not validated						0	0	0	0	0	0	0	0	0	0	0	0	0	0	0
NP_004905.2	Dak2	0.2016	49	noClan	GTP_EFTU	FALSE	0	CL0017	FALSE	0	0	0	1	Cf	not validated						0	0	0	0	0	0	0	0	0	0	0	0	0	0	0
NP_004681.1	TAFII28	0.0357	31	CL0012	APH	FALSE	0	CL0016	FALSE	0	0	0	1	Cf	not validated	Gg	not validated	Mm	not validated		0	0	0	0	0	0	0	0	0	0	0	0	0	0	0
NP_004681.1	Clat_adaptor_s	0.0452	9.8	CL0212	APH	FALSE	0	CL0016	FALSE	0	0	0	1	Cf	not validated	Gg	not validated	Mm	not validated		0	0	0	0	0	0	0	0	0	0	0	0	0	0	0
NP_004681.1	Asp_decarbox	0.0223	28	noClan	APH	FALSE	0	CL0016	FALSE	0	0	0	1	Cf	not validated	Gg	not validated	Mm	not validated		0	0	0	0	0	0	0	0	0	0	0	0	0	0	0
NP_004681.1	Ecotin	0.0648	49	noClan	APH	FALSE	0	CL0016	FALSE	0	0	0	1	Cf	not validated	Gg	not validated	Mm	not validated		0	0	0	0	0	0	0	0	0	0	0	0	0	0	0
NP_004681.1	UVR	0.1408	49	noClan	APH	FALSE	0	CL0016	FALSE	0	0	0	1	Cf	not validated	Gg	not validated	Mm	not validated		0	0	0	0	0	0	0	0	0	0	0	0	0	0	0
NP_004681.1	Glutaredoxin2_C	0.3825	47	noClan	APH	FALSE	0	CL0016	FALSE	0	0	0	1	Cf	not validated	Gg	not validated	Mm	not validated		0	0	0	0	0	0	0	0	0	0	0	0	0	0	0
NP_004681.1	IFN-gamma	0.1339	28	CL0053	APH	FALSE	0	CL0016	FALSE	0	0	0	1	Gg	not validated	Mm	not validated				0	0	0	0	0	0	0	0	0	0	0	0	0	0	0
NP_004521.1	BRCA2	0.5321	47	noClan	PG_binding_1	FALSE	0	CL0244	FALSE	0	0	0	1	Gg	not validated	Mm	not validated				0	0	0	0	0	0	0	0	0	0	0	0	0	0	0
NP_004444.2	Glyco_transf_28	0.0459	27	CL0113	DAO	FALSE	0	CL0063	FALSE	0	0	0	1	Cf	not validated	Gg	not validated	Mm	not validated		0	0	0	0	0	0	0	0	0	0	0	0	0	0	0
NP_004444.2	IQ	0.059	22	noClan	DAO	FALSE	0	CL0063	FALSE	0	0	0	1	Cf	not validated	Gg	not validated	Mm	not validated		0	0	0	0	0	0	0	0	0	0	0	0	0	0	0
NP_004444.2	SspB	0.0355	17	noClan	DAO	FALSE	0	CL0063	FALSE	0	0	0	1	Gg	not validated	Mm	not validated				0	0	0	0	0	0	0	0	0	0	0	0	0	0	0
NP_004444.2	TRAM	0.3242	32	noClan	DAO	FALSE	0	CL0063	FALSE	0	0	0	1	Cf	not validated	Mm	not validated				0	0	0	0	0	0	0	0	0	0	0	0	0	0	0
NP_004395.1	PRK	0.0027	39	noClan	MMR_HSR1	FALSE	0	CL0017	FALSE	0	0	0	1	Cf	not validated	Gg	not validated	Mm	not validated	NP_006146.1	0	0	0	0	0	0	0	0	0	0	0	0	0	0	0
NP_004395.1	zf-CCCH	0.299	23	noClan	MMR_HSR1	FALSE	0	CL0017	FALSE	0	0	0	1	Cf	not validated	Gg	not validated	Mm	not validated	NP_006146.1	0	0	0	0	0	0	0	0	0	0	0	0	0	0	0
NP_004395.1	UPF0066	0.4127	10	noClan	MMR_HSR1	FALSE	0	CL0017	FALSE	0	0	0	1	Cf	not validated	Gg	not validated	Mm	not validated	NP_006146.1	0	0	0	0	0	0	0	0	0	0	0	0	0	0	0
NP_004395.1	UcrQ	0.0026	37	noClan	MMR_HSR1	FALSE	0	CL0017	FALSE	0	0	0	1	Cf	not validated	Mm	not validated			NP_006146.1	0	0	0	0	0	0	0	0	0	0	0	0	0	0	0
NP_004153.2	Rubrerythrin	0.1829	49	CL0044	GTP_EFTU	FALSE	0	CL0017	FALSE	0	0	0	1	Cf	not validated	Gg	not validated	Mm	not validated		0	0	0	0	0	0	0	0	0	0	0	0	0	0	0
NP_004153.2	BRCA2	0.4049	44	noClan	GTP_EFTU	FALSE	0	CL0017	FALSE	0	0	0	1	Cf	not validated	Gg	not validated	Mm	not validated		0	0	0	0	0	0	0	0	0	0	0	0	0	0	0
NP_004153.2	DUF151	0.4049	44	noClan	GTP_EFTU	FALSE	0	CL0017	FALSE	0	0	0	1	Cf	not validated	Gg	not validated	Mm	not validated		0	0	0	0	0	0	0	0	0	0	0	0	0	0	0
NP_003933.1	MAP1_LC3	0.004	34	CL0072	APH	FALSE	0	CL0016	FALSE	0	0	0	1	Cf	not validated	Mm	not validated				0	0	0	0	0	0	0	0	0	0	0	0	0	0	0
NP_003933.1	PadR	0.6781	37	CL0123	APH	FALSE	0	CL0016	FALSE	0	0	0	1	Cf	not validated	Mm	not validated				0	0	0	0	0	0	0	0	0	0	0	0	0	0	0
NP_003933.1	RuvC	0.0294	6.9	CL0219	APH	FALSE	0	CL0016	FALSE	0	0	0	1	Cf	not validated	Mm	not validated				0	0	0	0	0	0	0	0	0	0	0	0	0	0	0
NP_003933.1	SapB_1	0.0528	16	noClan	APH	FALSE	0	CL0016	FALSE	0	0	0	1	Cf	not validated	Mm	not validated				0	0	0	0	0	0	0	0	0	0	0	0	0	0	0
NP_003933.1	Pex14_N	0.6588	43	noClan	APH	FALSE	0	CL0016	FALSE	0	0	0	1	Cf	not validated	Mm	not validated				0	0	0	0	0	0	0	0	0	0	0	0	0	0	0
NP_003933.1	ZipA_C	0.7285	6.7	noClan	APH	FALSE	0	CL0016	FALSE	0	0	0	1	Cf	not validated	Mm	not validated				0	0	0	0	0	0	0	0	0	0	0	0	0	0	0
NP_003933.1	zf-B_box	0.7344	45	noClan	APH	FALSE	0	CL0016	FALSE	0	0	0	1	Cf	not validated	Mm	not validated				0	0	0	0	0	0	0	0	0	0	0	0	0	0	0
NP_003866.1	EFP	0.4322	33	CL0021	NAD_synthase	FALSE	0	CL0039	FALSE	0	0	0	1	Cf	not validated	Gg	not validated	Mm	not validated		0	0	0	0	0	0	0	0	0	0	0	0	0	0	0
NP_003866.1	Sigma54_activat	0.1843	34	CL0023	NAD_synthase	FALSE	0	CL0039	FALSE	0	0	0	1	Cf	not validated	Gg	not validated	Mm	not validated		0	0	0	0	0	0	0	0	0	0	0	0	0	0	0
NP_003866.1	IL5	0.1741	17	CL0053	NAD_synthase	FALSE	0	CL0039	FALSE	0	0	0	1	Cf	not validated	Gg	not validated	Mm	not validated		0	0	0	0	0	0	0	0	0	0	0	0	0	0	0
NP_003866.1	UPF0086	0.0055	12	noClan	NAD_synthase	FALSE	0	CL0039	FALSE	0	0	0	1	Cf	not validated	Gg	not validated	Mm	not validated		0	0	0	0	0	0	0	0	0	0	0	0	0	0	0
NP_003866.1	S4	0.0161	3.6	noClan	NAD_synthase	FALSE	0	CL0039	FALSE	0	0	0	1	Cf	not validated	Gg	not validated	Mm	not validated		0	0	0	0	0	0	0	0	0	0	0	0	0	0	0
NP_003866.1	tRNA_int_endo_N	0.0323	18	noClan	NAD_synthase	FALSE	0	CL0039	FALSE	0	0	0	1	Cf	not validated	Gg	not validated	Mm	not validated		0	0	0	0	0	0	0	0	0	0	0	0	0	0	0
NP_003866.1	XPG_I	0.0373	22	noClan	NAD_synthase	FALSE	0	CL0039	FALSE	0	0	0	1	Cf	not validated	Gg	not validated	Mm	not validated		0	0	0	0	0	0	0	0	0	0	0	0	0	0	0
NP_003866.1	PTS_IIA	0.0378	43	noClan	NAD_synthase	FALSE	0	CL0039	FALSE	0	0	0	1	Cf	not validated	Gg	not validated	Mm	not validated		0	0	0	0	0	0	0	0	0	0	0	0	0	0	0
NP_003866.1	Pro_CA	0.063	18	noClan	NAD_synthase	FALSE	0	CL0039	FALSE	0	0	0	1	Cf	not validated	Gg	not validated	Mm	not validated		0	0	0	0	0	0	0	0	0	0	0	0	0	0	0
NP_003866.1	Rabaptin	0.0712	39	noClan	NAD_synthase	FALSE	0	CL0039	FALSE	0	0	0	1	Cf	not validated	Gg	not validated	Mm	not validated		0	0	0	0	0	0	0	0	0	0	0	0	0	0	0
NP_003866.1	PAH	0.074	29	noClan	NAD_synthase	FALSE	0	CL0039	FALSE	0	0	0	1	Cf	not validated	Gg	not validated	Mm	not validated		0	0	0	0	0	0	0	0	0	0	0	0	0	0	0
NP_003866.1	RNA_pol_Rpb2_4	0.4408	18	noClan	NAD_synthase	FALSE	0	CL0039	FALSE	0	0	0	1	Cf	not validated	Gg	not validated	Mm	not validated		0	0	0	0	0	0	0	0	0	0	0	0	0	0	0
NP_003866.1	DUF89	0.6579	26	noClan	NAD_synthase	FALSE	0	CL0039	FALSE	0	0	0	1	Cf	not validated	Gg	not validated	Mm	not validated		0	0	0	0	0	0	0	0	0	0	0	0	0	0	0
NP_003682.2	CbiX	0.2379	24	CL0043	APH	FALSE	0	CL0016	FALSE	0	0	0	1	Cf	not validated	Mm	not validated				0	0	0	0	0	0	0	0	0	0	0	0	0	0	0
NP_003682.2	PSI	0.0497	34	noClan	APH	FALSE	0	CL0016	FALSE	0	0	0	1	Cf	not validated	Mm	not validated				0	0	0	0	0	0	0	0	0	0	0	0	0	0	0
NP_003574.1	ENTH	0.0079	47	CL0009	APH	FALSE	0	CL0016	FALSE	0	0	0	1	Cf	not validated	Gg	not validated	Mm	not validated	NP_006473.2	0	0	0	0	0	0	0	0	0	0	0	0	0	0	0
NP_003574.1	Dehydratase_SU	0.0156	43	noClan	APH	FALSE	0	CL0016	FALSE	0	0	0	1	Cf	not validated	Gg	not validated	Mm	not validated	NP_006473.2	0	0	0	0	0	0	0	0	0	0	0	0	0	0	0
NP_003574.1	CBM_1	0.0876	34	noClan	APH	FALSE	0	CL0016	FALSE	0	0	0	1	Cf	not validated	Gg	not validated			NP_006473.2	0	0	0	0	0	0	0	0	0	0	0	0	0	0	0
NP_003567.2	CARD	0.0733	15	CL0041	APH	FALSE	0	CL0016	FALSE	0	0	0	1	Gg	not validated	Mm	not validated				0	0	0	0	0	0	0	0	0	0	0	0	0	0	0
NP_003567.2	Binary_toxA	0.1389	16	CL0084	APH	FALSE	0	CL0016	FALSE	0	0	0	1	Mm	not validated						0	0	0	0	0	0	0	0	0	0	0	0	0	0	0
NP_003567.2	Dehydratase_MU	0.0061	49	noClan	APH	FALSE	0	CL0016	FALSE	0	0	0	1	Mm	not validated						0	0	0	0	0	0	0	0	0	0	0	0	0	0	0
NP_003567.2	LMWPc	0.0073	12	noClan	APH	FALSE	0	CL0016	FALSE	0	0	0	1	Mm	not validated						0	0	0	0	0	0	0	0	0	0	0	0	0	0	0
NP_003567.2	Fe_hyd_lg_C	0.0152	10	noClan	APH	FALSE	0	CL0016	FALSE	0	0	0	1	Mm	not validated						0	0	0	0	0	0	0	0	0	0	0	0	0	0	0
NP_003567.2	Hpt	0.0863	50	noClan	APH	FALSE	0	CL0016	FALSE	0	0	0	1	Mm	not validated						0	0	0	0	0	0	0	0	0	0	0	0	0	0	0
NP_003567.2	Arg_repressor_C	0.1024	27	noClan	APH	FALSE	0	CL0016	FALSE	0	0	0	1	Mm	not validated						0	0	0	0	0	0	0	0	0	0	0	0	0	0	0
NP_003495.1	BIR	0.0077	25	noClan	DHH	FALSE	0	noClan	TRUE	0	0	0	1	Cf	not validated	Gg	not validated	Mm	not validated		0	0	0	0	0	0	0	0	0	0	0	0	0	0	0
NP_003495.1	PHD	0.0185	36	noClan	DHH	FALSE	0	noClan	TRUE	0	0	0	1	Cf	not validated	Gg	not validated	Mm	not validated		0	0	0	0	0	0	0	0	0	0	0	0	0	0	0
NP_003495.1	RNA_pol_Rpb2_7	0.0044	19	noClan	DHH	FALSE	0	noClan	TRUE	0	0	0	1	Gg	not validated	Mm	not validated				0	0	0	0	0	0	0	0	0	0	0	0	0	0	0
NP_003495.1	TLP-20	0.7387	43	noClan	DHH	FALSE	0	noClan	TRUE	0	0	0	1	Cf	not validated	Mm	not validated				0	0	0	0	0	0	0	0	0	0	0	0	0	0	0
NP_003495.1	CAT_RBD	0.0679	26	noClan	DHH	FALSE	0	noClan	TRUE	0	0	0	1	Cf	not validated						0	0	0	0	0	0	0	0	0	0	0	0	0	0	0
NP_003321.3	APS_kinase	0.0038	42	CL0023	DAO	FALSE	0	CL0063	FALSE	0	0	0	1	Cf	not validated	Mm	not validated			NP_877420.1	0	0	0	0	0	0	0	0	0	0	0	0	0	0	0
NP_003321.3	Glyoxalase	0.0069	41	CL0104	DAO	FALSE	0	CL0063	FALSE	0	0	0	1	Cf	not validated	Mm	not validated			NP_877420.1	0	0	0	0	0	0	0	0	0	0	0	0	0	0	0
NP_003321.3	ArfGap	0.0321	8.8	noClan	DAO	FALSE	0	CL0063	FALSE	0	0	0	1	Cf	not validated	Mm	not validated			NP_877420.1	0	0	0	0	0	0	0	0	0	0	0	0	0	0	0
NP_003179.1	zf-B_box	0.0063	14	noClan	APH	FALSE	0	CL0016	FALSE	0	0	0	1	Gg	not validated	Mm	not validated			NP_663306.1	0	0	0	0	0	0	0	0	0	0	0	0	0	0	0
NP_003179.1	Ribosomal_L30	0.008	6.9	noClan	APH	FALSE	0	CL0016	FALSE	0	0	0	1	Gg	not validated	Mm	not validated			NP_663306.1	0	0	0	0	0	0	0	0	0	0	0	0	0	0	0
NP_002960.2	TGS	0.0074	34	CL0072	APH	FALSE	0	CL0016	FALSE	0	0	0	1	Cf	not validated	Mm	not validated				0	0	0	0	0	0	0	0	0	0	0	0	0	0	0
NP_002960.2	UVR	0.0382	47	noClan	APH	FALSE	0	CL0016	FALSE	0	0	0	1	Gg	not validated	Mm	not validated				0	0	0	0	0	0	0	0	0	0	0	0	0	0	0
NP_002960.2	RYDR_ITPR	0.0496	27	noClan	APH	FALSE	0	CL0016	FALSE	0	0	0	1	Mm	not validated						0	0	0	0	0	0	0	0	0	0	0	0	0	0	0
NP_002569.1	zf-CCHC	0.3976	39	noClan	APH	FALSE	0	CL0016	FALSE	0	0	0	1	Cf	not validated	Gg	not validated	Mm	not validated		0	0	0	0	0	0	0	0	0	0	0	0	0	0	0
NP_002569.1	zf-C3HC4	0.0104	30	CL0229	APH	FALSE	0	CL0016	FALSE	0	0	0	1	Gg	not validated	Mm	not validated				0	0	0	0	0	0	0	0	0	0	0	0	0	0	0
NP_002569.1	Anthrax_toxA	0.0806	14	noClan	APH	FALSE	0	CL0016	FALSE	0	0	0	1	Gg	not validated	Mm	not validated				0	0	0	0	0	0	0	0	0	0	0	0	0	0	0
NP_002568.2	Anthrax_toxA	0.0532	8.3	noClan	APH	FALSE	0	CL0016	FALSE	0	0	0	1	Cf	not validated	Gg	not validated	Mm	not validated		0	0	0	0	0	0	0	0	0	0	0	0	0	0	0
NP_002568.2	Prp18	0.1155	46	noClan	APH	FALSE	0	CL0016	FALSE	0	0	0	1	Cf	not validated	Gg	not validated	Mm	not validated		0	0	0	0	0	0	0	0	0	0	0	0	0	0	0
NP_002568.2	HRM	0.4349	16	noClan	APH	FALSE	0	CL0016	FALSE	0	0	0	1	Cf	not validated	Gg	not validated	Mm	not validated		0	0	0	0	0	0	0	0	0	0	0	0	0	0	0
NP_002567.3	Anthrax_toxA	0.0531	12	noClan	APH	FALSE	0	CL0016	FALSE	0	0	0	1	Cf	not validated	Gg	not validated	Mm	not validated		0	0	0	0	0	0	0	0	0	0	0	0	0	0	0
NP_002567.3	zf-CCHC	0.3347	39	noClan	APH	FALSE	0	CL0016	FALSE	0	0	0	1	Cf	not validated	Gg	not validated	Mm	not validated		0	0	0	0	0	0	0	0	0	0	0	0	0	0	0
NP_002567.3	HRM	0.3424	46	noClan	APH	FALSE	0	CL0016	FALSE	0	0	0	1	Cf	not validated	Gg	not validated	Mm	not validated		0	0	0	0	0	0	0	0	0	0	0	0	0	0	0
NP_002544.1	ArsC	0.0012	10	CL0172	DEAD	FALSE	0	CL0008	FALSE	0	0	0	1	Cf	not validated	Gg	not validated	Mm	not validated	NP_859531.1	0	0	0	0	0	0	0	0	0	0	0	0	0	0	0
NP_002544.1	Methyltransf_1N	0.2452	4.8	noClan	DEAD	FALSE	0	CL0008	FALSE	0	0	0	1	Cf	not validated	Gg	not validated	Mm	not validated	NP_859531.1	0	0	0	0	0	0	0	0	0	0	0	0	0	0	0
NP_002544.1	F-box	0.0039	23	CL0271	DEAD	FALSE	0	CL0008	FALSE	0	0	0	1	Cf	not validated	Mm	not validated			NP_859531.1	0	0	0	0	0	0	0	0	0	0	0	0	0	0	0
NP_002544.1	GTF2I	0.0091	30	noClan	DEAD	FALSE	0	CL0008	FALSE	0	0	0	1	Cf	not validated					NP_859531.1	0	0	0	0	0	0	0	0	0	0	0	0	0	0	0
NP_002544.1	Hpt	0.1489	28	noClan	DEAD	FALSE	0	CL0008	FALSE	0	0	0	1	Mm	not validated					NP_859531.1	0	0	0	0	0	0	0	0	0	0	0	0	0	0	0
NP_002524.2	EIIA-man	0.0091	5.8	CL0245	Sigma54_activat	FALSE	0	CL0023	FALSE	0	0	0	1	Cf	not validated	Gg	not validated	Mm	not validated	NP_996671.1	0	0	0	0	0	0	0	0	0	0	0	0	0	0	0
NP_002524.2	PTS_EIIA_2	0.0044	38	noClan	Sigma54_activat	FALSE	0	CL0023	FALSE	0	0	0	1	Cf	not validated	Gg	not validated	Mm	not validated	NP_996671.1	0	0	0	0	0	0	0	0	0	0	0	0	0	0	0
NP_002524.2	BAG	0.0311	15	noClan	Sigma54_activat	FALSE	0	CL0023	FALSE	0	0	0	1	Cf	not validated	Gg	not validated	Mm	not validated	NP_996671.1	0	0	0	0	0	0	0	0	0	0	0	0	0	0	0
NP_002524.2	RNA_pol_Rpb4	0.0378	17	noClan	Sigma54_activat	FALSE	0	CL0023	FALSE	0	0	0	1	Cf	not validated	Gg	not validated	Mm	not validated	NP_996671.1	0	0	0	0	0	0	0	0	0	0	0	0	0	0	0
NP_002524.2	gpW	0.4039	31	noClan	Sigma54_activat	FALSE	0	CL0023	FALSE	0	0	0	1	Cf	not validated	Gg	not validated	Mm	not validated	NP_996671.1	0	0	0	0	0	0	0	0	0	0	0	0	0	0	0
NP_002524.2	Myc-LZ	0.4408	15	noClan	Sigma54_activat	FALSE	0	CL0023	FALSE	0	0	0	1	Cf	not validated	Gg	not validated	Mm	not validated	NP_996671.1	0	0	0	0	0	0	0	0	0	0	0	0	0	0	0
NP_002524.2	HD	0.0513	19	CL0237	Sigma54_activat	FALSE	0	CL0023	FALSE	0	0	0	1	Cf	not validated	Mm	not validated			NP_996671.1	0	0	0	0	0	0	0	0	0	0	0	0	0	0	0
NP_002524.2	NDK	0.0086	16	noClan	Sigma54_activat	FALSE	0	CL0023	FALSE	0	0	0	1	Gg	not validated	Mm	not validated			NP_996671.1	0	0	0	0	0	0	0	0	0	0	0	0	0	0	0
NP_002524.2	Pirin_C	0.2168	43	CL0029	Sigma54_activat	FALSE	0	CL0023	FALSE	0	0	0	1	Mm	not validated					NP_996671.1	0	0	0	0	0	0	0	0	0	0	0	0	0	0	0
NP_002392.2	Ribosomal_S11	0.0183	22	CL0267	APH	FALSE	0	CL0016	FALSE	0	0	0	1	Cf	not validated	Gg	not validated	Mm	not validated	NP_976226.1	0	0	0	0	0	0	0	0	0	0	0	0	0	0	0
NP_002392.2	MutH	0.0119	33	noClan	APH	FALSE	0	CL0016	FALSE	0	0	0	1	Cf	not validated	Gg	not validated	Mm	not validated	NP_976226.1	0	0	0	0	0	0	0	0	0	0	0	0	0	0	0
NP_002392.2	GrpE	0.2545	13	noClan	APH	FALSE	0	CL0016	FALSE	0	0	0	1	Cf	not validated	Gg	not validated	Mm	not validated	NP_976226.1	0	0	0	0	0	0	0	0	0	0	0	0	0	0	0
NP_002392.2	MinC_C	0.2803	35	noClan	APH	FALSE	0	CL0016	FALSE	0	0	0	1	Cf	not validated	Gg	not validated	Mm	not validated	NP_976226.1	0	0	0	0	0	0	0	0	0	0	0	0	0	0	0
NP_002028.1	AIG1	0.0045	26	CL0017	APH	FALSE	0	CL0016	FALSE	0	0	0	1	Cf	not validated	Gg	not validated	Mm	not validated		0	0	0	0	0	0	0	0	0	0	0	0	0	0	0
NP_002028.1	B12-binding_2	0.0038	18	noClan	APH	FALSE	0	CL0016	FALSE	0	0	0	1	Cf	not validated	Gg	not validated	Mm	not validated		0	0	0	0	0	0	0	0	0	0	0	0	0	0	0
NP_002028.1	3H	0.0114	17	noClan	APH	FALSE	0	CL0016	FALSE	0	0	0	1	Cf	not validated	Gg	not validated	Mm	not validated		0	0	0	0	0	0	0	0	0	0	0	0	0	0	0
NP_002028.1	GrpE	0.1434	11	noClan	APH	FALSE	0	CL0016	FALSE	0	0	0	1	Cf	not validated	Gg	not validated	Mm	not validated		0	0	0	0	0	0	0	0	0	0	0	0	0	0	0
NP_002028.1	eIF-5a	0.0938	31	CL0021	APH	FALSE	0	CL0016	FALSE	0	0	0	1	Cf	not validated	Mm	not validated				0	0	0	0	0	0	0	0	0	0	0	0	0	0	0
NP_002028.1	ROK	0.0223	48	CL0108	APH	FALSE	0	CL0016	FALSE	0	0	0	1	Gg	not validated	Mm	not validated				0	0	0	0	0	0	0	0	0	0	0	0	0	0	0
NP_002028.1	Hpt	0.053	42	noClan	APH	FALSE	0	CL0016	FALSE	0	0	0	1	Cf	not validated	Mm	not validated				0	0	0	0	0	0	0	0	0	0	0	0	0	0	0
NP_002028.1	Creatinase_N	0.019	42	noClan	APH	FALSE	0	CL0016	FALSE	0	0	0	1	Cf	not validated						0	0	0	0	0	0	0	0	0	0	0	0	0	0	0
NP_002022.1	PTS_EIIB	0.2583	29	noClan	APH	FALSE	0	CL0016	FALSE	0	0	0	1	Cf	not validated	Mm	not validated				0	0	0	0	0	0	0	0	0	0	0	0	0	0	0
NP_002022.1	Cyanate_lyase	0.1378	40	noClan	APH	FALSE	0	CL0016	FALSE	0	0	0	1	Cf	not validated						0	0	0	0	0	0	0	0	0	0	0	0	0	0	0
NP_002013.1	C4	0.000701294	9	CL0056	DAO	FALSE	0	CL0063	FALSE	0	1	0	0	Cf	not validated	Mm	not validated				0	0	0	0	0	0	0	0	0	0	0	0	0	0	0
NP_002013.1	UCR_TM	0.0565	27	noClan	DAO	FALSE	0	CL0063	FALSE	0	0	0	1	Cf	not validated	Mm	not validated				0	0	0	0	0	0	0	0	0	0	0	0	0	0	0
NP_002012.1	Radical_SAM	1.16e-05	36	noClan	DAO	FALSE	0	CL0063	FALSE	0	1	0	0	Cf	not validated						0	0	0	0	0	0	0	0	0	0	0	0	0	0	0
NP_001887.1	ENTH	0.093	7	CL0009	APH	FALSE	0	CL0016	FALSE	0	0	0	1	Cf	not validated	Gg	not validated	Mm	not validated		0	0	0	0	0	0	0	0	0	0	0	0	0	0	0
NP_001887.1	IFN-gamma	0.0549	12	CL0053	APH	FALSE	0	CL0016	FALSE	0	0	0	1	Cf	not validated	Gg	not validated	Mm	not validated		0	0	0	0	0	0	0	0	0	0	0	0	0	0	0
NP_001887.1	Mss4	0.1984	47	CL0080	APH	FALSE	0	CL0016	FALSE	0	0	0	1	Cf	not validated	Gg	not validated	Mm	not validated		0	0	0	0	0	0	0	0	0	0	0	0	0	0	0
NP_001887.1	SET	0.0025	20	noClan	APH	FALSE	0	CL0016	FALSE	0	0	0	1	Cf	not validated	Gg	not validated	Mm	not validated		0	0	0	0	0	0	0	0	0	0	0	0	0	0	0
NP_001887.1	SRP54_N	0.0281	43	noClan	APH	FALSE	0	CL0016	FALSE	0	0	0	1	Cf	not validated	Gg	not validated	Mm	not validated		0	0	0	0	0	0	0	0	0	0	0	0	0	0	0
NP_001886.1	ENTH	0.221	21	CL0009	APH	FALSE	0	CL0016	FALSE	0	0	0	1	Cf	not validated	Gg	not validated	Mm	not validated	NP_808227.1	0	0	0	0	0	0	0	0	0	0	0	0	0	0	0
NP_001886.1	CheR	0.0734	6.6	CL0102	APH	FALSE	0	CL0016	FALSE	0	0	0	1	Cf	not validated	Gg	not validated	Mm	not validated	NP_808227.1	0	0	0	0	0	0	0	0	0	0	0	0	0	0	0
NP_001886.1	SET	0.0018	15	noClan	APH	FALSE	0	CL0016	FALSE	0	0	0	1	Cf	not validated	Gg	not validated	Mm	not validated	NP_808227.1	0	0	0	0	0	0	0	0	0	0	0	0	0	0	0
NP_001886.1	3H	0.0359	12	noClan	APH	FALSE	0	CL0016	FALSE	0	0	0	1	Cf	not validated	Gg	not validated	Mm	not validated	NP_808227.1	0	0	0	0	0	0	0	0	0	0	0	0	0	0	0
NP_001886.1	Sec7	0.0575	31	noClan	APH	FALSE	0	CL0016	FALSE	0	0	0	1	Cf	not validated	Gg	not validated	Mm	not validated	NP_808227.1	0	0	0	0	0	0	0	0	0	0	0	0	0	0	0
NP_001886.1	DnaB	0.0586	41	noClan	APH	FALSE	0	CL0016	FALSE	0	0	0	1	Cf	not validated	Gg	not validated	Mm	not validated	NP_808227.1	0	0	0	0	0	0	0	0	0	0	0	0	0	0	0
NP_001886.1	Nuc_deoxyrib_tr	0.4332	26	noClan	APH	FALSE	0	CL0016	FALSE	0	0	0	1	Cf	not validated	Gg	not validated	Mm	not validated	NP_808227.1	0	0	0	0	0	0	0	0	0	0	0	0	0	0	0
NP_001879.1	Flavin_Reduct	0.0135	11	noClan	Shikimate_DH	FALSE	0	CL0063	FALSE	0	0	0	1	Cf	not validated	Gg	not validated	Mm	not validated		0	0	0	0	0	0	0	0	0	0	0	0	0	0	0
NP_001879.1	FMN_red	0.0005	23	CL0042	Shikimate_DH	FALSE	0	CL0063	FALSE	0	1	0	0	Cf	not validated	Gg	not validated				0	0	0	0	0	0	0	0	0	0	0	0	0	0	0
NP_001879.1	PQQ	0.0255	21	CL0186	Shikimate_DH	FALSE	0	CL0063	FALSE	0	0	0	1	Cf	not validated	Mm	not validated				0	0	0	0	0	0	0	0	0	0	0	0	0	0	0
NP_001879.1	HATPase_c	0.0033	44	noClan	Shikimate_DH	FALSE	0	CL0063	FALSE	0	0	0	1	Mm	not validated						0	0	0	0	0	0	0	0	0	0	0	0	0	0	0
NP_001879.1	Trigger_N	0.0064	44	noClan	Shikimate_DH	FALSE	0	CL0063	FALSE	0	0	0	1	Cf	not validated						0	0	0	0	0	0	0	0	0	0	0	0	0	0	0
NP_001879.1	TRAM	0.0132	27	noClan	Shikimate_DH	FALSE	0	CL0063	FALSE	0	0	0	1	Cf	not validated						0	0	0	0	0	0	0	0	0	0	0	0	0	0	0
NP_001779.3	Integrase_Zn	0.0269	45	noClan	MMR_HSR1	FALSE	0	CL0017	FALSE	0	0	0	1	Cf	not validated	Gg	not validated	Mm	not validated		0	0	0	0	0	0	0	0	0	0	0	0	0	0	0
NP_001779.3	DsrH	0.1982	40	noClan	MMR_HSR1	FALSE	0	CL0017	FALSE	0	0	0	1	Cf	not validated	Gg	not validated	Mm	not validated		0	0	0	0	0	0	0	0	0	0	0	0	0	0	0
NP_001779.3	UPF0066	0.1302	41	noClan	MMR_HSR1	FALSE	0	CL0017	FALSE	0	0	0	1	Cf	not validated	Mm	not validated				0	0	0	0	0	0	0	0	0	0	0	0	0	0	0
NP_001708.2	zf-CCHC	0.3075	33	noClan	zf-C2H2	FALSE	0	noClan	TRUE	0	0	0	1	Cf	not validated	Gg	not validated	Mm	not validated		0	0	0	0	0	0	0	0	0	0	0	0	0	0	0
NP_001656.2	ARD	0.1325	40	CL0029	GTP_EFTU	FALSE	0	CL0017	FALSE	0	0	0	1	Cf	not validated	Mm	not validated				0	0	0	0	0	0	0	0	0	0	0	0	0	0	0
NP_001656.2	Ribosomal_L32e	0.0044	32	noClan	GTP_EFTU	FALSE	0	CL0017	FALSE	0	0	0	1	Cf	not validated	Mm	not validated				0	0	0	0	0	0	0	0	0	0	0	0	0	0	0
NP_001656.2	zf-Sec23_Sec24	0.0333	4.7	noClan	GTP_EFTU	FALSE	0	CL0017	FALSE	0	0	0	1	Cf	not validated	Mm	not validated				0	0	0	0	0	0	0	0	0	0	0	0	0	0	0
NP_001656.2	Ada_Zn_binding	0.081	36	noClan	GTP_EFTU	FALSE	0	CL0017	FALSE	0	0	0	1	Cf	not validated	Mm	not validated				0	0	0	0	0	0	0	0	0	0	0	0	0	0	0
NP_001603.1	zf-C4	0.0125	8.9	noClan	Activin_recp	FALSE	0	CL0117	FALSE	0	0	0	1	Cf	not validated	Mm	not validated			NP_064496.1	0	0	0	0	0	0	0	0	0	0	0	0	0	0	0
NP_001603.1	PSI	0.0717	3.5	noClan	Activin_recp	FALSE	0	CL0117	FALSE	0	0	0	1	Cf	not validated	Mm	not validated			NP_064496.1	0	0	0	0	0	0	0	0	0	0	0	0	0	0	0
NP_001603.1	Antistasin	0.0616	36	noClan	Activin_recp	FALSE	0	CL0117	FALSE	0	0	0	1	Cf	not validated					NP_064496.1	0	0	0	0	0	0	0	0	0	0	0	0	0	0	0
NP_001452.1	Prot_inhib_II	0.052	36	noClan	DAO	FALSE	0	CL0063	FALSE	0	0	0	1	Cf	not validated	Mm	not validated				0	0	0	0	0	0	0	0	0	0	0	0	0	0	0
NP_001452.1	Frataxin_Cyay	0.0015	49	noClan	DAO	FALSE	0	CL0063	FALSE	0	0	0	1	Cf	not validated						0	0	0	0	0	0	0	0	0	0	0	0	0	0	0
NP_001452.1	Ribosomal_L5	0.0148	34	noClan	DAO	FALSE	0	CL0063	FALSE	0	0	0	1	Mm	not validated						0	0	0	0	0	0	0	0	0	0	0	0	0	0	0
NP_001452.1	BH4	0.3536	42	noClan	DAO	FALSE	0	CL0063	FALSE	0	0	0	1	Cf	not validated						0	0	0	0	0	0	0	0	0	0	0	0	0	0	0
NP_001451.1	tRNA_anti	0.0565	8.3	CL0021	DAO	FALSE	0	CL0063	FALSE	0	0	0	1	Cf	not validated	Mm	not validated				0	0	0	0	0	0	0	0	0	0	0	0	0	0	0
NP_001451.1	Peptidase_C5	0.1152	21	CL0134	DAO	FALSE	0	CL0063	FALSE	0	0	0	1	Cf	not validated	Mm	not validated				0	0	0	0	0	0	0	0	0	0	0	0	0	0	0
NP_001451.1	DNA_pol3_beta_3	0.0605	48	CL0060	DAO	FALSE	0	CL0063	FALSE	0	0	0	1	Mm	not validated						0	0	0	0	0	0	0	0	0	0	0	0	0	0	0
NP_001250.1	NTF2	0.021	24	CL0051	APH	FALSE	0	CL0016	FALSE	0	0	0	1	Cf	not validated	Gg	not validated	Mm	not validated		0	0	0	0	0	0	0	0	0	0	0	0	0	0	0
NP_001250.1	DUF190	0.025	27	CL0089	APH	FALSE	0	CL0016	FALSE	0	0	0	1	Cf	not validated	Gg	not validated	Mm	not validated		0	0	0	0	0	0	0	0	0	0	0	0	0	0	0
NP_001250.1	NHL	0.0553	23	CL0186	APH	FALSE	0	CL0016	FALSE	0	0	0	1	Cf	not validated	Gg	not validated	Mm	not validated		0	0	0	0	0	0	0	0	0	0	0	0	0	0	0
NP_001250.1	Pterin_bind	0.0052	41	noClan	APH	FALSE	0	CL0016	FALSE	0	0	0	1	Gg	not validated	Mm	not validated				0	0	0	0	0	0	0	0	0	0	0	0	0	0	0
NP_001250.1	Uricase	0.0701	50	noClan	APH	FALSE	0	CL0016	FALSE	0	0	0	1	Gg	not validated	Mm	not validated				0	0	0	0	0	0	0	0	0	0	0	0	0	0	0
NP_001093867.1	BPL_C	0.0725	48	CL0206	RA	FALSE	0	CL0072	FALSE	0	0	0	1	Cf	not validated	Mm	not validated			NP_008954.2	0	0	0	0	0	0	0	0	0	0	0	0	0	0	0
NP_001093867.1	ATP-synt_DE_N	0.0263	41	noClan	RA	FALSE	0	CL0072	FALSE	0	0	0	1	Mm	not validated					NP_008954.2	0	0	0	0	0	0	0	0	0	0	0	0	0	0	0
NP_001092284.1	PI3K_C2	0.0636	30	CL0154	MMR_HSR1	FALSE	0	CL0017	FALSE	0	0	0	1	Cf	not validated	Mm	not validated				0	0	0	0	0	0	0	0	0	0	0	0	0	0	0
NP_001092284.1	Ribosomal_L31e	0.0063	25	noClan	MMR_HSR1	FALSE	0	CL0017	FALSE	0	0	0	1	Cf	not validated	Mm	not validated				0	0	0	0	0	0	0	0	0	0	0	0	0	0	0
NP_001092284.1	HHA	0.1738	8.5	noClan	MMR_HSR1	FALSE	0	CL0017	FALSE	0	0	0	1	Cf	not validated	Mm	not validated				0	0	0	0	0	0	0	0	0	0	0	0	0	0	0
NP_001092284.1	CheR_N	0.2122	33	noClan	MMR_HSR1	FALSE	0	CL0017	FALSE	0	0	0	1	Cf	not validated	Mm	not validated				0	0	0	0	0	0	0	0	0	0	0	0	0	0	0
NP_001092284.1	Gal4_dimer	0.6811	50	noClan	MMR_HSR1	FALSE	0	CL0017	FALSE	0	0	0	1	Cf	not validated	Mm	not validated				0	0	0	0	0	0	0	0	0	0	0	0	0	0	0
NP_001092284.1	V-ATPase_H	0.1814	49	CL0019	MMR_HSR1	FALSE	0	CL0017	FALSE	0	0	0	1	Mm	not validated						0	0	0	0	0	0	0	0	0	0	0	0	0	0	0
NP_001092284.1	GidB	0.0039	34	CL0102	MMR_HSR1	FALSE	0	CL0017	FALSE	0	0	0	1	Cf	not validated						0	0	0	0	0	0	0	0	0	0	0	0	0	0	0
NP_001091993.1	RCC1	0.196	14	noClan	Semialdhyde_dh	FALSE	0	CL0063	FALSE	0	0	0	1	Cf	not validated	Gg	not validated	Mm	not validated	NP_006401.3	0	0	0	0	0	0	0	0	0	0	0	0	0	0	0
NP_001091993.1	NDK	4.22e-05	42	noClan	Semialdhyde_dh	FALSE	0	CL0063	FALSE	0	1	0	0	Cf	not validated	Mm	not validated			NP_006401.3	0	0	0	0	0	0	0	0	0	0	0	0	0	0	0
NP_001091992.1	RCC1	0.107	14	noClan	Semialdhyde_dh	FALSE	0	CL0063	FALSE	0	0	0	1	Cf	not validated	Gg	not validated	Mm	not validated	NP_006401.3	0	0	0	0	0	0	0	0	0	0	0	0	0	0	0
NP_001091992.1	NDK	0.0016	8.9	noClan	Semialdhyde_dh	FALSE	0	CL0063	FALSE	0	0	0	1	Cf	not validated	Mm	not validated			NP_006401.3	0	0	0	0	0	0	0	0	0	0	0	0	0	0	0
NP_001091991.1	RCC1	0.1498	14	noClan	Semialdhyde_dh	FALSE	0	CL0063	FALSE	0	0	0	1	Cf	not validated	Gg	not validated	Mm	not validated	NP_006401.3	0	0	0	0	0	0	0	0	0	0	0	0	0	0	0
NP_001091991.1	NDK	0.0046	8.9	noClan	Semialdhyde_dh	FALSE	0	CL0063	FALSE	0	0	0	1	Cf	not validated	Mm	not validated			NP_006401.3	0	0	0	0	0	0	0	0	0	0	0	0	0	0	0
NP_001091990.1	RCC1	0.1354	14	noClan	Semialdhyde_dh	FALSE	0	CL0063	FALSE	0	0	0	1	Cf	not validated	Gg	not validated	Mm	not validated	NP_006401.3	0	0	0	0	0	0	0	0	0	0	0	0	0	0	0
NP_001091990.1	NDK	0.0025	8.9	noClan	Semialdhyde_dh	FALSE	0	CL0063	FALSE	0	0	0	1	Cf	not validated	Mm	not validated			NP_006401.3	0	0	0	0	0	0	0	0	0	0	0	0	0	0	0
NP_001087240.1	APS_kinase	0.0022	42	CL0023	DAO	FALSE	0	CL0063	FALSE	0	0	0	1	Cf	not validated	Mm	not validated			NP_877420.1	0	0	0	0	0	0	0	0	0	0	0	0	0	0	0
NP_001087240.1	Glyoxalase	0.0016	41	CL0104	DAO	FALSE	0	CL0063	FALSE	0	0	0	1	Cf	not validated	Mm	not validated			NP_877420.1	0	0	0	0	0	0	0	0	0	0	0	0	0	0	0
NP_001087240.1	ArfGap	0.0355	8.8	noClan	DAO	FALSE	0	CL0063	FALSE	0	0	0	1	Cf	not validated	Mm	not validated			NP_877420.1	0	0	0	0	0	0	0	0	0	0	0	0	0	0	0
NP_001087240.1	PASTA	3.46e-07	48	noClan	DAO	FALSE	0	CL0063	FALSE	0	1	0	0	Cf	not validated					NP_877420.1	0	0	0	0	0	0	0	0	0	0	0	0	0	0	0
NP_001075155.1	Cyclotide	0.0528	8.6	noClan	PAP2	FALSE	0	noClan	TRUE	0	0	0	1	Cf	not validated	Gg	not validated	Mm	not validated		0	0	0	0	0	0	0	0	0	0	0	0	0	0	0
NP_001070869.1	MutS_V	0.0177	40	CL0023	APH	FALSE	0	CL0016	FALSE	0	0	0	1	Cf	not validated	Mm	not validated				0	0	0	0	0	0	0	0	0	0	0	0	0	0	0
NP_001035917.1	AIG1	0.2097	20	CL0017	APH	FALSE	0	CL0016	FALSE	0	0	0	1	Cf	not validated	Gg	not validated	Mm	not validated	NP_057626.2	0	0	0	0	0	0	0	0	0	0	0	0	0	0	0
NP_001035917.1	Arg_repressor_C	0.0816	25	noClan	APH	FALSE	0	CL0016	FALSE	0	0	0	1	Cf	not validated	Gg	not validated	Mm	not validated	NP_057626.2	0	0	0	0	0	0	0	0	0	0	0	0	0	0	0
NP_001035917.1	NTF2	0.0645	49	CL0051	APH	FALSE	0	CL0016	FALSE	0	0	0	1	Cf	not validated	Mm	not validated			NP_057626.2	0	0	0	0	0	0	0	0	0	0	0	0	0	0	0
NP_001035787.1	Nepo_coat_N	0.3497	31	noClan	UQ_con	FALSE	0	CL0208	FALSE	0	0	0	1	Cf	not validated	Gg	not validated	Mm	not validated	NP_060784.3	0	0	0	0	0	0	0	0	0	0	0	0	0	0	0
NP_001034813.1	FF	0.2787	43	noClan	HR1	FALSE	0	noClan	TRUE	0	0	0	1	Cf	not validated					NP_443178.1	0	0	0	0	0	0	0	0	0	0	0	0	0	0	0
NP_001034671.1	Desulfoferrodox	0.0096	1.2	noClan	APH	FALSE	0	CL0016	FALSE	0	0	0	1	Cf	not validated	Mm	not validated				0	0	0	0	0	0	0	0	0	0	0	0	0	0	0
NP_001034671.1	RuvC	0.0059	5	CL0219	APH	FALSE	0	CL0016	FALSE	0	0	0	1	Mm	not validated						0	0	0	0	0	0	0	0	0	0	0	0	0	0	0
NP_001034671.1	EIIA-man	0.0851	50	CL0245	APH	FALSE	0	CL0016	FALSE	0	0	0	1	Mm	not validated						0	0	0	0	0	0	0	0	0	0	0	0	0	0	0
NP_001034671.1	DUF84	0.0059	16	CL0269	APH	FALSE	0	CL0016	FALSE	0	0	0	1	Mm	not validated						0	0	0	0	0	0	0	0	0	0	0	0	0	0	0
NP_001034671.1	HHA	0.1816	8.8	noClan	APH	FALSE	0	CL0016	FALSE	0	0	0	1	Mm	not validated						0	0	0	0	0	0	0	0	0	0	0	0	0	0	0
NP_001034671.1	Ribosomal_L1	0.2357	31	noClan	APH	FALSE	0	CL0016	FALSE	0	0	0	1	Mm	not validated						0	0	0	0	0	0	0	0	0	0	0	0	0	0	0
NP_001028740.1	Colicin_Pyocin	0.000567645	18	noClan	MMR_HSR1	FALSE	0	CL0017	FALSE	0	1	0	0	Cf	not validated	Gg	not validated	Mm	not validated	NP_060777.3	0	0	0	0	0	0	0	0	0	0	0	0	0	0	0
NP_001028740.1	FAD_binding_5	0.0464	29	CL0077	MMR_HSR1	FALSE	0	CL0017	FALSE	0	0	0	1	Cf	not validated	Gg	not validated	Mm	not validated	NP_060777.3	0	0	0	0	0	0	0	0	0	0	0	0	0	0	0
NP_001028740.1	Arg_repressor	0.192	10	CL0123	MMR_HSR1	FALSE	0	CL0017	FALSE	0	0	0	1	Cf	not validated	Gg	not validated	Mm	not validated	NP_060777.3	0	0	0	0	0	0	0	0	0	0	0	0	0	0	0
NP_001028740.1	DNA_ligase_ZBD	0.1875	24	noClan	MMR_HSR1	FALSE	0	CL0017	FALSE	0	0	0	1	Cf	not validated	Gg	not validated	Mm	not validated	NP_060777.3	0	0	0	0	0	0	0	0	0	0	0	0	0	0	0
NP_001028740.1	SRF-TF	0.2623	20	noClan	MMR_HSR1	FALSE	0	CL0017	FALSE	0	0	0	1	Cf	not validated	Gg	not validated	Mm	not validated	NP_060777.3	0	0	0	0	0	0	0	0	0	0	0	0	0	0	0
NP_001028740.1	KIX	0.4976	36	noClan	MMR_HSR1	FALSE	0	CL0017	FALSE	0	0	0	1	Cf	not validated	Gg	not validated	Mm	not validated	NP_060777.3	0	0	0	0	0	0	0	0	0	0	0	0	0	0	0
NP_001028740.1	NSF	0.8579	45	CL0020	MMR_HSR1	FALSE	0	CL0017	FALSE	0	0	0	1	Cf	not validated	Mm	not validated			NP_060777.3	0	0	0	0	0	0	0	0	0	0	0	0	0	0	0
NP_001027467.2	CARD	0.0818	15	CL0041	APH	FALSE	0	CL0016	FALSE	0	0	0	1	Gg	not validated	Mm	not validated			NP_003567.2	0	0	0	0	0	0	0	0	0	0	0	0	0	0	0
NP_001027467.2	Binary_toxA	0.1563	16	CL0084	APH	FALSE	0	CL0016	FALSE	0	0	0	1	Mm	not validated					NP_003567.2	0	0	0	0	0	0	0	0	0	0	0	0	0	0	0
NP_001027467.2	Dehydratase_MU	0.0045	49	noClan	APH	FALSE	0	CL0016	FALSE	0	0	0	1	Mm	not validated					NP_003567.2	0	0	0	0	0	0	0	0	0	0	0	0	0	0	0
NP_001027467.2	LMWPc	0.0088	12	noClan	APH	FALSE	0	CL0016	FALSE	0	0	0	1	Mm	not validated					NP_003567.2	0	0	0	0	0	0	0	0	0	0	0	0	0	0	0
NP_001027467.2	Fe_hyd_lg_C	0.0199	10	noClan	APH	FALSE	0	CL0016	FALSE	0	0	0	1	Mm	not validated					NP_003567.2	0	0	0	0	0	0	0	0	0	0	0	0	0	0	0
NP_001027467.2	Arg_repressor_C	0.0491	27	noClan	APH	FALSE	0	CL0016	FALSE	0	0	0	1	Mm	not validated					NP_003567.2	0	0	0	0	0	0	0	0	0	0	0	0	0	0	0
NP_001027467.2	Hpt	0.0806	50	noClan	APH	FALSE	0	CL0016	FALSE	0	0	0	1	Mm	not validated					NP_003567.2	0	0	0	0	0	0	0	0	0	0	0	0	0	0	0
NP_001027449.1	PadR	0.8491	2.1	CL0123	PG_binding_1	FALSE	0	CL0244	FALSE	0	0	0	1	Mm	not validated					NP_077278.1	0	0	0	0	0	0	0	0	0	0	0	0	0	0	0
NP_001026886.1	Ribosomal_S5	0.0235	44	CL0196	tRNA_anti	FALSE	0	CL0021	FALSE	0	0	0	1	Mm	not validated						0	0	0	0	0	0	0	0	0	0	0	0	0	0	0
NP_001026879.1	ERF	0.021	26	noClan	DAO	FALSE	0	CL0063	FALSE	0	0	0	1	Cf	not validated	Gg	not validated			NP_060833.1	0	0	0	0	0	0	0	0	0	0	0	0	0	0	0
NP_001026879.1	MBD	0.0217	47	CL0081	DAO	FALSE	0	CL0063	FALSE	0	0	0	1	Mm	not validated					NP_060833.1	0	0	0	0	0	0	0	0	0	0	0	0	0	0	0
NP_001025226.1	LIM	0.0935	38	noClan	GTP_EFTU	FALSE	0	CL0017	FALSE	0	0	0	1	Cf	not validated	Gg	not validated	Mm	not validated		0	0	0	0	0	0	0	0	0	0	0	0	0	0	0
NP_001025226.1	AFP	0.1187	21	noClan	GTP_EFTU	FALSE	0	CL0017	FALSE	0	0	0	1	Cf	not validated	Gg	not validated	Mm	not validated		0	0	0	0	0	0	0	0	0	0	0	0	0	0	0
NP_001020766.1	Rubrerythrin	0.1295	26	CL0044	BAR	FALSE	0	CL0145	FALSE	0	0	0	1	Cf	not validated	Gg	not validated	Mm	not validated	NP_055262.1	0	0	0	0	0	0	0	0	0	0	0	0	0	0	0
NP_001020766.1	YHS	0.0287	33	CL0175	BAR	FALSE	0	CL0145	FALSE	0	0	0	1	Cf	not validated	Gg	not validated	Mm	not validated	NP_055262.1	0	0	0	0	0	0	0	0	0	0	0	0	0	0	0
NP_001020766.1	PAS	0.2831	42	CL0183	BAR	FALSE	0	CL0145	FALSE	0	0	0	1	Cf	not validated	Gg	not validated	Mm	not validated	NP_055262.1	0	0	0	0	0	0	0	0	0	0	0	0	0	0	0
NP_001020766.1	Prefoldin	0.1456	50	CL0200	BAR	FALSE	0	CL0145	FALSE	0	0	0	1	Cf	not validated	Gg	not validated	Mm	not validated	NP_055262.1	0	0	0	0	0	0	0	0	0	0	0	0	0	0	0
NP_001020766.1	RIP	0.00334977	43	noClan	BAR	FALSE	0	CL0145	FALSE	0	0	0	1	Cf	not validated	Gg	not validated	Mm	not validated	NP_055262.1	0	0	0	0	0	0	0	0	0	0	0	0	0	0	0
NP_001020766.1	MGS	0.0549	39	noClan	BAR	FALSE	0	CL0145	FALSE	0	0	0	1	Cf	not validated	Gg	not validated	Mm	not validated	NP_055262.1	0	0	0	0	0	0	0	0	0	0	0	0	0	0	0
NP_001020766.1	Translin	0.2499	2	noClan	BAR	FALSE	0	CL0145	FALSE	0	0	0	1	Cf	not validated	Gg	not validated	Mm	not validated	NP_055262.1	0	0	0	0	0	0	0	0	0	0	0	0	0	0	0
NP_001020766.1	DinI	0.3673	46	noClan	BAR	FALSE	0	CL0145	FALSE	0	0	0	1	Cf	not validated	Gg	not validated	Mm	not validated	NP_055262.1	0	0	0	0	0	0	0	0	0	0	0	0	0	0	0
NP_001019634.1	DUF72	0.0064	14	noClan	PGAM	FALSE	0	CL0071	FALSE	0	0	0	1	Cf	not validated	Gg	not validated	Mm	not validated	NP_055474.3	0	0	0	0	0	0	0	0	0	0	0	0	0	0	0
NP_001019634.1	Peptidase_S41	0.1267	48	CL0127	PGAM	FALSE	0	CL0071	FALSE	0	0	0	1	Cf	not validated	Mm	not validated			NP_055474.3	0	0	0	0	0	0	0	0	0	0	0	0	0	0	0
NP_001018056.1	NDK	0.0022	7.2	noClan	APH	FALSE	0	CL0016	FALSE	0	0	0	1	Cf	not validated	Mm	not validated			NP_079328.3	0	0	0	0	0	0	0	0	0	0	0	0	0	0	0
NP_001018056.1	CRAL_TRIO_N	0.0174	40	noClan	APH	FALSE	0	CL0016	FALSE	0	0	0	1	Cf	not validated	Mm	not validated			NP_079328.3	0	0	0	0	0	0	0	0	0	0	0	0	0	0	0
NP_001014444.1	Flavin_Reduct	0.0105	11	noClan	Shikimate_DH	FALSE	0	CL0063	FALSE	0	0	0	1	Cf	not validated	Gg	not validated	Mm	not validated	NP_001879.1	0	0	0	0	0	0	0	0	0	0	0	0	0	0	0
NP_001014444.1	FMN_red	0.0008	23	CL0042	Shikimate_DH	FALSE	0	CL0063	FALSE	0	1	0	0	Cf	not validated	Gg	not validated			NP_001879.1	0	0	0	0	0	0	0	0	0	0	0	0	0	0	0
NP_001014444.1	PQQ	0.0189	21	CL0186	Shikimate_DH	FALSE	0	CL0063	FALSE	0	0	0	1	Cf	not validated	Mm	not validated			NP_001879.1	0	0	0	0	0	0	0	0	0	0	0	0	0	0	0
NP_001014444.1	HATPase_c	0.0043	44	noClan	Shikimate_DH	FALSE	0	CL0063	FALSE	0	0	0	1	Mm	not validated					NP_001879.1	0	0	0	0	0	0	0	0	0	0	0	0	0	0	0
NP_001014444.1	Trigger_N	0.0103	44	noClan	Shikimate_DH	FALSE	0	CL0063	FALSE	0	0	0	1	Cf	not validated					NP_001879.1	0	0	0	0	0	0	0	0	0	0	0	0	0	0	0
NP_001014444.1	TRAM	0.0264	27	noClan	Shikimate_DH	FALSE	0	CL0063	FALSE	0	0	0	1	Cf	not validated					NP_001879.1	0	0	0	0	0	0	0	0	0	0	0	0	0	0	0
NP_001013012.1	ACOX	0.0799	7.9	CL0087	BAR	FALSE	0	CL0145	FALSE	0	0	0	1	Cf	not validated	Gg	not validated	Mm	not validated		0	0	0	0	0	0	0	0	0	0	0	0	0	0	0
NP_001013012.1	RNA_pol_Rpb4	0.0321	7.9	noClan	BAR	FALSE	0	CL0145	FALSE	0	0	0	1	Cf	not validated	Gg	not validated	Mm	not validated		0	0	0	0	0	0	0	0	0	0	0	0	0	0	0
NP_001013012.1	ATP-synt_F6	0.1175	36	noClan	BAR	FALSE	0	CL0145	FALSE	0	0	0	1	Cf	not validated	Gg	not validated	Mm	not validated		0	0	0	0	0	0	0	0	0	0	0	0	0	0	0
NP_001013012.1	Syntaxin	0.1905	23	noClan	BAR	FALSE	0	CL0145	FALSE	0	0	0	1	Cf	not validated	Gg	not validated	Mm	not validated		0	0	0	0	0	0	0	0	0	0	0	0	0	0	0
NP_001013012.1	L27	0.2142	7.6	noClan	BAR	FALSE	0	CL0145	FALSE	0	0	0	1	Cf	not validated	Gg	not validated	Mm	not validated		0	0	0	0	0	0	0	0	0	0	0	0	0	0	0
NP_001013012.1	TBCA	0.3688	18	noClan	BAR	FALSE	0	CL0145	FALSE	0	0	0	1	Cf	not validated	Gg	not validated	Mm	not validated		0	0	0	0	0	0	0	0	0	0	0	0	0	0	0
NP_001013012.1	RIO1	0.0803	10	CL0016	BAR	FALSE	0	CL0145	FALSE	0	0	0	1	Cf	not validated	Mm	not validated				0	0	0	0	0	0	0	0	0	0	0	0	0	0	0
NP_001013012.1	DUF386	0.573	19	CL0029	BAR	FALSE	0	CL0145	FALSE	0	0	0	1	Cf	not validated	Mm	not validated				0	0	0	0	0	0	0	0	0	0	0	0	0	0	0
NP_001013012.1	UPF0122	0.1758	47	CL0123	BAR	FALSE	0	CL0145	FALSE	0	0	0	1	Gg	not validated	Mm	not validated				0	0	0	0	0	0	0	0	0	0	0	0	0	0	0
NP_001013012.1	EFG_C	0.2317	32	noClan	BAR	FALSE	0	CL0145	FALSE	0	0	0	1	Cf	not validated	Mm	not validated				0	0	0	0	0	0	0	0	0	0	0	0	0	0	0
NP_001011553.2	Integrase_Zn	0.0454	45	noClan	MMR_HSR1	FALSE	0	CL0017	FALSE	0	0	0	1	Cf	not validated	Gg	not validated	Mm	not validated	NP_001779.3	0	0	0	0	0	0	0	0	0	0	0	0	0	0	0
NP_001011553.2	DsrH	0.1685	40	noClan	MMR_HSR1	FALSE	0	CL0017	FALSE	0	0	0	1	Cf	not validated	Gg	not validated	Mm	not validated	NP_001779.3	0	0	0	0	0	0	0	0	0	0	0	0	0	0	0
NP_001011553.2	UPF0066	0.1455	41	noClan	MMR_HSR1	FALSE	0	CL0017	FALSE	0	0	0	1	Cf	not validated	Mm	not validated			NP_001779.3	0	0	0	0	0	0	0	0	0	0	0	0	0	0	0
NP_001011553.2	Ribosomal_L13	0.0866	45	noClan	MMR_HSR1	FALSE	0	CL0017	FALSE	0	0	0	1	Mm	not validated					NP_001779.3	0	0	0	0	0	0	0	0	0	0	0	0	0	0	0
NP_001008910.1	CbiX	0.1484	24	CL0043	APH	FALSE	0	CL0016	FALSE	0	0	0	1	Cf	not validated	Mm	not validated			NP_003682.2	0	0	0	0	0	0	0	0	0	0	0	0	0	0	0
NP_001008910.1	PSI	0.0922	34	noClan	APH	FALSE	0	CL0016	FALSE	0	0	0	1	Cf	not validated	Mm	not validated			NP_003682.2	0	0	0	0	0	0	0	0	0	0	0	0	0	0	0
NP_001008492.1	PRK	0.0083	39	noClan	MMR_HSR1	FALSE	0	CL0017	FALSE	0	0	0	1	Cf	not validated	Gg	not validated	Mm	not validated	NP_006146.1	0	0	0	0	0	0	0	0	0	0	0	0	0	0	0
NP_001008492.1	zf-CCCH	0.268	23	noClan	MMR_HSR1	FALSE	0	CL0017	FALSE	0	0	0	1	Cf	not validated	Gg	not validated	Mm	not validated	NP_006146.1	0	0	0	0	0	0	0	0	0	0	0	0	0	0	0
NP_001008492.1	UPF0066	0.4244	10	noClan	MMR_HSR1	FALSE	0	CL0017	FALSE	0	0	0	1	Cf	not validated	Gg	not validated	Mm	not validated	NP_006146.1	0	0	0	0	0	0	0	0	0	0	0	0	0	0	0
NP_001008492.1	UcrQ	0.0056	37	noClan	MMR_HSR1	FALSE	0	CL0017	FALSE	0	0	0	1	Cf	not validated	Mm	not validated			NP_006146.1	0	0	0	0	0	0	0	0	0	0	0	0	0	0	0
NP_001006945.1	MAP1_LC3	0.0022	34	CL0072	APH	FALSE	0	CL0016	FALSE	0	0	0	1	Cf	not validated	Mm	not validated			NP_003933.1	0	0	0	0	0	0	0	0	0	0	0	0	0	0	0
NP_001006945.1	PadR	0.7569	37	CL0123	APH	FALSE	0	CL0016	FALSE	0	0	0	1	Cf	not validated	Mm	not validated			NP_003933.1	0	0	0	0	0	0	0	0	0	0	0	0	0	0	0
NP_001006945.1	RuvC	0.0834	6.9	CL0219	APH	FALSE	0	CL0016	FALSE	0	0	0	1	Cf	not validated	Mm	not validated			NP_003933.1	0	0	0	0	0	0	0	0	0	0	0	0	0	0	0
NP_001006945.1	SapB_1	0.0877	16	noClan	APH	FALSE	0	CL0016	FALSE	0	0	0	1	Cf	not validated	Mm	not validated			NP_003933.1	0	0	0	0	0	0	0	0	0	0	0	0	0	0	0
NP_001006945.1	Pex14_N	0.6675	43	noClan	APH	FALSE	0	CL0016	FALSE	0	0	0	1	Cf	not validated	Mm	not validated			NP_003933.1	0	0	0	0	0	0	0	0	0	0	0	0	0	0	0
NP_001006945.1	zf-B_box	0.6751	45	noClan	APH	FALSE	0	CL0016	FALSE	0	0	0	1	Cf	not validated	Mm	not validated			NP_003933.1	0	0	0	0	0	0	0	0	0	0	0	0	0	0	0
NP_001006945.1	ZipA_C	0.7556	6.7	noClan	APH	FALSE	0	CL0016	FALSE	0	0	0	1	Cf	not validated	Mm	not validated			NP_003933.1	0	0	0	0	0	0	0	0	0	0	0	0	0	0	0
NP_001001852.1	P-II	0.0244	11	CL0089	APH	FALSE	0	CL0016	FALSE	0	0	0	1	Mm	not validated						0	0	0	0	0	0	0	0	0	0	0	0	0	0	0
NP_001001852.1	RecR	0.0099	44	noClan	APH	FALSE	0	CL0016	FALSE	0	0	0	1	Mm	not validated						0	0	0	0	0	0	0	0	0	0	0	0	0	0	0
NP_001001852.1	tRNA_int_endo	0.1306	41	noClan	APH	FALSE	0	CL0016	FALSE	0	0	0	1	Mm	not validated						0	0	0	0	0	0	0	0	0	0	0	0	0	0	0
NP_001001852.1	L27	0.7469	43	noClan	APH	FALSE	0	CL0016	FALSE	0	0	0	1	Mm	not validated						0	0	0	0	0	0	0	0	0	0	0	0	0	0	0
NP_000704.1	DJ-1_PfpI	0.0067	4.4	CL0014	Epimerase	FALSE	0	CL0063	FALSE	0	0	0	1	Cf	not validated	Mm	not validated				0	0	0	0	0	0	0	0	0	0	0	0	0	0	0
NP_000704.1	Adhesin_Dr	0.0055	8.8	CL0204	Epimerase	FALSE	0	CL0063	FALSE	0	0	0	1	Cf	not validated	Mm	not validated				0	0	0	0	0	0	0	0	0	0	0	0	0	0	0
NP_000704.1	FG-GAP	0.0663	18	CL0186	Epimerase	FALSE	0	CL0063	FALSE	0	0	0	1	Cf	not validated						0	0	0	0	0	0	0	0	0	0	0	0	0	0	0
NP_000704.1	FAA_hydrolase	0.0151	35	noClan	Epimerase	FALSE	0	CL0063	FALSE	0	0	0	1	Mm	not validated						0	0	0	0	0	0	0	0	0	0	0	0	0	0	0
NP_000704.1	PemK	0.0466	32	noClan	Epimerase	FALSE	0	CL0063	FALSE	0	0	0	1	Cf	not validated						0	0	0	0	0	0	0	0	0	0	0	0	0	0	0
NP_000704.1	CsrA	0.1528	30	noClan	Epimerase	FALSE	0	CL0063	FALSE	0	0	0	1	Mm	not validated						0	0	0	0	0	0	0	0	0	0	0	0	0	0	0
NP_000483.3	PEP-utilizers	0.127	37	noClan	MMR_HSR1	FALSE	0	CL0017	FALSE	0	0	0	1	Cf	not validated	Mm	not validated				0	0	0	0	0	0	0	0	0	0	0	0	0	0	0
NP_000483.3	CBF_beta	0.1201	24	noClan	MMR_HSR1	FALSE	0	CL0017	FALSE	0	0	0	1	Cf	not validated						0	0	0	0	0	0	0	0	0	0	0	0	0	0	0
NP_000483.3	NIR_SIR_ferr	0.1661	16	noClan	MMR_HSR1	FALSE	0	CL0017	FALSE	0	0	0	1	Cf	not validated						0	0	0	0	0	0	0	0	0	0	0	0	0	0	0
NP_000483.3	Invas_SpaK	0.2431	14	noClan	MMR_HSR1	FALSE	0	CL0017	FALSE	0	0	0	1	Cf	not validated						0	0	0	0	0	0	0	0	0	0	0	0	0	0	0
NP_000229.1	E_raikovi_mat	0.0206	48	noClan	PAS	FALSE	0	CL0183	FALSE	0	0	0	1	Cf	not validated	Mm	not validated			NP_742053.1	0	0	0	0	0	0	0	0	0	0	0	0	0	0	0
NP_000229.1	zf-CCCH	0.2067	35	noClan	PAS	FALSE	0	CL0183	FALSE	0	0	0	1	Cf	not validated	Mm	not validated			NP_742053.1	0	0	0	0	0	0	0	0	0	0	0	0	0	0	0
NP_000161.2	Runt	0.1034	29	CL0073	Beta_elim_lyase	FALSE	0	CL0061	FALSE	0	0	0	1	Cf	not validated	Mm	not validated				0	0	0	0	0	0	0	0	0	0	0	0	0	0	0
NP_000066.1	FeoA	0.3975	34	CL0206	APH	FALSE	0	CL0016	FALSE	0	0	0	1	Cf	not validated	Mm	not validated				0	0	0	0	0	0	0	0	0	0	0	0	0	0	0
NP_000066.1	CobU	0.009	35	noClan	APH	FALSE	0	CL0016	FALSE	0	0	0	1	Cf	not validated	Mm	not validated				0	0	0	0	0	0	0	0	0	0	0	0	0	0	0
NP_000066.1	Phage_integr_N	0.0219	42	noClan	APH	FALSE	0	CL0016	FALSE	0	0	0	1	Mm	not validated						0	0	0	0	0	0	0	0	0	0	0	0	0	0	0
NP_000011.2	MutS_V	0.0173	40	CL0023	APH	FALSE	0	CL0016	FALSE	0	0	0	1	Cf	not validated	Mm	not validated			NP_001070869.1	0	0	0	0	0	0	0	0	0	0	0	0	0	0	0
XP_944613.1	Conotoxin	0.5094	17	noClan	CS	FALSE	0	CL0190	FALSE	0	0	0	1	domain not found in any hits						notFound	0	0	0	0	0	0	0	0	0	0	0	0	0	0	0
XP_940759.2	zf-CCHC	0.0811	11	noClan	zf-C2H2	FALSE	0	noClan	TRUE	0	0	0	1	domain not found in any hits						notFound	0	0	0	0	0	0	0	0	0	0	0	0	0	0	0
XP_496847.3	zf-CCHC	0.1732	11	noClan	zf-C2H2	FALSE	0	noClan	TRUE	0	0	0	1	domain not found in any hits						notFound	0	0	0	0	0	0	0	0	0	0	0	0	0	0	0
XP_496721.1	Conotoxin	0.5848	17	noClan	CS	FALSE	0	CL0190	FALSE	0	0	0	1	domain not found in any hits						notFound	0	0	0	0	0	0	0	0	0	0	0	0	0	0	0
XP_496428.3	zf-C2H2	0.000180684	44	noClan	ig	FALSE	0	CL0011	FALSE	0	1	0	0	domain not found in any hits						notFound	0	0	0	0	0	0	0	0	0	0	0	0	0	0	0
XP_496428.3	AFP	0.0538	27	noClan	ig	FALSE	0	CL0011	FALSE	0	0	0	1	domain not found in any hits						notFound	0	0	0	0	0	0	0	0	0	0	0	0	0	0	0
XP_039169.5	IF3_C	0.0785	49	noClan	OmpH	FALSE	0	noClan	TRUE	0	0	0	1	domain not found in any hits						NP_056503	0	0	0	0	0	0	0	0	0	0	0	0	0	0	0
XP_039169.5	PASTA	0.528	49	noClan	OmpH	FALSE	0	noClan	TRUE	0	0	0	1	domain not found in any hits						NP_056503	0	0	0	0	0	0	0	0	0	0	0	0	0	0	0
XP_001130163.1	Glyco_hydro_10	0.000146634	15	CL0058	DAO	FALSE	0	CL0063	FALSE	0	1	0	0	domain not found in any hits						notFound	0	0	0	0	0	0	0	0	0	0	0	0	0	0	0
XP_001130163.1	MBD	0.377	11	CL0081	DAO	FALSE	0	CL0063	FALSE	0	0	0	1	domain not found in any hits						notFound	0	0	0	0	0	0	0	0	0	0	0	0	0	0	0
XP_001130163.1	ICAT	0.0145	36	noClan	DAO	FALSE	0	CL0063	FALSE	0	0	0	1	domain not found in any hits						notFound	0	0	0	0	0	0	0	0	0	0	0	0	0	0	0
XP_001130163.1	Colicin_Pyocin	0.0971	40	noClan	DAO	FALSE	0	CL0063	FALSE	0	0	0	1	domain not found in any hits						notFound	0	0	0	0	0	0	0	0	0	0	0	0	0	0	0
XP_001130163.1	Colipase	0.1615	36	noClan	DAO	FALSE	0	CL0063	FALSE	0	0	0	1	domain not found in any hits						notFound	0	0	0	0	0	0	0	0	0	0	0	0	0	0	0
XP_001129642.1	Glyco_hydro_10	3.95e-06	15	CL0058	DAO	FALSE	0	CL0063	FALSE	0	1	0	0	domain not found in any hits						notFound	0	0	0	0	0	0	0	0	0	0	0	0	0	0	0
XP_001129642.1	adh_short	0.0061	7.3	CL0063	DAO	FALSE	0	CL0063	TRUE	0	0	0	1	domain not found in any hits						notFound	0	0	0	0	0	0	0	0	0	0	0	0	0	0	0
XP_001129642.1	TCTP	0.03	25	CL0080	DAO	FALSE	0	CL0063	FALSE	0	0	0	1	domain not found in any hits						notFound	0	0	0	0	0	0	0	0	0	0	0	0	0	0	0
XP_001129642.1	MBD	0.3773	11	CL0081	DAO	FALSE	0	CL0063	FALSE	0	0	0	1	domain not found in any hits						notFound	0	0	0	0	0	0	0	0	0	0	0	0	0	0	0
XP_001129642.1	CRAL_TRIO	0.0054	48	noClan	DAO	FALSE	0	CL0063	FALSE	0	0	0	1	domain not found in any hits						notFound	0	0	0	0	0	0	0	0	0	0	0	0	0	0	0
XP_001129642.1	UPF0149	0.0064	42	noClan	DAO	FALSE	0	CL0063	FALSE	0	0	0	1	domain not found in any hits						notFound	0	0	0	0	0	0	0	0	0	0	0	0	0	0	0
XP_001129642.1	ICAT	0.0201	36	noClan	DAO	FALSE	0	CL0063	FALSE	0	0	0	1	domain not found in any hits						notFound	0	0	0	0	0	0	0	0	0	0	0	0	0	0	0
XP_001129642.1	DnaB	0.0309	36	noClan	DAO	FALSE	0	CL0063	FALSE	0	0	0	1	domain not found in any hits						notFound	0	0	0	0	0	0	0	0	0	0	0	0	0	0	0
XP_001129642.1	ArfGap	0.031	0.7	noClan	DAO	FALSE	0	CL0063	FALSE	0	0	0	1	domain not found in any hits						notFound	0	0	0	0	0	0	0	0	0	0	0	0	0	0	0
XP_001129642.1	Ribosomal_L44	0.0386	47	noClan	DAO	FALSE	0	CL0063	FALSE	0	0	0	1	domain not found in any hits						notFound	0	0	0	0	0	0	0	0	0	0	0	0	0	0	0
XP_001129642.1	Propep_M14	0.0441	38	noClan	DAO	FALSE	0	CL0063	FALSE	0	0	0	1	domain not found in any hits						notFound	0	0	0	0	0	0	0	0	0	0	0	0	0	0	0
XP_001129642.1	Hom_end	0.0851	44	noClan	DAO	FALSE	0	CL0063	FALSE	0	0	0	1	domain not found in any hits						notFound	0	0	0	0	0	0	0	0	0	0	0	0	0	0	0
XP_001129642.1	Nepo_coat_C	0.1097	13	noClan	DAO	FALSE	0	CL0063	FALSE	0	0	0	1	domain not found in any hits						notFound	0	0	0	0	0	0	0	0	0	0	0	0	0	0	0
XP_001129642.1	Colicin_Pyocin	0.1139	40	noClan	DAO	FALSE	0	CL0063	FALSE	0	0	0	1	domain not found in any hits						notFound	0	0	0	0	0	0	0	0	0	0	0	0	0	0	0
XP_001129642.1	Colipase	0.182	36	noClan	DAO	FALSE	0	CL0063	FALSE	0	0	0	1	domain not found in any hits						notFound	0	0	0	0	0	0	0	0	0	0	0	0	0	0	0
XP_001129642.1	GP41	0.2926	28	noClan	DAO	FALSE	0	CL0063	FALSE	0	0	0	1	domain not found in any hits						notFound	0	0	0	0	0	0	0	0	0	0	0	0	0	0	0
NP_932355.1	zf-C2HC	0.0901	34	noClan	PHD	FALSE	0	noClan	TRUE	0	0	0	1	domain not found in any hits						notFound	0	0	0	0	0	0	0	0	0	0	0	0	0	0	0
NP_932355.1	zf-CCHC	0.1417	39	noClan	PHD	FALSE	0	noClan	TRUE	0	0	0	1	domain not found in any hits						notFound	0	0	0	0	0	0	0	0	0	0	0	0	0	0	0
NP_877420.1	Glyco_transf_28	0.004	25	CL0113	DAO	FALSE	0	CL0063	FALSE	0	0	0	1	domain not found in any hits						NP_001087240.1	0	0	0	0	0	0	0	0	0	0	0	0	0	0	0
NP_877420.1	Pep_deformylase	0.0073	46	noClan	DAO	FALSE	0	CL0063	FALSE	0	0	0	1	domain not found in any hits						NP_001087240.1	0	0	0	0	0	0	0	0	0	0	0	0	0	0	0
NP_877419.1	Glyco_transf_28	0.0075	25	CL0113	DAO	FALSE	0	CL0063	FALSE	0	0	0	1	domain not found in any hits						NP_877420.1	0	0	0	0	0	0	0	0	0	0	0	0	0	0	0
NP_877419.1	Pep_deformylase	0.008	46	noClan	DAO	FALSE	0	CL0063	FALSE	0	0	0	1	domain not found in any hits						NP_877420.1	0	0	0	0	0	0	0	0	0	0	0	0	0	0	0
NP_877393.1	Glyco_transf_28	0.0071	25	CL0113	DAO	FALSE	0	CL0063	FALSE	0	0	0	1	domain not found in any hits						NP_877420.1	0	0	0	0	0	0	0	0	0	0	0	0	0	0	0
NP_877393.1	Pep_deformylase	0.0021	46	noClan	DAO	FALSE	0	CL0063	FALSE	0	0	0	1	domain not found in any hits						NP_877420.1	0	0	0	0	0	0	0	0	0	0	0	0	0	0	0
NP_859531.1	TCTP	0.0224	38	CL0080	DEAD	FALSE	0	CL0008	FALSE	0	0	0	1	domain not found in any hits						NP_002544.1	0	0	0	0	0	0	0	0	0	0	0	0	0	0	0
NP_859531.1	SRP_SPB	0.0123	43	noClan	DEAD	FALSE	0	CL0008	FALSE	0	0	0	1	domain not found in any hits						NP_002544.1	0	0	0	0	0	0	0	0	0	0	0	0	0	0	0
NP_859531.1	ANTAR	0.0344	49	noClan	DEAD	FALSE	0	CL0008	FALSE	0	0	0	1	domain not found in any hits						NP_002544.1	0	0	0	0	0	0	0	0	0	0	0	0	0	0	0
NP_796377.2	SRP54	0.0239	49	noClan	GTP_EFTU	FALSE	0	CL0017	FALSE	0	0	0	1	domain not found in any hits						notFound	0	0	0	0	0	0	0	0	0	0	0	0	0	0	0
NP_796377.2	TFR_dimer	0.0598	38	noClan	GTP_EFTU	FALSE	0	CL0017	FALSE	0	0	0	1	domain not found in any hits						notFound	0	0	0	0	0	0	0	0	0	0	0	0	0	0	0
NP_775891.2	GlutR_N	0.0363	35	noClan	Glyco_hydro_20	FALSE	0	CL0058	FALSE	0	0	0	1	domain not found in any hits						NP_775891.2	0	0	0	0	0	0	0	0	0	0	0	0	0	0	0
NP_775891.2	Asp_decarbox	0.1856	18	noClan	Glyco_hydro_20	FALSE	0	CL0058	FALSE	0	0	0	1	domain not found in any hits						NP_775891.2	0	0	0	0	0	0	0	0	0	0	0	0	0	0	0
NP_758454.1	COX6C	0.0154	48	noClan	cobW	FALSE	0	noClan	TRUE	0	0	0	1	domain not found in any hits						NP_758454.1	0	0	0	0	0	0	0	0	0	0	0	0	0	0	0
NP_758454.1	UPF0149	0.3326	25	noClan	cobW	FALSE	0	noClan	TRUE	0	0	0	1	domain not found in any hits						NP_758454.1	0	0	0	0	0	0	0	0	0	0	0	0	0	0	0
NP_689785.1	dsDNA_bind	0.1096	27	noClan	SKI	FALSE	0	CL0023	FALSE	0	0	0	1	domain not found in any hits						NP_689785.1	0	0	0	0	0	0	0	0	0	0	0	0	0	0	0
NP_612494.1	mRNA_cap_C	0.0782	33	CL0021	MMR_HSR1	FALSE	0	CL0017	FALSE	0	0	0	1	domain not found in any hits						NP_054889.2	0	0	0	0	0	0	0	0	0	0	0	0	0	0	0
NP_612494.1	HTH_8	0.104	15	CL0123	MMR_HSR1	FALSE	0	CL0017	FALSE	0	0	0	1	domain not found in any hits						NP_054889.2	0	0	0	0	0	0	0	0	0	0	0	0	0	0	0
NP_612494.1	CUT	0.0333	8.3	noClan	MMR_HSR1	FALSE	0	CL0017	FALSE	0	0	0	1	domain not found in any hits						NP_054889.2	0	0	0	0	0	0	0	0	0	0	0	0	0	0	0
NP_149163.2	Ribosomal_S9	0.012	5.3	noClan	SMC_N	FALSE	0	CL0023	FALSE	0	0	0	1	domain not found in any hits						NP_115972.2	0	0	0	0	0	0	0	0	0	0	0	0	0	0	0
NP_127499.1	HisKA	0.2621	38	CL0025	AAA	FALSE	0	CL0023	FALSE	0	0	0	1	domain not found in any hits						NP_127497.1	0	0	0	0	0	0	0	0	0	0	0	0	0	0	0
NP_127499.1	YjeF_N	0.0725	33	noClan	AAA	FALSE	0	CL0023	FALSE	0	0	0	1	domain not found in any hits						NP_127497.1	0	0	0	0	0	0	0	0	0	0	0	0	0	0	0
NP_127497.1	HisKA	0.3087	38	CL0025	AAA	FALSE	0	CL0023	FALSE	0	0	0	1	domain not found in any hits						NP_127499.1	0	0	0	0	0	0	0	0	0	0	0	0	0	0	0
NP_127497.1	YjeF_N	0.0816	33	noClan	AAA	FALSE	0	CL0023	FALSE	0	0	0	1	domain not found in any hits						NP_127499.1	0	0	0	0	0	0	0	0	0	0	0	0	0	0	0
NP_116233.1	YTH	0.1897	47	noClan	APH	FALSE	0	CL0016	FALSE	0	0	0	1	domain not found in any hits						NP_116233.2	0	0	0	0	0	0	0	0	0	0	0	0	0	0	0
NP_115972.2	Ribosomal_S9	0.0136	5.3	noClan	SMC_N	FALSE	0	CL0023	FALSE	0	0	0	1	domain not found in any hits						NP_149163.2	0	0	0	0	0	0	0	0	0	0	0	0	0	0	0
NP_115604.1	RecU	0.0086	45	noClan	Epimerase	FALSE	0	CL0063	FALSE	0	0	0	1	domain not found in any hits						NP_115604.1	0	0	0	0	0	0	0	0	0	0	0	0	0	0	0
NP_114418.2	zf-C2H2	0.1276	25	noClan	ig	FALSE	0	CL0011	FALSE	0	0	0	1	domain not found in any hits						notFound	0	0	0	0	0	0	0	0	0	0	0	0	0	0	0
NP_112571.1	Colipase_C	1.93e-05	6.4	noClan	ig	FALSE	0	CL0011	FALSE	0	1	0	0	domain not found in any hits						notFound	0	0	0	0	0	0	0	0	0	0	0	0	0	0	0
NP_112484.1	HA	0.1711	16	noClan	AP_endonuc_2	FALSE	0	CL0152	FALSE	0	0	0	1	domain not found in any hits						NP_112484.1	0	0	0	0	0	0	0	0	0	0	0	0	0	0	0
NP_079328.3	ThiS	5.36e-08	27	CL0072	APH	FALSE	0	CL0016	FALSE	0	1	0	0	domain not found in any hits						NP_079328.3	0	0	0	0	0	0	0	0	0	0	0	0	0	0	0
NP_079130.2	Transaldolase	1.29e-05	49	noClan	DAO	FALSE	0	CL0063	FALSE	0	1	0	0	domain not found in any hits						NP_079130.2	0	0	0	0	0	0	0	0	0	0	0	0	0	0	0
NP_079130.2	Peptidase_S24	0.0201	26	noClan	DAO	FALSE	0	CL0063	FALSE	0	0	0	1	domain not found in any hits						NP_079130.2	0	0	0	0	0	0	0	0	0	0	0	0	0	0	0
NP_079107.6	Ribosomal_L18p	0.0039	37	CL0267	ADH_zinc_N	FALSE	0	CL0063	FALSE	0	0	0	1	domain not found in any hits						NP_079107.6	0	0	0	0	0	0	0	0	0	0	0	0	0	0	0
NP_079107.6	COX4	0.0298	41	noClan	ADH_zinc_N	FALSE	0	CL0063	FALSE	0	0	0	1	domain not found in any hits						NP_079107.6	0	0	0	0	0	0	0	0	0	0	0	0	0	0	0
NP_071445.1	Fe_hyd_SSU	0.01	31	noClan	CARD	FALSE	0	CL0041	FALSE	0	0	0	1	domain not found in any hits						NP_071445.1	0	0	0	0	0	0	0	0	0	0	0	0	0	0	0
NP_066923.3	Aldolase_II	4.07e-05	28	noClan	Beta_elim_lyase	FALSE	0	CL0061	FALSE	0	1	0	0	domain not found in any hits						NP_066923.3	0	0	0	0	0	0	0	0	0	0	0	0	0	0	0
NP_064580.2	Dak2	0.0092	27	noClan	Epimerase	FALSE	0	CL0063	FALSE	0	0	0	1	domain not found in any hits						NP_064580.2	0	0	0	0	0	0	0	0	0	0	0	0	0	0	0
NP_064580.2	LamB_YcsF	0.023	42	noClan	Epimerase	FALSE	0	CL0063	FALSE	0	0	0	1	domain not found in any hits						NP_064580.2	0	0	0	0	0	0	0	0	0	0	0	0	0	0	0
NP_064493.1	zf-C4	0.0146	8.9	noClan	Activin_recp	FALSE	0	CL0117	FALSE	0	0	0	1	domain not found in any hits						NP_001603.1	0	0	0	0	0	0	0	0	0	0	0	0	0	0	0
NP_064492.1	zf-C4	0.0176	8.9	noClan	Activin_recp	FALSE	0	CL0117	FALSE	0	0	0	1	domain not found in any hits						NP_001603.1	0	0	0	0	0	0	0	0	0	0	0	0	0	0	0
NP_064492.1	Chitin_bind_1	0.038	41	noClan	Activin_recp	FALSE	0	CL0117	FALSE	0	0	0	1	domain not found in any hits						NP_001603.1	0	0	0	0	0	0	0	0	0	0	0	0	0	0	0
NP_064492.1	PSI	0.0544	3.5	noClan	Activin_recp	FALSE	0	CL0117	FALSE	0	0	0	1	domain not found in any hits						NP_001603.1	0	0	0	0	0	0	0	0	0	0	0	0	0	0	0
NP_064492.1	Antistasin	0.0691	36	noClan	Activin_recp	FALSE	0	CL0117	FALSE	0	0	0	1	domain not found in any hits						NP_001603.1	0	0	0	0	0	0	0	0	0	0	0	0	0	0	0
NP_064454.1	zf-C4	0.0099	3.4	noClan	Activin_recp	FALSE	0	CL0117	FALSE	0	0	0	1	domain not found in any hits						NP_060918.2	0	0	0	0	0	0	0	0	0	0	0	0	0	0	0
NP_060918.2	RB_B	0.0328	34	CL0065	Adaptin_N	FALSE	0	CL0019	FALSE	0	0	0	1	domain not found in any hits						NP_001026879.1	0	0	0	0	0	0	0	0	0	0	0	0	0	0	0
NP_060918.2	Sec23_helical	0.0327	38	noClan	Adaptin_N	FALSE	0	CL0019	FALSE	0	0	0	1	domain not found in any hits						NP_060918.2	0	0	0	0	0	0	0	0	0	0	0	0	0	0	0
NP_060833.1	Apocytochr_F_C	0.000204616	39	noClan	DAO	FALSE	0	CL0063	FALSE	0	1	0	0	domain not found in any hits						NP_055861.3	0	0	0	0	0	0	0	0	0	0	0	0	0	0	0
NP_060833.1	CBM_3	0.0298	32	CL0203	DAO	FALSE	0	CL0063	FALSE	0	0	0	1	domain not found in any hits						NP_001026879.1	0	0	0	0	0	0	0	0	0	0	0	0	0	0	0
NP_060833.1	Viral_helicase1	0.0111	21	noClan	DAO	FALSE	0	CL0063	FALSE	0	0	0	1	domain not found in any hits						NP_001026879.1	0	0	0	0	0	0	0	0	0	0	0	0	0	0	0
NP_060833.1	TP6A_N	0.5035	49	noClan	DAO	FALSE	0	CL0063	FALSE	0	0	0	1	domain not found in any hits						NP_001026879.1	0	0	0	0	0	0	0	0	0	0	0	0	0	0	0
NP_060833.1	Fz	0.8579	28	noClan	DAO	FALSE	0	CL0063	FALSE	0	0	0	1	domain not found in any hits						NP_001026879.1	0	0	0	0	0	0	0	0	0	0	0	0	0	0	0
NP_055861.3	HTH_8	0.0613	47	CL0123	UvrD-helicase	FALSE	0	CL0008	FALSE	0	0	0	1	domain not found in any hits						NP_127499.1	0	0	0	0	0	0	0	0	0	0	0	0	0	0	0
NP_055861.3	RuvB_N	0.1076	40	noClan	UvrD-helicase	FALSE	0	CL0008	FALSE	0	0	0	1	domain not found in any hits						NP_055861.3	0	0	0	0	0	0	0	0	0	0	0	0	0	0	0
NP_055737.1	HisKA	0.238	38	CL0025	AAA	FALSE	0	CL0023	FALSE	0	0	0	1	domain not found in any hits						NP_055415.1	0	0	0	0	0	0	0	0	0	0	0	0	0	0	0
NP_055737.1	YjeF_N	0.1284	33	noClan	AAA	FALSE	0	CL0023	FALSE	0	0	0	1	domain not found in any hits						NP_127499.1	0	0	0	0	0	0	0	0	0	0	0	0	0	0	0
NP_055415.1	CNTF	0.0298	35	CL0053	MMR_HSR1	FALSE	0	CL0017	FALSE	0	0	0	1	domain not found in any hits						NP_008983.2	0	0	0	0	0	0	0	0	0	0	0	0	0	0	0
NP_039249.1	Gag_MA	0.1255	29	CL0074	NAD_binding_1	FALSE	0	CL0091	FALSE	0	0	0	1	domain not found in any hits						NP_009197.2	0	0	0	0	0	0	0	0	0	0	0	0	0	0	0
NP_009197.1	dNK	0.9962	30	noClan	MMR_HSR1	FALSE	0	CL0017	FALSE	0	0	0	1	domain not found in any hits						NP_671488.1	0	0	0	0	0	0	0	0	0	0	0	0	0	0	0
NP_009004.2	TFIIA_gamma_C	5.13e-07	14	noClan	cNMP_binding	FALSE	0	noClan	TRUE	0	1	0	0	domain not found in any hits						NP_039249.1	0	0	0	0	0	0	0	0	0	0	0	0	0	0	0
NP_008983.2	GSHPx	0.1641	37	CL0172	NAD_binding_1	FALSE	0	CL0091	FALSE	0	0	0	1	domain not found in any hits						NP_006811.2	0	0	0	0	0	0	0	0	0	0	0	0	0	0	0
NP_006811.1	UPF0079	1.75e-05	3	CL0023	MMR_HSR1	FALSE	0	CL0017	FALSE	0	1	0	0	domain not found in any hits						NP_001106965.1	0	0	0	0	0	0	0	0	0	0	0	0	0	0	0
NP_006811.1	Ribosomal_S15	0.029	32	noClan	MMR_HSR1	FALSE	0	CL0017	FALSE	0	0	0	1	domain not found in any hits						NP_006811.2	0	0	0	0	0	0	0	0	0	0	0	0	0	0	0
NP_006631.2	Aldolase	0.0961	39	CL0036	MMR_HSR1	FALSE	0	CL0017	FALSE	0	0	0	1	domain not found in any hits						NP_006408.3	0	0	0	0	0	0	0	0	0	0	0	0	0	0	0
NP_006631.2	Ribosomal_S11	0.0196	43	CL0267	MMR_HSR1	FALSE	0	CL0017	FALSE	0	0	0	1	domain not found in any hits						NP_001106965.1	0	0	0	0	0	0	0	0	0	0	0	0	0	0	0
NP_006631.2	AIRC	0.1492	44	noClan	MMR_HSR1	FALSE	0	CL0017	FALSE	0	0	0	1	domain not found in any hits						NP_001106965.1	0	0	0	0	0	0	0	0	0	0	0	0	0	0	0
NP_006408.2	fn3	0.000341426	31	CL0159	MMR_HSR1	FALSE	0	CL0017	FALSE	0	1	0	0	domain not found in any hits						NP_001091990.1	0	0	0	0	0	0	0	0	0	0	0	0	0	0	0
NP_006408.2	PTS-HPr	1.64e-11	19	noClan	MMR_HSR1	FALSE	0	CL0017	FALSE	0	1	0	0	domain not found in any hits						NP_006408.3	0	0	0	0	0	0	0	0	0	0	0	0	0	0	0
NP_006408.2	Sigma54_activat	0.0527	19	CL0023	MMR_HSR1	FALSE	0	CL0017	FALSE	0	0	0	1	domain not found in any hits						NP_006408.3	0	0	0	0	0	0	0	0	0	0	0	0	0	0	0
NP_006408.2	MutS_III	0.0817	33	noClan	MMR_HSR1	FALSE	0	CL0017	FALSE	0	0	0	1	domain not found in any hits						NP_006408.3	0	0	0	0	0	0	0	0	0	0	0	0	0	0	0
NP_006401.3	Conotoxin	0.7072	46	noClan	Semialdhyde_dh	FALSE	0	CL0063	FALSE	0	0	0	1	domain not found in any hits						NP_005836.2	0	0	0	0	0	0	0	0	0	0	0	0	0	0	0
NP_005836.1	Skp1_POZ	0.0024	41	CL0033	SMC_N	FALSE	0	CL0023	FALSE	0	0	0	1	domain not found in any hits						NP_005267.2	0	0	0	0	0	0	0	0	0	0	0	0	0	0	0
NP_005836.1	UreE_C	0.224	28	noClan	SMC_N	FALSE	0	CL0023	FALSE	0	0	0	1	domain not found in any hits						NP_005836.2	0	0	0	0	0	0	0	0	0	0	0	0	0	0	0
NP_005267.2	MoaC	0.1246	33	noClan	F420_oxidored	FALSE	0	CL0063	FALSE	0	0	0	1	domain not found in any hits						NP_005083.2	0	0	0	0	0	0	0	0	0	0	0	0	0	0	0
NP_005083.1	mRNA_cap_C	0.4339	34	CL0021	TNF	FALSE	0	CL0100	FALSE	0	0	0	1	domain not found in any hits						NP_004993.1	0	0	0	0	0	0	0	0	0	0	0	0	0	0	0
NP_005083.1	Ribosomal_L23	0.0184	34	noClan	TNF	FALSE	0	CL0100	FALSE	0	0	0	1	domain not found in any hits						NP_005083.2	0	0	0	0	0	0	0	0	0	0	0	0	0	0	0
NP_004993.1	IFN-gamma	0.0085	18	CL0053	Epimerase	FALSE	0	CL0063	FALSE	0	0	0	1	domain not found in any hits						NP_004444.2	0	0	0	0	0	0	0	0	0	0	0	0	0	0	0
NP_004993.1	DnaJ_C	0.5032	40	noClan	Epimerase	FALSE	0	CL0063	FALSE	0	0	0	1	domain not found in any hits						NP_004993.1	0	0	0	0	0	0	0	0	0	0	0	0	0	0	0
NP_004444.2	XPG_I	0.0318	39	noClan	DAO	FALSE	0	CL0063	FALSE	0	0	0	1	domain not found in any hits						NP_006146.1	0	0	0	0	0	0	0	0	0	0	0	0	0	0	0
NP_004444.2	PRC	0.2397	38	noClan	DAO	FALSE	0	CL0063	FALSE	0	0	0	1	domain not found in any hits						NP_004444.2	0	0	0	0	0	0	0	0	0	0	0	0	0	0	0
NP_004395.1	ABC_tran	8.62e-07	7.5	CL0023	MMR_HSR1	FALSE	0	CL0017	FALSE	0	1	0	0	domain not found in any hits						NP_006473.2	0	0	0	0	0	0	0	0	0	0	0	0	0	0	0
NP_003574.1	Ribosomal_S28e	1.16e-05	34	noClan	APH	FALSE	0	CL0016	FALSE	0	1	0	0	domain not found in any hits						NP_003495.1	0	0	0	0	0	0	0	0	0	0	0	0	0	0	0
NP_003495.1	Arg_repressor_C	0.0157	48	noClan	DHH	FALSE	0	noClan	TRUE	0	0	0	1	domain not found in any hits						notFound	0	0	0	0	0	0	0	0	0	0	0	0	0	0	0
NP_003436.2	zf-C2HC	0.0679	34	noClan	PHD	FALSE	0	noClan	TRUE	0	0	0	1	domain not found in any hits						NP_877420.1	0	0	0	0	0	0	0	0	0	0	0	0	0	0	0
NP_003436.2	zf-CCHC	0.1652	39	noClan	PHD	FALSE	0	noClan	TRUE	0	0	0	1	domain not found in any hits						notFound	0	0	0	0	0	0	0	0	0	0	0	0	0	0	0
NP_003321.3	PASTA	3.69e-07	48	noClan	DAO	FALSE	0	CL0063	FALSE	0	1	0	0	domain not found in any hits						NP_663306.1	0	0	0	0	0	0	0	0	0	0	0	0	0	0	0
NP_003321.3	Glyco_transf_28	0.0109	25	CL0113	DAO	FALSE	0	CL0063	FALSE	0	0	0	1	domain not found in any hits						NP_877420.1	0	0	0	0	0	0	0	0	0	0	0	0	0	0	0
NP_003321.3	Pep_deformylase	0.0033	46	noClan	DAO	FALSE	0	CL0063	FALSE	0	0	0	1	domain not found in any hits						NP_877420.1	0	0	0	0	0	0	0	0	0	0	0	0	0	0	0
NP_003179.1	POR_N	0.0377	49	CL0254	APH	FALSE	0	CL0016	FALSE	0	0	0	1	domain not found in any hits						NP_002960.2	0	0	0	0	0	0	0	0	0	0	0	0	0	0	0
NP_002960.2	Transposase_Tn5	0.2443	39	noClan	APH	FALSE	0	CL0016	FALSE	0	0	0	1	domain not found in any hits						NP_859531.1	0	0	0	0	0	0	0	0	0	0	0	0	0	0	0
NP_002544.1	PGAM	0.0093	23	CL0071	DEAD	FALSE	0	CL0008	FALSE	0	0	0	1	domain not found in any hits						NP_996671.1	0	0	0	0	0	0	0	0	0	0	0	0	0	0	0
NP_002544.1	TCTP	0.0196	38	CL0080	DEAD	FALSE	0	CL0008	FALSE	0	0	0	1	domain not found in any hits						NP_859531.1	0	0	0	0	0	0	0	0	0	0	0	0	0	0	0
NP_002544.1	SRP_SPB	0.0141	43	noClan	DEAD	FALSE	0	CL0008	FALSE	0	0	0	1	domain not found in any hits						NP_859531.1	0	0	0	0	0	0	0	0	0	0	0	0	0	0	0
NP_002544.1	ANTAR	0.0431	49	noClan	DEAD	FALSE	0	CL0008	FALSE	0	0	0	1	domain not found in any hits						NP_859531.1	0	0	0	0	0	0	0	0	0	0	0	0	0	0	0
NP_002524.2	Esterase	9.06e-09	9.4	CL0028	Sigma54_activat	FALSE	0	CL0023	FALSE	0	1	0	0	domain not found in any hits						NP_976226.1	0	0	0	0	0	0	0	0	0	0	0	0	0	0	0
NP_002392.2	LEM	3.48e-08	29	noClan	APH	FALSE	0	CL0016	FALSE	0	1	0	0	domain not found in any hits						NP_002013.1	0	0	0	0	0	0	0	0	0	0	0	0	0	0	0
NP_002013.1	FUR	0.0208	47	CL0123	DAO	FALSE	0	CL0063	FALSE	0	0	0	1	domain not found in any hits						NP_002012.1	0	0	0	0	0	0	0	0	0	0	0	0	0	0	0
NP_002013.1	Seryl_tRNA_N	0.0773	42	noClan	DAO	FALSE	0	CL0063	FALSE	0	0	0	1	domain not found in any hits						NP_002013.1	0	0	0	0	0	0	0	0	0	0	0	0	0	0	0
NP_002012.1	Binary_toxA	0.0157	40	CL0084	DAO	FALSE	0	CL0063	FALSE	0	0	0	1	domain not found in any hits						notFound	0	0	0	0	0	0	0	0	0	0	0	0	0	0	0
NP_002012.1	RuvB_N	0.0866	44	noClan	DAO	FALSE	0	CL0063	FALSE	0	0	0	1	domain not found in any hits						NP_002012.1	0	0	0	0	0	0	0	0	0	0	0	0	0	0	0
NP_002012.1	VHP	0.09	24	noClan	DAO	FALSE	0	CL0063	FALSE	0	0	0	1	domain not found in any hits						NP_002012.1	0	0	0	0	0	0	0	0	0	0	0	0	0	0	0
NP_002012.1	CX	0.195	42	noClan	DAO	FALSE	0	CL0063	FALSE	0	0	0	1	domain not found in any hits						NP_002012.1	0	0	0	0	0	0	0	0	0	0	0	0	0	0	0
NP_002012.1	Fn_bind	0.2994	7.6	noClan	DAO	FALSE	0	CL0063	FALSE	0	0	0	1	domain not found in any hits						NP_002012.1	0	0	0	0	0	0	0	0	0	0	0	0	0	0	0
NP_001879.1	SCP2	0.007	40	noClan	Shikimate_DH	FALSE	0	CL0063	FALSE	0	0	0	1	domain not found in any hits						NP_001879.1	0	0	0	0	0	0	0	0	0	0	0	0	0	0	0
NP_001879.1	Thymidylate_kin	0.0092	17	noClan	Shikimate_DH	FALSE	0	CL0063	FALSE	0	0	0	1	domain not found in any hits						NP_001879.1	0	0	0	0	0	0	0	0	0	0	0	0	0	0	0
NP_001560.2	EGF	0.0074	49	CL0001	APH	FALSE	0	CL0016	FALSE	0	0	0	1	domain not found in any hits						NP_001560.2	0	0	0	0	0	0	0	0	0	0	0	0	0	0	0
NP_001560.2	Chitin_bind_1	0.0175	40	noClan	APH	FALSE	0	CL0016	FALSE	0	0	0	1	domain not found in any hits						NP_001560.2	0	0	0	0	0	0	0	0	0	0	0	0	0	0	0
NP_001560.2	VOMI	0.0817	34	noClan	APH	FALSE	0	CL0016	FALSE	0	0	0	1	domain not found in any hits						NP_001560.2	0	0	0	0	0	0	0	0	0	0	0	0	0	0	0
NP_001452.1	BPL_LipA_LipB	0.4337	49	CL0040	DAO	FALSE	0	CL0063	FALSE	0	0	0	1	domain not found in any hits						NP_001452.1	0	0	0	0	0	0	0	0	0	0	0	0	0	0	0
NP_001452.1	Dynein_light	0.0484	12	noClan	DAO	FALSE	0	CL0063	FALSE	0	0	0	1	domain not found in any hits						NP_001452.1	0	0	0	0	0	0	0	0	0	0	0	0	0	0	0
NP_001451.1	SKI	1.98e-05	41	CL0023	DAO	FALSE	0	CL0063	FALSE	0	1	0	0	domain not found in any hits						NP_001451.1	0	0	0	0	0	0	0	0	0	0	0	0	0	0	0
NP_001451.1	DJ-1_PfpI	0.0484	10	CL0014	DAO	FALSE	0	CL0063	FALSE	0	0	0	1	domain not found in any hits						NP_001451.1	0	0	0	0	0	0	0	0	0	0	0	0	0	0	0
NP_001451.1	Multi_Drug_Res	0.9719	8.3	CL0184	DAO	FALSE	0	CL0063	FALSE	0	0	0	1	domain not found in any hits						NP_001451.1	0	0	0	0	0	0	0	0	0	0	0	0	0	0	0
NP_001092284.1	ETX_MTX2	0.0156	45	noClan	MMR_HSR1	FALSE	0	CL0017	FALSE	0	0	0	1	domain not found in any hits						NP_001092284.1	0	0	0	0	0	0	0	0	0	0	0	0	0	0	0
NP_001091993.1	Conotoxin	0.5256	46	noClan	Semialdhyde_dh	FALSE	0	CL0063	FALSE	0	0	0	1	domain not found in any hits						NP_006401.3	0	0	0	0	0	0	0	0	0	0	0	0	0	0	0
NP_001091992.1	Conotoxin	0.6334	46	noClan	Semialdhyde_dh	FALSE	0	CL0063	FALSE	0	0	0	1	domain not found in any hits						NP_006401.3	0	0	0	0	0	0	0	0	0	0	0	0	0	0	0
NP_001091991.1	Conotoxin	0.7014	46	noClan	Semialdhyde_dh	FALSE	0	CL0063	FALSE	0	0	0	1	domain not found in any hits						NP_006401.3	0	0	0	0	0	0	0	0	0	0	0	0	0	0	0
NP_001091990.1	Conotoxin	0.6932	46	noClan	Semialdhyde_dh	FALSE	0	CL0063	FALSE	0	0	0	1	domain not found in any hits						NP_006401.3	0	0	0	0	0	0	0	0	0	0	0	0	0	0	0
NP_001087240.1	Glyco_transf_28	0.0067	25	CL0113	DAO	FALSE	0	CL0063	FALSE	0	0	0	1	domain not found in any hits						NP_877420.1	0	0	0	0	0	0	0	0	0	0	0	0	0	0	0
NP_001087240.1	Pep_deformylase	0.0034	46	noClan	DAO	FALSE	0	CL0063	FALSE	0	0	0	1	domain not found in any hits						NP_877420.1	0	0	0	0	0	0	0	0	0	0	0	0	0	0	0
NP_001078958.2	Conotoxin	0.4153	12	noClan	CS	FALSE	0	CL0190	FALSE	0	0	0	1	domain not found in any hits						notFound	0	0	0	0	0	0	0	0	0	0	0	0	0	0	0
NP_001076777.1	L27	0.3608	29	noClan	PAAD_DAPIN	FALSE	0	CL0041	FALSE	0	0	0	1	domain not found in any hits						notFound	0	0	0	0	0	0	0	0	0	0	0	0	0	0	0
NP_001035917.1	NifU_N	0.3122	46	CL0233	APH	FALSE	0	CL0016	FALSE	0	0	0	1	domain not found in any hits						NP_057626.2	0	0	0	0	0	0	0	0	0	0	0	0	0	0	0
NP_001028225.1	HisKA	0.2782	38	CL0025	AAA	FALSE	0	CL0023	FALSE	0	0	0	1	domain not found in any hits						NP_127499.1	0	0	0	0	0	0	0	0	0	0	0	0	0	0	0
NP_001028225.1	YjeF_N	0.1193	33	noClan	AAA	FALSE	0	CL0023	FALSE	0	0	0	1	domain not found in any hits						NP_127499.1	0	0	0	0	0	0	0	0	0	0	0	0	0	0	0
NP_001026879.1	CBM_3	0.0246	32	CL0203	DAO	FALSE	0	CL0063	FALSE	0	0	0	1	domain not found in any hits						NP_060833.1	0	0	0	0	0	0	0	0	0	0	0	0	0	0	0
NP_001026879.1	Apocytochr_F_C	0.0085	39	noClan	DAO	FALSE	0	CL0063	FALSE	0	0	0	1	domain not found in any hits						NP_060833.1	0	0	0	0	0	0	0	0	0	0	0	0	0	0	0
NP_001026879.1	Viral_helicase1	0.0169	23	noClan	DAO	FALSE	0	CL0063	FALSE	0	0	0	1	domain not found in any hits						NP_060833.1	0	0	0	0	0	0	0	0	0	0	0	0	0	0	0
NP_001026879.1	fn2	0.0755	45	noClan	DAO	FALSE	0	CL0063	FALSE	0	0	0	1	domain not found in any hits						NP_060833.1	0	0	0	0	0	0	0	0	0	0	0	0	0	0	0
NP_001026879.1	TP6A_N	0.4405	49	noClan	DAO	FALSE	0	CL0063	FALSE	0	0	0	1	domain not found in any hits						NP_060833.1	0	0	0	0	0	0	0	0	0	0	0	0	0	0	0
NP_001026879.1	zf-C2HC	0.7394	35	noClan	DAO	FALSE	0	CL0063	FALSE	0	0	0	1	domain not found in any hits						NP_060833.1	0	0	0	0	0	0	0	0	0	0	0	0	0	0	0
NP_001020414.1	EGF	0.000588792	49	CL0001	APH	FALSE	0	CL0016	FALSE	0	1	0	0	domain not found in any hits						NP_001560.2	0	0	0	0	0	0	0	0	0	0	0	0	0	0	0
NP_001020414.1	Chitin_bind_1	0.0301	40	noClan	APH	FALSE	0	CL0016	FALSE	0	0	0	1	domain not found in any hits						NP_001560.2	0	0	0	0	0	0	0	0	0	0	0	0	0	0	0
NP_001020414.1	VOMI	0.1064	34	noClan	APH	FALSE	0	CL0016	FALSE	0	0	0	1	domain not found in any hits						NP_001560.2	0	0	0	0	0	0	0	0	0	0	0	0	0	0	0
NP_001020413.1	EGF	0.00186645	49	CL0001	APH	FALSE	0	CL0016	FALSE	0	0	0	1	domain not found in any hits						NP_001560.2	0	0	0	0	0	0	0	0	0	0	0	0	0	0	0
NP_001020413.1	Chitin_bind_1	0.0131	40	noClan	APH	FALSE	0	CL0016	FALSE	0	0	0	1	domain not found in any hits						NP_001560.2	0	0	0	0	0	0	0	0	0	0	0	0	0	0	0
NP_001020413.1	VOMI	0.0832	34	noClan	APH	FALSE	0	CL0016	FALSE	0	0	0	1	domain not found in any hits						NP_001560.2	0	0	0	0	0	0	0	0	0	0	0	0	0	0	0
NP_001018056.1	ThiS	2.85e-06	27	CL0072	APH	FALSE	0	CL0016	FALSE	0	1	0	0	domain not found in any hits						NP_079328.3	0	0	0	0	0	0	0	0	0	0	0	0	0	0	0
NP_001015891.1	ADK	1.68e-23	0.45	noClan	SKI	FALSE	0	CL0023	FALSE	0	1	0	0	domain not found in any hits						notFound	0	0	0	0	0	0	0	0	0	0	0	0	0	0	0
NP_001015891.1	Thymidylate_kin	2.65e-09	3.7	noClan	SKI	FALSE	0	CL0023	FALSE	0	1	0	0	domain not found in any hits						notFound	0	0	0	0	0	0	0	0	0	0	0	0	0	0	0
NP_001015891.1	ITAM	0.6088	44	noClan	SKI	FALSE	0	CL0023	FALSE	0	0	0	1	domain not found in any hits						notFound	0	0	0	0	0	0	0	0	0	0	0	0	0	0	0
NP_001014444.1	SCP2	0.0114	40	noClan	Shikimate_DH	FALSE	0	CL0063	FALSE	0	0	0	1	domain not found in any hits						NP_001879.1	0	0	0	0	0	0	0	0	0	0	0	0	0	0	0
NP_001014444.1	Thymidylate_kin	0.0153	17	noClan	Shikimate_DH	FALSE	0	CL0063	FALSE	0	0	0	1	domain not found in any hits						NP_001879.1	0	0	0	0	0	0	0	0	0	0	0	0	0	0	0
NP_001012771.1	Bowman-Birk_leg	0.0916	9.9	noClan	zf-C2H2	FALSE	0	noClan	TRUE	0	0	0	1	domain not found in any hits						notFound	0	0	0	0	0	0	0	0	0	0	0	0	0	0	0
NP_001008491.1	ABC_tran	0.000159679	7.5	CL0023	MMR_HSR1	FALSE	0	CL0017	FALSE	0	1	0	0	domain not found in any hits						NP_003933.1	0	0	0	0	0	0	0	0	0	0	0	0	0	0	0
NP_001008491.1	UcrQ	0.0029	37	noClan	MMR_HSR1	FALSE	0	CL0017	FALSE	0	0	0	1	domain not found in any hits						NP_003933.1	0	0	0	0	0	0	0	0	0	0	0	0	0	0	0
NP_001008491.1	PRK	0.0041	39	noClan	MMR_HSR1	FALSE	0	CL0017	FALSE	0	0	0	1	domain not found in any hits						NP_003933.1	0	0	0	0	0	0	0	0	0	0	0	0	0	0	0
NP_001008491.1	Ribosomal_L12	0.0124	41	noClan	MMR_HSR1	FALSE	0	CL0017	FALSE	0	0	0	1	domain not found in any hits						NP_003933.1	0	0	0	0	0	0	0	0	0	0	0	0	0	0	0
NP_001008491.1	zf-CCCH	0.2515	23	noClan	MMR_HSR1	FALSE	0	CL0017	FALSE	0	0	0	1	domain not found in any hits						NP_003933.1	0	0	0	0	0	0	0	0	0	0	0	0	0	0	0
NP_001008491.1	UPF0066	0.4473	10	noClan	MMR_HSR1	FALSE	0	CL0017	FALSE	0	0	0	1	domain not found in any hits						NP_003933.1	0	0	0	0	0	0	0	0	0	0	0	0	0	0	0
NP_001006945.1	Met_synt_B12	0.0208	35	noClan	APH	FALSE	0	CL0016	FALSE	0	0	0	1	domain not found in any hits						NP_003933.1	0	0	0	0	0	0	0	0	0	0	0	0	0	0	0
NP_001006945.1	TFIIS	0.0326	18	noClan	APH	FALSE	0	CL0016	FALSE	0	0	0	1	domain not found in any hits						NP_003933.1	0	0	0	0	0	0	0	0	0	0	0	0	0	0	0
NP_000704.1	HGTP_anticodon	3.7e-05	35	noClan	Epimerase	FALSE	0	CL0063	FALSE	0	1	0	0	domain not found in any hits						NP_000704.1	0	0	0	0	0	0	0	0	0	0	0	0	0	0	0
NP_000704.1	MGS	0.0279	27	noClan	Epimerase	FALSE	0	CL0063	FALSE	0	0	0	1	domain not found in any hits						NP_000704.1	0	0	0	0	0	0	0	0	0	0	0	0	0	0	0
NP_000483.3	zf-C3HC4	0.0959	40	CL0229	MMR_HSR1	FALSE	0	CL0017	FALSE	0	0	0	1	domain not found in any hits						NP_000483.3	0	0	0	0	0	0	0	0	0	0	0	0	0	0	0
NP_000483.3	Fn_bind	0.3855	18	noClan	MMR_HSR1	FALSE	0	CL0017	FALSE	0	0	0	1	domain not found in any hits						NP_000483.3	0	0	0	0	0	0	0	0	0	0	0	0	0	0	0
NP_000161.2	SurE	0.0059	19	noClan	Beta_elim_lyase	FALSE	0	CL0061	FALSE	0	0	0	1	domain not found in any hits						NP_000161.2	0	0	0	0	0	0	0	0	0	0	0	0	0	0	0
																								274	217	116	103	76	32	9	8	0	70	22	2

## Sheet: HMMerThread old
Protein ID	Pfam Domain	p-value	e-value	Clan	Expected	Is Expected	WeakDomainSet	Expected Clan	Is Clan	TP	FP	FN	TN
NP_000161.2	Beta_elim_lyase	1e-06	43	CL0061	Beta_elim_lyase	TRUE	1	CL0061	TRUE	1	0	0	0			Threshold	0.001
NP_000204.3	EGF	1e-06	50	CL0001	EGF	TRUE	1	CL0001	TRUE	1	0	0	0
NP_000229.1	PAS	1e-06	7.3e-09	CL0183	PAS	TRUE	1	CL0183	TRUE	1	0	0	0
NP_000560.5	ig	1e-06	39	CL0011	ig	TRUE	1	CL0011	TRUE	1	0	0	0
NP_000704.1	Epimerase	1e-06	0.34	CL0063	Epimerase	TRUE	1	CL0063	TRUE	1	0	0	0			True Positives	186
NP_001010851.1	zf-C2H2	1e-06	29	noClan	zf-C2H2	TRUE	1	noClan	TRUE	1	0	0	0			False Positives	53
NP_001013012.1	BAR	1e-06	0.24	CL0145	BAR	TRUE	1	CL0145	TRUE	1	0	0	0			False Negatives	197
NP_001014444.1	Shikimate_DH	1e-06	1.3	CL0063	Shikimate_DH	TRUE	1	CL0063	TRUE	1	0	0	0			True Negatives	781
NP_001015891.1	SKI	1e-06	23	CL0023	SKI	TRUE	1	CL0023	TRUE	1	0	0	0			Total	1217
NP_001020766.1	BAR	1e-06	2.1	CL0145	BAR	TRUE	1	CL0145	TRUE	1	0	0	0
NP_001026835.1	zf-C2H2	1e-06	4.2e-59	noClan	zf-C2H2	TRUE	1	noClan	TRUE	1	0	0	0
NP_001026879.1	DAO	1e-06	4.9	CL0063	DAO	TRUE	1	CL0063	TRUE	1	0	0	0			True Positive Rate	0.48564	tp/(tp+fn)
NP_001026886.1	tRNA_anti	1e-06	1.8	CL0021	tRNA_anti	TRUE	1	CL0021	TRUE	1	0	0	0			False Positive Rate	0.0635492	fp/(fp+tn)
NP_001027449.1	PG_binding_1	1e-06	24	CL0244	PG_binding_1	TRUE	1	CL0244	TRUE	1	0	0	0
NP_001032309.2	zf-C2H2	1e-06	5.8	noClan	zf-C2H2	TRUE	1	noClan	TRUE	1	0	0	0			Precision	0.778243	tp/(tp+fp)
NP_001034302.1	ig	1e-06	43	CL0011	ig	TRUE	1	CL0011	TRUE	1	0	0	0			Recall	0.48564	tp/(tp+fn)
NP_001035787.1	UQ_con	1e-06	34	CL0208	UQ_con	TRUE	1	CL0208	TRUE	1	0	0	0			Accuracy	0.794577	(tp+tn)/(tp+tn+fp+fn)
NP_001070143.1	zf-C2H2	1e-06	7.8	noClan	zf-C2H2	TRUE	1	noClan	TRUE	1	0	0	0
NP_001075106.1	ig	1e-06	32	CL0011	ig	TRUE	1	CL0011	TRUE	1	0	0	0
NP_001075107.1	ig	1e-06	38	CL0011	ig	TRUE	1	CL0011	TRUE	1	0	0	0
NP_001075108.1	ig	1e-06	3.5	CL0011	ig	TRUE	1	CL0011	TRUE	1	0	0	0
NP_001076777.1	PAAD_DAPIN	1e-06	19	CL0041	PAAD_DAPIN	TRUE	1	CL0041	TRUE	1	0	0	0
NP_001078958.2	CS	1e-06	12	CL0190	CS	TRUE	1	CL0190	TRUE	1	0	0	0
NP_001092742.1	F5_F8_type_C	1e-06	0.00025	CL0202	F5_F8_type_C	TRUE	1	CL0202	TRUE	1	0	0	0
NP_001093867.1	RA	1e-06	39	CL0072	RA	TRUE	1	CL0072	TRUE	1	0	0	0
NP_001380.2	ig	1e-06	17	CL0011	ig	TRUE	1	CL0011	TRUE	1	0	0	0
NP_001618.2	ig	1e-06	0.76	CL0011	ig	TRUE	1	CL0011	TRUE	1	0	0	0
NP_001656.2	GTP_EFTU	1e-06	8.8	CL0017	GTP_EFTU	TRUE	1	CL0017	TRUE	1	0	0	0
NP_001703.2	ig	1e-06	49	CL0011	ig	TRUE	1	CL0011	TRUE	1	0	0	0
NP_001719.2	ig	1e-06	24	CL0011	ig	TRUE	1	CL0011	TRUE	1	0	0	0
NP_001762.1	ig	1e-06	9.6	CL0011	ig	TRUE	1	CL0011	TRUE	1	0	0	0
NP_001807.2	ig	1e-06	0.06	CL0011	ig	TRUE	1	CL0011	TRUE	1	0	0	0
NP_002011.2	ig	1e-06	42	CL0011	ig	TRUE	1	CL0011	TRUE	1	0	0	0
NP_002013.1	DAO	1e-06	49	CL0063	DAO	TRUE	1	CL0063	TRUE	1	0	0	0
NP_002352.1	ig	1e-06	4.9	CL0011	ig	TRUE	1	CL0011	TRUE	1	0	0	0
NP_002413.1	PG_binding_1	1e-06	9.2e-07	CL0244	PG_binding_1	TRUE	1	CL0244	TRUE	1	0	0	0
NP_002417.2	PG_binding_1	1e-06	6.8	CL0244	PG_binding_1	TRUE	1	CL0244	TRUE	1	0	0	0
NP_002419.1	PG_binding_1	1e-06	47	CL0244	PG_binding_1	TRUE	1	CL0244	TRUE	1	0	0	0
NP_002568.2	APH	1e-06	0.0075	CL0016	APH	TRUE	1	CL0016	TRUE	1	0	0	0
NP_002776.2	ig	1e-06	12	CL0011	ig	TRUE	1	CL0011	TRUE	1	0	0	0
NP_003062.2	DEAD	1e-06	0.54	CL0008	DEAD	TRUE	1	CL0008	TRUE	1	0	0	0
NP_003429.1	zf-C2H2	1e-06	14	noClan	zf-C2H2	TRUE	1	noClan	TRUE	1	0	0	0
NP_004061.3	CBS	1e-06	24	noClan	CBS	TRUE	1	noClan	TRUE	1	0	0	0
NP_004153.2	GTP_EFTU	1e-06	43	CL0017	GTP_EFTU	TRUE	1	CL0017	TRUE	1	0	0	0
NP_004624.1	ig	1e-06	13	CL0011	ig	TRUE	1	CL0011	TRUE	1	0	0	0
NP_004637.1	ig	1e-06	30	CL0011	ig	TRUE	1	CL0011	TRUE	1	0	0	0
NP_004905.2	GTP_EFTU	1e-06	49	CL0017	GTP_EFTU	TRUE	1	CL0017	TRUE	1	0	0	0
NP_004986.1	PG_binding_1	1e-06	45	CL0244	PG_binding_1	TRUE	1	CL0244	TRUE	1	0	0	0
NP_004993.1	Epimerase	1e-06	24	CL0063	Epimerase	TRUE	1	CL0063	TRUE	1	0	0	0
NP_005083.1	TNF	1e-06	23	CL0100	TNF	TRUE	1	CL0100	TRUE	1	0	0	0
NP_005202.2	ig	1e-06	50	CL0011	ig	TRUE	1	CL0011	TRUE	1	0	0	0
NP_005267.2	F420_oxidored	1e-06	28	CL0063	F420_oxidored	TRUE	1	CL0063	TRUE	1	0	0	0
NP_005679.2	SMC_N	1e-06	33	CL0023	SMC_N	TRUE	1	CL0023	TRUE	1	0	0	0
NP_005932.2	PG_binding_1	1e-06	14	CL0244	PG_binding_1	TRUE	1	CL0244	TRUE	1	0	0	0
NP_006198.1	ig	1e-06	8.2	CL0011	ig	TRUE	1	CL0011	TRUE	1	0	0	0
NP_006320.2	EGF	1e-06	49	CL0001	EGF	TRUE	1	CL0001	TRUE	1	0	0	0
NP_006491.2	ig	1e-06	32	CL0011	ig	TRUE	1	CL0011	TRUE	1	0	0	0
NP_006517.1	zf-C2H2	1e-06	4.2	noClan	zf-C2H2	TRUE	1	noClan	TRUE	1	0	0	0
NP_006660.3	ig	1e-06	1.1	CL0011	ig	TRUE	1	CL0011	TRUE	1	0	0	0
NP_006681.1	PG_binding_1	1e-06	47	CL0244	PG_binding_1	TRUE	1	CL0244	TRUE	1	0	0	0
NP_006781.1	ig	1e-06	0.74	CL0011	ig	TRUE	1	CL0011	TRUE	1	0	0	0
NP_006855.2	ig	1e-06	0.46	CL0011	ig	TRUE	1	CL0011	TRUE	1	0	0	0
NP_006859.2	GTP_EFTU	1e-06	0.42	CL0017	GTP_EFTU	TRUE	1	CL0017	TRUE	1	0	0	0
NP_008821.1	ig	1e-06	18	CL0011	ig	TRUE	1	CL0011	TRUE	1	0	0	0
NP_008836.2	ig	1e-06	24	CL0011	ig	TRUE	1	CL0011	TRUE	1	0	0	0
NP_008954.2	RA	1e-06	29	CL0072	RA	TRUE	1	CL0072	TRUE	1	0	0	0
NP_009041.2	CbiA	1e-06	2.8	noClan	CbiA	TRUE	1	noClan	TRUE	1	0	0	0
NP_009060.2	zf-C2H2	1e-06	24	noClan	zf-C2H2	TRUE	1	noClan	TRUE	1	0	0	0
NP_009142.2	RA	1e-06	50	CL0072	RA	TRUE	1	CL0072	TRUE	1	0	0	0
NP_036357.1	CbiA	1e-06	35	noClan	CbiA	TRUE	1	noClan	TRUE	1	0	0	0
NP_036426.3	RA	1e-06	0.5	CL0072	RA	TRUE	1	CL0072	TRUE	1	0	0	0
NP_036534.1	BAR	1e-06	1.5	CL0145	BAR	TRUE	1	CL0145	TRUE	1	0	0	0
NP_036604.2	CS	1e-06	45	CL0190	CS	TRUE	1	CL0190	TRUE	1	0	0	0
NP_037387.2	F5_F8_type_C	1e-06	48	CL0202	F5_F8_type_C	TRUE	1	CL0202	TRUE	1	0	0	0
NP_038475.2	EGF	1e-06	3.5	CL0001	EGF	TRUE	1	CL0001	TRUE	1	0	0	0
NP_039249.1	NAD_binding_1	1e-06	50	CL0091	NAD_binding_1	TRUE	1	CL0091	TRUE	1	0	0	0
NP_055262.1	BAR	1e-06	35	CL0145	BAR	TRUE	1	CL0145	TRUE	1	0	0	0
NP_055543.1	RA	1e-06	39	CL0072	RA	TRUE	1	CL0072	TRUE	1	0	0	0
NP_055737.1	AAA	1e-06	21	CL0023	AAA	TRUE	1	CL0023	TRUE	1	0	0	0
NP_055836.1	zf-C2H2	1e-06	2.2	noClan	zf-C2H2	TRUE	1	noClan	TRUE	1	0	0	0
NP_056074.1	ig	1e-06	13	CL0011	ig	TRUE	1	CL0011	TRUE	1	0	0	0
NP_056276.1	zf-C2H2	1e-06	30	noClan	zf-C2H2	TRUE	1	noClan	TRUE	1	0	0	0
NP_056296.1	zf-C2H2	1e-06	16	noClan	zf-C2H2	TRUE	1	noClan	TRUE	1	0	0	0
NP_057168.1	GTP_EFTU	1e-06	41	CL0017	GTP_EFTU	TRUE	1	CL0017	TRUE	1	0	0	0
NP_057210.2	F5_F8_type_C	1e-06	18	CL0202	F5_F8_type_C	TRUE	1	CL0202	TRUE	1	0	0	0
NP_057239.4	PG_binding_1	1e-06	36	CL0244	PG_binding_1	TRUE	1	CL0244	TRUE	1	0	0	0
NP_057479.2	CS	1e-06	0.21	CL0190	CS	TRUE	1	CL0190	TRUE	1	0	0	0
NP_057627.2	ig	1e-06	32	CL0011	ig	TRUE	1	CL0011	TRUE	1	0	0	0
NP_057631.1	efhand	1e-06	40	CL0220	efhand	TRUE	1	CL0220	TRUE	1	0	0	0
NP_060034.9	EGF	1e-06	3.7	CL0001	EGF	TRUE	1	CL0001	TRUE	1	0	0	0
NP_060107.3	zf-C2H2	1e-06	28	noClan	zf-C2H2	TRUE	1	noClan	TRUE	1	0	0	0
NP_060651.2	zf-C2H2	1e-06	29	noClan	zf-C2H2	TRUE	1	noClan	TRUE	1	0	0	0
NP_060667.2	zf-C2H2	1e-06	31	noClan	zf-C2H2	TRUE	1	noClan	TRUE	1	0	0	0
NP_060710.2	ig	1e-06	30	CL0011	ig	TRUE	1	CL0011	TRUE	1	0	0	0
NP_060784.3	UQ_con	1e-06	13	CL0208	UQ_con	TRUE	1	CL0208	TRUE	1	0	0	0
NP_060833.1	DAO	1e-06	4.1e-06	CL0063	DAO	TRUE	1	CL0063	TRUE	1	0	0	0
NP_060918.2	Adaptin_N	1e-06	0.32	CL0019	Adaptin_N	TRUE	1	CL0019	TRUE	1	0	0	0
NP_062548.1	ig	1e-06	3.7e-08	CL0011	ig	TRUE	1	CL0011	TRUE	1	0	0	0
NP_062550.2	ig	1e-06	1.6e-06	CL0011	ig	TRUE	1	CL0011	TRUE	1	0	0	0
NP_064510.1	ig	1e-06	40	CL0011	ig	TRUE	1	CL0011	TRUE	1	0	0	0
NP_064580.2	Epimerase	1e-06	7.1	CL0063	Epimerase	TRUE	1	CL0063	TRUE	1	0	0	0
NP_065201.1	RGS	1e-06	20	CL0272	RGS	TRUE	1	CL0272	TRUE	1	0	0	0
NP_065832.1	zf-C2H2	1e-06	1.8	noClan	zf-C2H2	TRUE	1	noClan	TRUE	1	0	0	0
NP_066296.2	ig	1e-06	11	CL0011	ig	TRUE	1	CL0011	TRUE	1	0	0	0
NP_066299.2	efhand	1e-06	6.5	CL0220	efhand	TRUE	1	CL0220	TRUE	1	0	0	0
NP_066923.3	Beta_elim_lyase	1e-06	16	CL0061	Beta_elim_lyase	TRUE	1	CL0061	TRUE	1	0	0	0
NP_067073.1	ig	1e-06	15	CL0011	ig	TRUE	1	CL0011	TRUE	1	0	0	0
NP_068813.1	SEA	1e-06	29	noClan	SEA	TRUE	1	noClan	TRUE	1	0	0	0
NP_068834.2	zf-C2H2	1e-06	43	noClan	zf-C2H2	TRUE	1	noClan	TRUE	1	0	0	0
NP_071405.2	PG_binding_1	1e-06	2.7	CL0244	PG_binding_1	TRUE	1	CL0244	TRUE	1	0	0	0
NP_071418.2	cNMP_binding	1e-06	13	noClan	cNMP_binding	TRUE	1	noClan	TRUE	1	0	0	0
NP_071445.1	CARD	1e-06	7.4e-08	CL0041	CARD	TRUE	1	CL0041	TRUE	1	0	0	0
NP_071908.2	AhpC-TSA	1e-06	43	CL0172	AhpC-TSA	TRUE	1	CL0172	TRUE	1	0	0	0
NP_071926.4	RA	1e-06	22	CL0072	RA	TRUE	1	CL0072	TRUE	1	0	0	0
NP_072086.2	PG_binding_1	1e-06	50	CL0244	PG_binding_1	TRUE	1	CL0244	TRUE	1	0	0	0
NP_075595.1	ig	1e-06	0.032	CL0011	ig	TRUE	1	CL0011	TRUE	1	0	0	0
NP_076973.1	tRNA_anti	1e-06	0.032	CL0021	tRNA_anti	TRUE	1	CL0021	TRUE	1	0	0	0
NP_077278.1	PG_binding_1	1e-06	0.00035	CL0244	PG_binding_1	TRUE	1	CL0244	TRUE	1	0	0	0
NP_077294.2	ig	1e-06	0.23	CL0011	ig	TRUE	1	CL0011	TRUE	1	0	0	0
NP_079428.1	CbiA	1e-06	36	noClan	CbiA	TRUE	1	noClan	TRUE	1	0	0	0
NP_079537.1	Activin_recp	1e-06	0.15	CL0117	Activin_recp	TRUE	1	CL0117	TRUE	1	0	0	0
NP_110406.1	PAS	1e-06	18	CL0183	PAS	TRUE	1	CL0183	TRUE	1	0	0	0
NP_112571.1	ig	1e-06	11	CL0011	ig	TRUE	1	CL0011	TRUE	1	0	0	0
NP_114418.2	ig	1e-06	0.31	CL0011	ig	TRUE	1	CL0011	TRUE	1	0	0	0
NP_114439.1	zf-C2H2	1e-06	45	noClan	zf-C2H2	TRUE	1	noClan	TRUE	1	0	0	0
NP_115499.4	ig	1e-06	44	CL0011	ig	TRUE	1	CL0011	TRUE	1	0	0	0
NP_115604.1	Epimerase	1e-06	11	CL0063	Epimerase	TRUE	1	CL0063	TRUE	1	0	0	0
NP_115709.3	AhpC-TSA	1e-06	16	CL0172	AhpC-TSA	TRUE	1	CL0172	TRUE	1	0	0	0
NP_115746.1	zf-C2H2	1e-06	0.5	noClan	zf-C2H2	TRUE	1	noClan	TRUE	1	0	0	0
NP_116127.3	ig	1e-06	0.27	CL0011	ig	TRUE	1	CL0011	TRUE	1	0	0	0
NP_116166.6	ig	1e-06	41	CL0011	ig	TRUE	1	CL0011	TRUE	1	0	0	0
NP_127499.1	AAA	1e-06	9.1	CL0023	AAA	TRUE	1	CL0023	TRUE	1	0	0	0
NP_149981.2	zf-C2H2	1e-06	20	noClan	zf-C2H2	TRUE	1	noClan	TRUE	1	0	0	0
NP_258429.2	zf-C2H2	1e-06	0.27	noClan	zf-C2H2	TRUE	1	noClan	TRUE	1	0	0	0
NP_443125.1	F5_F8_type_C	1e-06	41	CL0202	F5_F8_type_C	TRUE	1	CL0202	TRUE	1	0	0	0
NP_443133.2	efhand	1e-06	9.1	CL0220	efhand	TRUE	1	CL0220	TRUE	1	0	0	0
NP_444256.3	ig	1e-06	20	CL0011	ig	TRUE	1	CL0011	TRUE	1	0	0	0
NP_542167.1	ig	1e-06	16	CL0011	ig	TRUE	1	CL0011	TRUE	1	0	0	0
NP_579813.1	ig	1e-06	0.5	CL0011	ig	TRUE	1	CL0011	TRUE	1	0	0	0
NP_612412.2	efhand	1e-06	0.27	CL0220	efhand	TRUE	1	CL0220	TRUE	1	0	0	0
NP_612456.1	zf-C2H2	1e-06	41	noClan	zf-C2H2	TRUE	1	noClan	TRUE	1	0	0	0
NP_620636.1	DEAD	1e-06	9.1	CL0008	DEAD	TRUE	1	CL0008	TRUE	1	0	0	0
NP_659499.1	zf-C2H2	1e-06	20	noClan	zf-C2H2	TRUE	1	noClan	TRUE	1	0	0	0
NP_660339.1	ig	1e-06	16	CL0011	ig	TRUE	1	CL0011	TRUE	1	0	0	0
NP_663696.1	BRCT	1e-06	20	noClan	BRCT	TRUE	1	noClan	TRUE	1	0	0	0
NP_671726.1	zf-C2H2	1e-06	35	noClan	zf-C2H2	TRUE	1	noClan	TRUE	1	0	0	0
NP_689569.2	zf-C2H2	1e-06	1.5	noClan	zf-C2H2	TRUE	1	noClan	TRUE	1	0	0	0
NP_689688.2	zf-C2H2	1e-06	0.22	noClan	zf-C2H2	TRUE	1	noClan	TRUE	1	0	0	0
NP_689785.1	SKI	1e-06	0.46	CL0023	SKI	TRUE	1	CL0023	TRUE	1	0	0	0
NP_689839.1	zf-C2H2	1e-06	0.19	noClan	zf-C2H2	TRUE	1	noClan	TRUE	1	0	0	0
NP_690883.1	EGF	1e-06	39	CL0001	EGF	TRUE	1	CL0001	TRUE	1	0	0	0
NP_722523.1	RGS	1e-06	11	CL0272	RGS	TRUE	1	CL0272	TRUE	1	0	0	0
NP_742053.1	PAS	1e-06	44	CL0183	PAS	TRUE	1	CL0183	TRUE	1	0	0	0
NP_775465.1	ig	1e-06	50	CL0011	ig	TRUE	1	CL0011	TRUE	1	0	0	0
NP_775756.3	zf-C2H2	1e-06	0.32	noClan	zf-C2H2	TRUE	1	noClan	TRUE	1	0	0	0
NP_775891.2	Glyco_hydro_20	1e-06	32	CL0058	Glyco_hydro_20	TRUE	1	CL0058	TRUE	1	0	0	0
NP_787068.3	zf-C2H2	1e-06	35	noClan	zf-C2H2	TRUE	1	noClan	TRUE	1	0	0	0
NP_796377.2	GTP_EFTU	1e-06	5.7	CL0017	GTP_EFTU	TRUE	1	CL0017	TRUE	1	0	0	0
NP_853556.1	AAA	1e-06	0.051	CL0023	AAA	TRUE	1	CL0023	TRUE	1	0	0	0
NP_871715.1	ig	1e-06	46	CL0011	ig	TRUE	1	CL0011	TRUE	1	0	0	0
NP_878911.1	zf-C2H2	1e-06	9	noClan	zf-C2H2	TRUE	1	noClan	TRUE	1	0	0	0
NP_932079.1	ig	1e-06	11	CL0011	ig	TRUE	1	CL0011	TRUE	1	0	0	0
NP_954649.2	ig	1e-06	9.3	CL0011	ig	TRUE	1	CL0011	TRUE	1	0	0	0
NP_997630.1	efhand	1e-06	38	CL0220	efhand	TRUE	1	CL0220	TRUE	1	0	0	0
XP_001126578.1	zf-C2H2	1e-06	16	noClan	zf-C2H2	TRUE	1	noClan	TRUE	1	0	0	0
XP_001126942.1	ig	1e-06	0.76	CL0011	ig	TRUE	1	CL0011	TRUE	1	0	0	0
XP_001127146.1	PH	1e-06	37	CL0266	PH	TRUE	1	CL0266	TRUE	1	0	0	0
XP_001131294.1	ig	1e-06	0.5	CL0011	ig	TRUE	1	CL0011	TRUE	1	0	0	0
XP_001131376.1	zf-C2H2	1e-06	35	noClan	zf-C2H2	TRUE	1	noClan	TRUE	1	0	0	0
XP_001133320.1	PG_binding_1	1e-06	4.2	CL0244	PG_binding_1	TRUE	1	CL0244	TRUE	1	0	0	0
XP_001133623.1	CS	1e-06	11	CL0190	CS	TRUE	1	CL0190	TRUE	1	0	0	0
XP_042978.5	RA	1e-06	2.6	CL0072	RA	TRUE	1	CL0072	TRUE	1	0	0	0
XP_371715.1	UBA	1e-06	0.012	CL0214	UBA	TRUE	1	CL0214	TRUE	1	0	0	0
XP_496428.3	ig	1e-06	6.3	CL0011	ig	TRUE	1	CL0011	TRUE	1	0	0	0
XP_496721.1	CS	1e-06	41	CL0190	CS	TRUE	1	CL0190	TRUE	1	0	0	0
XP_496847.3	zf-C2H2	1e-06	1.1	noClan	zf-C2H2	TRUE	1	noClan	TRUE	1	0	0	0
XP_931956.2	GTP_EFTU	1e-06	1.1	CL0017	GTP_EFTU	TRUE	1	CL0017	TRUE	1	0	0	0
XP_933834.1	zf-C2H2	1e-06	36	noClan	zf-C2H2	TRUE	1	noClan	TRUE	1	0	0	0
XP_940759.2	zf-C2H2	1e-06	0.2	noClan	zf-C2H2	TRUE	1	noClan	TRUE	1	0	0	0
XP_940878.1	zf-C2H2	1e-06	3.5	noClan	zf-C2H2	TRUE	1	noClan	TRUE	1	0	0	0
XP_942100.1	RA	1e-06	41	CL0072	RA	TRUE	1	CL0072	TRUE	1	0	0	0
XP_943085.1	zf-C2H2	1e-06	44	noClan	zf-C2H2	TRUE	1	noClan	TRUE	1	0	0	0
XP_943181.2	GTP_EFTU	1e-06	28	CL0017	GTP_EFTU	TRUE	1	CL0017	TRUE	1	0	0	0
XP_943978.1	efhand	1e-06	8.3e-05	CL0220	efhand	TRUE	1	CL0220	TRUE	1	0	0	0
XP_944375.1	UBA	1e-06	1.5	CL0214	UBA	TRUE	1	CL0214	TRUE	1	0	0	0
XP_944613.1	CS	1e-06	1.1e-05	CL0190	CS	TRUE	1	CL0190	TRUE	1	0	0	0
NP_000011.2	APH	1	5e-06	CL0016	APH	TRUE	1	CL0016	TRUE	0	0	1	0
NP_000062.1	CBS	1	50	noClan	CBS	TRUE	1	noClan	TRUE	0	0	1	0
NP_000066.1	APH	1	28	CL0016	APH	TRUE	1	CL0016	TRUE	0	0	1	0
NP_000388.2	NAD_binding_1	1	29	CL0091	NAD_binding_1	TRUE	1	CL0091	TRUE	0	0	1	0
NP_000483.3	MMR_HSR1	1	8.6	CL0017	MMR_HSR1	TRUE	1	CL0017	TRUE	0	0	1	0
NP_001001132.1	efhand	1	45	CL0220	efhand	TRUE	1	CL0220	TRUE	0	0	1	0
NP_001001852.1	APH	1	23	CL0016	APH	TRUE	1	CL0016	TRUE	0	0	1	0
NP_001006643.1	efhand	1	21	CL0220	efhand	TRUE	1	CL0220	TRUE	0	0	1	0
NP_001006945.1	APH	1	7.2	CL0016	APH	TRUE	1	CL0016	TRUE	0	0	1	0
NP_001011553.2	MMR_HSR1	1	2.2	CL0017	MMR_HSR1	TRUE	1	CL0017	TRUE	0	0	1	0
NP_001012771.1	zf-C2H2	1	25	noClan	zf-C2H2	TRUE	1	noClan	TRUE	0	0	1	0
NP_001018056.1	APH	1	2.6	CL0016	APH	TRUE	1	CL0016	TRUE	0	0	1	0
NP_001018854.1	zf-C2H2	1	25	noClan	zf-C2H2	TRUE	1	noClan	TRUE	0	0	1	0
NP_001019634.1	PGAM	1	0.53	CL0071	PGAM	TRUE	1	CL0071	TRUE	0	0	1	0
NP_001020413.1	APH	1	1.8	CL0016	APH	TRUE	1	CL0016	TRUE	0	0	1	0
NP_001020414.1	APH	1	6.2	CL0016	APH	TRUE	1	CL0016	TRUE	0	0	1	0
NP_001025226.1	GTP_EFTU	1	43	CL0017	GTP_EFTU	TRUE	1	CL0017	TRUE	0	0	1	0
NP_001027467.2	APH	1	40	CL0016	APH	TRUE	1	CL0016	TRUE	0	0	1	0
NP_001028225.1	AAA	1	40	CL0023	AAA	TRUE	1	CL0023	TRUE	0	0	1	0
NP_001028740.1	MMR_HSR1	1	2.7	CL0017	MMR_HSR1	TRUE	1	CL0017	TRUE	0	0	1	0
NP_001028891.2	zf-C2H2	1	40	noClan	zf-C2H2	TRUE	1	noClan	TRUE	0	0	1	0
NP_001030010.1	efhand	1	22	CL0220	efhand	TRUE	1	CL0220	TRUE	0	0	1	0
NP_001032202.1	zf-CCCH	1	3.9e-06	noClan	zf-CCCH	TRUE	1	noClan	TRUE	0	0	1	0
NP_001034671.1	APH	1	6	CL0016	APH	TRUE	1	CL0016	TRUE	0	0	1	0
NP_001035917.1	APH	1	0.31	CL0016	APH	TRUE	1	CL0016	TRUE	0	0	1	0
NP_001070869.1	APH	1	45	CL0016	APH	TRUE	1	CL0016	TRUE	0	0	1	0
NP_001075155.1	PAP2	1	28	noClan	PAP2	TRUE	1	noClan	TRUE	0	0	1	0
NP_001087240.1	DAO	1	39	CL0063	DAO	TRUE	1	CL0063	TRUE	0	0	1	0
NP_001091990.1	Semialdhyde_dh	1	13	CL0063	Semialdhyde_dh	TRUE	1	CL0063	TRUE	0	0	1	0
NP_001091991.1	Semialdhyde_dh	1	9.3	CL0063	Semialdhyde_dh	TRUE	1	CL0063	TRUE	0	0	1	0
NP_001091992.1	Semialdhyde_dh	1	23	CL0063	Semialdhyde_dh	TRUE	1	CL0063	TRUE	0	0	1	0
NP_001091993.1	Semialdhyde_dh	1	47	CL0063	Semialdhyde_dh	TRUE	1	CL0063	TRUE	0	0	1	0
NP_001095.1	efhand	1	33	CL0220	efhand	TRUE	1	CL0220	TRUE	0	0	1	0
NP_001175.1	HEAT	1	16	CL0019	HEAT	TRUE	1	CL0019	TRUE	0	0	1	0
NP_001250.1	APH	1	9.6	CL0016	APH	TRUE	1	CL0016	TRUE	0	0	1	0
NP_001451.1	DAO	1	42	CL0063	DAO	TRUE	1	CL0063	TRUE	0	0	1	0
NP_001452.1	DAO	1	0.15	CL0063	DAO	TRUE	1	CL0063	TRUE	0	0	1	0
NP_001560.2	APH	1	0.83	CL0016	APH	TRUE	1	CL0016	TRUE	0	0	1	0
NP_001603.1	Activin_recp	1	0.32	CL0117	Activin_recp	TRUE	1	CL0117	TRUE	0	0	1	0
NP_001615.1	Ricin_B_lectin	1	28	CL0066	Ricin_B_lectin	TRUE	1	CL0066	TRUE	0	0	1	0
NP_001708.2	zf-C2H2	1	42	noClan	zf-C2H2	TRUE	1	noClan	TRUE	0	0	1	0
NP_001879.1	Shikimate_DH	1	8.9e-07	CL0063	Shikimate_DH	TRUE	1	CL0063	TRUE	0	0	1	0
NP_001886.1	APH	1	7.3	CL0016	APH	TRUE	1	CL0016	TRUE	0	0	1	0
NP_001887.1	APH	1	6.5	CL0016	APH	TRUE	1	CL0016	TRUE	0	0	1	0
NP_001991.1	ig	1	0.27	CL0011	ig	TRUE	1	CL0011	TRUE	0	0	1	0
NP_002012.1	DAO	1	20	CL0063	DAO	TRUE	1	CL0063	TRUE	0	0	1	0
NP_002022.1	APH	1	7.2	CL0016	APH	TRUE	1	CL0016	TRUE	0	0	1	0
NP_002028.1	APH	1	33	CL0016	APH	TRUE	1	CL0016	TRUE	0	0	1	0
NP_002244.1	ig	1	44	CL0011	ig	TRUE	1	CL0011	TRUE	0	0	1	0
NP_002257.1	HEAT	1	0.36	CL0019	HEAT	TRUE	1	CL0019	TRUE	0	0	1	0
NP_002262.3	HEAT	1	37	CL0019	HEAT	TRUE	1	CL0019	TRUE	0	0	1	0
NP_002392.2	APH	1	44	CL0016	APH	TRUE	1	CL0016	TRUE	0	0	1	0
NP_002416.1	PG_binding_1	1	29	CL0244	PG_binding_1	TRUE	1	CL0244	TRUE	0	0	1	0
NP_002418.1	PG_binding_1	1	8.3	CL0244	PG_binding_1	TRUE	1	CL0244	TRUE	0	0	1	0
NP_002420.1	PG_binding_1	1	2.9	CL0244	PG_binding_1	TRUE	1	CL0244	TRUE	0	0	1	0
NP_002474.3	ig	1	17	CL0011	ig	TRUE	1	CL0011	TRUE	0	0	1	0
NP_002524.2	Sigma54_activat	1	0.00035	CL0023	Sigma54_activat	TRUE	1	CL0023	TRUE	0	0	1	0
NP_002544.1	DEAD	1	11	CL0008	DEAD	TRUE	1	CL0008	TRUE	0	0	1	0
NP_002567.3	APH	1	1.8	CL0016	APH	TRUE	1	CL0016	TRUE	0	0	1	0
NP_002569.1	APH	1	15	CL0016	APH	TRUE	1	CL0016	TRUE	0	0	1	0
NP_002772.2	ig	1	0.26	CL0011	ig	TRUE	1	CL0011	TRUE	0	0	1	0
NP_002960.2	APH	1	24	CL0016	APH	TRUE	1	CL0016	TRUE	0	0	1	0
NP_003179.1	APH	1	35	CL0016	APH	TRUE	1	CL0016	TRUE	0	0	1	0
NP_003321.3	DAO	1	15	CL0063	DAO	TRUE	1	CL0063	TRUE	0	0	1	0
NP_003436.2	PHD	1	11	noClan	PHD	TRUE	1	noClan	TRUE	0	0	1	0
NP_003491.1	Acyl-CoA_dh_M	1	0.42	noClan	Acyl-CoA_dh_M	TRUE	1	noClan	TRUE	0	0	1	0
NP_003495.1	DHH	1	0.31	noClan	DHH	TRUE	1	noClan	TRUE	0	0	1	0
NP_003567.2	APH	1	34	CL0016	APH	TRUE	1	CL0016	TRUE	0	0	1	0
NP_003574.1	APH	1	3.5e-07	CL0016	APH	TRUE	1	CL0016	TRUE	0	0	1	0
NP_003696.2	efhand	1	0.36	CL0220	efhand	TRUE	1	CL0220	TRUE	0	0	1	0
NP_003811.2	TNFR_c6	1	28	noClan	TNFR_c6	TRUE	1	noClan	TRUE	0	0	1	0
NP_003866.1	NAD_synthase	1	0.076	CL0039	NAD_synthase	TRUE	1	CL0039	TRUE	0	0	1	0
NP_003933.1	APH	1	50	CL0016	APH	TRUE	1	CL0016	TRUE	0	0	1	0
NP_004026.2	Acyl-CoA_dh_M	1	20	noClan	Acyl-CoA_dh_M	TRUE	1	noClan	TRUE	0	0	1	0
NP_004231.1	HR1	1	30	noClan	HR1	TRUE	1	noClan	TRUE	0	0	1	0
NP_004402.1	WD40	1	4.1	CL0186	WD40	TRUE	1	CL0186	TRUE	0	0	1	0
NP_004521.1	PG_binding_1	1	40	CL0244	PG_binding_1	TRUE	1	CL0244	TRUE	0	0	1	0
NP_004762.2	PG_binding_1	1	11	CL0244	PG_binding_1	TRUE	1	CL0244	TRUE	0	0	1	0
NP_005520.4	EGF	1	49	CL0001	EGF	TRUE	1	CL0001	TRUE	0	0	1	0
NP_005550.2	F5_F8_type_C	1	16	CL0202	F5_F8_type_C	TRUE	1	CL0202	TRUE	0	0	1	0
NP_005730.1	efhand	1	18	CL0220	efhand	TRUE	1	CL0220	TRUE	0	0	1	0
NP_005836.1	SMC_N	1	45	CL0023	SMC_N	TRUE	1	CL0023	TRUE	0	0	1	0
NP_005909.2	THF_DHG_CYH_C	1	23	CL0063	THF_DHG_CYH_C	TRUE	1	CL0063	TRUE	0	0	1	0
NP_006088.2	efhand	1	21	CL0220	efhand	TRUE	1	CL0220	TRUE	0	0	1	0
NP_006276.2	APH	1	21	CL0016	APH	TRUE	1	CL0016	TRUE	0	0	1	0
NP_006401.3	Semialdhyde_dh	1	14	CL0063	Semialdhyde_dh	TRUE	1	CL0063	TRUE	0	0	1	0
NP_006408.2	MMR_HSR1	1	0.21	CL0017	MMR_HSR1	TRUE	1	CL0017	TRUE	0	0	1	0
NP_006431.2	DAO	1	20	CL0063	DAO	TRUE	1	CL0063	TRUE	0	0	1	0
NP_006473.2	APH	1	42	CL0016	APH	TRUE	1	CL0016	TRUE	0	0	1	0
NP_006631.2	MMR_HSR1	1	48	CL0017	MMR_HSR1	TRUE	1	CL0017	TRUE	0	0	1	0
NP_006811.1	MMR_HSR1	1	21	CL0017	MMR_HSR1	TRUE	1	CL0017	TRUE	0	0	1	0
NP_008824.2	PUA	1	49	CL0178	PUA	TRUE	1	CL0178	TRUE	0	0	1	0
NP_008983.2	NAD_binding_1	1	0.14	CL0091	NAD_binding_1	TRUE	1	CL0091	TRUE	0	0	1	0
NP_009004.2	cNMP_binding	1	1.9	noClan	cNMP_binding	TRUE	1	noClan	TRUE	0	0	1	0
NP_009082.1	zf-C2H2	1	12	noClan	zf-C2H2	TRUE	1	noClan	TRUE	0	0	1	0
NP_009197.1	MMR_HSR1	1	0.82	CL0017	MMR_HSR1	TRUE	1	CL0017	TRUE	0	0	1	0
NP_009223.2	Acyl-CoA_dh_M	1	0.57	noClan	Acyl-CoA_dh_M	TRUE	1	noClan	TRUE	0	0	1	0
NP_036356.1	APH	1	14	CL0016	APH	TRUE	1	CL0016	TRUE	0	0	1	0
NP_036416.1	PAS	1	47	CL0183	PAS	TRUE	1	CL0183	TRUE	0	0	1	0
NP_036474.1	Activin_recp	1	13	CL0117	Activin_recp	TRUE	1	CL0117	TRUE	0	0	1	0
NP_036548.1	HEAT	1	44	CL0019	HEAT	TRUE	1	CL0019	TRUE	0	0	1	0
NP_036585.1	WD40	1	4.1	CL0186	WD40	TRUE	1	CL0186	TRUE	0	0	1	0
NP_037364.1	efhand	1	0.45	CL0220	efhand	TRUE	1	CL0220	TRUE	0	0	1	0
NP_055115.1	Peptidase_S24	1	40	noClan	Peptidase_S24	TRUE	1	noClan	TRUE	0	0	1	0
NP_055203.4	DEAD	1	29	CL0008	DEAD	TRUE	1	CL0008	TRUE	0	0	1	0
NP_055387.2	APH	1	29	CL0016	APH	TRUE	1	CL0016	TRUE	0	0	1	0
NP_055407.1	efhand	1	30	CL0220	efhand	TRUE	1	CL0220	TRUE	0	0	1	0
NP_055415.1	MMR_HSR1	1	3.9	CL0017	MMR_HSR1	TRUE	1	CL0017	TRUE	0	0	1	0
NP_055416.2	MMR_HSR1	1	2.4	CL0017	MMR_HSR1	TRUE	1	CL0017	TRUE	0	0	1	0
NP_055474.3	PGAM	1	41	CL0071	PGAM	TRUE	1	CL0071	TRUE	0	0	1	0
NP_055563.1	RA	1	0.012	CL0072	RA	TRUE	1	CL0072	TRUE	0	0	1	0
NP_055784.2	WD40	1	2.6	CL0186	WD40	TRUE	1	CL0186	TRUE	0	0	1	0
NP_055790.1	APH	1	0.012	CL0016	APH	TRUE	1	CL0016	TRUE	0	0	1	0
NP_055831.1	APH	1	3.3	CL0016	APH	TRUE	1	CL0016	TRUE	0	0	1	0
NP_055861.3	UvrD-helicase	1	41	CL0008	UvrD-helicase	TRUE	1	CL0008	TRUE	0	0	1	0
NP_055998.1	APH	1	3	CL0016	APH	TRUE	1	CL0016	TRUE	0	0	1	0
NP_056031.2	PGAM	1	0.17	CL0071	PGAM	TRUE	1	CL0071	TRUE	0	0	1	0
NP_056288.1	HEAT	1	5e-05	CL0019	HEAT	TRUE	1	CL0019	TRUE	0	0	1	0
NP_057185.1	PUA	1	33	CL0178	PUA	TRUE	1	CL0178	TRUE	0	0	1	0
NP_057365.3	APH	1	40	CL0016	APH	TRUE	1	CL0016	TRUE	0	0	1	0
NP_057626.2	APH	1	22	CL0016	APH	TRUE	1	CL0016	TRUE	0	0	1	0
NP_060093.3	cNMP_binding	1	32	noClan	cNMP_binding	TRUE	1	noClan	TRUE	0	0	1	0
NP_060130.2	GATA	1	18	CL0167	GATA	TRUE	1	CL0167	TRUE	0	0	1	0
NP_060220.2	DAO	1	1.3e-07	CL0063	DAO	TRUE	1	CL0063	TRUE	0	0	1	0
NP_060404.3	WD40	1	4.4	CL0186	WD40	TRUE	1	CL0186	TRUE	0	0	1	0
NP_060777.3	MMR_HSR1	1	8.4	CL0017	MMR_HSR1	TRUE	1	CL0017	TRUE	0	0	1	0
NP_064454.1	Activin_recp	1	23	CL0117	Activin_recp	TRUE	1	CL0117	TRUE	0	0	1	0
NP_064492.1	Activin_recp	1	6.9	CL0117	Activin_recp	TRUE	1	CL0117	TRUE	0	0	1	0
NP_064493.1	Activin_recp	1	41	CL0117	Activin_recp	TRUE	1	CL0117	TRUE	0	0	1	0
NP_064494.1	Activin_recp	1	1.9	CL0117	Activin_recp	TRUE	1	CL0117	TRUE	0	0	1	0
NP_064495.1	Activin_recp	1	31	CL0117	Activin_recp	TRUE	1	CL0117	TRUE	0	0	1	0
NP_064496.1	Activin_recp	1	0.22	CL0117	Activin_recp	TRUE	1	CL0117	TRUE	0	0	1	0
NP_064569.3	cNMP_binding	1	22	noClan	cNMP_binding	TRUE	1	noClan	TRUE	0	0	1	0
NP_064599.2	PARP	1	33	CL0084	PARP	TRUE	1	CL0084	TRUE	0	0	1	0
NP_065842.1	APH	1	48	CL0016	APH	TRUE	1	CL0016	TRUE	0	0	1	0
NP_067042.1	ig	1	29	CL0011	ig	TRUE	1	CL0011	TRUE	0	0	1	0
NP_067044.2	Activin_recp	1	2	CL0117	Activin_recp	TRUE	1	CL0117	TRUE	0	0	1	0
NP_067046.1	efhand	1	40	CL0220	efhand	TRUE	1	CL0220	TRUE	0	0	1	0
NP_071397.2	SET	1	32	noClan	SET	TRUE	1	noClan	TRUE	0	0	1	0
NP_071756.2	cNMP_binding	1	40	noClan	cNMP_binding	TRUE	1	noClan	TRUE	0	0	1	0
NP_071913.1	PG_binding_1	1	6.1	CL0244	PG_binding_1	TRUE	1	CL0244	TRUE	0	0	1	0
NP_075252.2	ig	1	1.7e-07	CL0011	ig	TRUE	1	CL0011	TRUE	0	0	1	0
NP_078891.2	PARP	1	38	CL0084	PARP	TRUE	1	CL0084	TRUE	0	0	1	0
NP_078997.3	zf-C2H2	1	2.9	noClan	zf-C2H2	TRUE	1	noClan	TRUE	0	0	1	0
NP_079107.6	ADH_zinc_N	1	2.2e-08	CL0063	ADH_zinc_N	TRUE	1	CL0063	TRUE	0	0	1	0
NP_079130.2	DAO	1	0.0021	CL0063	DAO	TRUE	1	CL0063	TRUE	0	0	1	0
NP_079203.3	RA	1	6	CL0072	RA	TRUE	1	CL0072	TRUE	0	0	1	0
NP_079328.3	APH	1	16	CL0016	APH	TRUE	1	CL0016	TRUE	0	0	1	0
NP_110430.5	WD40	1	0.6	CL0186	WD40	TRUE	1	CL0186	TRUE	0	0	1	0
NP_112484.1	AP_endonuc_2	1	0.4	CL0152	AP_endonuc_2	TRUE	1	CL0152	TRUE	0	0	1	0
NP_114426.1	APH	1	0.077	CL0016	APH	TRUE	1	CL0016	TRUE	0	0	1	0
NP_115972.2	SMC_N	1	44	CL0023	SMC_N	TRUE	1	CL0023	TRUE	0	0	1	0
NP_116175.1	zf-CCCH	1	33	noClan	zf-CCCH	TRUE	1	noClan	TRUE	0	0	1	0
NP_116233.1	APH	1	34	CL0016	APH	TRUE	1	CL0016	TRUE	0	0	1	0
NP_127497.1	AAA	1	24	CL0023	AAA	TRUE	1	CL0023	TRUE	0	0	1	0
NP_149059.1	PGAM	1	19	CL0071	PGAM	TRUE	1	CL0071	TRUE	0	0	1	0
NP_149163.2	SMC_N	1	23	CL0023	SMC_N	TRUE	1	CL0023	TRUE	0	0	1	0
NP_284941.2	MMR_HSR1	1	0.043	CL0017	MMR_HSR1	TRUE	1	CL0017	TRUE	0	0	1	0
NP_443163.1	ig	1	36	CL0011	ig	TRUE	1	CL0011	TRUE	0	0	1	0
NP_443178.1	HR1	1	10	noClan	HR1	TRUE	1	noClan	TRUE	0	0	1	0
NP_443182.1	WD40	1	6.1	CL0186	WD40	TRUE	1	CL0186	TRUE	0	0	1	0
NP_612203.2	zf-C2H2	1	27	noClan	zf-C2H2	TRUE	1	noClan	TRUE	0	0	1	0
NP_612494.1	MMR_HSR1	1	0.19	CL0017	MMR_HSR1	TRUE	1	CL0017	TRUE	0	0	1	0
NP_631913.2	dsrm	1	8.6	CL0196	dsrm	TRUE	1	CL0196	TRUE	0	0	1	0
NP_647479.2	PAS	1	0.95	CL0183	PAS	TRUE	1	CL0183	TRUE	0	0	1	0
NP_663304.1	APH	1	6.7	CL0016	APH	TRUE	1	CL0016	TRUE	0	0	1	0
NP_663305.1	APH	1	11	CL0016	APH	TRUE	1	CL0016	TRUE	0	0	1	0
NP_663306.1	APH	1	39	CL0016	APH	TRUE	1	CL0016	TRUE	0	0	1	0
NP_671488.1	cNMP_binding	1	0.09	noClan	cNMP_binding	TRUE	1	noClan	TRUE	0	0	1	0
NP_671724.1	PG_binding_1	1	10	CL0244	PG_binding_1	TRUE	1	CL0244	TRUE	0	0	1	0
NP_683867.1	TNFR_c6	1	32	noClan	TNFR_c6	TRUE	1	noClan	TRUE	0	0	1	0
NP_689949.2	zf-C2H2	1	35	noClan	zf-C2H2	TRUE	1	noClan	TRUE	0	0	1	0
NP_758454.1	cobW	1	4.4	noClan	cobW	TRUE	1	noClan	TRUE	0	0	1	0
NP_758963.1	PAS	1	27	CL0183	PAS	TRUE	1	CL0183	TRUE	0	0	1	0
NP_775771.3	APH	1	11	CL0016	APH	TRUE	1	CL0016	TRUE	0	0	1	0
NP_775913.1	GSH-S_ATP	1	44	CL0179	GSH-S_ATP	TRUE	1	CL0179	TRUE	0	0	1	0
NP_808227.1	APH	1	39	CL0016	APH	TRUE	1	CL0016	TRUE	0	0	1	0
NP_859531.1	DEAD	1	22	CL0008	DEAD	TRUE	1	CL0008	TRUE	0	0	1	0
NP_872349.1	PUA	1	1.8	CL0178	PUA	TRUE	1	CL0178	TRUE	0	0	1	0
NP_877393.1	DAO	1	14	CL0063	DAO	TRUE	1	CL0063	TRUE	0	0	1	0
NP_877419.1	DAO	1	0.86	CL0063	DAO	TRUE	1	CL0063	TRUE	0	0	1	0
NP_877420.1	DAO	1	44	CL0063	DAO	TRUE	1	CL0063	TRUE	0	0	1	0
NP_932355.1	PHD	1	0.98	noClan	PHD	TRUE	1	noClan	TRUE	0	0	1	0
NP_940871.1	MORN	1	12	CL0251	MORN	TRUE	1	CL0251	TRUE	0	0	1	0
NP_940918.1	Ricin_B_lectin	1	46	CL0066	Ricin_B_lectin	TRUE	1	CL0066	TRUE	0	0	1	0
NP_951060.1	cNMP_binding	1	43	noClan	cNMP_binding	TRUE	1	noClan	TRUE	0	0	1	0
NP_955459.1	zf-C2H2	1	43	noClan	zf-C2H2	TRUE	1	noClan	TRUE	0	0	1	0
NP_976226.1	APH	1	49	CL0016	APH	TRUE	1	CL0016	TRUE	0	0	1	0
NP_996671.1	Sigma54_activat	1	4	CL0023	Sigma54_activat	TRUE	1	CL0023	TRUE	0	0	1	0
NP_997543.1	zf-CCCH	1	0.0038	noClan	zf-CCCH	TRUE	1	noClan	TRUE	0	0	1	0
XP_001128291.1	PARP	1	0.27	CL0084	PARP	TRUE	1	CL0084	TRUE	0	0	1	0
XP_001129642.1	DAO	1	8.2	CL0063	DAO	TRUE	1	CL0063	TRUE	0	0	1	0
XP_001130163.1	DAO	1	1.2	CL0063	DAO	TRUE	1	CL0063	TRUE	0	0	1	0
XP_001133344.1	Ricin_B_lectin	1	0.23	CL0066	Ricin_B_lectin	TRUE	1	CL0066	TRUE	0	0	1	0
XP_039169.5	OmpH	1	0.23	noClan	OmpH	TRUE	1	noClan	TRUE	0	0	1	0
XP_373042.2	efhand	1	0.23	CL0220	efhand	TRUE	1	CL0220	TRUE	0	0	1	0
XP_945499.1	efhand	1	0.23	CL0220	efhand	TRUE	1	CL0220	TRUE	0	0	1	0
NP_000011.2	MutS_V	1	1.1	CL0023	APH	FALSE	0	CL0016	FALSE	0	0	0	1
NP_000066.1	Phage_integr_N	1	14	noClan	APH	FALSE	0	CL0016	FALSE	0	0	0	1
NP_000066.1	FeoA	1	33	CL0206	APH	FALSE	0	CL0016	FALSE	0	0	0	1
NP_000161.2	CBF_beta	1	32	noClan	Beta_elim_lyase	FALSE	0	CL0061	FALSE	0	0	0	1
NP_000161.2	Glyco_hydro_6	1	49	noClan	Beta_elim_lyase	FALSE	0	CL0061	FALSE	0	0	0	1
NP_000161.2	SapB_2	1	26	noClan	Beta_elim_lyase	FALSE	0	CL0061	FALSE	0	0	0	1
NP_000161.2	SurE	1	4.2	noClan	Beta_elim_lyase	FALSE	0	CL0061	FALSE	0	0	0	1
NP_000161.2	Runt	1	8.2	CL0073	Beta_elim_lyase	FALSE	0	CL0061	FALSE	0	0	0	1
NP_000229.1	zf-CCCH	1	22	noClan	PAS	FALSE	0	CL0183	FALSE	0	0	0	1
NP_000483.3	CBF_beta	1	14	noClan	MMR_HSR1	FALSE	0	CL0017	FALSE	0	0	0	1
NP_000483.3	CbiA	1	49	noClan	MMR_HSR1	FALSE	0	CL0017	FALSE	0	0	0	1
NP_000483.3	CoaE	1	11	noClan	MMR_HSR1	FALSE	0	CL0017	FALSE	0	0	0	1
NP_000483.3	DUF448	1	2.7	noClan	MMR_HSR1	FALSE	0	CL0017	FALSE	0	0	0	1
NP_000483.3	Fn_bind	1	0.95	noClan	MMR_HSR1	FALSE	0	CL0017	FALSE	0	0	0	1
NP_000483.3	Invas_SpaK	1	12	noClan	MMR_HSR1	FALSE	0	CL0017	FALSE	0	0	0	1
NP_000483.3	NIR_SIR_ferr	1	39	noClan	MMR_HSR1	FALSE	0	CL0017	FALSE	0	0	0	1
NP_000483.3	FMN_red	1e-06	1.3	CL0042	MMR_HSR1	FALSE	0	CL0017	FALSE	0	1	0	1
NP_000483.3	AAA	1	39	CL0023	MMR_HSR1	FALSE	0	CL0017	FALSE	0	0	0	1
NP_000483.3	DEAD	1	6.7	CL0008	MMR_HSR1	FALSE	0	CL0017	FALSE	0	0	0	1
NP_000704.1	CsrA	1	49	noClan	Epimerase	FALSE	0	CL0063	FALSE	0	0	0	1
NP_000704.1	FAA_hydrolase	1	0.44	noClan	Epimerase	FALSE	0	CL0063	FALSE	0	0	0	1
NP_000704.1	HGTP_anticodon	1e-06	46	noClan	Epimerase	FALSE	0	CL0063	FALSE	0	1	0	1
NP_000704.1	MGS	1e-06	38	noClan	Epimerase	FALSE	0	CL0063	FALSE	0	1	0	1
NP_000704.1	PemK	1	49	noClan	Epimerase	FALSE	0	CL0063	FALSE	0	0	0	1
NP_000704.1	Lipase_GDSL	1e-06	37	CL0264	Epimerase	FALSE	0	CL0063	FALSE	0	1	0	1
NP_000704.1	Adhesin_Dr	1	3.7	CL0204	Epimerase	FALSE	0	CL0063	FALSE	0	0	0	1
NP_000704.1	FG-GAP	1	3.8	CL0186	Epimerase	FALSE	0	CL0063	FALSE	0	0	0	1
NP_000704.1	DJ-1_PfpI	1	17	CL0014	Epimerase	FALSE	0	CL0063	FALSE	0	0	0	1
NP_001001852.1	Arg_repressor_C	1e-06	23	noClan	APH	FALSE	0	CL0016	FALSE	0	1	0	1
NP_001001852.1	tRNA_int_endo	1	11	noClan	APH	FALSE	0	CL0016	FALSE	0	0	0	1
NP_001001852.1	P-II	1	10	CL0089	APH	FALSE	0	CL0016	FALSE	0	0	0	1
NP_001006945.1	Met_synt_B12	1	37	noClan	APH	FALSE	0	CL0016	FALSE	0	0	0	1
NP_001006945.1	SapB_1	1	10	noClan	APH	FALSE	0	CL0016	FALSE	0	0	0	1
NP_001006945.1	TFIIS	1	4.6	noClan	APH	FALSE	0	CL0016	FALSE	0	0	0	1
NP_001006945.1	zf-B_box	1	26	noClan	APH	FALSE	0	CL0016	FALSE	0	0	0	1
NP_001006945.1	ZipA_C	1	21	noClan	APH	FALSE	0	CL0016	FALSE	0	0	0	1
NP_001006945.1	RuvC	1	46	CL0219	APH	FALSE	0	CL0016	FALSE	0	0	0	1
NP_001006945.1	PadR	1	1.4	CL0123	APH	FALSE	0	CL0016	FALSE	0	0	0	1
NP_001006945.1	MAP1_LC3	1	48	CL0072	APH	FALSE	0	CL0016	FALSE	0	0	0	1
NP_001011553.2	tRNA_int_endo	1e-06	50	noClan	MMR_HSR1	FALSE	0	CL0017	FALSE	0	1	0	1
NP_001012771.1	Bowman-Birk_leg	1e-06	29	noClan	zf-C2H2	FALSE	0	noClan	TRUE	0	1	0	1
NP_001013012.1	ATP-synt_F6	1	2.2e-08	noClan	BAR	FALSE	0	CL0145	FALSE	0	0	0	1
NP_001013012.1	EFG_C	1	9.5	noClan	BAR	FALSE	0	CL0145	FALSE	0	0	0	1
NP_001013012.1	KE2	1	17	noClan	BAR	FALSE	0	CL0145	FALSE	0	0	0	1
NP_001013012.1	L27	1	11	noClan	BAR	FALSE	0	CL0145	FALSE	0	0	0	1
NP_001013012.1	RNA_pol_Rpb4	1	40	noClan	BAR	FALSE	0	CL0145	FALSE	0	0	0	1
NP_001013012.1	SAM	1	3.1e-11	noClan	BAR	FALSE	0	CL0145	FALSE	0	0	0	1
NP_001013012.1	Syntaxin	1	4.8	noClan	BAR	FALSE	0	CL0145	FALSE	0	0	0	1
NP_001013012.1	TBCA	1e-06	2.9	noClan	BAR	FALSE	0	CL0145	FALSE	0	1	0	1
NP_001013012.1	UPF0122	1e-06	44	CL0123	BAR	FALSE	0	CL0145	FALSE	0	1	0	1
NP_001013012.1	ACOX	1e-06	50	CL0087	BAR	FALSE	0	CL0145	FALSE	0	1	0	1
NP_001013012.1	DUF386	1	16	CL0029	BAR	FALSE	0	CL0145	FALSE	0	0	0	1
NP_001013012.1	RIO1	1	17	CL0016	BAR	FALSE	0	CL0145	FALSE	0	0	0	1
NP_001014444.1	E2_N	1	11	noClan	Shikimate_DH	FALSE	0	CL0063	FALSE	0	0	0	1
NP_001014444.1	Flavin_Reduct	1	34	noClan	Shikimate_DH	FALSE	0	CL0063	FALSE	0	0	0	1
NP_001014444.1	SCP2	1	30	noClan	Shikimate_DH	FALSE	0	CL0063	FALSE	0	0	0	1
NP_001014444.1	Thymidylate_kin	1	24	noClan	Shikimate_DH	FALSE	0	CL0063	FALSE	0	0	0	1
NP_001014444.1	TRAM	1	8.6	noClan	Shikimate_DH	FALSE	0	CL0063	FALSE	0	0	0	1
NP_001014444.1	dsrm	1	29	CL0196	Shikimate_DH	FALSE	0	CL0063	FALSE	0	0	0	1
NP_001014444.1	PQQ	1	40	CL0186	Shikimate_DH	FALSE	0	CL0063	FALSE	0	0	0	1
NP_001014444.1	FMN_red	1	29	CL0042	Shikimate_DH	FALSE	0	CL0063	FALSE	0	0	0	1
NP_001015891.1	ADK	1e-06	13	noClan	SKI	FALSE	0	CL0023	FALSE	0	1	0	1
NP_001015891.1	ITAM	1	1	noClan	SKI	FALSE	0	CL0023	FALSE	0	0	0	1
NP_001015891.1	Thymidylate_kin	1e-06	18	noClan	SKI	FALSE	0	CL0023	FALSE	0	1	0	1
NP_001018056.1	CRAL_TRIO_N	1	32	noClan	APH	FALSE	0	CL0016	FALSE	0	0	0	1
NP_001018056.1	NDK	1	16	noClan	APH	FALSE	0	CL0016	FALSE	0	0	0	1
NP_001018056.1	Seryl_tRNA_N	1	40	noClan	APH	FALSE	0	CL0016	FALSE	0	0	0	1
NP_001018056.1	ThiS	1	49	CL0072	APH	FALSE	0	CL0016	FALSE	0	0	0	1
NP_001019634.1	DinI	1e-06	18	noClan	PGAM	FALSE	0	CL0071	FALSE	0	1	0	1
NP_001019634.1	DUF72	1	22	noClan	PGAM	FALSE	0	CL0071	FALSE	0	0	0	1
NP_001020413.1	VOMI	1	37	noClan	APH	FALSE	0	CL0016	FALSE	0	0	0	1
NP_001020414.1	VOMI	1	9.7	noClan	APH	FALSE	0	CL0016	FALSE	0	0	0	1
NP_001020766.1	MGS	1	14	noClan	BAR	FALSE	0	CL0145	FALSE	0	0	0	1
NP_001020766.1	RIP	1	3.1	noClan	BAR	FALSE	0	CL0145	FALSE	0	0	0	1
NP_001020766.1	Translin	1	41	noClan	BAR	FALSE	0	CL0145	FALSE	0	0	0	1
NP_001020766.1	PAS	1	17	CL0183	BAR	FALSE	0	CL0145	FALSE	0	0	0	1
NP_001020766.1	Rubrerythrin	1	14	CL0044	BAR	FALSE	0	CL0145	FALSE	0	0	0	1
NP_001020766.1	UPF0079	1	27	CL0023	BAR	FALSE	0	CL0145	FALSE	0	0	0	1
NP_001025226.1	LIM	1	32	noClan	GTP_EFTU	FALSE	0	CL0017	FALSE	0	0	0	1
NP_001025226.1	YHS	1	10	CL0175	GTP_EFTU	FALSE	0	CL0017	FALSE	0	0	0	1
NP_001026886.1	Ribosomal_S5	1	43	CL0196	tRNA_anti	FALSE	0	CL0021	FALSE	0	0	0	1
NP_001027449.1	PadR	1	27	CL0123	PG_binding_1	FALSE	0	CL0244	FALSE	0	0	0	1
NP_001027467.2	Arg_repressor_C	1	35	noClan	APH	FALSE	0	CL0016	FALSE	0	0	0	1
NP_001027467.2	Dehydratase_MU	1e-06	24	noClan	APH	FALSE	0	CL0016	FALSE	0	1	0	1
NP_001027467.2	Fe_hyd_lg_C	1	8.2	noClan	APH	FALSE	0	CL0016	FALSE	0	0	0	1
NP_001027467.2	LMWPc	1	16	noClan	APH	FALSE	0	CL0016	FALSE	0	0	0	1
NP_001027467.2	Lysine_decarbox	1	33	noClan	APH	FALSE	0	CL0016	FALSE	0	0	0	1
NP_001027467.2	DUF163	1	4.1	CL0098	APH	FALSE	0	CL0016	FALSE	0	0	0	1
NP_001027467.2	Binary_toxA	1	31	CL0084	APH	FALSE	0	CL0016	FALSE	0	0	0	1
NP_001027467.2	CARD	1	0.28	CL0041	APH	FALSE	0	CL0016	FALSE	0	0	0	1
NP_001028225.1	YjeF_N	1	49	noClan	AAA	FALSE	0	CL0023	FALSE	0	0	0	1
NP_001028225.1	HisKA	1	19	CL0025	AAA	FALSE	0	CL0023	FALSE	0	0	0	1
NP_001028740.1	Colicin_Pyocin	1	19	noClan	MMR_HSR1	FALSE	0	CL0017	FALSE	0	0	0	1
NP_001028740.1	DNA_ligase_ZBD	1	14	noClan	MMR_HSR1	FALSE	0	CL0017	FALSE	0	0	0	1
NP_001028740.1	KIX	1	1	noClan	MMR_HSR1	FALSE	0	CL0017	FALSE	0	0	0	1
NP_001028740.1	SRF-TF	1e-06	1.3	noClan	MMR_HSR1	FALSE	0	CL0017	FALSE	0	1	0	1
NP_001028740.1	efhand	1	0.41	CL0220	MMR_HSR1	FALSE	0	CL0017	FALSE	0	0	0	1
NP_001028740.1	Arg_repressor	1	39	CL0123	MMR_HSR1	FALSE	0	CL0017	FALSE	0	0	0	1
NP_001028740.1	FAD_binding_5	1	1.5	CL0077	MMR_HSR1	FALSE	0	CL0017	FALSE	0	0	0	1
NP_001034671.1	DEP	1	37	noClan	APH	FALSE	0	CL0016	FALSE	0	0	0	1
NP_001034671.1	Desulfoferrodox	1	5.3	noClan	APH	FALSE	0	CL0016	FALSE	0	0	0	1
NP_001034671.1	DUF636	1	0.73	noClan	APH	FALSE	0	CL0016	FALSE	0	0	0	1
NP_001034671.1	HHA	1	3.8	noClan	APH	FALSE	0	CL0016	FALSE	0	0	0	1
NP_001034671.1	Ribosomal_L1	1	1.8	noClan	APH	FALSE	0	CL0016	FALSE	0	0	0	1
NP_001034671.1	DUF84	1	37	CL0269	APH	FALSE	0	CL0016	FALSE	0	0	0	1
NP_001034671.1	RuvC	1	48	CL0219	APH	FALSE	0	CL0016	FALSE	0	0	0	1
NP_001035787.1	Nepo_coat_N	1	7.4	noClan	UQ_con	FALSE	0	CL0208	FALSE	0	0	0	1
NP_001035917.1	Arg_repressor_C	1	9.6	noClan	APH	FALSE	0	CL0016	FALSE	0	0	0	1
NP_001035917.1	RGS	1	27	CL0272	APH	FALSE	0	CL0016	FALSE	0	0	0	1
NP_001035917.1	Peptidase_M16_C	1	11	CL0094	APH	FALSE	0	CL0016	FALSE	0	0	0	1
NP_001035917.1	AIG1	1	6.4	CL0017	APH	FALSE	0	CL0016	FALSE	0	0	0	1
NP_001070869.1	MutS_V	1	11	CL0023	APH	FALSE	0	CL0016	FALSE	0	0	0	1
NP_001075155.1	Cyclotide	1	0.0048	noClan	PAP2	FALSE	0	noClan	TRUE	0	0	0	1
NP_001076777.1	L27	1	0.13	noClan	PAAD_DAPIN	FALSE	0	CL0041	FALSE	0	0	0	1
NP_001078958.2	Conotoxin	1	49	noClan	CS	FALSE	0	CL0190	FALSE	0	0	0	1
NP_001087240.1	ArfGap	1	26	noClan	DAO	FALSE	0	CL0063	FALSE	0	0	0	1
NP_001087240.1	CRS1_YhbY	1	9	noClan	DAO	FALSE	0	CL0063	FALSE	0	0	0	1
NP_001087240.1	Pep_deformylase	1	29	noClan	DAO	FALSE	0	CL0063	FALSE	0	0	0	1
NP_001087240.1	Glyco_transf_28	1	41	CL0113	DAO	FALSE	0	CL0063	FALSE	0	0	0	1
NP_001087240.1	Glyoxalase	1	1	CL0104	DAO	FALSE	0	CL0063	FALSE	0	0	0	1
NP_001091990.1	ldh	1	14	noClan	Semialdhyde_dh	FALSE	0	CL0063	FALSE	0	0	0	1
NP_001091990.1	NDK	1	41	noClan	Semialdhyde_dh	FALSE	0	CL0063	FALSE	0	0	0	1
NP_001091990.1	RCC1	1	18	noClan	Semialdhyde_dh	FALSE	0	CL0063	FALSE	0	0	0	1
NP_001091990.1	rrm	1	16	noClan	Semialdhyde_dh	FALSE	0	CL0063	FALSE	0	0	0	1
NP_001091991.1	ldh	1	44	noClan	Semialdhyde_dh	FALSE	0	CL0063	FALSE	0	0	0	1
NP_001091991.1	NDK	1	0.36	noClan	Semialdhyde_dh	FALSE	0	CL0063	FALSE	0	0	0	1
NP_001091991.1	RCC1	1	37	noClan	Semialdhyde_dh	FALSE	0	CL0063	FALSE	0	0	0	1
NP_001091991.1	rrm	1	44	noClan	Semialdhyde_dh	FALSE	0	CL0063	FALSE	0	0	0	1
NP_001091992.1	ldh	1	21	noClan	Semialdhyde_dh	FALSE	0	CL0063	FALSE	0	0	0	1
NP_001091992.1	NDK	1	12	noClan	Semialdhyde_dh	FALSE	0	CL0063	FALSE	0	0	0	1
NP_001091992.1	RCC1	1	17	noClan	Semialdhyde_dh	FALSE	0	CL0063	FALSE	0	0	0	1
NP_001091992.1	rrm	1	1.3e-12	noClan	Semialdhyde_dh	FALSE	0	CL0063	FALSE	0	0	0	1
NP_001091993.1	ldh	1	24	noClan	Semialdhyde_dh	FALSE	0	CL0063	FALSE	0	0	0	1
NP_001091993.1	NDK	1	7.7	noClan	Semialdhyde_dh	FALSE	0	CL0063	FALSE	0	0	0	1
NP_001091993.1	RCC1	1	49	noClan	Semialdhyde_dh	FALSE	0	CL0063	FALSE	0	0	0	1
NP_001091993.1	rrm	1	38	noClan	Semialdhyde_dh	FALSE	0	CL0063	FALSE	0	0	0	1
NP_001092284.1	CheR_N	1e-06	44	noClan	MMR_HSR1	FALSE	0	CL0017	FALSE	0	1	0	1
NP_001093867.1	ATP-synt_DE_N	1	40	noClan	RA	FALSE	0	CL0072	FALSE	0	0	0	1
NP_001250.1	Potex_coat	1	35	noClan	APH	FALSE	0	CL0016	FALSE	0	0	0	1
NP_001250.1	NHL	1	10	CL0186	APH	FALSE	0	CL0016	FALSE	0	0	0	1
NP_001250.1	DUF190	1	0.06	CL0089	APH	FALSE	0	CL0016	FALSE	0	0	0	1
NP_001250.1	NTF2	1	13	CL0051	APH	FALSE	0	CL0016	FALSE	0	0	0	1
NP_001451.1	Multi_Drug_Res	1	4.9	CL0184	DAO	FALSE	0	CL0063	FALSE	0	0	0	1
NP_001451.1	Peptidase_C5	1	0.29	CL0134	DAO	FALSE	0	CL0063	FALSE	0	0	0	1
NP_001451.1	SKI	1	49	CL0023	DAO	FALSE	0	CL0063	FALSE	0	0	0	1
NP_001451.1	tRNA_anti	1	0.26	CL0021	DAO	FALSE	0	CL0063	FALSE	0	0	0	1
NP_001451.1	DJ-1_PfpI	1	44	CL0014	DAO	FALSE	0	CL0063	FALSE	0	0	0	1
NP_001452.1	Dynein_light	1	45	noClan	DAO	FALSE	0	CL0063	FALSE	0	0	0	1
NP_001452.1	Prot_inhib_II	1	8	noClan	DAO	FALSE	0	CL0063	FALSE	0	0	0	1
NP_001452.1	Ribosomal_L5	1	47	noClan	DAO	FALSE	0	CL0063	FALSE	0	0	0	1
NP_001560.2	VOMI	1	2.6	noClan	APH	FALSE	0	CL0016	FALSE	0	0	0	1
NP_001603.1	Antistasin	1	27	noClan	Activin_recp	FALSE	0	CL0117	FALSE	0	0	0	1
NP_001603.1	PSI	1	45	noClan	Activin_recp	FALSE	0	CL0117	FALSE	0	0	0	1
NP_001603.1	toxin	1	21	noClan	Activin_recp	FALSE	0	CL0117	FALSE	0	0	0	1
NP_001603.1	zf-C4	1	0.85	noClan	Activin_recp	FALSE	0	CL0117	FALSE	0	0	0	1
NP_001656.2	Ada_Zn_binding	1	4.8	noClan	GTP_EFTU	FALSE	0	CL0017	FALSE	0	0	0	1
NP_001656.2	Ribosomal_L32e	1	0.48	noClan	GTP_EFTU	FALSE	0	CL0017	FALSE	0	0	0	1
NP_001656.2	ShTK	1	41	noClan	GTP_EFTU	FALSE	0	CL0017	FALSE	0	0	0	1
NP_001656.2	zf-Sec23_Sec24	1	0.56	noClan	GTP_EFTU	FALSE	0	CL0017	FALSE	0	0	0	1
NP_001656.2	ARD	1	26	CL0029	GTP_EFTU	FALSE	0	CL0017	FALSE	0	0	0	1
NP_001779.3	tRNA_int_endo	1e-06	16	noClan	MMR_HSR1	FALSE	0	CL0017	FALSE	0	1	0	1
NP_001879.1	E2_N	1	36	noClan	Shikimate_DH	FALSE	0	CL0063	FALSE	0	0	0	1
NP_001879.1	Flavin_Reduct	1	0.5	noClan	Shikimate_DH	FALSE	0	CL0063	FALSE	0	0	0	1
NP_001879.1	SCP2	1	3.5	noClan	Shikimate_DH	FALSE	0	CL0063	FALSE	0	0	0	1
NP_001879.1	Thymidylate_kin	1	24	noClan	Shikimate_DH	FALSE	0	CL0063	FALSE	0	0	0	1
NP_001879.1	TRAM	1	45	noClan	Shikimate_DH	FALSE	0	CL0063	FALSE	0	0	0	1
NP_001879.1	dsrm	1	3.1	CL0196	Shikimate_DH	FALSE	0	CL0063	FALSE	0	0	0	1
NP_001879.1	PQQ	1	42	CL0186	Shikimate_DH	FALSE	0	CL0063	FALSE	0	0	0	1
NP_001879.1	FMN_red	1	7.8	CL0042	Shikimate_DH	FALSE	0	CL0063	FALSE	0	0	0	1
NP_001886.1	3H	1	33	noClan	APH	FALSE	0	CL0016	FALSE	0	0	0	1
NP_001886.1	DnaB	1	9.5	noClan	APH	FALSE	0	CL0016	FALSE	0	0	0	1
NP_001886.1	Nuc_deoxyrib_tr	1	14	noClan	APH	FALSE	0	CL0016	FALSE	0	0	0	1
NP_001886.1	SAM	1	0.77	noClan	APH	FALSE	0	CL0016	FALSE	0	0	0	1
NP_001886.1	Sec7	1	38	noClan	APH	FALSE	0	CL0016	FALSE	0	0	0	1
NP_001886.1	SET	1	36	noClan	APH	FALSE	0	CL0016	FALSE	0	0	0	1
NP_001886.1	fn3	1	5.4	CL0159	APH	FALSE	0	CL0016	FALSE	0	0	0	1
NP_001886.1	CheR	1	0.52	CL0102	APH	FALSE	0	CL0016	FALSE	0	0	0	1
NP_001886.1	ENTH	1	29	CL0009	APH	FALSE	0	CL0016	FALSE	0	0	0	1
NP_001887.1	SAM	1	43	noClan	APH	FALSE	0	CL0016	FALSE	0	0	0	1
NP_001887.1	SET	1	7.9	noClan	APH	FALSE	0	CL0016	FALSE	0	0	0	1
NP_001887.1	SRP54_N	1	4.8e-06	noClan	APH	FALSE	0	CL0016	FALSE	0	0	0	1
NP_001887.1	IFN-gamma	1	2.4e-05	CL0053	APH	FALSE	0	CL0016	FALSE	0	0	0	1
NP_001887.1	ENTH	1	0.032	CL0009	APH	FALSE	0	CL0016	FALSE	0	0	0	1
NP_002012.1	Fn_bind	1	0.5	noClan	DAO	FALSE	0	CL0063	FALSE	0	0	0	1
NP_002012.1	RuvB_N	1	9.1	noClan	DAO	FALSE	0	CL0063	FALSE	0	0	0	1
NP_002012.1	VHP	1	16	noClan	DAO	FALSE	0	CL0063	FALSE	0	0	0	1
NP_002012.1	Binary_toxA	1	41	CL0084	DAO	FALSE	0	CL0063	FALSE	0	0	0	1
NP_002013.1	ldh	1	13	noClan	DAO	FALSE	0	CL0063	FALSE	0	0	0	1
NP_002013.1	UCR_TM	1	4.1	noClan	DAO	FALSE	0	CL0063	FALSE	0	0	0	1
NP_002013.1	C4	1	26	CL0056	DAO	FALSE	0	CL0063	FALSE	0	0	0	1
NP_002022.1	Cyanate_lyase	1	35	noClan	APH	FALSE	0	CL0016	FALSE	0	0	0	1
NP_002022.1	PTS_EIIB	1	33	noClan	APH	FALSE	0	CL0016	FALSE	0	0	0	1
NP_002028.1	3H	1	9.3	noClan	APH	FALSE	0	CL0016	FALSE	0	0	0	1
NP_002028.1	ACBP	1e-06	44	noClan	APH	FALSE	0	CL0016	FALSE	0	1	0	1
NP_002028.1	B12-binding_2	1	25	noClan	APH	FALSE	0	CL0016	FALSE	0	0	0	1
NP_002028.1	GrpE	1	14	noClan	APH	FALSE	0	CL0016	FALSE	0	0	0	1
NP_002028.1	Pur_DNA_glyco	1	4.5	noClan	APH	FALSE	0	CL0016	FALSE	0	0	0	1
NP_002028.1	eIF-5a	1	28	CL0021	APH	FALSE	0	CL0016	FALSE	0	0	0	1
NP_002028.1	AIG1	1	31	CL0017	APH	FALSE	0	CL0016	FALSE	0	0	0	1
NP_002392.2	GrpE	1	0.49	noClan	APH	FALSE	0	CL0016	FALSE	0	0	0	1
NP_002392.2	LEM	1	33	noClan	APH	FALSE	0	CL0016	FALSE	0	0	0	1
NP_002392.2	MinC_C	1	46	noClan	APH	FALSE	0	CL0016	FALSE	0	0	0	1
NP_002392.2	MutH	1	0.006	noClan	APH	FALSE	0	CL0016	FALSE	0	0	0	1
NP_002392.2	Ribosomal_S11	1	39	CL0267	APH	FALSE	0	CL0016	FALSE	0	0	0	1
NP_002392.2	PQQ	1	0.011	CL0186	APH	FALSE	0	CL0016	FALSE	0	0	0	1
NP_002413.1	Fe_dep_repress	1	41	CL0123	PG_binding_1	FALSE	0	CL0244	FALSE	0	0	0	1
NP_002524.2	ADK	1	31	noClan	Sigma54_activat	FALSE	0	CL0023	FALSE	0	0	0	1
NP_002524.2	BAG	1	0.00024	noClan	Sigma54_activat	FALSE	0	CL0023	FALSE	0	0	0	1
NP_002524.2	CoaE	1	43	noClan	Sigma54_activat	FALSE	0	CL0023	FALSE	0	0	0	1
NP_002524.2	CobU	1	3.8	noClan	Sigma54_activat	FALSE	0	CL0023	FALSE	0	0	0	1
NP_002524.2	CRS1_YhbY	1	26	noClan	Sigma54_activat	FALSE	0	CL0023	FALSE	0	0	0	1
NP_002524.2	gpW	1	30	noClan	Sigma54_activat	FALSE	0	CL0023	FALSE	0	0	0	1
NP_002524.2	Myc-LZ	1	26	noClan	Sigma54_activat	FALSE	0	CL0023	FALSE	0	0	0	1
NP_002524.2	NDK	1	20	noClan	Sigma54_activat	FALSE	0	CL0023	FALSE	0	0	0	1
NP_002524.2	PTS_EIIA_2	1e-06	26	noClan	Sigma54_activat	FALSE	0	CL0023	FALSE	0	1	0	1
NP_002524.2	RNA_pol_Rpb4	1	12	noClan	Sigma54_activat	FALSE	0	CL0023	FALSE	0	0	0	1
NP_002524.2	SRP54	1	7.3	noClan	Sigma54_activat	FALSE	0	CL0023	FALSE	0	0	0	1
NP_002524.2	YgbB	1	1.3	noClan	Sigma54_activat	FALSE	0	CL0023	FALSE	0	0	0	1
NP_002524.2	EIIA-man	1	26	CL0245	Sigma54_activat	FALSE	0	CL0023	FALSE	0	0	0	1
NP_002524.2	HD	1	2.5	CL0237	Sigma54_activat	FALSE	0	CL0023	FALSE	0	0	0	1
NP_002524.2	HycI	1	0.12	CL0095	Sigma54_activat	FALSE	0	CL0023	FALSE	0	0	0	1
NP_002524.2	Esterase	1	19	CL0028	Sigma54_activat	FALSE	0	CL0023	FALSE	0	0	0	1
NP_002544.1	GTF2I	1	44	noClan	DEAD	FALSE	0	CL0008	FALSE	0	0	0	1
NP_002544.1	Hpt	1	0.19	noClan	DEAD	FALSE	0	CL0008	FALSE	0	0	0	1
NP_002544.1	Methyltransf_1N	1	39	noClan	DEAD	FALSE	0	CL0008	FALSE	0	0	0	1
NP_002544.1	F-box	1	8.1	CL0271	DEAD	FALSE	0	CL0008	FALSE	0	0	0	1
NP_002544.1	ArsC	1	40	CL0172	DEAD	FALSE	0	CL0008	FALSE	0	0	0	1
NP_002544.1	NAD_binding_1	1e-06	2.7	CL0091	DEAD	FALSE	0	CL0008	FALSE	0	1	0	1
NP_002544.1	TCTP	1	0.56	CL0080	DEAD	FALSE	0	CL0008	FALSE	0	0	0	1
NP_002544.1	PGAM	1	2.2	CL0071	DEAD	FALSE	0	CL0008	FALSE	0	0	0	1
NP_002567.3	Anthrax_toxA	1	1.6e-07	noClan	APH	FALSE	0	CL0016	FALSE	0	0	0	1
NP_002567.3	RseA_N	1	0.024	noClan	APH	FALSE	0	CL0016	FALSE	0	0	0	1
NP_002567.3	zf-CCHC	1	48	noClan	APH	FALSE	0	CL0016	FALSE	0	0	0	1
NP_002567.3	zf-C3HC4	1	12	CL0229	APH	FALSE	0	CL0016	FALSE	0	0	0	1
NP_002568.2	Anthrax_toxA	1	43	noClan	APH	FALSE	0	CL0016	FALSE	0	0	0	1
NP_002568.2	HRM	1	32	noClan	APH	FALSE	0	CL0016	FALSE	0	0	0	1
NP_002569.1	Anthrax_toxA	1	42	noClan	APH	FALSE	0	CL0016	FALSE	0	0	0	1
NP_002569.1	zf-CCHC	1	38	noClan	APH	FALSE	0	CL0016	FALSE	0	0	0	1
NP_002569.1	zf-C3HC4	1	25	CL0229	APH	FALSE	0	CL0016	FALSE	0	0	0	1
NP_002960.2	RYDR_ITPR	1	13	noClan	APH	FALSE	0	CL0016	FALSE	0	0	0	1
NP_002960.2	Transposase_Tn5	1	5.4	noClan	APH	FALSE	0	CL0016	FALSE	0	0	0	1
NP_002960.2	TGS	1	3	CL0072	APH	FALSE	0	CL0016	FALSE	0	0	0	1
NP_003179.1	Ribosomal_L30	1e-06	8.7	noClan	APH	FALSE	0	CL0016	FALSE	0	1	0	1
NP_003179.1	zf-B_box	1	3.4	noClan	APH	FALSE	0	CL0016	FALSE	0	0	0	1
NP_003321.3	ArfGap	1	1.3	noClan	DAO	FALSE	0	CL0063	FALSE	0	0	0	1
NP_003321.3	CRS1_YhbY	1	41	noClan	DAO	FALSE	0	CL0063	FALSE	0	0	0	1
NP_003321.3	Pep_deformylase	1	4.7	noClan	DAO	FALSE	0	CL0063	FALSE	0	0	0	1
NP_003321.3	Glyco_transf_28	1	23	CL0113	DAO	FALSE	0	CL0063	FALSE	0	0	0	1
NP_003321.3	Glyoxalase	1	23	CL0104	DAO	FALSE	0	CL0063	FALSE	0	0	0	1
NP_003436.2	zf-C2HC	1	8.4	noClan	PHD	FALSE	0	noClan	TRUE	0	0	0	1
NP_003436.2	zf-CCHC	1	8.2	noClan	PHD	FALSE	0	noClan	TRUE	0	0	0	1
NP_003495.1	BIR	1	14	noClan	DHH	FALSE	0	noClan	TRUE	0	0	0	1
NP_003495.1	CAT_RBD	1	13	noClan	DHH	FALSE	0	noClan	TRUE	0	0	0	1
NP_003495.1	PHD	1	0.76	noClan	DHH	FALSE	0	noClan	TRUE	0	0	0	1
NP_003495.1	Propep_M14	1	22	noClan	DHH	FALSE	0	noClan	TRUE	0	0	0	1
NP_003567.2	Arg_repressor_C	1	21	noClan	APH	FALSE	0	CL0016	FALSE	0	0	0	1
NP_003567.2	Dehydratase_MU	1e-06	6.2	noClan	APH	FALSE	0	CL0016	FALSE	0	1	0	1
NP_003567.2	Fe_hyd_lg_C	1	44	noClan	APH	FALSE	0	CL0016	FALSE	0	0	0	1
NP_003567.2	LMWPc	1	28	noClan	APH	FALSE	0	CL0016	FALSE	0	0	0	1
NP_003567.2	Lysine_decarbox	1	18	noClan	APH	FALSE	0	CL0016	FALSE	0	0	0	1
NP_003567.2	DUF163	1	19	CL0098	APH	FALSE	0	CL0016	FALSE	0	0	0	1
NP_003567.2	Binary_toxA	1	28	CL0084	APH	FALSE	0	CL0016	FALSE	0	0	0	1
NP_003567.2	CARD	1	16	CL0041	APH	FALSE	0	CL0016	FALSE	0	0	0	1
NP_003574.1	CBM_1	1	29	noClan	APH	FALSE	0	CL0016	FALSE	0	0	0	1
NP_003574.1	Ribosomal_L9_N	1	0.0011	noClan	APH	FALSE	0	CL0016	FALSE	0	0	0	1
NP_003574.1	Ribosomal_S28e	1	39	noClan	APH	FALSE	0	CL0016	FALSE	0	0	0	1
NP_003866.1	DUF89	1	50	noClan	NAD_synthase	FALSE	0	CL0039	FALSE	0	0	0	1
NP_003866.1	PABP	1	7	noClan	NAD_synthase	FALSE	0	CL0039	FALSE	0	0	0	1
NP_003866.1	PAH	1	3.5	noClan	NAD_synthase	FALSE	0	CL0039	FALSE	0	0	0	1
NP_003866.1	Pro_CA	1	40	noClan	NAD_synthase	FALSE	0	CL0039	FALSE	0	0	0	1
NP_003866.1	Rabaptin	1	0.44	noClan	NAD_synthase	FALSE	0	CL0039	FALSE	0	0	0	1
NP_003866.1	RNA_pol_Rpb2_4	1	45	noClan	NAD_synthase	FALSE	0	CL0039	FALSE	0	0	0	1
NP_003866.1	S4	1	28	noClan	NAD_synthase	FALSE	0	CL0039	FALSE	0	0	0	1
NP_003866.1	tRNA_int_endo_N	1	46	noClan	NAD_synthase	FALSE	0	CL0039	FALSE	0	0	0	1
NP_003866.1	UPF0086	1	48	noClan	NAD_synthase	FALSE	0	CL0039	FALSE	0	0	0	1
NP_003866.1	XPG_I	1	1.5	noClan	NAD_synthase	FALSE	0	CL0039	FALSE	0	0	0	1
NP_003866.1	PDH	1	21	CL0063	NAD_synthase	FALSE	0	CL0039	FALSE	0	0	0	1
NP_003866.1	IL5	1	24	CL0053	NAD_synthase	FALSE	0	CL0039	FALSE	0	0	0	1
NP_003866.1	Sigma54_activat	1	3.2	CL0023	NAD_synthase	FALSE	0	CL0039	FALSE	0	0	0	1
NP_003866.1	EFP	1	39	CL0021	NAD_synthase	FALSE	0	CL0039	FALSE	0	0	0	1
NP_003933.1	SapB_1	1	35	noClan	APH	FALSE	0	CL0016	FALSE	0	0	0	1
NP_003933.1	zf-B_box	1	29	noClan	APH	FALSE	0	CL0016	FALSE	0	0	0	1
NP_003933.1	ZipA_C	1	6.2e-05	noClan	APH	FALSE	0	CL0016	FALSE	0	0	0	1
NP_003933.1	RuvC	1	43	CL0219	APH	FALSE	0	CL0016	FALSE	0	0	0	1
NP_003933.1	PadR	1	18	CL0123	APH	FALSE	0	CL0016	FALSE	0	0	0	1
NP_003933.1	MAP1_LC3	1	11	CL0072	APH	FALSE	0	CL0016	FALSE	0	0	0	1
NP_004153.2	BRCA2	1	17	noClan	GTP_EFTU	FALSE	0	CL0017	FALSE	0	0	0	1
NP_004153.2	Pencillinase_R	1	24	CL0123	GTP_EFTU	FALSE	0	CL0017	FALSE	0	0	0	1
NP_004905.2	DNA_pol3_chi	1	0.0077	noClan	GTP_EFTU	FALSE	0	CL0017	FALSE	0	0	0	1
NP_004905.2	MoCF_biosynth	1	1.6	noClan	GTP_EFTU	FALSE	0	CL0017	FALSE	0	0	0	1
NP_004905.2	AAA	1	21	CL0023	GTP_EFTU	FALSE	0	CL0017	FALSE	0	0	0	1
NP_004993.1	IFN-gamma	1	27	CL0053	Epimerase	FALSE	0	CL0063	FALSE	0	0	0	1
NP_005083.1	Ribosomal_L23	1	49	noClan	TNF	FALSE	0	CL0100	FALSE	0	0	0	1
NP_005083.1	mRNA_cap_C	1	20	CL0021	TNF	FALSE	0	CL0100	FALSE	0	0	0	1
NP_005267.2	La	1	43	noClan	F420_oxidored	FALSE	0	CL0063	FALSE	0	0	0	1
NP_005267.2	MoaC	1	28	noClan	F420_oxidored	FALSE	0	CL0063	FALSE	0	0	0	1
NP_005267.2	Pept_tRNA_hydro	1	30	noClan	F420_oxidored	FALSE	0	CL0063	FALSE	0	0	0	1
NP_005679.2	CoaE	1	7.9	noClan	SMC_N	FALSE	0	CL0023	FALSE	0	0	0	1
NP_005679.2	Creatinase_N	1	46	noClan	SMC_N	FALSE	0	CL0023	FALSE	0	0	0	1
NP_005679.2	MobB	1	46	noClan	SMC_N	FALSE	0	CL0023	FALSE	0	0	0	1
NP_005679.2	GTP_EFTU	1	32	CL0017	SMC_N	FALSE	0	CL0023	FALSE	0	0	0	1
NP_005836.1	Dak2	1	39	noClan	SMC_N	FALSE	0	CL0023	FALSE	0	0	0	1
NP_005836.1	GTP_EFTU_D2	1	7.6	noClan	SMC_N	FALSE	0	CL0023	FALSE	0	0	0	1
NP_005836.1	MobB	1	20	noClan	SMC_N	FALSE	0	CL0023	FALSE	0	0	0	1
NP_005836.1	PK_C	1	18	noClan	SMC_N	FALSE	0	CL0023	FALSE	0	0	0	1
NP_005836.1	UreE_C	1	42	noClan	SMC_N	FALSE	0	CL0023	FALSE	0	0	0	1
NP_005836.1	WHEP-TRS	1	48	noClan	SMC_N	FALSE	0	CL0023	FALSE	0	0	0	1
NP_005836.1	Skp1_POZ	1e-06	21	CL0033	SMC_N	FALSE	0	CL0023	FALSE	0	1	0	1
NP_006276.2	ADK_lid	1	8.4	noClan	APH	FALSE	0	CL0016	FALSE	0	0	0	1
NP_006276.2	Methyltransf_3	1	7.4	CL0102	APH	FALSE	0	CL0016	FALSE	0	0	0	1
NP_006401.3	ldh	1	18	noClan	Semialdhyde_dh	FALSE	0	CL0063	FALSE	0	0	0	1
NP_006401.3	NDK	1	50	noClan	Semialdhyde_dh	FALSE	0	CL0063	FALSE	0	0	0	1
NP_006401.3	RCC1	1	0.32	noClan	Semialdhyde_dh	FALSE	0	CL0063	FALSE	0	0	0	1
NP_006401.3	rrm	1	24	noClan	Semialdhyde_dh	FALSE	0	CL0063	FALSE	0	0	0	1
NP_006408.2	MutS_III	1	1.1	noClan	MMR_HSR1	FALSE	0	CL0017	FALSE	0	0	0	1
NP_006408.2	PTS-HPr	1	32	noClan	MMR_HSR1	FALSE	0	CL0017	FALSE	0	0	0	1
NP_006408.2	SAM	1	22	noClan	MMR_HSR1	FALSE	0	CL0017	FALSE	0	0	0	1
NP_006408.2	fn3	1	40	CL0159	MMR_HSR1	FALSE	0	CL0017	FALSE	0	0	0	1
NP_006408.2	Sigma54_activat	1	40	CL0023	MMR_HSR1	FALSE	0	CL0017	FALSE	0	0	0	1
NP_006431.2	CMD	1	11	noClan	DAO	FALSE	0	CL0063	FALSE	0	0	0	1
NP_006431.2	DsrH	1	39	noClan	DAO	FALSE	0	CL0063	FALSE	0	0	0	1
NP_006431.2	PAP2	1	18	noClan	DAO	FALSE	0	CL0063	FALSE	0	0	0	1
NP_006431.2	Glyco_transf_28	1	15	CL0113	DAO	FALSE	0	CL0063	FALSE	0	0	0	1
NP_006473.2	CBM_1	1	16	noClan	APH	FALSE	0	CL0016	FALSE	0	0	0	1
NP_006473.2	Ribosomal_L9_N	1	33	noClan	APH	FALSE	0	CL0016	FALSE	0	0	0	1
NP_006473.2	Ribosomal_S28e	1	0.84	noClan	APH	FALSE	0	CL0016	FALSE	0	0	0	1
NP_006631.2	BolA	1	19	noClan	MMR_HSR1	FALSE	0	CL0017	FALSE	0	0	0	1
NP_006631.2	Fapy_DNA_glyco	1	1.2	noClan	MMR_HSR1	FALSE	0	CL0017	FALSE	0	0	0	1
NP_006631.2	HLH	1	40	noClan	MMR_HSR1	FALSE	0	CL0017	FALSE	0	0	0	1
NP_006631.2	Pep_deformylase	1	30	noClan	MMR_HSR1	FALSE	0	CL0017	FALSE	0	0	0	1
NP_006631.2	PSI_PsaJ	1	28	noClan	MMR_HSR1	FALSE	0	CL0017	FALSE	0	0	0	1
NP_006631.2	PTS_IIB	1	49	noClan	MMR_HSR1	FALSE	0	CL0017	FALSE	0	0	0	1
NP_006631.2	Transposase_5	1	2.9	noClan	MMR_HSR1	FALSE	0	CL0017	FALSE	0	0	0	1
NP_006631.2	DUF84	1	9.1	CL0269	MMR_HSR1	FALSE	0	CL0017	FALSE	0	0	0	1
NP_006631.2	Bet_v_I	1e-06	26	CL0209	MMR_HSR1	FALSE	0	CL0017	FALSE	0	1	0	1
NP_006631.2	Aldolase	1	26	CL0036	MMR_HSR1	FALSE	0	CL0017	FALSE	0	0	0	1
NP_006811.1	Ribosomal_S15	1	13	noClan	MMR_HSR1	FALSE	0	CL0017	FALSE	0	0	0	1
NP_006811.1	RNA_pol_A_CTD	1	14	noClan	MMR_HSR1	FALSE	0	CL0017	FALSE	0	0	0	1
NP_006811.1	SAM	1	34	noClan	MMR_HSR1	FALSE	0	CL0017	FALSE	0	0	0	1
NP_006811.1	Activin_recp	1	14	CL0117	MMR_HSR1	FALSE	0	CL0017	FALSE	0	0	0	1
NP_006811.1	UPF0079	1	14	CL0023	MMR_HSR1	FALSE	0	CL0017	FALSE	0	0	0	1
NP_006859.2	HGTP_anticodon	1e-06	9.3	noClan	GTP_EFTU	FALSE	0	CL0017	FALSE	0	1	0	1
NP_006859.2	zf-B_box	1	43	noClan	GTP_EFTU	FALSE	0	CL0017	FALSE	0	0	0	1
NP_009004.2	TFIIA_gamma_C	1	9.8	noClan	cNMP_binding	FALSE	0	noClan	TRUE	0	0	0	1
NP_009197.1	dNK	1	50	noClan	MMR_HSR1	FALSE	0	CL0017	FALSE	0	0	0	1
NP_009197.1	DUF448	1	1	noClan	MMR_HSR1	FALSE	0	CL0017	FALSE	0	0	0	1
NP_009197.1	RhoGEF	1e-06	0.5	noClan	MMR_HSR1	FALSE	0	CL0017	FALSE	0	1	0	1
NP_009197.1	RNA_pol_Rpb2_2	1	3.8	noClan	MMR_HSR1	FALSE	0	CL0017	FALSE	0	0	0	1
NP_009197.1	tRNA-synt_1d_C	1	1.4	noClan	MMR_HSR1	FALSE	0	CL0017	FALSE	0	0	0	1
NP_009197.1	MarR	1	37	CL0123	MMR_HSR1	FALSE	0	CL0017	FALSE	0	0	0	1
NP_036357.1	MobB	1	1.8	noClan	CbiA	FALSE	0	noClan	TRUE	0	0	0	1
NP_036357.1	PHD	1	42	noClan	CbiA	FALSE	0	noClan	TRUE	0	0	0	1
NP_036357.1	PRK	1	18	noClan	CbiA	FALSE	0	noClan	TRUE	0	0	0	1
NP_036357.1	GATA	1	37	CL0167	CbiA	FALSE	0	noClan	FALSE	0	0	0	1
NP_036357.1	Peptidase_M22	1	25	CL0108	CbiA	FALSE	0	noClan	FALSE	0	0	0	1
NP_036357.1	GFO_IDH_MocA	1	28	CL0063	CbiA	FALSE	0	noClan	FALSE	0	0	0	1
NP_036426.3	MazG	1	11	CL0231	RA	FALSE	0	CL0072	FALSE	0	0	0	1
NP_036474.1	ANATO	1	6.3	noClan	Activin_recp	FALSE	0	CL0117	FALSE	0	0	0	1
NP_036474.1	DNA_ligase_ZBD	1	0.2	noClan	Activin_recp	FALSE	0	CL0117	FALSE	0	0	0	1
NP_036474.1	ET	1	43	noClan	Activin_recp	FALSE	0	CL0117	FALSE	0	0	0	1
NP_036474.1	Metallothionein	1	0.011	noClan	Activin_recp	FALSE	0	CL0117	FALSE	0	0	0	1
NP_036474.1	TB	1	4.3	noClan	Activin_recp	FALSE	0	CL0117	FALSE	0	0	0	1
NP_036474.1	TIL	1	29	noClan	Activin_recp	FALSE	0	CL0117	FALSE	0	0	0	1
NP_036474.1	toxin	1	31	noClan	Activin_recp	FALSE	0	CL0117	FALSE	0	0	0	1
NP_036474.1	UCR_hinge	1	0.44	noClan	Activin_recp	FALSE	0	CL0117	FALSE	0	0	0	1
NP_036534.1	DinI	1	8.4	noClan	BAR	FALSE	0	CL0145	FALSE	0	0	0	1
NP_036534.1	I_LWEQ	1	42	noClan	BAR	FALSE	0	CL0145	FALSE	0	0	0	1
NP_036534.1	KE2	1	10	noClan	BAR	FALSE	0	CL0145	FALSE	0	0	0	1
NP_036534.1	RecO	1	0.91	noClan	BAR	FALSE	0	CL0145	FALSE	0	0	0	1
NP_036534.1	Syntaxin	1	4.5e-05	noClan	BAR	FALSE	0	CL0145	FALSE	0	0	0	1
NP_036534.1	GlnE	1	0.16	CL0260	BAR	FALSE	0	CL0145	FALSE	0	0	0	1
NP_036534.1	PG_binding_1	1	7.7	CL0244	BAR	FALSE	0	CL0145	FALSE	0	0	0	1
NP_036534.1	Rubrerythrin	1	0.00097	CL0044	BAR	FALSE	0	CL0145	FALSE	0	0	0	1
NP_036534.1	Peptidase_M28	1	18	CL0035	BAR	FALSE	0	CL0145	FALSE	0	0	0	1
NP_036534.1	UPF0079	1	30	CL0023	BAR	FALSE	0	CL0145	FALSE	0	0	0	1
NP_037387.2	GYF	1	1.9e-05	noClan	F5_F8_type_C	FALSE	0	CL0202	FALSE	0	0	0	1
NP_039249.1	FG-GAP	1	3.2	CL0186	NAD_binding_1	FALSE	0	CL0091	FALSE	0	0	0	1
NP_039249.1	Gag_MA	1	3.2e-09	CL0074	NAD_binding_1	FALSE	0	CL0091	FALSE	0	0	0	1
NP_055115.1	B3	1	28	noClan	Peptidase_S24	FALSE	0	noClan	TRUE	0	0	0	1
NP_055203.4	CPSase_L_D3	1	31	noClan	DEAD	FALSE	0	CL0008	FALSE	0	0	0	1
NP_055203.4	Translat_reg	1	0.068	noClan	DEAD	FALSE	0	CL0008	FALSE	0	0	0	1
NP_055203.4	Rib_5-P_isom_A	1e-06	43	CL0246	DEAD	FALSE	0	CL0008	FALSE	0	1	0	1
NP_055203.4	Ricin_B_lectin	1	30	CL0066	DEAD	FALSE	0	CL0008	FALSE	0	0	0	1
NP_055203.4	SKI	1	13	CL0023	DEAD	FALSE	0	CL0008	FALSE	0	0	0	1
NP_055262.1	MGS	1	43	noClan	BAR	FALSE	0	CL0145	FALSE	0	0	0	1
NP_055262.1	RIP	1	1	noClan	BAR	FALSE	0	CL0145	FALSE	0	0	0	1
NP_055262.1	Translin	1	0.058	noClan	BAR	FALSE	0	CL0145	FALSE	0	0	0	1
NP_055262.1	PAS	1	26	CL0183	BAR	FALSE	0	CL0145	FALSE	0	0	0	1
NP_055262.1	Rubrerythrin	1	24	CL0044	BAR	FALSE	0	CL0145	FALSE	0	0	0	1
NP_055262.1	UPF0079	1	29	CL0023	BAR	FALSE	0	CL0145	FALSE	0	0	0	1
NP_055387.2	Mago_nashi	1	36	noClan	APH	FALSE	0	CL0016	FALSE	0	0	0	1
NP_055387.2	Ribosomal_L9_C	1	2.5	noClan	APH	FALSE	0	CL0016	FALSE	0	0	0	1
NP_055387.2	RelA_SpoT	1	47	CL0260	APH	FALSE	0	CL0016	FALSE	0	0	0	1
NP_055387.2	Clat_adaptor_s	1e-06	2.6	CL0212	APH	FALSE	0	CL0016	FALSE	0	1	0	1
NP_055415.1	DUF387	1	17	noClan	MMR_HSR1	FALSE	0	CL0017	FALSE	0	0	0	1
NP_055415.1	DUF89	1	47	noClan	MMR_HSR1	FALSE	0	CL0017	FALSE	0	0	0	1
NP_055415.1	FliS	1	25	noClan	MMR_HSR1	FALSE	0	CL0017	FALSE	0	0	0	1
NP_055415.1	GrpE	1	9.9	noClan	MMR_HSR1	FALSE	0	CL0017	FALSE	0	0	0	1
NP_055415.1	HLH	1	56	noClan	MMR_HSR1	FALSE	0	CL0017	FALSE	0	0	0	1
NP_055415.1	Homoserine_dh	1	42	noClan	MMR_HSR1	FALSE	0	CL0017	FALSE	0	0	0	1
NP_055415.1	HSF_DNA-bind	1	24	noClan	MMR_HSR1	FALSE	0	CL0017	FALSE	0	0	0	1
NP_055415.1	MC1	1	18	noClan	MMR_HSR1	FALSE	0	CL0017	FALSE	0	0	0	1
NP_055415.1	MCR_beta_N	1	32	noClan	MMR_HSR1	FALSE	0	CL0017	FALSE	0	0	0	1
NP_055415.1	Nitroreductase	1	44	noClan	MMR_HSR1	FALSE	0	CL0017	FALSE	0	0	0	1
NP_055415.1	NusG	1	17	noClan	MMR_HSR1	FALSE	0	CL0017	FALSE	0	0	0	1
NP_055415.1	PAH	1	42	noClan	MMR_HSR1	FALSE	0	CL0017	FALSE	0	0	0	1
NP_055415.1	PI-PLC-Y	1	24	noClan	MMR_HSR1	FALSE	0	CL0017	FALSE	0	0	0	1
NP_055415.1	RNA_pol_Rpb1_6	1	23	noClan	MMR_HSR1	FALSE	0	CL0017	FALSE	0	0	0	1
NP_055415.1	RNA_pol_Rpb4	1e-06	32	noClan	MMR_HSR1	FALSE	0	CL0017	FALSE	0	1	0	1
NP_055415.1	RRF	1	8.1	noClan	MMR_HSR1	FALSE	0	CL0017	FALSE	0	0	0	1
NP_055415.1	SRP54_N	1e-06	49	noClan	MMR_HSR1	FALSE	0	CL0017	FALSE	0	1	0	1
NP_055415.1	SWIB	1	18	noClan	MMR_HSR1	FALSE	0	CL0017	FALSE	0	0	0	1
NP_055415.1	Syntaxin	1	14	noClan	MMR_HSR1	FALSE	0	CL0017	FALSE	0	0	0	1
NP_055415.1	UPF0029	1	46	noClan	MMR_HSR1	FALSE	0	CL0017	FALSE	0	0	0	1
NP_055415.1	HIT	1	50	CL0265	MMR_HSR1	FALSE	0	CL0017	FALSE	0	0	0	1
NP_055415.1	efhand	1	40	CL0220	MMR_HSR1	FALSE	0	CL0017	FALSE	0	0	0	1
NP_055415.1	HMGL-like	1	37	CL0152	MMR_HSR1	FALSE	0	CL0017	FALSE	0	0	0	1
NP_055415.1	Pro_dh	1	50	CL0086	MMR_HSR1	FALSE	0	CL0017	FALSE	0	0	0	1
NP_055415.1	Epimerase	1	45	CL0063	MMR_HSR1	FALSE	0	CL0017	FALSE	0	0	0	1
NP_055415.1	CbiX	1	40	CL0043	MMR_HSR1	FALSE	0	CL0017	FALSE	0	0	0	1
NP_055415.1	CARD	1	7.1	CL0041	MMR_HSR1	FALSE	0	CL0017	FALSE	0	0	0	1
NP_055415.1	Asn_synthase	1	29	CL0039	MMR_HSR1	FALSE	0	CL0017	FALSE	0	0	0	1
NP_055416.2	Coprogen_oxidas	1	3.3	noClan	MMR_HSR1	FALSE	0	CL0017	FALSE	0	0	0	1
NP_055416.2	MC1	1	0.012	noClan	MMR_HSR1	FALSE	0	CL0017	FALSE	0	0	0	1
NP_055416.2	YbaK	1	4.4	noClan	MMR_HSR1	FALSE	0	CL0017	FALSE	0	0	0	1
NP_055416.2	DUF167	1	6.3	CL0178	MMR_HSR1	FALSE	0	CL0017	FALSE	0	0	0	1
NP_055416.2	Rep-A_N	1	4.3	CL0021	MMR_HSR1	FALSE	0	CL0017	FALSE	0	0	0	1
NP_055416.2	RIO1	1	2.6	CL0016	MMR_HSR1	FALSE	0	CL0017	FALSE	0	0	0	1
NP_055474.3	DinI	1e-06	5.4e-07	noClan	PGAM	FALSE	0	CL0071	FALSE	0	1	0	1
NP_055474.3	DUF72	1	4.2	noClan	PGAM	FALSE	0	CL0071	FALSE	0	0	0	1
NP_055563.1	Barstar	1	6.3	noClan	RA	FALSE	0	CL0072	FALSE	0	0	0	1
NP_055563.1	ABM	1	41	CL0032	RA	FALSE	0	CL0072	FALSE	0	0	0	1
NP_055737.1	YjeF_N	1	4.2	noClan	AAA	FALSE	0	CL0023	FALSE	0	0	0	1
NP_055737.1	HisKA	1	11	CL0025	AAA	FALSE	0	CL0023	FALSE	0	0	0	1
NP_055790.1	XPA_C	1	6.3	noClan	APH	FALSE	0	CL0016	FALSE	0	0	0	1
NP_055831.1	XPA_C	1	4.3	noClan	APH	FALSE	0	CL0016	FALSE	0	0	0	1
NP_055831.1	LysM	1	6.3	CL0187	APH	FALSE	0	CL0016	FALSE	0	0	0	1
NP_055831.1	Glyco_transf_43	1	2.6	CL0110	APH	FALSE	0	CL0016	FALSE	0	0	0	1
NP_055861.3	DNA_topoisoIV	1	6.3	noClan	UvrD-helicase	FALSE	0	CL0008	FALSE	0	0	0	1
NP_055861.3	IL8	1	0.012	noClan	UvrD-helicase	FALSE	0	CL0008	FALSE	0	0	0	1
NP_055861.3	MobB	1	24	noClan	UvrD-helicase	FALSE	0	CL0008	FALSE	0	0	0	1
NP_055861.3	Myc-LZ	1e-06	14	noClan	UvrD-helicase	FALSE	0	CL0008	FALSE	0	1	0	1
NP_055861.3	PCI	1	2.3	noClan	UvrD-helicase	FALSE	0	CL0008	FALSE	0	0	0	1
NP_055861.3	PUF	1	47	noClan	UvrD-helicase	FALSE	0	CL0008	FALSE	0	0	0	1
NP_055861.3	Rabaptin	1	2.6	noClan	UvrD-helicase	FALSE	0	CL0008	FALSE	0	0	0	1
NP_055861.3	Ribosomal_L20	1	43	noClan	UvrD-helicase	FALSE	0	CL0008	FALSE	0	0	0	1
NP_055861.3	TruB_N	1	0.012	noClan	UvrD-helicase	FALSE	0	CL0008	FALSE	0	0	0	1
NP_055861.3	UVR	1	6.3	noClan	UvrD-helicase	FALSE	0	CL0008	FALSE	0	0	0	1
NP_055861.3	Viral_helicase1	1	2.6	noClan	UvrD-helicase	FALSE	0	CL0008	FALSE	0	0	0	1
NP_055861.3	zf-Sec23_Sec24	1	41	noClan	UvrD-helicase	FALSE	0	CL0008	FALSE	0	0	0	1
NP_055861.3	DUF836	1	7.3	CL0172	UvrD-helicase	FALSE	0	CL0008	FALSE	0	0	0	1
NP_055861.3	Phosducin	1	11	CL0172	UvrD-helicase	FALSE	0	CL0008	FALSE	0	0	0	1
NP_055861.3	Astacin	1	2.7	CL0126	UvrD-helicase	FALSE	0	CL0008	FALSE	0	0	0	1
NP_055861.3	Glycos_transf_1	1	0.35	CL0113	UvrD-helicase	FALSE	0	CL0008	FALSE	0	0	0	1
NP_055861.3	Peptidase_C14	1	46	CL0093	UvrD-helicase	FALSE	0	CL0008	FALSE	0	0	0	1
NP_055861.3	AAA	1e-06	9	CL0023	UvrD-helicase	FALSE	0	CL0008	FALSE	0	1	0	1
NP_055861.3	ABC_tran	1	41	CL0023	UvrD-helicase	FALSE	0	CL0008	FALSE	0	0	0	1
NP_055861.3	eIF-1a	1	4.2	CL0021	UvrD-helicase	FALSE	0	CL0008	FALSE	0	0	0	1
NP_055998.1	DHquinase_II	1	48	noClan	APH	FALSE	0	CL0016	FALSE	0	0	0	1
NP_055998.1	PyrI_C	1	8.3	noClan	APH	FALSE	0	CL0016	FALSE	0	0	0	1
NP_056031.2	DinI	1	45	noClan	PGAM	FALSE	0	CL0071	FALSE	0	0	0	1
NP_057168.1	BSD	1	20	noClan	GTP_EFTU	FALSE	0	CL0017	FALSE	0	0	0	1
NP_057168.1	zf-Sec23_Sec24	1	5.8	noClan	GTP_EFTU	FALSE	0	CL0017	FALSE	0	0	0	1
NP_057365.3	Asp_decarbox	1	2.9	noClan	APH	FALSE	0	CL0016	FALSE	0	0	0	1
NP_057365.3	Clathrin_propel	1	19	noClan	APH	FALSE	0	CL0016	FALSE	0	0	0	1
NP_057365.3	CobU	1	29	noClan	APH	FALSE	0	CL0016	FALSE	0	0	0	1
NP_057365.3	E2_C	1	6.3	noClan	APH	FALSE	0	CL0016	FALSE	0	0	0	1
NP_057365.3	MurB_C	1	0.96	noClan	APH	FALSE	0	CL0016	FALSE	0	0	0	1
NP_057365.3	PadR	1	9.3e-05	CL0123	APH	FALSE	0	CL0016	FALSE	0	0	0	1
NP_057626.2	Arg_repressor_C	1	41	noClan	APH	FALSE	0	CL0016	FALSE	0	0	0	1
NP_057626.2	RGS	1	39	CL0272	APH	FALSE	0	CL0016	FALSE	0	0	0	1
NP_057626.2	Bgal_small_N	1	40	CL0103	APH	FALSE	0	CL0016	FALSE	0	0	0	1
NP_057626.2	Peptidase_M16_C	1	41	CL0094	APH	FALSE	0	CL0016	FALSE	0	0	0	1
NP_057626.2	AIG1	1	25	CL0017	APH	FALSE	0	CL0016	FALSE	0	0	0	1
NP_060034.9	Metallothio_Pro	1e-06	40	noClan	EGF	FALSE	0	CL0001	FALSE	0	1	0	1
NP_060130.2	DNA_RNApol_7kD	1	49	noClan	GATA	FALSE	0	CL0167	FALSE	0	0	0	1
NP_060130.2	zf-C3HC4	1	22	CL0229	GATA	FALSE	0	CL0167	FALSE	0	0	0	1
NP_060220.2	Ecotin	1	0.6	noClan	DAO	FALSE	0	CL0063	FALSE	0	0	0	1
NP_060220.2	GP41	1	11	noClan	DAO	FALSE	0	CL0063	FALSE	0	0	0	1
NP_060220.2	SWIB	1	0.21	noClan	DAO	FALSE	0	CL0063	FALSE	0	0	0	1
NP_060220.2	Xlink	1	0.0007	CL0056	DAO	FALSE	0	CL0063	FALSE	0	0	0	1
NP_060777.3	Colicin_Pyocin	1	7	noClan	MMR_HSR1	FALSE	0	CL0017	FALSE	0	0	0	1
NP_060777.3	DNA_ligase_ZBD	1	0.083	noClan	MMR_HSR1	FALSE	0	CL0017	FALSE	0	0	0	1
NP_060777.3	KIX	1	5.5e-05	noClan	MMR_HSR1	FALSE	0	CL0017	FALSE	0	0	0	1
NP_060777.3	SRF-TF	1e-06	0.068	noClan	MMR_HSR1	FALSE	0	CL0017	FALSE	0	1	0	1
NP_060777.3	efhand	1	2.6	CL0220	MMR_HSR1	FALSE	0	CL0017	FALSE	0	0	0	1
NP_060777.3	Arg_repressor	1	0.47	CL0123	MMR_HSR1	FALSE	0	CL0017	FALSE	0	0	0	1
NP_060777.3	FAD_binding_5	1	0.8	CL0077	MMR_HSR1	FALSE	0	CL0017	FALSE	0	0	0	1
NP_060784.3	Nepo_coat_N	1	0.45	noClan	UQ_con	FALSE	0	CL0208	FALSE	0	0	0	1
NP_060918.2	AlkA_N	1	48	noClan	Adaptin_N	FALSE	0	CL0019	FALSE	0	0	0	1
NP_060918.2	CAS_CSE1	1	6.2	noClan	Adaptin_N	FALSE	0	CL0019	FALSE	0	0	0	1
NP_060918.2	CitF	1	29	noClan	Adaptin_N	FALSE	0	CL0019	FALSE	0	0	0	1
NP_060918.2	Colicin	1	4	noClan	Adaptin_N	FALSE	0	CL0019	FALSE	0	0	0	1
NP_060918.2	DUF89	1	13	noClan	Adaptin_N	FALSE	0	CL0019	FALSE	0	0	0	1
NP_060918.2	FliS	1	9.8e-07	noClan	Adaptin_N	FALSE	0	CL0019	FALSE	0	0	0	1
NP_060918.2	HA2	1	49	noClan	Adaptin_N	FALSE	0	CL0019	FALSE	0	0	0	1
NP_060918.2	Ham1p_like	1	36	noClan	Adaptin_N	FALSE	0	CL0019	FALSE	0	0	0	1
NP_060918.2	MutS_III	1	0.54	noClan	Adaptin_N	FALSE	0	CL0019	FALSE	0	0	0	1
NP_060918.2	NIR_SIR	1	2.2	noClan	Adaptin_N	FALSE	0	CL0019	FALSE	0	0	0	1
NP_060918.2	NusB	1	16	noClan	Adaptin_N	FALSE	0	CL0019	FALSE	0	0	0	1
NP_060918.2	Pantoate_transf	1	38	noClan	Adaptin_N	FALSE	0	CL0019	FALSE	0	0	0	1
NP_060918.2	Phe_tRNA-synt_N	1	9.8	noClan	Adaptin_N	FALSE	0	CL0019	FALSE	0	0	0	1
NP_060918.2	PolyA_pol	1	6.5	noClan	Adaptin_N	FALSE	0	CL0019	FALSE	0	0	0	1
NP_060918.2	RhoGAP	1e-06	0.026	noClan	Adaptin_N	FALSE	0	CL0019	FALSE	0	1	0	1
NP_060918.2	SAC3_GANP	1	25	noClan	Adaptin_N	FALSE	0	CL0019	FALSE	0	0	0	1
NP_060918.2	Sec23_helical	1	1.9	noClan	Adaptin_N	FALSE	0	CL0019	FALSE	0	0	0	1
NP_060918.2	UPF0081	1	4.8	noClan	Adaptin_N	FALSE	0	CL0019	FALSE	0	0	0	1
NP_060918.2	VHL	1	0.77	noClan	Adaptin_N	FALSE	0	CL0019	FALSE	0	0	0	1
NP_060918.2	VPS9	1	28	noClan	Adaptin_N	FALSE	0	CL0019	FALSE	0	0	0	1
NP_060918.2	GGDEF	1	39	CL0276	Adaptin_N	FALSE	0	CL0019	FALSE	0	0	0	1
NP_060918.2	MH1	1	47	CL0263	Adaptin_N	FALSE	0	CL0019	FALSE	0	0	0	1
NP_060918.2	Trigger_C	1	21	CL0262	Adaptin_N	FALSE	0	CL0019	FALSE	0	0	0	1
NP_060918.2	HMGL-like	1	0.19	CL0152	Adaptin_N	FALSE	0	CL0019	FALSE	0	0	0	1
NP_060918.2	HTH_5	1	1.5	CL0123	Adaptin_N	FALSE	0	CL0019	FALSE	0	0	0	1
NP_060918.2	Rrf2	1	24	CL0123	Adaptin_N	FALSE	0	CL0019	FALSE	0	0	0	1
NP_060918.2	Trp_repressor	1	5e-05	CL0123	Adaptin_N	FALSE	0	CL0019	FALSE	0	0	0	1
NP_060918.2	Peptidase_M22	1	29	CL0108	Adaptin_N	FALSE	0	CL0019	FALSE	0	0	0	1
NP_060918.2	Methyltransf_3	1	0.00012	CL0102	Adaptin_N	FALSE	0	CL0019	FALSE	0	0	0	1
NP_060918.2	globin	1	5.4	CL0090	Adaptin_N	FALSE	0	CL0019	FALSE	0	0	0	1
NP_060918.2	RB_B	1	44	CL0065	Adaptin_N	FALSE	0	CL0019	FALSE	0	0	0	1
NP_060918.2	DHDPS	1	3.6	CL0036	Adaptin_N	FALSE	0	CL0019	FALSE	0	0	0	1
NP_060918.2	DSPc	1	23	CL0031	Adaptin_N	FALSE	0	CL0019	FALSE	0	0	0	1
NP_060918.2	GSPII_E	1	0.51	CL0023	Adaptin_N	FALSE	0	CL0019	FALSE	0	0	0	1
NP_060918.2	GATase	1	34	CL0014	Adaptin_N	FALSE	0	CL0019	FALSE	0	0	0	1
NP_064454.1	Antistasin	1	49	noClan	Activin_recp	FALSE	0	CL0117	FALSE	0	0	0	1
NP_064454.1	PSI	1	12	noClan	Activin_recp	FALSE	0	CL0117	FALSE	0	0	0	1
NP_064454.1	toxin	1	31	noClan	Activin_recp	FALSE	0	CL0117	FALSE	0	0	0	1
NP_064454.1	zf-C4	1	35	noClan	Activin_recp	FALSE	0	CL0117	FALSE	0	0	0	1
NP_064492.1	Antistasin	1	24	noClan	Activin_recp	FALSE	0	CL0117	FALSE	0	0	0	1
NP_064492.1	PSI	1	18	noClan	Activin_recp	FALSE	0	CL0117	FALSE	0	0	0	1
NP_064492.1	toxin	1	19	noClan	Activin_recp	FALSE	0	CL0117	FALSE	0	0	0	1
NP_064492.1	zf-C4	1	48	noClan	Activin_recp	FALSE	0	CL0117	FALSE	0	0	0	1
NP_064493.1	Antistasin	1	13	noClan	Activin_recp	FALSE	0	CL0117	FALSE	0	0	0	1
NP_064493.1	PSI	1	26	noClan	Activin_recp	FALSE	0	CL0117	FALSE	0	0	0	1
NP_064493.1	toxin	1	7.3	noClan	Activin_recp	FALSE	0	CL0117	FALSE	0	0	0	1
NP_064493.1	zf-C4	1	29	noClan	Activin_recp	FALSE	0	CL0117	FALSE	0	0	0	1
NP_064494.1	Antistasin	1	37	noClan	Activin_recp	FALSE	0	CL0117	FALSE	0	0	0	1
NP_064494.1	PSI	1	6.3	noClan	Activin_recp	FALSE	0	CL0117	FALSE	0	0	0	1
NP_064494.1	toxin	1	0.00031	noClan	Activin_recp	FALSE	0	CL0117	FALSE	0	0	0	1
NP_064494.1	zf-C4	1	20	noClan	Activin_recp	FALSE	0	CL0117	FALSE	0	0	0	1
NP_064495.1	Antistasin	1	6	noClan	Activin_recp	FALSE	0	CL0117	FALSE	0	0	0	1
NP_064495.1	PSI	1	0.14	noClan	Activin_recp	FALSE	0	CL0117	FALSE	0	0	0	1
NP_064495.1	toxin	1	29	noClan	Activin_recp	FALSE	0	CL0117	FALSE	0	0	0	1
NP_064495.1	zf-C4	1	0.0004	noClan	Activin_recp	FALSE	0	CL0117	FALSE	0	0	0	1
NP_064496.1	Antistasin	1	13	noClan	Activin_recp	FALSE	0	CL0117	FALSE	0	0	0	1
NP_064496.1	PSI	1	25	noClan	Activin_recp	FALSE	0	CL0117	FALSE	0	0	0	1
NP_064496.1	toxin	1	43	noClan	Activin_recp	FALSE	0	CL0117	FALSE	0	0	0	1
NP_064496.1	zf-C4	1	35	noClan	Activin_recp	FALSE	0	CL0117	FALSE	0	0	0	1
NP_064580.2	Dak2	1	2.2	noClan	Epimerase	FALSE	0	CL0063	FALSE	0	0	0	1
NP_064580.2	DHQ_synthase	1	2.1e-07	CL0224	Epimerase	FALSE	0	CL0063	FALSE	0	0	0	1
NP_064599.2	Fork_head	1	28	noClan	PARP	FALSE	0	CL0084	FALSE	0	0	0	1
NP_064599.2	Cu_amine_oxidN2	1	18	CL0047	PARP	FALSE	0	CL0084	FALSE	0	0	0	1
NP_065201.1	PUF	1	44	noClan	RGS	FALSE	0	CL0272	FALSE	0	0	0	1
NP_065842.1	Asp_decarbox	1	33	noClan	APH	FALSE	0	CL0016	FALSE	0	0	0	1
NP_065842.1	E2_C	1	14	noClan	APH	FALSE	0	CL0016	FALSE	0	0	0	1
NP_065842.1	MurB_C	1	23	noClan	APH	FALSE	0	CL0016	FALSE	0	0	0	1
NP_066923.3	Aldolase_II	1e-06	25	noClan	Beta_elim_lyase	FALSE	0	CL0061	FALSE	0	1	0	1
NP_066923.3	Clp_N	1	0.025	noClan	Beta_elim_lyase	FALSE	0	CL0061	FALSE	0	0	0	1
NP_066923.3	DNA_ligase_A_N	1	29	noClan	Beta_elim_lyase	FALSE	0	CL0061	FALSE	0	0	0	1
NP_066923.3	DUF77	1e-06	1	noClan	Beta_elim_lyase	FALSE	0	CL0061	FALSE	0	1	0	1
NP_066923.3	MC1	1	0.95	noClan	Beta_elim_lyase	FALSE	0	CL0061	FALSE	0	0	0	1
NP_066923.3	PARP_reg	1	1.3	noClan	Beta_elim_lyase	FALSE	0	CL0061	FALSE	0	0	0	1
NP_066923.3	PBP_GOBP	1	1	noClan	Beta_elim_lyase	FALSE	0	CL0061	FALSE	0	0	0	1
NP_066923.3	RPH3A_effector	1	38	noClan	Beta_elim_lyase	FALSE	0	CL0061	FALSE	0	0	0	1
NP_066923.3	RTC	1	29	noClan	Beta_elim_lyase	FALSE	0	CL0061	FALSE	0	0	0	1
NP_066923.3	RuvB_C	1	32	noClan	Beta_elim_lyase	FALSE	0	CL0061	FALSE	0	0	0	1
NP_066923.3	MH1	1	0.24	CL0263	Beta_elim_lyase	FALSE	0	CL0061	FALSE	0	0	0	1
NP_066923.3	Ribosomal_L24e	1	6.1	CL0175	Beta_elim_lyase	FALSE	0	CL0061	FALSE	0	0	0	1
NP_066923.3	3HCDH_N	1	23	CL0063	Beta_elim_lyase	FALSE	0	CL0061	FALSE	0	0	0	1
NP_067044.2	PHD	1	0.21	noClan	Activin_recp	FALSE	0	CL0117	FALSE	0	0	0	1
NP_067044.2	toxin	1	8.6	noClan	Activin_recp	FALSE	0	CL0117	FALSE	0	0	0	1
NP_071397.2	Bowman-Birk_leg	1	0.21	noClan	SET	FALSE	0	noClan	TRUE	0	0	0	1
NP_071908.2	CBS	1	32	noClan	AhpC-TSA	FALSE	0	CL0172	FALSE	0	0	0	1
NP_071908.2	IL8	1	37	noClan	AhpC-TSA	FALSE	0	CL0172	FALSE	0	0	0	1
NP_077278.1	PadR	1	37	CL0123	PG_binding_1	FALSE	0	CL0244	FALSE	0	0	0	1
NP_078891.2	FGF	1	23	CL0066	PARP	FALSE	0	CL0084	FALSE	0	0	0	1
NP_078891.2	GM_CSF	1	36	CL0053	PARP	FALSE	0	CL0084	FALSE	0	0	0	1
NP_079107.6	DUF89	1	3.8	noClan	ADH_zinc_N	FALSE	0	CL0063	FALSE	0	0	0	1
NP_079107.6	HPPK	1	0.22	noClan	ADH_zinc_N	FALSE	0	CL0063	FALSE	0	0	0	1
NP_079107.6	MinC_C	1	5.3	noClan	ADH_zinc_N	FALSE	0	CL0063	FALSE	0	0	0	1
NP_079107.6	SBP	1	0.1	noClan	ADH_zinc_N	FALSE	0	CL0063	FALSE	0	0	0	1
NP_079107.6	SUI1	1	0.00012	noClan	ADH_zinc_N	FALSE	0	CL0063	FALSE	0	0	0	1
NP_079107.6	YjeF_N	1e-06	15	noClan	ADH_zinc_N	FALSE	0	CL0063	FALSE	0	1	0	1
NP_079107.6	Ribosomal_L18p	1	39	CL0267	ADH_zinc_N	FALSE	0	CL0063	FALSE	0	0	0	1
NP_079107.6	CLP_protease	1	0.00033	CL0127	ADH_zinc_N	FALSE	0	CL0063	FALSE	0	0	0	1
NP_079107.6	Methyltransf_2	1	29	CL0102	ADH_zinc_N	FALSE	0	CL0063	FALSE	0	0	0	1
NP_079107.6	Methyltransf_3	1	2.3e-11	CL0102	ADH_zinc_N	FALSE	0	CL0063	FALSE	0	0	0	1
NP_079107.6	Methyltransf_5	1	0.26	CL0102	ADH_zinc_N	FALSE	0	CL0063	FALSE	0	0	0	1
NP_079107.6	TPMT	1	0.46	CL0102	ADH_zinc_N	FALSE	0	CL0063	FALSE	0	0	0	1
NP_079130.2	GTP_cyclohydroI	1	21	noClan	DAO	FALSE	0	CL0063	FALSE	0	0	0	1
NP_079130.2	Hom_end_hint	1	14	noClan	DAO	FALSE	0	CL0063	FALSE	0	0	0	1
NP_079130.2	MinC_C	1	33	noClan	DAO	FALSE	0	CL0063	FALSE	0	0	0	1
NP_079130.2	Peptidase_S24	1	0.14	noClan	DAO	FALSE	0	CL0063	FALSE	0	0	0	1
NP_079130.2	PGM_PMM_II	1	0.73	noClan	DAO	FALSE	0	CL0063	FALSE	0	0	0	1
NP_079130.2	Prot_inhib_II	1	23	noClan	DAO	FALSE	0	CL0063	FALSE	0	0	0	1
NP_079130.2	Stathmin	1	0.34	noClan	DAO	FALSE	0	CL0063	FALSE	0	0	0	1
NP_079130.2	Transaldolase	1e-06	0.55	noClan	DAO	FALSE	0	CL0063	FALSE	0	1	0	1
NP_079130.2	Ran_BP1	1	9.9	CL0266	DAO	FALSE	0	CL0063	FALSE	0	0	0	1
NP_079130.2	G3P_antiterm	1	40	CL0036	DAO	FALSE	0	CL0063	FALSE	0	0	0	1
NP_079328.3	CRAL_TRIO_N	1	6.4	noClan	APH	FALSE	0	CL0016	FALSE	0	0	0	1
NP_079328.3	NDK	1	16	noClan	APH	FALSE	0	CL0016	FALSE	0	0	0	1
NP_079328.3	Seryl_tRNA_N	1	7.4	noClan	APH	FALSE	0	CL0016	FALSE	0	0	0	1
NP_079328.3	ThiS	1	6	CL0072	APH	FALSE	0	CL0016	FALSE	0	0	0	1
NP_079428.1	Integrase_Zn	1e-06	43	noClan	CbiA	FALSE	0	noClan	TRUE	0	1	0	1
NP_079428.1	Ribosomal_S27e	1	7.4	CL0167	CbiA	FALSE	0	noClan	FALSE	0	0	0	1
NP_079537.1	Somatomedin_B	1	6	noClan	Activin_recp	FALSE	0	CL0117	FALSE	0	0	0	1
NP_079537.1	toxin	1	7.4	noClan	Activin_recp	FALSE	0	CL0117	FALSE	0	0	0	1
NP_110406.1	Antistasin	1	6.4	noClan	PAS	FALSE	0	CL0183	FALSE	0	0	0	1
NP_112484.1	Glutaredoxin2_C	1e-06	9.6	noClan	AP_endonuc_2	FALSE	0	CL0152	FALSE	0	1	0	1
NP_112484.1	HA	1	0.67	noClan	AP_endonuc_2	FALSE	0	CL0152	FALSE	0	0	0	1
NP_112484.1	ABM	1	12	CL0032	AP_endonuc_2	FALSE	0	CL0152	FALSE	0	0	0	1
NP_114418.2	zf-C2H2	1	4.7e-05	noClan	ig	FALSE	0	CL0011	FALSE	0	0	0	1
NP_114426.1	LRV	1	4.1e-05	noClan	APH	FALSE	0	CL0016	FALSE	0	0	0	1
NP_114426.1	potato_inhibit	1	22	noClan	APH	FALSE	0	CL0016	FALSE	0	0	0	1
NP_114426.1	Ribosomal_L13	1e-06	27	noClan	APH	FALSE	0	CL0016	FALSE	0	1	0	1
NP_114426.1	CbiX	1	2.3e-06	CL0043	APH	FALSE	0	CL0016	FALSE	0	0	0	1
NP_115604.1	ALAD	1	2.9	noClan	Epimerase	FALSE	0	CL0063	FALSE	0	0	0	1
NP_115604.1	GrpE	1	44	noClan	Epimerase	FALSE	0	CL0063	FALSE	0	0	0	1
NP_115604.1	HHA	1	17	noClan	Epimerase	FALSE	0	CL0063	FALSE	0	0	0	1
NP_115604.1	HSF_DNA-bind	1	18	noClan	Epimerase	FALSE	0	CL0063	FALSE	0	0	0	1
NP_115604.1	MutS_III	1	2.9	noClan	Epimerase	FALSE	0	CL0063	FALSE	0	0	0	1
NP_115604.1	SBP_bac_9	1	37	noClan	Epimerase	FALSE	0	CL0063	FALSE	0	0	0	1
NP_115604.1	Seryl_tRNA_N	1	45	noClan	Epimerase	FALSE	0	CL0063	FALSE	0	0	0	1
NP_115604.1	ParBc	1	0.17	CL0248	Epimerase	FALSE	0	CL0063	FALSE	0	0	0	1
NP_115604.1	STAS	1e-06	28	CL0179	Epimerase	FALSE	0	CL0063	FALSE	0	1	0	1
NP_115604.1	Peptidase_M27	1	1.9e-05	CL0126	Epimerase	FALSE	0	CL0063	FALSE	0	0	0	1
NP_115604.1	ROK	1	4.8	CL0108	Epimerase	FALSE	0	CL0063	FALSE	0	0	0	1
NP_115604.1	ThiS	1	1.6e-07	CL0072	Epimerase	FALSE	0	CL0063	FALSE	0	0	0	1
NP_115604.1	HEAT	1	0.076	CL0019	Epimerase	FALSE	0	CL0063	FALSE	0	0	0	1
NP_115972.2	Ribosomal_S9	1	26	noClan	SMC_N	FALSE	0	CL0023	FALSE	0	0	0	1
NP_116233.1	NDK	1	46	noClan	APH	FALSE	0	CL0016	FALSE	0	0	0	1
NP_116233.1	Sedlin_N	1	35	CL0212	APH	FALSE	0	CL0016	FALSE	0	0	0	1
NP_116233.1	PQQ	1	20	CL0186	APH	FALSE	0	CL0016	FALSE	0	0	0	1
NP_127497.1	YjeF_N	1	8.3	noClan	AAA	FALSE	0	CL0023	FALSE	0	0	0	1
NP_127497.1	HisKA	1	14	CL0025	AAA	FALSE	0	CL0023	FALSE	0	0	0	1
NP_127499.1	YjeF_N	1	0.32	noClan	AAA	FALSE	0	CL0023	FALSE	0	0	0	1
NP_127499.1	HisKA	1	0.21	CL0025	AAA	FALSE	0	CL0023	FALSE	0	0	0	1
NP_149059.1	tRNA-synt_2b	1	36	CL0040	PGAM	FALSE	0	CL0071	FALSE	0	0	0	1
NP_149163.2	Ribosomal_S9	1	7.9	noClan	SMC_N	FALSE	0	CL0023	FALSE	0	0	0	1
NP_284941.2	Evr1_Alr	1	8.1	noClan	MMR_HSR1	FALSE	0	CL0017	FALSE	0	0	0	1
NP_284941.2	NtA	1	7.2	noClan	MMR_HSR1	FALSE	0	CL0017	FALSE	0	0	0	1
NP_284941.2	Peptidase_C28	1	19	CL0125	MMR_HSR1	FALSE	0	CL0017	FALSE	0	0	0	1
NP_284941.2	N6_N4_Mtase	1	48	CL0102	MMR_HSR1	FALSE	0	CL0017	FALSE	0	0	0	1
NP_284941.2	Ribul_P_3_epim	1	10	CL0036	MMR_HSR1	FALSE	0	CL0017	FALSE	0	0	0	1
NP_284941.2	ABC_tran	1	42	CL0023	MMR_HSR1	FALSE	0	CL0017	FALSE	0	0	0	1
NP_612494.1	CUT	1	49	noClan	MMR_HSR1	FALSE	0	CL0017	FALSE	0	0	0	1
NP_612494.1	HTH_8	1	22	CL0123	MMR_HSR1	FALSE	0	CL0017	FALSE	0	0	0	1
NP_612494.1	Pantoate_ligase	1	29	CL0119	MMR_HSR1	FALSE	0	CL0017	FALSE	0	0	0	1
NP_612494.1	mRNA_cap_C	1	8.8e-08	CL0021	MMR_HSR1	FALSE	0	CL0017	FALSE	0	0	0	1
NP_663304.1	Ribosomal_L30	1e-06	0.5	noClan	APH	FALSE	0	CL0016	FALSE	0	1	0	1
NP_663304.1	zf-B_box	1	39	noClan	APH	FALSE	0	CL0016	FALSE	0	0	0	1
NP_663305.1	Ribosomal_L30	1e-06	41	noClan	APH	FALSE	0	CL0016	FALSE	0	1	0	1
NP_663305.1	zf-B_box	1	49	noClan	APH	FALSE	0	CL0016	FALSE	0	0	0	1
NP_663306.1	Ribosomal_L30	1e-06	47	noClan	APH	FALSE	0	CL0016	FALSE	0	1	0	1
NP_663306.1	zf-B_box	1	39	noClan	APH	FALSE	0	CL0016	FALSE	0	0	0	1
NP_671488.1	TFIIA_gamma_C	1	49	noClan	cNMP_binding	FALSE	0	noClan	TRUE	0	0	0	1
NP_683867.1	DNA_ligase_ZBD	1	43	noClan	TNFR_c6	FALSE	0	noClan	TRUE	0	0	0	1
NP_689785.1	dsDNA_bind	1	40	noClan	SKI	FALSE	0	CL0023	FALSE	0	0	0	1
NP_689785.1	MobB	1	27	noClan	SKI	FALSE	0	CL0023	FALSE	0	0	0	1
NP_689785.1	BPL_C	1	8.2	CL0206	SKI	FALSE	0	CL0023	FALSE	0	0	0	1
NP_722523.1	PUF	1	16	noClan	RGS	FALSE	0	CL0272	FALSE	0	0	0	1
NP_742053.1	zf-CCCH	1	31	noClan	PAS	FALSE	0	CL0183	FALSE	0	0	0	1
NP_758454.1	DUF355	1	28	noClan	cobW	FALSE	0	noClan	TRUE	0	0	0	1
NP_758454.1	PAH	1	0.31	noClan	cobW	FALSE	0	noClan	TRUE	0	0	0	1
NP_758454.1	Ribosomal_S19	1	11	noClan	cobW	FALSE	0	noClan	TRUE	0	0	0	1
NP_758454.1	TGT	1	24	noClan	cobW	FALSE	0	noClan	TRUE	0	0	0	1
NP_758454.1	Thymidylate_kin	1	0.65	noClan	cobW	FALSE	0	noClan	TRUE	0	0	0	1
NP_758454.1	UPF0149	1	27	noClan	cobW	FALSE	0	noClan	TRUE	0	0	0	1
NP_758454.1	ZipA_C	1	45	noClan	cobW	FALSE	0	noClan	TRUE	0	0	0	1
NP_758454.1	zf-CHC2	1	9.6	CL0167	cobW	FALSE	0	noClan	FALSE	0	0	0	1
NP_758454.1	CTP_transf_2	1	8.2	CL0119	cobW	FALSE	0	noClan	FALSE	0	0	0	1
NP_758454.1	CMAS	1	44	CL0102	cobW	FALSE	0	noClan	FALSE	0	0	0	1
NP_758454.1	tRNA_bind	1	11	CL0021	cobW	FALSE	0	noClan	FALSE	0	0	0	1
NP_775771.3	CpcD	1	44	noClan	APH	FALSE	0	CL0016	FALSE	0	0	0	1
NP_775771.3	DNA_ligase_A_C	1	28	noClan	APH	FALSE	0	CL0016	FALSE	0	0	0	1
NP_775771.3	HA	1e-06	6.3	noClan	APH	FALSE	0	CL0016	FALSE	0	1	0	1
NP_775771.3	TFIIE_alpha	1	45	CL0123	APH	FALSE	0	CL0016	FALSE	0	0	0	1
NP_775891.2	Asp_decarbox	1	11	noClan	Glyco_hydro_20	FALSE	0	CL0058	FALSE	0	0	0	1
NP_775891.2	GlutR_N	1	0.31	noClan	Glyco_hydro_20	FALSE	0	CL0058	FALSE	0	0	0	1
NP_775891.2	HEAT_PBS	1	9.6	CL0019	Glyco_hydro_20	FALSE	0	CL0058	FALSE	0	0	0	1
NP_775913.1	LSM	1	27	noClan	GSH-S_ATP	FALSE	0	CL0179	FALSE	0	0	0	1
NP_775913.1	zf-Sec23_Sec24	1	28	noClan	GSH-S_ATP	FALSE	0	CL0179	FALSE	0	0	0	1
NP_775913.1	HTH_AraC	1	45	CL0123	GSH-S_ATP	FALSE	0	CL0179	FALSE	0	0	0	1
NP_775913.1	Ribosomal_L7Ae	1e-06	24	CL0101	GSH-S_ATP	FALSE	0	CL0179	FALSE	0	1	0	1
NP_796377.2	TFR_dimer	1	9.6	noClan	GTP_EFTU	FALSE	0	CL0017	FALSE	0	0	0	1
NP_808227.1	3H	1	0.91	noClan	APH	FALSE	0	CL0016	FALSE	0	0	0	1
NP_808227.1	DnaB	1	0.73	noClan	APH	FALSE	0	CL0016	FALSE	0	0	0	1
NP_808227.1	Nuc_deoxyrib_tr	1	11	noClan	APH	FALSE	0	CL0016	FALSE	0	0	0	1
NP_808227.1	SAM	1	2.1e-07	noClan	APH	FALSE	0	CL0016	FALSE	0	0	0	1
NP_808227.1	Sec7	1	0.31	noClan	APH	FALSE	0	CL0016	FALSE	0	0	0	1
NP_808227.1	SET	1	0.13	noClan	APH	FALSE	0	CL0016	FALSE	0	0	0	1
NP_808227.1	fn3	1	49	CL0159	APH	FALSE	0	CL0016	FALSE	0	0	0	1
NP_808227.1	CheR	1	1e-06	CL0102	APH	FALSE	0	CL0016	FALSE	0	0	0	1
NP_808227.1	ENTH	1	0.0072	CL0009	APH	FALSE	0	CL0016	FALSE	0	0	0	1
NP_853556.1	PPTA	1	17	noClan	AAA	FALSE	0	CL0023	FALSE	0	0	0	1
NP_853556.1	RecR	1	2e-05	noClan	AAA	FALSE	0	CL0023	FALSE	0	0	0	1
NP_859531.1	GTF2I	1	0.53	noClan	DEAD	FALSE	0	CL0008	FALSE	0	0	0	1
NP_859531.1	Hpt	1	40	noClan	DEAD	FALSE	0	CL0008	FALSE	0	0	0	1
NP_859531.1	Methyltransf_1N	1	34	noClan	DEAD	FALSE	0	CL0008	FALSE	0	0	0	1
NP_859531.1	SRP_SPB	1e-06	1.6	noClan	DEAD	FALSE	0	CL0008	FALSE	0	1	0	1
NP_859531.1	F-box	1	29	CL0271	DEAD	FALSE	0	CL0008	FALSE	0	0	0	1
NP_859531.1	ArsC	1e-06	21	CL0172	DEAD	FALSE	0	CL0008	FALSE	0	1	0	1
NP_859531.1	NAD_binding_1	1e-06	6e-07	CL0091	DEAD	FALSE	0	CL0008	FALSE	0	1	0	1
NP_859531.1	TCTP	1	11	CL0080	DEAD	FALSE	0	CL0008	FALSE	0	0	0	1
NP_859531.1	PGAM	1	24	CL0071	DEAD	FALSE	0	CL0008	FALSE	0	0	0	1
NP_872349.1	CW_binding_1	1	6.2	noClan	PUA	FALSE	0	CL0178	FALSE	0	0	0	1
NP_872349.1	UCR_UQCRX_QCR9	1	37	noClan	PUA	FALSE	0	CL0178	FALSE	0	0	0	1
NP_877393.1	ArfGap	1	41	noClan	DAO	FALSE	0	CL0063	FALSE	0	0	0	1
NP_877393.1	CRS1_YhbY	1	17	noClan	DAO	FALSE	0	CL0063	FALSE	0	0	0	1
NP_877393.1	Pep_deformylase	1	3.1	noClan	DAO	FALSE	0	CL0063	FALSE	0	0	0	1
NP_877393.1	Glyco_transf_28	1	9.7	CL0113	DAO	FALSE	0	CL0063	FALSE	0	0	0	1
NP_877393.1	Glyoxalase	1	14	CL0104	DAO	FALSE	0	CL0063	FALSE	0	0	0	1
NP_877419.1	ArfGap	1	16	noClan	DAO	FALSE	0	CL0063	FALSE	0	0	0	1
NP_877419.1	CRS1_YhbY	1	25	noClan	DAO	FALSE	0	CL0063	FALSE	0	0	0	1
NP_877419.1	Pep_deformylase	1	32	noClan	DAO	FALSE	0	CL0063	FALSE	0	0	0	1
NP_877419.1	Glyco_transf_28	1	40	CL0113	DAO	FALSE	0	CL0063	FALSE	0	0	0	1
NP_877419.1	Glyoxalase	1	49	CL0104	DAO	FALSE	0	CL0063	FALSE	0	0	0	1
NP_877420.1	ArfGap	1	0.54	noClan	DAO	FALSE	0	CL0063	FALSE	0	0	0	1
NP_877420.1	CRS1_YhbY	1	34	noClan	DAO	FALSE	0	CL0063	FALSE	0	0	0	1
NP_877420.1	Pep_deformylase	1	0.73	noClan	DAO	FALSE	0	CL0063	FALSE	0	0	0	1
NP_877420.1	Glyco_transf_28	1	34	CL0113	DAO	FALSE	0	CL0063	FALSE	0	0	0	1
NP_877420.1	Glyoxalase	1	24	CL0104	DAO	FALSE	0	CL0063	FALSE	0	0	0	1
NP_932355.1	zf-C2HC	1	9.8	noClan	PHD	FALSE	0	noClan	TRUE	0	0	0	1
NP_932355.1	zf-CCHC	1	27	noClan	PHD	FALSE	0	noClan	TRUE	0	0	0	1
NP_976226.1	GrpE	1	0.9	noClan	APH	FALSE	0	CL0016	FALSE	0	0	0	1
NP_976226.1	LEM	1	27	noClan	APH	FALSE	0	CL0016	FALSE	0	0	0	1
NP_976226.1	MinC_C	1	46	noClan	APH	FALSE	0	CL0016	FALSE	0	0	0	1
NP_976226.1	MutH	1	16	noClan	APH	FALSE	0	CL0016	FALSE	0	0	0	1
NP_976226.1	Ribosomal_S11	1	46	CL0267	APH	FALSE	0	CL0016	FALSE	0	0	0	1
NP_976226.1	PQQ	1	15	CL0186	APH	FALSE	0	CL0016	FALSE	0	0	0	1
NP_996671.1	ADK	1	43	noClan	Sigma54_activat	FALSE	0	CL0023	FALSE	0	0	0	1
NP_996671.1	BAG	1	15	noClan	Sigma54_activat	FALSE	0	CL0023	FALSE	0	0	0	1
NP_996671.1	CoaE	1	27	noClan	Sigma54_activat	FALSE	0	CL0023	FALSE	0	0	0	1
NP_996671.1	CobU	1	43	noClan	Sigma54_activat	FALSE	0	CL0023	FALSE	0	0	0	1
NP_996671.1	CRS1_YhbY	1	27	noClan	Sigma54_activat	FALSE	0	CL0023	FALSE	0	0	0	1
NP_996671.1	gpW	1	46	noClan	Sigma54_activat	FALSE	0	CL0023	FALSE	0	0	0	1
NP_996671.1	Myc-LZ	1	0.73	noClan	Sigma54_activat	FALSE	0	CL0023	FALSE	0	0	0	1
NP_996671.1	NDK	1	46	noClan	Sigma54_activat	FALSE	0	CL0023	FALSE	0	0	0	1
NP_996671.1	PTS_EIIA_2	1e-06	19	noClan	Sigma54_activat	FALSE	0	CL0023	FALSE	0	1	0	1
NP_996671.1	RNA_pol_Rpb4	1	16	noClan	Sigma54_activat	FALSE	0	CL0023	FALSE	0	0	0	1
NP_996671.1	SRP54	1	9.8	noClan	Sigma54_activat	FALSE	0	CL0023	FALSE	0	0	0	1
NP_996671.1	YgbB	1	0.98	noClan	Sigma54_activat	FALSE	0	CL0023	FALSE	0	0	0	1
NP_996671.1	EIIA-man	1	12	CL0245	Sigma54_activat	FALSE	0	CL0023	FALSE	0	0	0	1
NP_996671.1	HD	1	25	CL0237	Sigma54_activat	FALSE	0	CL0023	FALSE	0	0	0	1
NP_996671.1	HycI	1	0.9	CL0095	Sigma54_activat	FALSE	0	CL0023	FALSE	0	0	0	1
NP_996671.1	Esterase	1	49	CL0028	Sigma54_activat	FALSE	0	CL0023	FALSE	0	0	0	1
XP_001126578.1	Bowman-Birk_leg	1	34	noClan	zf-C2H2	FALSE	0	noClan	TRUE	0	0	0	1
XP_001128291.1	FGF	1	0.44	CL0066	PARP	FALSE	0	CL0084	FALSE	0	0	0	1
XP_001128291.1	GM_CSF	1	1.8	CL0053	PARP	FALSE	0	CL0084	FALSE	0	0	0	1
XP_001129642.1	ArfGap	1	0.6	noClan	DAO	FALSE	0	CL0063	FALSE	0	0	0	1
XP_001129642.1	Colipase	1	9	noClan	DAO	FALSE	0	CL0063	FALSE	0	0	0	1
XP_001129642.1	DnaB	1	0.67	noClan	DAO	FALSE	0	CL0063	FALSE	0	0	0	1
XP_001129642.1	GP41	1	11	noClan	DAO	FALSE	0	CL0063	FALSE	0	0	0	1
XP_001129642.1	ICAT	1	18	noClan	DAO	FALSE	0	CL0063	FALSE	0	0	0	1
XP_001129642.1	Nepo_coat_C	1	0.67	noClan	DAO	FALSE	0	CL0063	FALSE	0	0	0	1
XP_001129642.1	Propep_M14	1	0.6	noClan	DAO	FALSE	0	CL0063	FALSE	0	0	0	1
XP_001129642.1	RNase_U2	1	26	noClan	DAO	FALSE	0	CL0063	FALSE	0	0	0	1
XP_001129642.1	MBD	1	1.4e-05	CL0081	DAO	FALSE	0	CL0063	FALSE	0	0	0	1
XP_001129642.1	TCTP	1	8.8	CL0080	DAO	FALSE	0	CL0063	FALSE	0	0	0	1
XP_001129642.1	adh_short	1	0.23	CL0063	DAO	FALSE	0	CL0063	TRUE	0	0	0	1
XP_001129642.1	FAD_binding_3	1	18	CL0063	DAO	FALSE	0	CL0063	TRUE	0	0	0	1
XP_001129642.1	GMC_oxred_N	1	8.8	CL0063	DAO	FALSE	0	CL0063	TRUE	0	0	0	1
XP_001129642.1	Glyco_hydro_10	1	38	CL0058	DAO	FALSE	0	CL0063	FALSE	0	0	0	1
XP_001129642.1	Palm_thioest	1	1.2	CL0028	DAO	FALSE	0	CL0063	FALSE	0	0	0	1
XP_001130163.1	ArfGap	1	0.23	noClan	DAO	FALSE	0	CL0063	FALSE	0	0	0	1
XP_001130163.1	Colipase	1	0.23	noClan	DAO	FALSE	0	CL0063	FALSE	0	0	0	1
XP_001130163.1	DnaB	1	0.23	noClan	DAO	FALSE	0	CL0063	FALSE	0	0	0	1
XP_001130163.1	GP41	1	0.23	noClan	DAO	FALSE	0	CL0063	FALSE	0	0	0	1
XP_001130163.1	ICAT	1	0.23	noClan	DAO	FALSE	0	CL0063	FALSE	0	0	0	1
XP_001130163.1	Nepo_coat_C	1	0.23	noClan	DAO	FALSE	0	CL0063	FALSE	0	0	0	1
XP_001130163.1	Propep_M14	1	0.23	noClan	DAO	FALSE	0	CL0063	FALSE	0	0	0	1
XP_001130163.1	RNase_U2	1	0.23	noClan	DAO	FALSE	0	CL0063	FALSE	0	0	0	1
XP_001130163.1	MBD	1	0.23	CL0081	DAO	FALSE	0	CL0063	FALSE	0	0	0	1
XP_001130163.1	TCTP	1	0.23	CL0080	DAO	FALSE	0	CL0063	FALSE	0	0	0	1
XP_001130163.1	Glyco_hydro_10	1	0.23	CL0058	DAO	FALSE	0	CL0063	FALSE	0	0	0	1
XP_001130163.1	Palm_thioest	1	0.23	CL0028	DAO	FALSE	0	CL0063	FALSE	0	0	0	1
XP_001131376.1	Bowman-Birk_leg	1	0.23	noClan	zf-C2H2	FALSE	0	noClan	TRUE	0	0	0	1
XP_042978.5	ubiquitin	1	0.23	CL0072	RA	FALSE	0	CL0072	TRUE	0	0	0	1
XP_496428.3	AFP	1	0.23	noClan	ig	FALSE	0	CL0011	FALSE	0	0	0	1
XP_496721.1	Conotoxin	1	0.23	noClan	CS	FALSE	0	CL0190	FALSE	0	0	0	1
XP_944613.1	Conotoxin	1	0.23	noClan	CS	FALSE	0	CL0190	FALSE	0	0	0	1

## Sheet: GenThreader
NCBI_ID	Pfam ID	Pfam Desc	Clan ID	WeakDomainSet	E-value	Start	End	NCBI_ID 1	pdb ID	chain	Pfam ID 1	Clan ID1	Start 1	End 1	Status	TP	FP	FN	TN
NP_000011	PF01636	APH	CL0016	1	43	212	391	NP_000011	1q8y	A	PF00069	CL0016	138	706	na	1	0	0	0
NP_000011.2	PF00488	MutS_V	CL0023	0	50	229	334	notFound	notFound	notFound	notFound	noClan	notFound	notFound	TN	0	0	0	1			TP	121
NP_000062	PF00571	CBS	noClan	1	7.3e-09	416	469	notFound	notFound	notFound	notFound	noClan	notFound	notFound	na	0	0	1	0			FP	5
NP_000066	PF01636	APH	CL0016	1	1.3	3	211	NP_000066	1zar	A	PF01163	CL0016	105	275	na	1	0	0	0			FN	256
NP_000066.1	PF04023	FeoA	CL0206	0	39	7	79	NP_000066	1blx	A	PF00069	CL0016	13	300	TN	0	0	0	1			TN	773
NP_000066.1	PF02899	Phage_integr_N	noClan	0	46	63	133	NP_000066	1blx	A	PF00069	CL0016	13	300	TN	0	0	0	1			total	1155
NP_000161	PF01212	Beta_elim_lyase	CL0061	1	38	537	888	notFound	notFound	notFound	notFound	noClan	notFound	notFound	na	0	0	1	0
NP_000161.2	PF02312	CBF_beta	noClan	0	50	580	724	notFound	notFound	notFound	notFound	noClan	notFound	notFound	TN	0	0	0	1			True Positive Rate	0.320955	tp/(tp+fn)
NP_000161.2	PF01341	Glyco_hydro_6	noClan	0	23	564	750	notFound	notFound	notFound	notFound	noClan	notFound	notFound	TN	0	0	0	1			False Positive Rate	0.0225989	fp/(fp+tn)
NP_000161.2	PF00853	Runt	CL0073	0	37	773	888	notFound	notFound	notFound	notFound	noClan	notFound	notFound	TN	0	0	0	1
NP_000161.2	PF03489	SapB_2	noClan	0	50	711	738	notFound	notFound	notFound	notFound	noClan	notFound	notFound	TN	0	0	0	1			Precision	0.960317	tp/(tp+fp)
NP_000161.2	PF01975	SurE	noClan	0	29	624	747	notFound	notFound	notFound	notFound	noClan	notFound	notFound	TN	0	0	0	1			Recall	0.320955	tp/(tp+fn)
NP_000204	PF00008	EGF	CL0001	1	0.24	457	490	notFound	notFound	notFound	notFound	noClan	notFound	notFound	na	0	0	1	0			Accuracy	0.774026	(tp+tn)/(tp+tn+fp+fn)
NP_000229	PF00989	PAS	CL0183	1	2.9	25	82	NP_000229	1byw	A	PF00989	CL0183	41	132	na	1	0	0	0
NP_000229.1	PF00642	zf-CCCH	noClan	0	44	47	72	NP_000229	1byw	A	PF00989	CL0183	41	132	TN	0	0	0	1
NP_000388	PF00175	NAD_binding_1	CL0091	1	1.3	400	549	notFound	notFound	notFound	notFound	noClan	notFound	notFound	na	0	0	1	0
NP_000483	PF01926	MMR_HSR1	CL0017	1	13	1141	1442	notFound	notFound	notFound	notFound	noClan	notFound	notFound	na	0	0	1	0
NP_000483.3	PF00004	AAA	CL0023	0	1.8	1239	1409	notFound	notFound	notFound	notFound	noClan	notFound	notFound	TN	0	0	0	1
NP_000483.3	PF00005	ABC_tran	CL0023	0				notFound	notFound	notFound	notFound	noClan	notFound	notFound	TN	0	0	0	1
NP_000483.3	PF02312	CBF_beta	noClan	0	24	1250	1393	notFound	notFound	notFound	notFound	noClan	notFound	notFound	TN	0	0	0	1
NP_000483.3	PF01656	CbiA	noClan	0	32	1238	1419	notFound	notFound	notFound	notFound	noClan	notFound	notFound	TN	0	0	0	1
NP_000483.3	PF01121	CoaE	noClan	0	4.9	1238	1406	notFound	notFound	notFound	notFound	noClan	notFound	notFound	TN	0	0	0	1
NP_000483.3	PF00270	DEAD	CL0008	0	2.1	1213	1434	notFound	notFound	notFound	notFound	noClan	notFound	notFound	TN	0	0	0	1
NP_000483.3	PF04296	DUF448	noClan	0	24	1242	1318	notFound	notFound	notFound	notFound	noClan	notFound	notFound	TN	0	0	0	1
NP_000483.3	PF03358	FMN_red	CL0042	0				notFound	notFound	notFound	notFound	noClan	notFound	notFound	TN	0	0	0	1
NP_000483.3	PF02986	Fn_bind	noClan	0	23	1165	1209	notFound	notFound	notFound	notFound	noClan	notFound	notFound	TN	0	0	0	1
NP_000483.3	PF03519	Invas_SpaK	noClan	0	18	1180	1248	notFound	notFound	notFound	notFound	noClan	notFound	notFound	TN	0	0	0	1
NP_000483.3	PF03460	NIR_SIR_ferr	noClan	0	18	1197	1260	notFound	notFound	notFound	notFound	noClan	notFound	notFound	TN	0	0	0	1
NP_000560	PF00047	ig	CL0011	1	1.3	157	210	notFound	notFound	notFound	notFound	noClan	notFound	notFound	na	0	0	1	0
NP_000704	PF01370	Epimerase	CL0063	1	5.8	6	204	NP_000704	1hdo	A	PF01370	CL0063	7	113	na	1	0	0	0
NP_000704.1	PF04619	Adhesin_Dr	CL0204	0	12	55	170	NP_000704	1hdo	A	PF01370	CL0063	7	113	TN	0	0	0	1
NP_000704.1	PF02599	CsrA	noClan	0	32	22	70	NP_000704	1hdo	A	PF01370	CL0063	7	113	TN	0	0	0	1
NP_000704.1	PF01965	DJ-1_PfpI	CL0014	0	3.5	29	169	NP_000704	1hdo	A	PF01370	CL0063	7	113	TN	0	0	0	1
NP_000704.1	PF01557	FAA_hydrolase	noClan	0	38	26	175	NP_000704	1hdo	A	PF01370	CL0063	7	113	TN	0	0	0	1
NP_000704.1	PF01839	FG-GAP	CL0186	0	19	46	87	NP_000704	1hdo	A	PF01370	CL0063	7	113	TN	0	0	0	1
NP_000704.1	PF03129	HGTP_anticodon	noClan	0	44	64	189	NP_000704	1hdo	A	PF01370	CL0063	7	113	TN	0	0	0	1
NP_000704.1	PF00657	Lipase_GDSL	CL0264	0	43	6	184	NP_000704	1hdo	A	PF01370	CL0063	7	113	TN	0	0	0	1
NP_000704.1	PF02142	MGS	noClan	0	34	7	111	NP_000704	1hdo	A	PF01370	CL0063	7	113	TN	0	0	0	1
NP_000704.1	PF02452	PemK	noClan	0	48	45	130	NP_000704	1hdo	A	PF01370	CL0063	7	113	TN	0	0	0	1
NP_001001132	PF00036	efhand	CL0220	1	0.00025	258	286	notFound	notFound	notFound	notFound	noClan	notFound	notFound	na	0	0	1	0
NP_001001852	PF01636	APH	CL0016	1	5.2	20	236	NP_001001852	1yoj	A	PF07714	CL0016	270	519	na	1	0	0	0
NP_001001852.1	PF02863	Arg_repressor_C	noClan	0	39	89	139	NP_001001852	1o6l	A	PF00069	CL0016	152	409	TN	0	0	0	1
NP_001001852.1	PF00543	P-II	CL0089	0	17	25	87	NP_001001852	1o6l	A	PF00069	CL0016	152	409	TN	0	0	0	1
NP_001001852.1	PF01974	tRNA_int_endo	noClan	0	48	166	217	NP_001001852	1o6l	A	PF00069	CL0016	152	409	TN	0	0	0	1
NP_001006643	PF00036	efhand	CL0220	1	0.76	138	164	NP_001006643	1okc	A	PF00153	noClan	7	103	na	0	0	1	0
NP_001006945	PF01636	APH	CL0016	1	8.8	349	590	notFound	notFound	notFound	notFound	noClan	notFound	notFound	na	0	0	1	0
NP_001006945.1	PF02991	MAP1_LC3	CL0072	0	42	445	538	NP_001006945	1vzo	A	PF00069	CL0016	49	318	TN	0	0	0	1
NP_001006945.1	PF02965	Met_synt_B12	noClan	0	49	371	589	NP_001006945	1vzo	A	PF00069	CL0016	49	318	TN	0	0	0	1
NP_001006945.1	PF03551	PadR	CL0123	0	44	466	526	NP_001006945	1vzo	A	PF00069	CL0016	49	318	TN	0	0	0	1
NP_001006945.1	PF02075	RuvC	CL0219	0	9.6	409	537	NP_001006945	1vzo	A	PF00069	CL0016	49	318	TN	0	0	0	1
NP_001006945.1	PF05184	SapB_1	noClan	0	16	416	458	NP_001006945	1vzo	A	PF00069	CL0016	49	318	TN	0	0	0	1
NP_001006945.1	PF08711	TFIIS	noClan	0	24	395	427	NP_001006945	1vzo	A	PF00069	CL0016	49	318	TN	0	0	0	1
NP_001006945.1	PF00643	zf-B_box	noClan	0	49	451	477	NP_001006945	1vzo	A	PF00069	CL0016	49	318	TN	0	0	0	1
NP_001006945.1	PF04354	ZipA_C	noClan	0	4.9	467	553	NP_001006945	1vzo	A	PF00069	CL0016	49	318	TN	0	0	0	1
NP_001010851	PF00096	zf-C2H2	noClan	1	9.2e-07	299	321	notFound	notFound	notFound	notFound	noClan	notFound	notFound	na	0	0	1	0
NP_001011553	PF01926	MMR_HSR1	CL0017	1	47	2	225	NP_001011553	1svi	A	PF01926	CL0017	24	145	na	1	0	0	0
NP_001011553.2	PF01974	tRNA_int_endo	noClan	0	26	133	199	notFound	notFound	notFound	notFound	noClan	notFound	notFound	TN	0	0	0	1
NP_001012771	PF00096	zf-C2H2	noClan	1	0.0075	231	253	notFound	notFound	notFound	notFound	noClan	notFound	notFound	na	0	0	1	0
NP_001012771.1	PF00228	Bowman-Birk_leg	noClan	0	12	232	253	notFound	notFound	notFound	notFound	noClan	notFound	notFound	TN	0	0	0	1
NP_001013012	PF03114	BAR	CL0145	1	0.54	219	415	notFound	notFound	notFound	notFound	noClan	notFound	notFound	na	0	0	1	0
NP_001013012.1	PF01756	ACOX	CL0087	0	6.2	249	362	notFound	notFound	notFound	notFound	noClan	notFound	notFound	TN	0	0	0	1
NP_001013012.1	PF05511	ATP-synt_F6	noClan	0	49	300	377	notFound	notFound	notFound	notFound	noClan	notFound	notFound	TN	0	0	0	1
NP_001013012.1	PF04074	DUF386	CL0029	0	24	259	391	notFound	notFound	notFound	notFound	noClan	notFound	notFound	TN	0	0	0	1
NP_001013012.1	PF00679	EFG_C	noClan	0	30	293	366	notFound	notFound	notFound	notFound	noClan	notFound	notFound	TN	0	0	0	1
NP_001013012.1	PF01920	KE2	CL0200	0	45	323	409	notFound	notFound	notFound	notFound	noClan	notFound	notFound	TN	0	0	0	1
NP_001013012.1	PF02828	L27	noClan	0	13	290	357	notFound	notFound	notFound	notFound	noClan	notFound	notFound	TN	0	0	0	1
NP_001013012.1	PF01163	RIO1	CL0016	0	8.7	225	359	notFound	notFound	notFound	notFound	noClan	notFound	notFound	TN	0	0	0	1
NP_001013012.1	PF03874	RNA_pol_Rpb4	noClan	0	14	235	333	notFound	notFound	notFound	notFound	noClan	notFound	notFound	TN	0	0	0	1
NP_001013012.1	PF00536	SAM	CL0003	0	43	287	348	notFound	notFound	notFound	notFound	noClan	notFound	notFound	TN	0	0	0	1
NP_001013012.1	PF00804	Syntaxin	noClan	0	24	326	414	notFound	notFound	notFound	notFound	noClan	notFound	notFound	TN	0	0	0	1
NP_001013012.1	PF02970	TBCA	noClan	0	23	329	410	notFound	notFound	notFound	notFound	noClan	notFound	notFound	TN	0	0	0	1
NP_001013012.1	PF04297	UPF0122	CL0123	0				notFound	notFound	notFound	notFound	noClan	notFound	notFound	TN	0	0	0	1
NP_001014444	PF01488	Shikimate_DH	CL0063	1	1.1	9	237	NP_001014444	1omo	A	PF02423	CL0063	1	312	na	1	0	0	0
NP_001014444.1	PF00035	dsrm	CL0196	0	50	19	87	NP_001014444	1x7d	A	PF02423	CL0063	7	315	TN	0	0	0	1
NP_001014444.1	PF00508	E2_N	noClan	0	28	20	155	NP_001014444	1x7d	A	PF02423	CL0063	7	315	TN	0	0	0	1
NP_001014444.1	PF01613	Flavin_Reduct	noClan	0	14	65	199	NP_001014444	1x7d	A	PF02423	CL0063	7	315	TN	0	0	0	1
NP_001014444.1	PF03358	FMN_red	CL0042	0	32	94	232	NP_001014444	1x7d	A	PF02423	CL0063	7	315	TN	0	0	0	1
NP_001014444.1	PF01011	PQQ	CL0186	0	21	53	88	NP_001014444	1x7d	A	PF02423	CL0063	7	315	TN	0	0	0	1
NP_001014444.1	PF02036	SCP2	noClan	0	49	93	188	NP_001014444	1x7d	A	PF02423	CL0063	7	315	TN	0	0	0	1
NP_001014444.1	PF02223	Thymidylate_kin	noClan	0	33	28	198	NP_001014444	1x7d	A	PF02423	CL0063	7	315	TN	0	0	0	1
NP_001014444.1	PF01938	TRAM	noClan	0	26	113	176	NP_001014444	1x7d	A	PF02423	CL0063	7	315	TN	0	0	0	1
NP_001015891	PF01202	SKI	CL0023	1	0.42	7	161	NP_001015891	1e6c	A	PF01202	CL0023	11	169	na	1	0	0	0
NP_001015891.1	PF00406	ADK	noClan	0	0.46	7	138	NP_001015891	1rkb	A	PF00004	CL0023	5	35	FP	0	1	0	0
NP_001015891.1	PF02189	ITAM	noClan	0	47	92	106	NP_001015891	1rkb	A	PF00004	CL0023	5	35	TN	0	0	0	1
NP_001015891.1	PF02223	Thymidylate_kin	noClan	0	9.3	10	156	NP_001015891	1rkb	A	PF00004	CL0023	5	35	TN	0	0	0	1
NP_001018056	PF01636	APH	CL0016	1	18	255	441	NP_001018056	1yoj	A	PF07714	CL0016	270	519	na	1	0	0	0
NP_001018056.1	PF03765	CRAL_TRIO_N	noClan	0	41	262	320	NP_001018056	1o6l	A	PF00069	CL0016	152	409	TN	0	0	0	1
NP_001018056.1	PF00334	NDK	noClan	0	7.3	315	423	NP_001018056	1o6l	A	PF00069	CL0016	152	409	TN	0	0	0	1
NP_001018056.1	PF02403	Seryl_tRNA_N	noClan	0	24	261	297	NP_001018056	1o6l	A	PF00069	CL0016	152	409	TN	0	0	0	1
NP_001018056.1	PF02597	ThiS	CL0072	0	29	268	328	NP_001018056	1o6l	A	PF00069	CL0016	152	409	TN	0	0	0	1
NP_001018854	PF00096	zf-C2H2	noClan	1	1.6e-07	157	179	notFound	notFound	notFound	notFound	noClan	notFound	notFound	na	0	0	1	0
NP_001019634	PF00300	PGAM	CL0071	1	2.8	517	710	notFound	notFound	notFound	notFound	noClan	notFound	notFound	na	0	0	1	0
NP_001019634.1	PF06183	DinI	noClan	0	50	588	644	NP_001019634	1z2n	X	PF05770	CL0179	2	307	TN	0	0	0	1
NP_001019634.1	PF01904	DUF72	noClan	0	24	545	694	NP_001019634	1z2n	X	PF05770	CL0179	2	307	TN	0	0	0	1
NP_001020413	PF01636	APH	CL0016	1	0.5	212	402	NP_001020413	1zar	A	PF01163	CL0016	105	275	na	1	0	0	0
NP_001020413.1	PF03762	VOMI	noClan	0	35	257	372	NP_001020413	1qpc	A	PF07714	CL0016	246	495	TN	0	0	0	1
NP_001020414	PF01636	APH	CL0016	1	0.5	212	402	notFound	notFound	notFound	notFound	noClan	notFound	notFound	na	0	0	1	0
NP_001020414.1	PF03762	VOMI	noClan	0	35	257	372	NP_001020414	1luf	A	PF07714	CL0016	574	855	TN	0	0	0	1
NP_001020766	PF03114	BAR	CL0145	1	1.5	135	340	NP_001020766	1zww	A	PF03114	CL0145	6	242	na	1	0	0	0
NP_001020766.1	PF02142	MGS	noClan	0	48	167	256	NP_001020766	1i4d	A	PF06456	CL0145	22	220	TN	0	0	0	1
NP_001020766.1	PF00989	PAS	CL0183	0	50	184	255	NP_001020766	1i4d	A	PF06456	CL0145	22	220	TN	0	0	0	1
NP_001020766.1	PF00161	RIP	noClan	0	45	149	339	NP_001020766	1i4d	A	PF06456	CL0145	22	220	TN	0	0	0	1
NP_001020766.1	PF02915	Rubrerythrin	CL0044	0	43	192	311	NP_001020766	1i4d	A	PF06456	CL0145	22	220	TN	0	0	0	1
NP_001020766.1	PF01997	Translin	noClan	0	3.5	169	338	NP_001020766	1i4d	A	PF06456	CL0145	22	220	TN	0	0	0	1
NP_001020766.1	PF02367	UPF0079	CL0023	0	35	207	325	NP_001020766	1i4d	A	PF06456	CL0145	22	220	TN	0	0	0	1
NP_001025226	PF00009	GTP_EFTU	CL0017	1	2.6	127	254	NP_001025226	1c1y	A	PF00071	CL0017	5	167	na	1	0	0	0
NP_001025226.1	PF00412	LIM	noClan	0	49	167	213	NP_001025226	1tx4	A	PF00620	noClan	63	211	TN	0	0	0	1
NP_001025226.1	PF04945	YHS	CL0175	0	32	156	183	NP_001025226	1tx4	A	PF00620	noClan	63	211	TN	0	0	0	1
NP_001026835	PF00096	zf-C2H2	noClan	1	5.4e-07	425	447	notFound	notFound	notFound	notFound	noClan	notFound	notFound	na	0	0	1	0
NP_001026879.1	PF01593	Amino_oxidase	CL0063	0				NP_001026879	1yvv	A	PF01593	CL0063	12	62	FP	0	1	0	0
NP_001026886	PF01336	tRNA_anti	CL0021	1	2.7	27	96	NP_001026886	1o7i	A	PF01336	CL0021	15	93	na	1	0	0	0
NP_001026886.1	PF00333	Ribosomal_S5	CL0196	0	39	27	76	NP_001026886	1o7i	A	PF01336	CL0021	15	93	TN	0	0	0	1
NP_001027449	PF01471	PG_binding_1	CL0244	1	21	5	90	notFound	notFound	notFound	notFound	noClan	notFound	notFound	na	0	0	1	0
NP_001027449.1	PF03551	PadR	CL0123	0	2.2	6	63	notFound	notFound	notFound	notFound	noClan	notFound	notFound	TN	0	0	0	1
NP_001027467	PF01636	APH	CL0016	1	9	21	292	NP_001027467	1q8y	A	PF00069	CL0016	138	706	na	1	0	0	0
NP_001027467.2	PF02863	Arg_repressor_C	noClan	0	30	34	74	notFound	notFound	notFound	notFound	noClan	notFound	notFound	TN	0	0	0	1
NP_001027467.2	PF03496	Binary_toxA	CL0084	0	16	83	190	notFound	notFound	notFound	notFound	noClan	notFound	notFound	TN	0	0	0	1
NP_001027467.2	PF00619	CARD	CL0041	0	18	117	203	notFound	notFound	notFound	notFound	noClan	notFound	notFound	TN	0	0	0	1
NP_001027467.2	PF02288	Dehydratase_MU	noClan	0				notFound	notFound	notFound	notFound	noClan	notFound	notFound	TN	0	0	0	1
NP_001027467.2	PF02590	DUF163	CL0098	0	41	94	219	notFound	notFound	notFound	notFound	noClan	notFound	notFound	TN	0	0	0	1
NP_001027467.2	PF02906	Fe_hyd_lg_C	noClan	0	14	21	183	notFound	notFound	notFound	notFound	noClan	notFound	notFound	TN	0	0	0	1
NP_001027467.2	PF01451	LMWPc	noClan	0	13	21	138	notFound	notFound	notFound	notFound	noClan	notFound	notFound	TN	0	0	0	1
NP_001027467.2	PF03641	Lysine_decarbox	noClan	0	36	189	278	notFound	notFound	notFound	notFound	noClan	notFound	notFound	TN	0	0	0	1
NP_001028225	PF00004	AAA	CL0023	1	0.21	329	526	NP_001028225	1io0	A	PF03250	noClan	160	344	na	0	0	1	0
NP_001028225.1	PF00512	HisKA	CL0025	0	40	373	421	notFound	notFound	notFound	notFound	noClan	notFound	notFound	TN	0	0	0	1
NP_001028225.1	PF03853	YjeF_N	noClan	0	32	336	462	notFound	notFound	notFound	notFound	noClan	notFound	notFound	TN	0	0	0	1
NP_001028740	PF01926	MMR_HSR1	CL0017	1	3.7	64	574	NP_001028740	1i2m	A	PF00071	CL0017	12	170	na	1	0	0	0
NP_001028740.1	PF01316	Arg_repressor	CL0123	0	13	398	465	NP_001028740	1c1y	A	PF00071	CL0017	5	167	TN	0	0	0	1
NP_001028740.1	PF01320	Colicin_Pyocin	noClan	0	29	128	188	NP_001028740	1c1y	A	PF00071	CL0017	5	167	TN	0	0	0	1
NP_001028740.1	PF03119	DNA_ligase_ZBD	noClan	0	31	142	177	NP_001028740	1c1y	A	PF00071	CL0017	5	167	TN	0	0	0	1
NP_001028740.1	PF00036	efhand	CL0220	0	0.068	308	336	NP_001028740	1c1y	A	PF00071	CL0017	5	167	TN	0	0	0	1
NP_001028740.1	PF00941	FAD_binding_5	CL0077	0	30	142	262	NP_001028740	1c1y	A	PF00071	CL0017	5	167	TN	0	0	0	1
NP_001028740.1	PF02172	KIX	noClan	0	40	71	154	NP_001028740	1c1y	A	PF00071	CL0017	5	167	TN	0	0	0	1
NP_001028740.1	PF00319	SRF-TF	noClan	0	28	88	127	NP_001028740	1c1y	A	PF00071	CL0017	5	167	TN	0	0	0	1
NP_001028891	PF00096	zf-C2H2	noClan	1	4.1e-06	495	517	notFound	notFound	notFound	notFound	noClan	notFound	notFound	na	0	0	1	0
NP_001030010	PF00036	efhand	CL0220	1	0.32	99	127	notFound	notFound	notFound	notFound	noClan	notFound	notFound	na	0	0	1	0
NP_001032202	PF00642	zf-CCCH	noClan	1	0.026	76	103	notFound	notFound	notFound	notFound	noClan	notFound	notFound	na	0	0	1	0
NP_001032309	PF00096	zf-C2H2	noClan	1	3.7e-08	380	402	notFound	notFound	notFound	notFound	noClan	notFound	notFound	na	0	0	1	0
NP_001034302	PF00047	ig	CL0011	1	1.6e-06	304	354	notFound	notFound	notFound	notFound	noClan	notFound	notFound	na	0	0	1	0
NP_001034671	PF01636	APH	CL0016	1	16	12	207	NP_001034671	1zar	A	PF01163	CL0016	105	275	na	1	0	0	0
NP_001034671.1	PF00610	DEP	noClan	0	6.5	76	150	notFound	notFound	notFound	notFound	noClan	notFound	notFound	TN	0	0	0	1
NP_001034671.1	PF01880	Desulfoferrodox	noClan	0	1.8	31	132	notFound	notFound	notFound	notFound	noClan	notFound	notFound	TN	0	0	0	1
NP_001034671.1	PF04828	DUF636	noClan	0	25	138	206	notFound	notFound	notFound	notFound	noClan	notFound	notFound	TN	0	0	0	1
NP_001034671.1	PF01931	DUF84	CL0269	0	20	21	154	notFound	notFound	notFound	notFound	noClan	notFound	notFound	TN	0	0	0	1
NP_001034671.1	PF05321	HHA	noClan	0	11	63	109	notFound	notFound	notFound	notFound	noClan	notFound	notFound	TN	0	0	0	1
NP_001034671.1	PF00687	Ribosomal_L1	noClan	0	40	17	176	notFound	notFound	notFound	notFound	noClan	notFound	notFound	TN	0	0	0	1
NP_001034671.1	PF02075	RuvC	CL0219	0	7.1	19	134	notFound	notFound	notFound	notFound	noClan	notFound	notFound	TN	0	0	0	1
NP_001034813	PF02185	HR1	noClan	1	0.26	304	386	notFound	notFound	notFound	notFound	noClan	notFound	notFound	na	0	0	1	0
NP_001035787	PF00179	UQ_con	CL0208	1	1	18	161	notFound	notFound	notFound	notFound	noClan	notFound	notFound	na	0	0	1	0
NP_001035787.1	PF03689	Nepo_coat_N	noClan	0	43	35	127	notFound	notFound	notFound	notFound	noClan	notFound	notFound	TN	0	0	0	1
NP_001035917	PF01636	APH	CL0016	1	2.7	21	211	notFound	notFound	notFound	notFound	noClan	notFound	notFound	na	0	0	1	0
NP_001035917.1	PF04548	AIG1	CL0017	0	15	28	156	NP_001035917	1xjd	A	PF00069	CL0016	380	634	TN	0	0	0	1
NP_001035917.1	PF02863	Arg_repressor_C	noClan	0	29	34	74	NP_001035917	1xjd	A	PF00069	CL0016	380	634	TN	0	0	0	1
NP_001035917.1	PF05193	Peptidase_M16_C	CL0094	0	43	53	149	NP_001035917	1xjd	A	PF00069	CL0016	380	634	TN	0	0	0	1
NP_001035917.1	PF00615	RGS	CL0272	0	13	23	129	NP_001035917	1xjd	A	PF00069	CL0016	380	634	FP	0	1	0	0
NP_001070143	PF00096	zf-C2H2	noClan	1	7.4e-08	285	307	notFound	notFound	notFound	notFound	noClan	notFound	notFound	na	0	0	1	0
NP_001070869	PF01636	APH	CL0016	1	43	212	391	NP_001070869	1q8y	A	PF00069	CL0016	138	706	na	1	0	0	0
NP_001070869.1	PF00488	MutS_V	CL0023	0	50	229	334	NP_001070869	1vjy	A	PF00069	CL0016	205	492	TN	0	0	0	1
NP_001075106	PF00047	ig	CL0011	1	0.032	239	299	notFound	notFound	notFound	notFound	noClan	notFound	notFound	na	0	0	1	0
NP_001075107	PF00047	ig	CL0011	1	0.032	239	299	notFound	notFound	notFound	notFound	noClan	notFound	notFound	na	0	0	1	0
NP_001075108	PF00047	ig	CL0011	1	0.00035	339	399	notFound	notFound	notFound	notFound	noClan	notFound	notFound	na	0	0	1	0
NP_001075155	PF01569	PAP2	noClan	1	0.23	61	153	notFound	notFound	notFound	notFound	noClan	notFound	notFound	na	0	0	1	0
NP_001075155.1	PF03784	Cyclotide	noClan	0	15	114	139	notFound	notFound	notFound	notFound	noClan	notFound	notFound	TN	0	0	0	1
NP_001076777	PF02758	PAAD_DAPIN	CL0041	1	0.55	4	91	notFound	notFound	notFound	notFound	noClan	notFound	notFound	na	0	0	1	0
NP_001076777.1	PF02828	L27	noClan	0	43	32	90	notFound	notFound	notFound	notFound	noClan	notFound	notFound	TN	0	0	0	1
NP_001078958	PF04969	CS	CL0190	1	0.15	2	89	NP_001078958	1ejf	A	PF04969	CL0190	4	79	na	1	0	0	0
NP_001078958.2	PF02950	Conotoxin	noClan	0	18	34	77	notFound	notFound	notFound	notFound	noClan	notFound	notFound	TN	0	0	0	1
NP_001087240	PF01266	DAO	CL0063	1	9.6	163	455	NP_001087240	2cq9	A	PF00462	CL0172	29	91	na	0	0	1	0
NP_001087240.1	PF01412	ArfGap	noClan	0	11	327	427	NP_001087240	1lpf	A	PF00070	CL0063	183	278	TN	0	0	0	1
NP_001087240.1	PF01985	CRS1_YhbY	noClan	0	28	353	443	NP_001087240	1lpf	A	PF00070	CL0063	183	278	TN	0	0	0	1
NP_001087240.1	PF03033	Glyco_transf_28	CL0113	0	27	165	276	NP_001087240	1lpf	A	PF00070	CL0063	183	278	TN	0	0	0	1
NP_001087240.1	PF00903	Glyoxalase	CL0104	0	44	219	421	NP_001087240	1lpf	A	PF00070	CL0063	183	278	TN	0	0	0	1
NP_001087240.1	PF01327	Pep_deformylase	noClan	0	45	208	319	NP_001087240	1lpf	A	PF00070	CL0063	183	278	TN	0	0	0	1
NP_001091990	PF01118	Semialdhyde_dh	CL0063	1	0.5	52	165	NP_001091990	1n2s	A	PF04321	CL0063	1	295	na	1	0	0	0
NP_001091990.1	PF00334	NDK	noClan	0	9.1	63	155	notFound	notFound	notFound	notFound	noClan	notFound	notFound	TN	0	0	0	1
NP_001091990.1	PF00415	RCC1	noClan	0	20	80	125	notFound	notFound	notFound	notFound	noClan	notFound	notFound	TN	0	0	0	1
NP_001091990.1	PF00076	rrm	CL0221	0	41	55	128	notFound	notFound	notFound	notFound	noClan	notFound	notFound	TN	0	0	0	1
NP_001091991	PF01118	Semialdhyde_dh	CL0063	1	0.5	18	131	NP_001091991	1orr	A	PF01370	CL0063	4	267	na	1	0	0	0
NP_001091991.1	PF00334	NDK	noClan	0	9.1	29	121	notFound	notFound	notFound	notFound	noClan	notFound	notFound	TN	0	0	0	1
NP_001091991.1	PF00415	RCC1	noClan	0	20	46	91	notFound	notFound	notFound	notFound	noClan	notFound	notFound	TN	0	0	0	1
NP_001091991.1	PF00076	rrm	CL0221	0	41	21	94	notFound	notFound	notFound	notFound	noClan	notFound	notFound	TN	0	0	0	1
NP_001091992	PF01118	Semialdhyde_dh	CL0063	1	0.5	18	131	NP_001091992	1orr	A	PF01370	CL0063	4	267	na	1	0	0	0
NP_001091992.1	PF00334	NDK	noClan	0	9.1	29	121	notFound	notFound	notFound	notFound	noClan	notFound	notFound	TN	0	0	0	1
NP_001091992.1	PF00415	RCC1	noClan	0	20	46	91	notFound	notFound	notFound	notFound	noClan	notFound	notFound	TN	0	0	0	1
NP_001091992.1	PF00076	rrm	CL0221	0	41	21	94	notFound	notFound	notFound	notFound	noClan	notFound	notFound	TN	0	0	0	1
NP_001091993	PF01118	Semialdhyde_dh	CL0063	1	1.5	18	129	NP_001091993	1hdo	A	PF01370	CL0063	7	113	na	1	0	0	0
NP_001091993.1	PF00334	NDK	noClan	0	47	29	118	NP_001091993	1hdo	A	PF01370	CL0063	7	113	TN	0	0	0	1
NP_001091993.1	PF00415	RCC1	noClan	0	20	46	91	NP_001091993	1hdo	A	PF01370	CL0063	7	113	TN	0	0	0	1
NP_001091993.1	PF00076	rrm	CL0221	0	41	21	94	NP_001091993	1hdo	A	PF01370	CL0063	7	113	TN	0	0	0	1
NP_001092284.1	PF03705	CheR_N	noClan	0				NP_001092284	1xzp	A	PF01926	CL0017	212	329	TN	0	0	0	1
NP_001092742	PF00754	F5_F8_type_C	CL0202	1	0.46	421	548	notFound	notFound	notFound	notFound	noClan	notFound	notFound	na	0	0	1	0
NP_001093867	PF00788	RA	CL0072	1	0.19	524	604	notFound	notFound	notFound	notFound	noClan	notFound	notFound	na	0	0	1	0
NP_001093867.1	PF02823	ATP-synt_DE_N	noClan	0	50	539	593	NP_001093867	1vp6	A	PF00027	noClan	253	336	TN	0	0	0	1
NP_001095	PF00036	efhand	CL0220	1	0.32	800	828	notFound	notFound	notFound	notFound	noClan	notFound	notFound	na	0	0	1	0
NP_001175	PF02985	HEAT	CL0019	1	6.3	1327	1365	notFound	notFound	notFound	notFound	noClan	notFound	notFound	na	0	0	1	0
NP_001250	PF01636	APH	CL0016	1	5.7	10	216	NP_001250	1zar	A	PF01163	CL0016	105	275	na	1	0	0	0
NP_001250.1	PF02641	DUF190	CL0089	0	21	40	115	NP_001250	1blx	A	PF00069	CL0016	13	300	TN	0	0	0	1
NP_001250.1	PF01436	NHL	CL0186	0	35	145	172	NP_001250	1blx	A	PF00069	CL0016	13	300	TN	0	0	0	1
NP_001250.1	PF02136	NTF2	CL0051	0	32	59	193	NP_001250	1blx	A	PF00069	CL0016	13	300	TN	0	0	0	1
NP_001250.1	PF06184	Potex_coat	noClan	0	24	64	195	NP_001250	1blx	A	PF00069	CL0016	13	300	TN	0	0	0	1
NP_001380	PF00047	ig	CL0011	1	6e-07	421	486	notFound	notFound	notFound	notFound	noClan	notFound	notFound	na	0	0	1	0
NP_001451	PF01266	DAO	CL0063	1	1.6	185	458	NP_001451	1fl2	A	PF07992	CL0063	214	494	na	1	0	0	0
NP_001451.1	PF01965	DJ-1_PfpI	CL0014	0	9	285	448	notFound	notFound	notFound	notFound	noClan	notFound	notFound	TN	0	0	0	1
NP_001451.1	PF00893	Multi_Drug_Res	CL0184	0	11	285	372	notFound	notFound	notFound	notFound	noClan	notFound	notFound	TN	0	0	0	1
NP_001451.1	PF00770	Peptidase_C5	CL0134	0	19	332	437	notFound	notFound	notFound	notFound	noClan	notFound	notFound	TN	0	0	0	1
NP_001451.1	PF01202	SKI	CL0023	0	46	185	311	notFound	notFound	notFound	notFound	noClan	notFound	notFound	TN	0	0	0	1
NP_001451.1	PF01336	tRNA_anti	CL0021	0	9.3	297	359	notFound	notFound	notFound	notFound	noClan	notFound	notFound	TN	0	0	0	1
NP_001452	PF01266	DAO	CL0063	1	0.76	4	319	NP_001452	1vdc	A	PF07992	CL0063	7	292	na	1	0	0	0
NP_001452.1	PF01221	Dynein_light	noClan	0	16	184	259	notFound	notFound	notFound	notFound	noClan	notFound	notFound	TN	0	0	0	1
NP_001452.1	PF02428	Prot_inhib_II	noClan	0	37	109	149	notFound	notFound	notFound	notFound	noClan	notFound	notFound	TN	0	0	0	1
NP_001452.1	PF00281	Ribosomal_L5	noClan	0	38	173	224	notFound	notFound	notFound	notFound	noClan	notFound	notFound	TN	0	0	0	1
NP_001560	PF01636	APH	CL0016	1	0.5	212	402	NP_001560	1zar	A	PF01163	CL0016	105	275	na	1	0	0	0
NP_001560.2	PF03762	VOMI	noClan	0	35	257	372	notFound	notFound	notFound	notFound	noClan	notFound	notFound	TN	0	0	0	1
NP_001603	PF01064	Activin_recp	CL0117	1	4.2	166	265	notFound	notFound	notFound	notFound	noClan	notFound	notFound	na	0	0	1	0
NP_001603.1	PF02822	Antistasin	noClan	0	41	235	262	notFound	notFound	notFound	notFound	noClan	notFound	notFound	TN	0	0	0	1
NP_001603.1	PF01437	PSI	noClan	0	6.3	192	221	notFound	notFound	notFound	notFound	noClan	notFound	notFound	TN	0	0	0	1
NP_001603.1		toxin	noClan	0	2.6	188	264	notFound	notFound	notFound	notFound	noClan	notFound	notFound	TN	0	0	0	1
NP_001603.1	PF00105	zf-C4	noClan	0	11	182	234	notFound	notFound	notFound	notFound	noClan	notFound	notFound	TN	0	0	0	1
NP_001615	PF00652	Ricin_B_lectin	CL0066	1	1.1	1633	1676	notFound	notFound	notFound	notFound	noClan	notFound	notFound	na	0	0	1	0
NP_001618	PF00047	ig	CL0011	1	1.1	347	394	notFound	notFound	notFound	notFound	noClan	notFound	notFound	na	0	0	1	0
NP_001656	PF00009	GTP_EFTU	CL0017	1	0.2	1	180	NP_001656	1f6b	A	PF00025	CL0017	11	197	na	1	0	0	0
NP_001656.2	PF02805	Ada_Zn_binding	noClan	0	44	61	107	notFound	notFound	notFound	notFound	noClan	notFound	notFound	TN	0	0	0	1
NP_001656.2	PF03079	ARD	CL0029	0	41	20	135	notFound	notFound	notFound	notFound	noClan	notFound	notFound	TN	0	0	0	1
NP_001656.2	PF01655	Ribosomal_L32e	noClan	0	36	114	179	notFound	notFound	notFound	notFound	noClan	notFound	notFound	TN	0	0	0	1
NP_001656.2	PF01549	ShTK	CL0213	0	28	75	106	notFound	notFound	notFound	notFound	noClan	notFound	notFound	TN	0	0	0	1
NP_001656.2	PF04810	zf-Sec23_Sec24	noClan	0	3.5	2	32	notFound	notFound	notFound	notFound	noClan	notFound	notFound	TN	0	0	0	1
NP_001703	PF00047	ig	CL0011	1	8.3e-05	160	217	notFound	notFound	notFound	notFound	noClan	notFound	notFound	na	0	0	1	0
NP_001708	PF00096	zf-C2H2	noClan	1	1.5	385	414	notFound	notFound	notFound	notFound	noClan	notFound	notFound	na	0	0	1	0
NP_001719	PF00047	ig	CL0011	1	1.1e-05	235	303	notFound	notFound	notFound	notFound	noClan	notFound	notFound	na	0	0	1	0
NP_001762	PF00047	ig	CL0011	1	5e-06	346	398	NP_001762	1cs6	A	PF00047	CL0011	228	282	na	1	0	0	0
NP_001779.3	PF01974	tRNA_int_endo	noClan	0				notFound	notFound	notFound	notFound	noClan	notFound	notFound	TN	0	0	0	1
NP_001807	PF00047	ig	CL0011	1	0.00029	160	217	NP_001807	1l6z	A	PF00047	CL0011	125	182	na	1	0	0	0
NP_001879	PF01488	Shikimate_DH	CL0063	1	1.1	51	279	NP_001879	1omo	A	PF02423	CL0063	1	312	na	1	0	0	0
NP_001879.1	PF00035	dsrm	CL0196	0	50	61	129	NP_001879	1x7d	A	PF02423	CL0063	7	315	TN	0	0	0	1
NP_001879.1	PF00508	E2_N	noClan	0	28	62	197	NP_001879	1x7d	A	PF02423	CL0063	7	315	TN	0	0	0	1
NP_001879.1	PF01613	Flavin_Reduct	noClan	0	14	107	241	NP_001879	1x7d	A	PF02423	CL0063	7	315	TN	0	0	0	1
NP_001879.1	PF03358	FMN_red	CL0042	0	32	136	274	NP_001879	1x7d	A	PF02423	CL0063	7	315	TN	0	0	0	1
NP_001879.1	PF01011	PQQ	CL0186	0	21	95	130	NP_001879	1x7d	A	PF02423	CL0063	7	315	TN	0	0	0	1
NP_001879.1	PF02036	SCP2	noClan	0	49	135	230	NP_001879	1x7d	A	PF02423	CL0063	7	315	TN	0	0	0	1
NP_001879.1	PF02223	Thymidylate_kin	noClan	0	33	70	240	NP_001879	1x7d	A	PF02423	CL0063	7	315	TN	0	0	0	1
NP_001879.1	PF01938	TRAM	noClan	0	26	155	218	NP_001879	1x7d	A	PF02423	CL0063	7	315	TN	0	0	0	1
NP_001886	PF01636	APH	CL0016	1	6.7	23	228	NP_001886	1zar	A	PF01163	CL0016	105	275	na	1	0	0	0
NP_001886.1	PF02829	3H	noClan	0	11	27	111	NP_001886	1om1	A	PF00069	CL0016	39	324	TN	0	0	0	1
NP_001886.1	PF01739	CheR	CL0102	0	8.6	49	197	NP_001886	1om1	A	PF00069	CL0016	39	324	TN	0	0	0	1
NP_001886.1	PF00772	DnaB	noClan	0	49	25	103	NP_001886	1om1	A	PF00069	CL0016	39	324	TN	0	0	0	1
NP_001886.1	PF01417	ENTH	CL0009	0	37	23	123	NP_001886	1om1	A	PF00069	CL0016	39	324	TN	0	0	0	1
NP_001886.1	PF00041	fn3	CL0159	0	39	104	201	NP_001886	1om1	A	PF00069	CL0016	39	324	TN	0	0	0	1
NP_001886.1	PF05014	Nuc_deoxyrib_tr	noClan	0	22	42	183	NP_001886	1om1	A	PF00069	CL0016	39	324	TN	0	0	0	1
NP_001886.1	PF00536	SAM	CL0003	0	39	31	86	NP_001886	1om1	A	PF00069	CL0016	39	324	TN	0	0	0	1
NP_001886.1	PF01369	Sec7	noClan	0	29	46	190	NP_001886	1om1	A	PF00069	CL0016	39	324	TN	0	0	0	1
NP_001886.1	PF00856	SET	noClan	0	12	72	214	NP_001886	1om1	A	PF00069	CL0016	39	324	TN	0	0	0	1
NP_001887	PF01636	APH	CL0016	1	2.7	24	234	NP_001887	1yoj	A	PF07714	CL0016	270	519	na	1	0	0	0
NP_001887.1	PF01417	ENTH	CL0009	0	14	24	135	NP_001887	1om1	A	PF00069	CL0016	39	324	TN	0	0	0	1
NP_001887.1	PF00714	IFN-gamma	CL0053	0	17	30	157	NP_001887	1om1	A	PF00069	CL0016	39	324	TN	0	0	0	1
NP_001887.1	PF00536	SAM	CL0003	0	49	32	87	NP_001887	1om1	A	PF00069	CL0016	39	324	TN	0	0	0	1
NP_001887.1	PF00856	SET	noClan	0	17	73	215	NP_001887	1om1	A	PF00069	CL0016	39	324	TN	0	0	0	1
NP_001887.1	PF02881	SRP54_N	noClan	0	49	74	147	NP_001887	1om1	A	PF00069	CL0016	39	324	TN	0	0	0	1
NP_001991	PF00047	ig	CL0011	1	3.8	42	102	notFound	notFound	notFound	notFound	noClan	notFound	notFound	na	0	0	1	0
NP_002011	PF00047	ig	CL0011	1	3.7	438	536	notFound	notFound	notFound	notFound	noClan	notFound	notFound	na	0	0	1	0
NP_002012	PF01266	DAO	CL0063	1	11	3	342	NP_002012	1ebd	A	PF02852	noClan	348	457	na	0	0	1	0
NP_002012.1	PF03496	Binary_toxA	CL0084	0	45	231	309	notFound	notFound	notFound	notFound	noClan	notFound	notFound	TN	0	0	0	1
NP_002012.1	PF02986	Fn_bind	noClan	0	10	109	144	notFound	notFound	notFound	notFound	noClan	notFound	notFound	TN	0	0	0	1
NP_002012.1	PF05496	RuvB_N	noClan	0	49	281	323	notFound	notFound	notFound	notFound	noClan	notFound	notFound	TN	0	0	0	1
NP_002012.1	PF02209	VHP	noClan	0	23	81	110	notFound	notFound	notFound	notFound	noClan	notFound	notFound	TN	0	0	0	1
NP_002013	PF01266	DAO	CL0063	1	4.6	3	311	NP_002013	1dxl	A	PF02852	noClan	351	460	na	0	0	1	0
NP_002013.1	PF01413	C4	CL0056	0	7.2	168	242	NP_002013	1trb	A	PF00070	CL0063	148	245	TN	0	0	0	1
NP_002013.1	PF02921	UCR_TM	noClan	0	21	109	175	NP_002013	1trb	A	PF00070	CL0063	148	245	TN	0	0	0	1
NP_002022	PF01636	APH	CL0016	1	10	231	427	NP_002022	3hck	A	PF00017	noClan	7	89	na	0	0	1	0
NP_002022.1	PF02560	Cyanate_lyase	noClan	0	48	293	350	NP_002022	1qpc	A	PF07714	CL0016	246	495	TN	0	0	0	1
NP_002022.1	PF00367	PTS_EIIB	noClan	0	26	357	382	NP_002022	1qpc	A	PF07714	CL0016	246	495	TN	0	0	0	1
NP_002028	PF01636	APH	CL0016	1	1.4	268	463	NP_002028	1zar	A	PF01163	CL0016	105	275	na	1	0	0	0
NP_002028.1	PF02829	3H	noClan	0	16	308	398	NP_002028	1qpc	A	PF07714	CL0016	246	495	TN	0	0	0	1
NP_002028.1	PF00887	ACBP	noClan	0	17	307	392	NP_002028	1qpc	A	PF07714	CL0016	246	495	TN	0	0	0	1
NP_002028.1	PF04548	AIG1	CL0017	0	21	269	402	NP_002028	1qpc	A	PF07714	CL0016	246	495	TN	0	0	0	1
NP_002028.1	PF02607	B12-binding_2	noClan	0	25	306	390	NP_002028	1qpc	A	PF07714	CL0016	246	495	TN	0	0	0	1
NP_002028.1	PF01287	eIF-5a	CL0021	0	46	273	342	NP_002028	1qpc	A	PF07714	CL0016	246	495	TN	0	0	0	1
NP_002028.1	PF01025	GrpE	noClan	0	8.9	301	400	NP_002028	1qpc	A	PF07714	CL0016	246	495	TN	0	0	0	1
NP_002028.1	PF02245	Pur_DNA_glyco	noClan	0	40	307	450	NP_002028	1qpc	A	PF07714	CL0016	246	495	TN	0	0	0	1
NP_002244	PF00047	ig	CL0011	1	3.1e-11	681	739	notFound	notFound	notFound	notFound	noClan	notFound	notFound	na	0	0	1	0
NP_002257	PF02985	HEAT	CL0019	1	11	245	279	notFound	notFound	notFound	notFound	noClan	notFound	notFound	na	0	0	1	0
NP_002262	PF02985	HEAT	CL0019	1	9.5	369	407	notFound	notFound	notFound	notFound	noClan	notFound	notFound	na	0	0	1	0
NP_002352	PF00047	ig	CL0011	1	2.2e-08	340	394	NP_002352	1cs6	A	PF00047	CL0011	228	282	na	1	0	0	0
NP_002392	PF01636	APH	CL0016	1	17	363	574	notFound	notFound	notFound	notFound	noClan	notFound	notFound	na	0	0	1	0
NP_002392.2	PF01025	GrpE	noClan	0	11	397	507	notFound	notFound	notFound	notFound	noClan	notFound	notFound	TN	0	0	0	1
NP_002392.2	PF03020	LEM	noClan	0	24	440	479	notFound	notFound	notFound	notFound	noClan	notFound	notFound	TN	0	0	0	1
NP_002392.2	PF03775	MinC_C	noClan	0	40	463	561	notFound	notFound	notFound	notFound	noClan	notFound	notFound	TN	0	0	0	1
NP_002392.2	PF02976	MutH	noClan	0	29	377	476	notFound	notFound	notFound	notFound	noClan	notFound	notFound	TN	0	0	0	1
NP_002392.2	PF01011	PQQ	CL0186	0	4.8	374	403	notFound	notFound	notFound	notFound	noClan	notFound	notFound	TN	0	0	0	1
NP_002392.2	PF00411	Ribosomal_S11	CL0267	0	34	476	566	notFound	notFound	notFound	notFound	noClan	notFound	notFound	TN	0	0	0	1
NP_002413	PF01471	PG_binding_1	CL0244	1	4.4	25	91	notFound	notFound	notFound	notFound	noClan	notFound	notFound	na	0	0	1	0
NP_002413.1	PF01325	Fe_dep_repress	CL0123	0	30	28	74	NP_002413	1fbl	A	PF00045	noClan	328	372	TN	0	0	0	1
NP_002416	PF01471	PG_binding_1	CL0244	1	29	44	90	notFound	notFound	notFound	notFound	noClan	notFound	notFound	na	0	0	1	0
NP_002417	PF01471	PG_binding_1	CL0244	1	1.3	41	91	notFound	notFound	notFound	notFound	noClan	notFound	notFound	na	0	0	1	0
NP_002418	PF01471	PG_binding_1	CL0244	1	8.6	45	95	notFound	notFound	notFound	notFound	noClan	notFound	notFound	na	0	0	1	0
NP_002419	PF01471	PG_binding_1	CL0244	1	1	58	110	notFound	notFound	notFound	notFound	noClan	notFound	notFound	na	0	0	1	0
NP_002420	PF01471	PG_binding_1	CL0244	1	5.7	37	84	notFound	notFound	notFound	notFound	noClan	notFound	notFound	na	0	0	1	0
NP_002474	PF00047	ig	CL0011	1	2.6	48	124	notFound	notFound	notFound	notFound	noClan	notFound	notFound	na	0	0	1	0
NP_002524	PF00158	Sigma54_activat	CL0023	1	0.53	282	482	NP_002524	1l8q	A	PF08299	CL0123	304	373	na	0	0	1	0
NP_002524.2	PF00406	ADK	noClan	0	41	303	407	notFound	notFound	notFound	notFound	noClan	notFound	notFound	TN	0	0	0	1
NP_002524.2	PF02179	BAG	noClan	0	14	311	396	notFound	notFound	notFound	notFound	noClan	notFound	notFound	TN	0	0	0	1
NP_002524.2	PF01121	CoaE	noClan	0	6.2	299	403	notFound	notFound	notFound	notFound	noClan	notFound	notFound	TN	0	0	0	1
NP_002524.2	PF02283	CobU	noClan	0	14	301	453	notFound	notFound	notFound	notFound	noClan	notFound	notFound	TN	0	0	0	1
NP_002524.2	PF01985	CRS1_YhbY	noClan	0	40	342	406	notFound	notFound	notFound	notFound	noClan	notFound	notFound	TN	0	0	0	1
NP_002524.2	PF03610	EIIA-man	CL0245	0	9.7	299	406	notFound	notFound	notFound	notFound	noClan	notFound	notFound	TN	0	0	0	1
NP_002524.2	PF00756	Esterase	CL0028	0	17	305	472	notFound	notFound	notFound	notFound	noClan	notFound	notFound	TN	0	0	0	1
NP_002524.2	PF02831	gpW	noClan	0	32	360	423	notFound	notFound	notFound	notFound	noClan	notFound	notFound	TN	0	0	0	1
NP_002524.2	PF01966	HD	CL0237	0	22	289	369	notFound	notFound	notFound	notFound	noClan	notFound	notFound	TN	0	0	0	1
NP_002524.2	PF01750	HycI	CL0095	0	43	327	434	notFound	notFound	notFound	notFound	noClan	notFound	notFound	TN	0	0	0	1
NP_002524.2	PF02344	Myc-LZ	noClan	0	25	369	400	notFound	notFound	notFound	notFound	noClan	notFound	notFound	TN	0	0	0	1
NP_002524.2	PF00334	NDK	noClan	0	16	368	450	notFound	notFound	notFound	notFound	noClan	notFound	notFound	TN	0	0	0	1
NP_002524.2	PF00359	PTS_EIIA_2	noClan	0	49	362	468	notFound	notFound	notFound	notFound	noClan	notFound	notFound	TN	0	0	0	1
NP_002524.2	PF03874	RNA_pol_Rpb4	noClan	0	27	322	426	notFound	notFound	notFound	notFound	noClan	notFound	notFound	TN	0	0	0	1
NP_002524.2	PF00448	SRP54	noClan	0	37	297	428	notFound	notFound	notFound	notFound	noClan	notFound	notFound	TN	0	0	0	1
NP_002524.2	PF02542	YgbB	noClan	0	1.8	290	409	notFound	notFound	notFound	notFound	noClan	notFound	notFound	TN	0	0	0	1
NP_002544	PF00270	DEAD	CL0008	1	16	5	204	notFound	notFound	notFound	notFound	noClan	notFound	notFound	na	0	0	1	0
NP_002544.1	PF03960	ArsC	CL0172	0	10	36	167	NP_002544	1w5t	A	PF09079	noClan	324	384	TN	0	0	0	1
NP_002544.1	PF00646	F-box	CL0271	0	32	53	114	NP_002544	1w5t	A	PF09079	noClan	324	384	TN	0	0	0	1
NP_002544.1	PF02946	GTF2I	noClan	0	35	150	196	NP_002544	1w5t	A	PF09079	noClan	324	384	TN	0	0	0	1
NP_002544.1	PF01627	Hpt	noClan	0	40	99	194	NP_002544	1w5t	A	PF09079	noClan	324	384	TN	0	0	0	1
NP_002544.1	PF02870	Methyltransf_1N	noClan	0	8.2	114	199	NP_002544	1w5t	A	PF09079	noClan	324	384	TN	0	0	0	1
NP_002544.1	PF00175	NAD_binding_1	CL0091	0	31	29	133	NP_002544	1w5t	A	PF09079	noClan	324	384	TN	0	0	0	1
NP_002544.1	PF00300	PGAM	CL0071	0	27	69	188	NP_002544	1w5t	A	PF09079	noClan	324	384	TN	0	0	0	1
NP_002544.1	PF00838	TCTP	CL0080	0	43	67	185	NP_002544	1w5t	A	PF09079	noClan	324	384	TN	0	0	0	1
NP_002567	PF01636	APH	CL0016	1	4.1	267	451	NP_002567	1zar	A	PF01163	CL0016	105	275	na	1	0	0	0
NP_002567.3	PF03497	Anthrax_toxA	noClan	0	19	364	420	notFound	notFound	notFound	notFound	noClan	notFound	notFound	TN	0	0	0	1
NP_002567.3	PF03872	RseA_N	noClan	0	49	361	423	notFound	notFound	notFound	notFound	noClan	notFound	notFound	TN	0	0	0	1
NP_002567.3	PF00097	zf-C3HC4	CL0229	0	33	349	385	notFound	notFound	notFound	notFound	noClan	notFound	notFound	TN	0	0	0	1
NP_002567.3	PF00098	zf-CCHC	noClan	0	40	355	372	notFound	notFound	notFound	notFound	noClan	notFound	notFound	TN	0	0	0	1
NP_002568	PF01636	APH	CL0016	1	2.7	246	439	NP_002568	1zar	A	PF01163	CL0016	105	275	na	1	0	0	0
NP_002568.2	PF03497	Anthrax_toxA	noClan	0	14	343	399	notFound	notFound	notFound	notFound	noClan	notFound	notFound	TN	0	0	0	1
NP_002568.2	PF02793	HRM	noClan	0	19	329	395	notFound	notFound	notFound	notFound	noClan	notFound	notFound	TN	0	0	0	1
NP_002569	PF01636	APH	CL0016	1	1.5	265	458	NP_002569	1zar	A	PF01163	CL0016	105	275	na	1	0	0	0
NP_002569.1	PF03497	Anthrax_toxA	noClan	0	22	362	418	NP_002569	1yhv	A	PF00069	CL0016	270	521	TN	0	0	0	1
NP_002569.1	PF00097	zf-C3HC4	CL0229	0	39	347	383	NP_002569	1yhv	A	PF00069	CL0016	270	521	TN	0	0	0	1
NP_002569.1	PF00098	zf-CCHC	noClan	0	40	353	370	NP_002569	1yhv	A	PF00069	CL0016	270	521	TN	0	0	0	1
NP_002772	PF00047	ig	CL0011	1	3.9e-06	254	303	notFound	notFound	notFound	notFound	noClan	notFound	notFound	na	0	0	1	0
NP_002776	PF00047	ig	CL0011	1	1.8	168	225	notFound	notFound	notFound	notFound	noClan	notFound	notFound	na	0	0	1	0
NP_002960	PF01636	APH	CL0016	1	5.3	24	281	NP_002960	1zar	A	PF01163	CL0016	105	275	na	1	0	0	0
NP_002960.2	PF01365	RYDR_ITPR	noClan	0	37	50	244	notFound	notFound	notFound	notFound	noClan	notFound	notFound	TN	0	0	0	1
NP_002960.2	PF02824	TGS	CL0072	0	37	124	171	notFound	notFound	notFound	notFound	noClan	notFound	notFound	TN	0	0	0	1
NP_002960.2	PF02281	Transposase_Tn5	noClan	0	48	65	187	notFound	notFound	notFound	notFound	noClan	notFound	notFound	TN	0	0	0	1
NP_003062	PF00270	DEAD	CL0008	1	0.73	407	622	NP_003062	1wp9	A	PF00270	CL0008	11	173	na	1	0	0	0
NP_003179	PF01636	APH	CL0016	1	7.4	36	214	notFound	notFound	notFound	notFound	noClan	notFound	notFound	na	0	0	1	0
NP_003179.1	PF00327	Ribosomal_L30	noClan	0	6	58	107	NP_003179	1qpc	A	PF07714	CL0016	246	495	TN	0	0	0	1
NP_003179.1	PF00643	zf-B_box	noClan	0	16	98	150	NP_003179	1qpc	A	PF07714	CL0016	246	495	TN	0	0	0	1
NP_003321	PF01266	DAO	CL0063	1	9.6	65	357	NP_003321	1ps9	A	PF07992	CL0063	376	412	na	1	0	0	0
NP_003321.3	PF01412	ArfGap	noClan	0	11	229	329	notFound	notFound	notFound	notFound	noClan	notFound	notFound	TN	0	0	0	1
NP_003321.3	PF01985	CRS1_YhbY	noClan	0	28	255	345	notFound	notFound	notFound	notFound	noClan	notFound	notFound	TN	0	0	0	1
NP_003321.3	PF03033	Glyco_transf_28	CL0113	0	27	67	178	notFound	notFound	notFound	notFound	noClan	notFound	notFound	TN	0	0	0	1
NP_003321.3	PF00903	Glyoxalase	CL0104	0	44	121	323	notFound	notFound	notFound	notFound	noClan	notFound	notFound	TN	0	0	0	1
NP_003321.3	PF01327	Pep_deformylase	noClan	0	45	110	221	notFound	notFound	notFound	notFound	noClan	notFound	notFound	TN	0	0	0	1
NP_003429	PF00096	zf-C2H2	noClan	1	0.0048	100	122	notFound	notFound	notFound	notFound	noClan	notFound	notFound	na	0	0	1	0
NP_003436	PF00628	PHD	noClan	1	0.13	289	352	notFound	notFound	notFound	notFound	noClan	notFound	notFound	na	0	0	1	0
NP_003436.2	PF01530	zf-C2HC	noClan	0	49	314	345	notFound	notFound	notFound	notFound	noClan	notFound	notFound	TN	0	0	0	1
NP_003436.2	PF00098	zf-CCHC	noClan	0	39	316	333	notFound	notFound	notFound	notFound	noClan	notFound	notFound	TN	0	0	0	1
NP_003491	PF02770	Acyl-CoA_dh_M	noClan	1	7.8	180	268	notFound	notFound	notFound	notFound	noClan	notFound	notFound	na	0	0	1	0
NP_003495	PF01368	DHH	noClan	1	1	12	170	notFound	notFound	notFound	notFound	noClan	notFound	notFound	na	0	0	1	0
NP_003495.1	PF00653	BIR	noClan	0	26	18	71	notFound	notFound	notFound	notFound	noClan	notFound	notFound	TN	0	0	0	1
NP_003495.1	PF03123	CAT_RBD	noClan	0	29	105	144	notFound	notFound	notFound	notFound	noClan	notFound	notFound	TN	0	0	0	1
NP_003495.1	PF00628	PHD	noClan	0	41	30	59	notFound	notFound	notFound	notFound	noClan	notFound	notFound	TN	0	0	0	1
NP_003495.1	PF02244	Propep_M14	noClan	0	44	18	91	notFound	notFound	notFound	notFound	noClan	notFound	notFound	TN	0	0	0	1
NP_003567	PF01636	APH	CL0016	1	9	33	304	NP_003567	2buj	A	PF00069	CL0016	21	291	na	1	0	0	0
NP_003567.2	PF02863	Arg_repressor_C	noClan	0	30	46	86	notFound	notFound	notFound	notFound	noClan	notFound	notFound	TN	0	0	0	1
NP_003567.2	PF03496	Binary_toxA	CL0084	0	16	95	202	notFound	notFound	notFound	notFound	noClan	notFound	notFound	TN	0	0	0	1
NP_003567.2	PF00619	CARD	CL0041	0	18	129	215	notFound	notFound	notFound	notFound	noClan	notFound	notFound	TN	0	0	0	1
NP_003567.2	PF02288	Dehydratase_MU	noClan	0				notFound	notFound	notFound	notFound	noClan	notFound	notFound	TN	0	0	0	1
NP_003567.2	PF02590	DUF163	CL0098	0	41	106	231	notFound	notFound	notFound	notFound	noClan	notFound	notFound	TN	0	0	0	1
NP_003567.2	PF02906	Fe_hyd_lg_C	noClan	0	14	33	195	notFound	notFound	notFound	notFound	noClan	notFound	notFound	TN	0	0	0	1
NP_003567.2	PF01451	LMWPc	noClan	0	13	33	150	notFound	notFound	notFound	notFound	noClan	notFound	notFound	TN	0	0	0	1
NP_003567.2	PF03641	Lysine_decarbox	noClan	0	36	201	290	notFound	notFound	notFound	notFound	noClan	notFound	notFound	TN	0	0	0	1
NP_003574	PF01636	APH	CL0016	1	9.3	112	336	NP_003574	1yoj	A	PF07714	CL0016	270	519	na	1	0	0	0
NP_003574.1	PF00734	CBM_1	noClan	0	44	282	307	notFound	notFound	notFound	notFound	noClan	notFound	notFound	TN	0	0	0	1
NP_003574.1	PF01281	Ribosomal_L9_N	noClan	0	37	152	190	notFound	notFound	notFound	notFound	noClan	notFound	notFound	TN	0	0	0	1
NP_003574.1	PF01200	Ribosomal_S28e	noClan	0	44	142	198	notFound	notFound	notFound	notFound	noClan	notFound	notFound	TN	0	0	0	1
NP_003696	PF00036	efhand	CL0220	1	0.0078	90	118	NP_003696	1omr	A	PF00036	CL0220	66	94	na	1	0	0	0
NP_003811	PF00020	TNFR_c6	noClan	1	1.3e-12	78	119	NP_003811	1sg1	X	PF00020	noClan	81	118	na	1	0	0	0
NP_003866	PF02540	NAD_synthase	CL0039	1	12	275	517	notFound	notFound	notFound	notFound	noClan	notFound	notFound	na	0	0	1	0
NP_003866.1	PF01937	DUF89	noClan	0	23	317	505	NP_003866	1gpm	A	PF00117	CL0014	11	201	TN	0	0	0	1
NP_003866.1	PF01132	EFP	CL0021	0	40	351	486	NP_003866	1gpm	A	PF00117	CL0014	11	201	TN	0	0	0	1
NP_003866.1	PF02025	IL5	CL0053	0	21	314	429	NP_003866	1gpm	A	PF00117	CL0014	11	201	TN	0	0	0	1
NP_003866.1	PF00658	PABP	noClan	0	38	320	391	NP_003866	1gpm	A	PF00117	CL0014	11	201	TN	0	0	0	1
NP_003866.1	PF02671	PAH	noClan	0	35	460	512	NP_003866	1gpm	A	PF00117	CL0014	11	201	TN	0	0	0	1
NP_003866.1	PF02153	PDH	CL0063	0	17	281	506	NP_003866	1gpm	A	PF00117	CL0014	11	201	TN	0	0	0	1
NP_003866.1	PF00484	Pro_CA	noClan	0	24	330	434	NP_003866	1gpm	A	PF00117	CL0014	11	201	TN	0	0	0	1
NP_003866.1	PF03528	Rabaptin	noClan	0	49	327	433	NP_003866	1gpm	A	PF00117	CL0014	11	201	TN	0	0	0	1
NP_003866.1	PF04566	RNA_pol_Rpb2_4	noClan	0	16	386	431	NP_003866	1gpm	A	PF00117	CL0014	11	201	TN	0	0	0	1
NP_003866.1	PF01479	S4	noClan	0	7.7	321	363	NP_003866	1gpm	A	PF00117	CL0014	11	201	TN	0	0	0	1
NP_003866.1	PF00158	Sigma54_activat	CL0023	0	47	339	440	NP_003866	1gpm	A	PF00117	CL0014	11	201	TN	0	0	0	1
NP_003866.1	PF02778	tRNA_int_endo_N	noClan	0	21	346	404	NP_003866	1gpm	A	PF00117	CL0014	11	201	TN	0	0	0	1
NP_003866.1	PF01868	UPF0086	noClan	0	13	420	489	NP_003866	1gpm	A	PF00117	CL0014	11	201	TN	0	0	0	1
NP_003866.1	PF00867	XPG_I	noClan	0	33	372	442	NP_003866	1gpm	A	PF00117	CL0014	11	201	TN	0	0	0	1
NP_003933	PF01636	APH	CL0016	1	10	409	596	notFound	notFound	notFound	notFound	noClan	notFound	notFound	na	0	0	1	0
NP_003933.1	PF02991	MAP1_LC3	CL0072	0	42	451	544	NP_003933	1vzo	A	PF00069	CL0016	49	318	TN	0	0	0	1
NP_003933.1	PF03551	PadR	CL0123	0	44	472	532	NP_003933	1vzo	A	PF00069	CL0016	49	318	TN	0	0	0	1
NP_003933.1	PF02075	RuvC	CL0219	0	9.6	415	543	NP_003933	1vzo	A	PF00069	CL0016	49	318	TN	0	0	0	1
NP_003933.1	PF05184	SapB_1	noClan	0	16	422	464	NP_003933	1vzo	A	PF00069	CL0016	49	318	TN	0	0	0	1
NP_003933.1	PF00643	zf-B_box	noClan	0	49	457	483	NP_003933	1vzo	A	PF00069	CL0016	49	318	TN	0	0	0	1
NP_003933.1	PF04354	ZipA_C	noClan	0	4.9	473	559	NP_003933	1vzo	A	PF00069	CL0016	49	318	TN	0	0	0	1
NP_004026	PF02770	Acyl-CoA_dh_M	noClan	1	0.26	137	253	notFound	notFound	notFound	notFound	noClan	notFound	notFound	na	0	0	1	0
NP_004061	PF00571	CBS	noClan	1	0.29	626	678	notFound	notFound	notFound	notFound	noClan	notFound	notFound	na	0	0	1	0
NP_004153	PF00009	GTP_EFTU	CL0017	1	0.15	23	185	NP_004153	1z6x	A	PF00025	CL0017	6	178	na	1	0	0	0
NP_004153.2	PF00634	BRCA2	noClan	0	47	82	120	notFound	notFound	notFound	notFound	noClan	notFound	notFound	TN	0	0	0	1
NP_004153.2	PF03965	Pencillinase_R	CL0123	0	45	86	180	notFound	notFound	notFound	notFound	noClan	notFound	notFound	TN	0	0	0	1
NP_004231	PF02185	HR1	noClan	1	8	349	424	notFound	notFound	notFound	notFound	noClan	notFound	notFound	na	0	0	1	0
NP_004402	PF00400	WD40	CL0186	1	0.83	523	561	notFound	notFound	notFound	notFound	noClan	notFound	notFound	na	0	0	1	0
NP_004521	PF01471	PG_binding_1	CL0244	1	2.6	44	101	notFound	notFound	notFound	notFound	noClan	notFound	notFound	na	0	0	1	0
NP_004624	PF00047	ig	CL0011	1	0.32	145	209	notFound	notFound	notFound	notFound	noClan	notFound	notFound	na	0	0	1	0
NP_004637	PF00047	ig	CL0011	1	0.85	354	419	notFound	notFound	notFound	notFound	noClan	notFound	notFound	na	0	0	1	0
NP_004762	PF01471	PG_binding_1	CL0244	1	21	53	99	notFound	notFound	notFound	notFound	noClan	notFound	notFound	na	0	0	1	0
NP_004905	PF00009	GTP_EFTU	CL0017	1	0.8	121	304	NP_004905	1fzq	A	PF00025	CL0017	3	177	na	1	0	0	0
NP_004905.2	PF00004	AAA	CL0023	0	45	125	293	NP_004905	2bcg	Y	PF00071	CL0017	10	171	TN	0	0	0	1
NP_004905.2	PF04364	DNA_pol3_chi	noClan	0	27	172	273	NP_004905	2bcg	Y	PF00071	CL0017	10	171	TN	0	0	0	1
NP_004905.2	PF00994	MoCF_biosynth	noClan	0	28	193	294	NP_004905	2bcg	Y	PF00071	CL0017	10	171	TN	0	0	0	1
NP_004986	PF01471	PG_binding_1	CL0244	1	0.48	37	92	notFound	notFound	notFound	notFound	noClan	notFound	notFound	na	0	0	1	0
NP_004993	PF01370	Epimerase	CL0063	1	0.56	58	326	NP_004993	1r6d	A	PF01370	CL0063	3	243	na	1	0	0	0
NP_004993.1	PF00714	IFN-gamma	CL0053	0	26	61	203	NP_004993	1r6d	A	PF01370	CL0063	3	243	TN	0	0	0	1
NP_005083	PF00229	TNF	CL0100	1	4.8	63	170	notFound	notFound	notFound	notFound	noClan	notFound	notFound	na	0	0	1	0
NP_005083.1	PF03919	mRNA_cap_C	CL0021	0	41	84	153	notFound	notFound	notFound	notFound	noClan	notFound	notFound	TN	0	0	0	1
NP_005083.1	PF00276	Ribosomal_L23	noClan	0	42	94	154	notFound	notFound	notFound	notFound	noClan	notFound	notFound	TN	0	0	0	1
NP_005202	PF00047	ig	CL0011	1	8.9e-07	217	280	notFound	notFound	notFound	notFound	noClan	notFound	notFound	na	0	0	1	0
NP_005267	PF03807	F420_oxidored	CL0063	1	3.1	44	211	notFound	notFound	notFound	notFound	noClan	notFound	notFound	na	0	0	1	0
NP_005267.2	PF05383	La	noClan	0	42	101	139	notFound	notFound	notFound	notFound	noClan	notFound	notFound	TN	0	0	0	1
NP_005267.2	PF01967	MoaC	noClan	0	36	44	137	notFound	notFound	notFound	notFound	noClan	notFound	notFound	TN	0	0	0	1
NP_005267.2	PF01195	Pept_tRNA_hydro	noClan	0	24	54	185	notFound	notFound	notFound	notFound	noClan	notFound	notFound	TN	0	0	0	1
NP_005550	PF00754	F5_F8_type_C	CL0202	1	11	78	241	notFound	notFound	notFound	notFound	noClan	notFound	notFound	na	0	0	1	0
NP_005679	PF02463	SMC_N	CL0023	1	3.5	567	766	notFound	notFound	notFound	notFound	noClan	notFound	notFound	na	0	0	1	0
NP_005679.2	PF01121	CoaE	noClan	0	45	589	716	notFound	notFound	notFound	notFound	noClan	notFound	notFound	TN	0	0	0	1
NP_005679.2	PF01321	Creatinase_N	noClan	0	38	610	764	notFound	notFound	notFound	notFound	noClan	notFound	notFound	TN	0	0	0	1
NP_005679.2	PF00009	GTP_EFTU	CL0017	0	16	586	723	notFound	notFound	notFound	notFound	noClan	notFound	notFound	TN	0	0	0	1
NP_005679.2	PF03205	MobB	noClan	0	14	589	717	notFound	notFound	notFound	notFound	noClan	notFound	notFound	TN	0	0	0	1
NP_005730	PF00036	efhand	CL0220	1	0.52	501	529	notFound	notFound	notFound	notFound	noClan	notFound	notFound	na	0	0	1	0
NP_005836	PF02463	SMC_N	CL0023	1	2.8	426	578	NP_005836	2awn	A	PF08402	CL0021	283	355	na	0	0	1	0
NP_005836.1	PF02734	Dak2	noClan	0	29	442	575	NP_005836	1jj7	A	PF00005	CL0023	531	718	TN	0	0	0	1
NP_005836.1	PF03144	GTP_EFTU_D2	noClan	0	9.5	473	536	NP_005836	1jj7	A	PF00005	CL0023	531	718	TN	0	0	0	1
NP_005836.1	PF03205	MobB	noClan	0	5.4	439	567	NP_005836	1jj7	A	PF00005	CL0023	531	718	TN	0	0	0	1
NP_005836.1	PF02887	PK_C	noClan	0	7.3	441	550	NP_005836	1jj7	A	PF00005	CL0023	531	718	TN	0	0	0	1
NP_005836.1	PF03931	Skp1_POZ	CL0033	0				NP_005836	1jj7	A	PF00005	CL0023	531	718	TN	0	0	0	1
NP_005836.1	PF05194	UreE_C	noClan	0	36	437	486	NP_005836	1jj7	A	PF00005	CL0023	531	718	TN	0	0	0	1
NP_005836.1	PF00458	WHEP-TRS	noClan	0	33	489	532	NP_005836	1jj7	A	PF00005	CL0023	531	718	TN	0	0	0	1
NP_005909	PF02882	THF_DHG_CYH_C	CL0063	1	0.77	17	131	notFound	notFound	notFound	notFound	noClan	notFound	notFound	na	0	0	1	0
NP_005932	PF01471	PG_binding_1	CL0244	1	6.5	36	100	notFound	notFound	notFound	notFound	noClan	notFound	notFound	na	0	0	1	0
NP_006088	PF00036	efhand	CL0220	1	0.032	102	130	NP_006088	1ggz	A	PF00036	CL0220	121	148	na	1	0	0	0
NP_006198	PF00047	ig	CL0011	1	2.4e-05	286	359	notFound	notFound	notFound	notFound	noClan	notFound	notFound	na	0	0	1	0
NP_006276	PF01636	APH	CL0016	1	7.9	54	284	NP_006276	1q8y	A	PF00069	CL0016	138	706	na	1	0	0	0
NP_006276.2	PF05191	ADK_lid	noClan	0	46	164	187	notFound	notFound	notFound	notFound	noClan	notFound	notFound	TN	0	0	0	1
NP_006276.2	PF01596	Methyltransf_3	CL0102	0	43	94	213	notFound	notFound	notFound	notFound	noClan	notFound	notFound	TN	0	0	0	1
NP_006320	PF00008	EGF	CL0001	1	4.8e-06	211	245	notFound	notFound	notFound	notFound	noClan	notFound	notFound	na	0	0	1	0
NP_006401	PF01118	Semialdhyde_dh	CL0063	1	0.5	18	131	NP_006401	1cyd	A	PF00106	CL0063	8	168	na	1	0	0	0
NP_006401.3	PF00334	NDK	noClan	0	9.1	29	121	notFound	notFound	notFound	notFound	noClan	notFound	notFound	TN	0	0	0	1
NP_006401.3	PF00415	RCC1	noClan	0	20	46	91	notFound	notFound	notFound	notFound	noClan	notFound	notFound	TN	0	0	0	1
NP_006401.3	PF00076	rrm	CL0221	0	41	21	94	notFound	notFound	notFound	notFound	noClan	notFound	notFound	TN	0	0	0	1
NP_006408	PF01926	MMR_HSR1	CL0017	1	7.2	64	345	notFound	notFound	notFound	notFound	noClan	notFound	notFound	na	0	0	1	0
NP_006408.2	PF00041	fn3	CL0159	0	35	108	201	notFound	notFound	notFound	notFound	noClan	notFound	notFound	TN	0	0	0	1
NP_006408.2	PF05192	MutS_III	noClan	0	33	120	322	notFound	notFound	notFound	notFound	noClan	notFound	notFound	TN	0	0	0	1
NP_006408.2	PF00381	PTS-HPr	noClan	0	20	80	170	notFound	notFound	notFound	notFound	noClan	notFound	notFound	TN	0	0	0	1
NP_006408.2	PF00536	SAM	CL0003	0	4.1	120	178	notFound	notFound	notFound	notFound	noClan	notFound	notFound	TN	0	0	0	1
NP_006408.2	PF00158	Sigma54_activat	CL0023	0	28	174	335	notFound	notFound	notFound	notFound	noClan	notFound	notFound	TN	0	0	0	1
NP_006431	PF01266	DAO	CL0063	1	33	40	388	NP_006431	1y56	B	PF01266	CL0063	7	351	na	1	0	0	0
NP_006431.2	PF02627	CMD	noClan	0	26	152	245	notFound	notFound	notFound	notFound	noClan	notFound	notFound	TN	0	0	0	1
NP_006431.2	PF04077	DsrH	noClan	0	25	158	238	notFound	notFound	notFound	notFound	noClan	notFound	notFound	TN	0	0	0	1
NP_006431.2	PF03033	Glyco_transf_28	CL0113	0	31	42	153	notFound	notFound	notFound	notFound	noClan	notFound	notFound	TN	0	0	0	1
NP_006431.2	PF01569	PAP2	noClan	0	14	153	255	notFound	notFound	notFound	notFound	noClan	notFound	notFound	TN	0	0	0	1
NP_006473	PF01636	APH	CL0016	1	9.3	185	409	NP_006473	1yoj	A	PF07714	CL0016	270	519	na	1	0	0	0
NP_006473.2	PF00734	CBM_1	noClan	0	44	355	380	NP_006473	2eu9	A	PF00069	CL0016	156	472	TN	0	0	0	1
NP_006473.2	PF01281	Ribosomal_L9_N	noClan	0	37	225	263	NP_006473	2eu9	A	PF00069	CL0016	156	472	TN	0	0	0	1
NP_006473.2	PF01200	Ribosomal_S28e	noClan	0	44	215	271	NP_006473	2eu9	A	PF00069	CL0016	156	472	TN	0	0	0	1
NP_006473.2	PF01163	RIO1	CL0016	0	0.36	223	399	NP_006473	2eu9	A	PF00069	CL0016	156	472	TN	0	0	0	1
NP_006491	PF00047	ig	CL0011	1	0.011	41	118	notFound	notFound	notFound	notFound	noClan	notFound	notFound	na	0	0	1	0
NP_006517	PF00096	zf-C2H2	noClan	1	0.006	65	88	notFound	notFound	notFound	notFound	noClan	notFound	notFound	na	0	0	1	0
NP_006631	PF01926	MMR_HSR1	CL0017	1	0.49	59	459	notFound	notFound	notFound	notFound	noClan	notFound	notFound	na	0	0	1	0
NP_006631.2	PF01081	Aldolase	CL0036	0	39	188	308	notFound	notFound	notFound	notFound	noClan	notFound	notFound	TN	0	0	0	1
NP_006631.2	PF00407	Bet_v_I	CL0209	0	26	274	395	notFound	notFound	notFound	notFound	noClan	notFound	notFound	TN	0	0	0	1
NP_006631.2	PF01722	BolA	noClan	0	8.3	250	318	notFound	notFound	notFound	notFound	noClan	notFound	notFound	TN	0	0	0	1
NP_006631.2	PF01931	DUF84	CL0269	0	41	213	323	notFound	notFound	notFound	notFound	noClan	notFound	notFound	TN	0	0	0	1
NP_006631.2	PF01149	Fapy_DNA_glyco	noClan	0	46	154	368	notFound	notFound	notFound	notFound	noClan	notFound	notFound	TN	0	0	0	1
NP_006631.2	PF00010	HLH	noClan	0	17	262	311	notFound	notFound	notFound	notFound	noClan	notFound	notFound	TN	0	0	0	1
NP_006631.2	PF01327	Pep_deformylase	noClan	0	29	237	362	notFound	notFound	notFound	notFound	noClan	notFound	notFound	TN	0	0	0	1
NP_006631.2	PF01701	PSI_PsaJ	noClan	0	26	412	448	notFound	notFound	notFound	notFound	noClan	notFound	notFound	TN	0	0	0	1
NP_006631.2	PF02302	PTS_IIB	noClan	0	20	282	354	notFound	notFound	notFound	notFound	noClan	notFound	notFound	TN	0	0	0	1
NP_006631.2	PF01498	Transposase_5	noClan	0	33	60	148	notFound	notFound	notFound	notFound	noClan	notFound	notFound	TN	0	0	0	1
NP_006660	PF00047	ig	CL0011	1	0.00035	339	399	notFound	notFound	notFound	notFound	noClan	notFound	notFound	na	0	0	1	0
NP_006681	PF01471	PG_binding_1	CL0244	1	2.5	74	138	notFound	notFound	notFound	notFound	noClan	notFound	notFound	na	0	0	1	0
NP_006781	PF00047	ig	CL0011	1	1.3	264	325	notFound	notFound	notFound	notFound	noClan	notFound	notFound	na	0	0	1	0
NP_006811	PF01926	MMR_HSR1	CL0017	1	7.3	69	318	NP_006811	1xzp	A	PF01926	CL0017	212	329	na	1	0	0	0
NP_006811.1	PF01064	Activin_recp	CL0117	0	31	207	273	NP_006811	1xzp	A	PF01926	CL0017	212	329	TN	0	0	0	1
NP_006811.1	PF00312	Ribosomal_S15	noClan	0	43	89	162	NP_006811	1xzp	A	PF01926	CL0017	212	329	TN	0	0	0	1
NP_006811.1	PF03118	RNA_pol_A_CTD	noClan	0	19	253	306	NP_006811	1xzp	A	PF01926	CL0017	212	329	TN	0	0	0	1
NP_006811.1	PF00536	SAM	CL0003	0	26	104	150	NP_006811	1xzp	A	PF01926	CL0017	212	329	TN	0	0	0	1
NP_006811.1	PF02367	UPF0079	CL0023	0	3.8	153	268	NP_006811	1xzp	A	PF01926	CL0017	212	329	TN	0	0	0	1
NP_006855	PF00047	ig	CL0011	1	0.00024	238	298	notFound	notFound	notFound	notFound	noClan	notFound	notFound	na	0	0	1	0
NP_006859	PF00009	GTP_EFTU	CL0017	1	0.12	4	171	NP_006859	1xtq	A	PF00071	CL0017	8	169	na	1	0	0	0
NP_006859.2	PF03129	HGTP_anticodon	noClan	0	12	70	166	NP_006859	2fg5	A	PF00071	CL0017	7	168	TN	0	0	0	1
NP_006859.2	PF00643	zf-B_box	noClan	0	40	7	38	NP_006859	2fg5	A	PF00071	CL0017	7	168	TN	0	0	0	1
NP_008821	PF00047	ig	CL0011	1	8.1	48	125	notFound	notFound	notFound	notFound	noClan	notFound	notFound	na	0	0	1	0
NP_008824	PF01472	PUA	CL0178	1	0.56	92	172	notFound	notFound	notFound	notFound	noClan	notFound	notFound	na	0	0	1	0
NP_008836	PF00047	ig	CL0011	1	2.2	162	219	notFound	notFound	notFound	notFound	noClan	notFound	notFound	na	0	0	1	0
NP_008954	PF00788	RA	CL0072	1	0.19	668	748	notFound	notFound	notFound	notFound	noClan	notFound	notFound	na	0	0	1	0
NP_008983	PF00175	NAD_binding_1	CL0091	1	1.8	399	509	notFound	notFound	notFound	notFound	noClan	notFound	notFound	na	0	0	1	0
NP_009004	PF00027	cNMP_binding	noClan	1	0.4	149	244	notFound	notFound	notFound	notFound	noClan	notFound	notFound	na	0	0	1	0
NP_009004.2	PF02751	TFIIA_gamma_C	noClan	0	12	178	224	notFound	notFound	notFound	notFound	noClan	notFound	notFound	TN	0	0	0	1
NP_009041	PF01656	CbiA	noClan	1	48	1162	1333	notFound	notFound	notFound	notFound	noClan	notFound	notFound	na	0	0	1	0
NP_009060	PF00096	zf-C2H2	noClan	1	0.024	300	327	notFound	notFound	notFound	notFound	noClan	notFound	notFound	na	0	0	1	0
NP_009082	PF00096	zf-C2H2	noClan	1	1.6e-07	157	179	NP_009082	2gli	A	PF00096	noClan	170	194	na	1	0	0	0
NP_009142	PF00788	RA	CL0072	1	0.84	2	82	NP_009142	2cs4	A	PF00788	CL0072	9	89	na	1	0	0	0
NP_009197	PF01926	MMR_HSR1	CL0017	1	32	135	353	NP_009197	1hyq	A	PF01656	noClan	5	204	na	0	0	1	0
NP_009197.1	PF01712	dNK	noClan	0	25	203	345	NP_009197	1qzx	A	PF00448	noClan	95	293	TN	0	0	0	1
NP_009197.1	PF04296	DUF448	noClan	0	42	222	296	NP_009197	1qzx	A	PF00448	noClan	95	293	TN	0	0	0	1
NP_009197.1	PF01047	MarR	CL0123	0	38	213	299	NP_009197	1qzx	A	PF00448	noClan	95	293	TN	0	0	0	1
NP_009197.1	PF00621	RhoGEF	noClan	0	26	198	353	NP_009197	1qzx	A	PF00448	noClan	95	293	TN	0	0	0	1
NP_009197.1	PF04561	RNA_pol_Rpb2_2	noClan	0	43	167	341	NP_009197	1qzx	A	PF00448	noClan	95	293	TN	0	0	0	1
NP_009197.1	PF05746	tRNA-synt_1d_C	CL0258	0	15	170	254	NP_009197	1qzx	A	PF00448	noClan	95	293	TN	0	0	0	1
NP_009223	PF02770	Acyl-CoA_dh_M	noClan	1	0.26	137	253	notFound	notFound	notFound	notFound	noClan	notFound	notFound	na	0	0	1	0
NP_036356	PF01636	APH	CL0016	1	5.4	1	190	NP_036356	1zar	A	PF01163	CL0016	105	275	na	1	0	0	0
NP_036357	PF01656	CbiA	noClan	1	40	15	238	NP_036357	1g3q	A	PF01656	noClan	5	205	na	1	0	0	0
NP_036357.1	PF00320	GATA	CL0167	0	35	193	222	NP_036357	1g3q	A	PF01656	noClan	5	205	TN	0	0	0	1
NP_036357.1	PF01408	GFO_IDH_MocA	CL0063	0	13	19	188	NP_036357	1g3q	A	PF01656	noClan	5	205	TN	0	0	0	1
NP_036357.1	PF03205	MobB	noClan	0	15	16	147	NP_036357	1g3q	A	PF01656	noClan	5	205	TN	0	0	0	1
NP_036357.1	PF00814	Peptidase_M22	CL0108	0	24	16	168	NP_036357	1g3q	A	PF01656	noClan	5	205	TN	0	0	0	1
NP_036357.1	PF00628	PHD	noClan	0	3.4	176	202	NP_036357	1g3q	A	PF01656	noClan	5	205	TN	0	0	0	1
NP_036357.1	PF00485	PRK	noClan	0	19	17	215	NP_036357	1g3q	A	PF01656	noClan	5	205	TN	0	0	0	1
NP_036416	PF00989	PAS	CL0183	1	5.8	25	84	NP_036416	1byw	A	PF00989	CL0183	41	132	na	1	0	0	0
NP_036426	PF00788	RA	CL0072	1	1.1	391	471	notFound	notFound	notFound	notFound	noClan	notFound	notFound	na	0	0	1	0
NP_036426.3	PF03819	MazG	CL0231	0	4.7	403	467	notFound	notFound	notFound	notFound	noClan	notFound	notFound	TN	0	0	0	1
NP_036474	PF01064	Activin_recp	CL0117	1	0.42	15	113	notFound	notFound	notFound	notFound	noClan	notFound	notFound	na	0	0	1	0
NP_036474.1	PF01821	ANATO	noClan	0	8.2	69	99	notFound	notFound	notFound	notFound	noClan	notFound	notFound	TN	0	0	0	1
NP_036474.1	PF03119	DNA_ligase_ZBD	noClan	0	0.76	17	39	notFound	notFound	notFound	notFound	noClan	notFound	notFound	TN	0	0	0	1
NP_036474.1	PF01684	ET	noClan	0	11	51	110	notFound	notFound	notFound	notFound	noClan	notFound	notFound	TN	0	0	0	1
NP_036474.1	PF05522	Metallothionein	noClan	0	13	17	87	notFound	notFound	notFound	notFound	noClan	notFound	notFound	TN	0	0	0	1
NP_036474.1	PF00683	TB	noClan	0	22	15	55	notFound	notFound	notFound	notFound	noClan	notFound	notFound	TN	0	0	0	1
NP_036474.1	PF01826	TIL	noClan	0	41	32	98	notFound	notFound	notFound	notFound	noClan	notFound	notFound	TN	0	0	0	1
NP_036474.1		toxin	noClan	0	8.4	67	106	notFound	notFound	notFound	notFound	noClan	notFound	notFound	TN	0	0	0	1
NP_036474.1	PF02320	UCR_hinge	noClan	0	23	25	90	notFound	notFound	notFound	notFound	noClan	notFound	notFound	TN	0	0	0	1
NP_036534	PF03114	BAR	CL0145	1	0.31	107	308	NP_036534	1zww	A	PF03114	CL0145	6	242	na	1	0	0	0
NP_036534.1	PF06183	DinI	noClan	0	39	198	246	NP_036534	1i4d	A	PF06456	CL0145	22	220	TN	0	0	0	1
NP_036534.1	PF03710	GlnE	CL0260	0	44	125	297	NP_036534	1i4d	A	PF06456	CL0145	22	220	TN	0	0	0	1
NP_036534.1	PF01608	I_LWEQ	noClan	0	19	156	304	NP_036534	1i4d	A	PF06456	CL0145	22	220	TN	0	0	0	1
NP_036534.1	PF01920	KE2	CL0200	0	28	150	250	NP_036534	1i4d	A	PF06456	CL0145	22	220	TN	0	0	0	1
NP_036534.1	PF04389	Peptidase_M28	CL0035	0	28	128	308	NP_036534	1i4d	A	PF06456	CL0145	22	220	TN	0	0	0	1
NP_036534.1	PF01471	PG_binding_1	CL0244	0	21	139	195	NP_036534	1i4d	A	PF06456	CL0145	22	220	TN	0	0	0	1
NP_036534.1	PF02565	RecO	noClan	0	14	107	308	NP_036534	1i4d	A	PF06456	CL0145	22	220	TN	0	0	0	1
NP_036534.1	PF02915	Rubrerythrin	CL0044	0	16	160	279	NP_036534	1i4d	A	PF06456	CL0145	22	220	TN	0	0	0	1
NP_036534.1	PF00804	Syntaxin	noClan	0	34	111	210	NP_036534	1i4d	A	PF06456	CL0145	22	220	TN	0	0	0	1
NP_036534.1	PF02367	UPF0079	CL0023	0	18	177	293	NP_036534	1i4d	A	PF06456	CL0145	22	220	TN	0	0	0	1
NP_036548	PF02985	HEAT	CL0019	1	1.8	400	438	notFound	notFound	notFound	notFound	noClan	notFound	notFound	na	0	0	1	0
NP_036585	PF00400	WD40	CL0186	1	0.0011	179	216	notFound	notFound	notFound	notFound	noClan	notFound	notFound	na	0	0	1	0
NP_036604	PF04969	CS	CL0190	1	29	302	384	notFound	notFound	notFound	notFound	noClan	notFound	notFound	na	0	0	1	0
NP_037364	PF00036	efhand	CL0220	1	3.5e-07	94	122	NP_037364	1juo	A	PF00036	CL0220	74	102	na	1	0	0	0
NP_037387	PF00754	F5_F8_type_C	CL0202	1	0.36	15	145	notFound	notFound	notFound	notFound	noClan	notFound	notFound	na	0	0	1	0
NP_037387.2	PF02213	GYF	noClan	0	28	26	82	notFound	notFound	notFound	notFound	noClan	notFound	notFound	TN	0	0	0	1
NP_038475	PF00008	EGF	CL0001	1	0.076	71	105	notFound	notFound	notFound	notFound	noClan	notFound	notFound	na	0	0	1	0
NP_039249	PF00175	NAD_binding_1	CL0091	1	21	399	494	notFound	notFound	notFound	notFound	noClan	notFound	notFound	na	0	0	1	0
NP_039249.1	PF01839	FG-GAP	CL0186	0	50	433	477	NP_039249	1gvh	A	PF00970	CL0076	154	253	TN	0	0	0	1
NP_039249.1	PF01140	Gag_MA	CL0074	0	24	402	492	NP_039249	1gvh	A	PF00970	CL0076	154	253	TN	0	0	0	1
NP_055115	PF00717	Peptidase_S24	noClan	1	7	15	129	notFound	notFound	notFound	notFound	noClan	notFound	notFound	na	0	0	1	0
NP_055115.1	PF02362	B3	noClan	0	28	18	106	notFound	notFound	notFound	notFound	noClan	notFound	notFound	TN	0	0	0	1
NP_055203	PF00270	DEAD	CL0008	1	0.44	287	575	notFound	notFound	notFound	notFound	noClan	notFound	notFound	na	0	0	1	0
NP_055203.4	PF02787	CPSase_L_D3	noClan	0	40	288	358	notFound	notFound	notFound	notFound	noClan	notFound	notFound	TN	0	0	0	1
NP_055203.4	PF06026	Rib_5-P_isom_A	CL0246	0				notFound	notFound	notFound	notFound	noClan	notFound	notFound	TN	0	0	0	1
NP_055203.4	PF00652	Ricin_B_lectin	CL0066	0	3.2	304	342	notFound	notFound	notFound	notFound	noClan	notFound	notFound	TN	0	0	0	1
NP_055203.4	PF01202	SKI	CL0023	0	39	434	554	notFound	notFound	notFound	notFound	noClan	notFound	notFound	TN	0	0	0	1
NP_055203.4	PF01818	Translat_reg	noClan	0	46	406	523	notFound	notFound	notFound	notFound	noClan	notFound	notFound	TN	0	0	0	1
NP_055262	PF03114	BAR	CL0145	1	1.5	103	308	NP_055262	1zww	A	PF03114	CL0145	6	242	na	1	0	0	0
NP_055262.1	PF02142	MGS	noClan	0	48	135	224	NP_055262	1i4d	A	PF06456	CL0145	22	220	TN	0	0	0	1
NP_055262.1	PF00989	PAS	CL0183	0	50	152	223	NP_055262	1i4d	A	PF06456	CL0145	22	220	TN	0	0	0	1
NP_055262.1	PF00161	RIP	noClan	0	45	117	307	NP_055262	1i4d	A	PF06456	CL0145	22	220	TN	0	0	0	1
NP_055262.1	PF02915	Rubrerythrin	CL0044	0	43	160	279	NP_055262	1i4d	A	PF06456	CL0145	22	220	TN	0	0	0	1
NP_055262.1	PF01997	Translin	noClan	0	3.5	137	306	NP_055262	1i4d	A	PF06456	CL0145	22	220	TN	0	0	0	1
NP_055262.1	PF02367	UPF0079	CL0023	0	35	175	293	NP_055262	1i4d	A	PF06456	CL0145	22	220	TN	0	0	0	1
NP_055387	PF01636	APH	CL0016	1	30	624	846	notFound	notFound	notFound	notFound	noClan	notFound	notFound	na	0	0	1	0
NP_055387.2	PF01217	Clat_adaptor_s	CL0212	0				NP_055387	2etr	A	PF00069	CL0016	76	338	TN	0	0	0	1
NP_055387.2	PF02792	Mago_nashi	noClan	0	18	666	792	NP_055387	2etr	A	PF00069	CL0016	76	338	TN	0	0	0	1
NP_055387.2	PF04607	RelA_SpoT	CL0260	0	29	659	738	NP_055387	2etr	A	PF00069	CL0016	76	338	TN	0	0	0	1
NP_055387.2	PF03948	Ribosomal_L9_C	noClan	0	11	636	693	NP_055387	2etr	A	PF00069	CL0016	76	338	TN	0	0	0	1
NP_055407	PF00036	efhand	CL0220	1	6.2e-05	174	202	notFound	notFound	notFound	notFound	noClan	notFound	notFound	na	0	0	1	0
NP_055415	PF01926	MMR_HSR1	CL0017	1	1.6	173	518	NP_055415	1svi	A	PF01926	CL0017	24	145	na	1	0	0	0
NP_055415.1	PF00733	Asn_synthase	CL0039	0	27	255	486	NP_055415	1jx2	B	PF01031	noClan	218	316	TN	0	0	0	1
NP_055415.1	PF00619	CARD	CL0041	0	30	307	393	NP_055415	1jx2	B	PF01031	noClan	218	316	TN	0	0	0	1
NP_055415.1	PF01903	CbiX	CL0043	0	11	326	449	NP_055415	1jx2	B	PF01031	noClan	218	316	TN	0	0	0	1
NP_055415.1	PF04079	DUF387	noClan	0	24	304	429	NP_055415	1jx2	B	PF01031	noClan	218	316	TN	0	0	0	1
NP_055415.1	PF01937	DUF89	noClan	0	42	269	454	NP_055415	1jx2	B	PF01031	noClan	218	316	TN	0	0	0	1
NP_055415.1	PF00036	efhand	CL0220	0	0.0077	480	508	NP_055415	1jx2	B	PF01031	noClan	218	316	FP	0	1	0	0
NP_055415.1	PF01370	Epimerase	CL0063	0	16	253	506	NP_055415	1jx2	B	PF01031	noClan	218	316	TN	0	0	0	1
NP_055415.1	PF02561	FliS	noClan	0	45	267	377	NP_055415	1jx2	B	PF01031	noClan	218	316	TN	0	0	0	1
NP_055415.1	PF01025	GrpE	noClan	0	4.1	312	443	NP_055415	1jx2	B	PF01031	noClan	218	316	TN	0	0	0	1
NP_055415.1	PF01230	HIT	CL0265	0	32	259	344	NP_055415	1jx2	B	PF01031	noClan	218	316	TN	0	0	0	1
NP_055415.1	PF00010	HLH	noClan	0	39	291	346	NP_055415	1jx2	B	PF01031	noClan	218	316	TN	0	0	0	1
NP_055415.1	PF00682	HMGL-like	CL0152	0	43	239	473	NP_055415	1jx2	B	PF01031	noClan	218	316	TN	0	0	0	1
NP_055415.1	PF00742	Homoserine_dh	noClan	0	20	291	434	NP_055415	1jx2	B	PF01031	noClan	218	316	TN	0	0	0	1
NP_055415.1	PF00447	HSF_DNA-bind	noClan	0	46	265	390	NP_055415	1jx2	B	PF01031	noClan	218	316	TN	0	0	0	1
NP_055415.1	PF05854	MC1	noClan	0	18	266	336	NP_055415	1jx2	B	PF01031	noClan	218	316	TN	0	0	0	1
NP_055415.1	PF02783	MCR_beta_N	noClan	0	20	271	429	NP_055415	1jx2	B	PF01031	noClan	218	316	TN	0	0	0	1
NP_055415.1	PF00881	Nitroreductase	noClan	0	49	244	457	NP_055415	1jx2	B	PF01031	noClan	218	316	TN	0	0	0	1
NP_055415.1	PF02357	NusG	noClan	0	27	174	216	NP_055415	1jx2	B	PF01031	noClan	218	316	TN	0	0	0	1
NP_055415.1	PF02671	PAH	noClan	0	20	179	219	NP_055415	1jx2	B	PF01031	noClan	218	316	TN	0	0	0	1
NP_055415.1	PF00387	PI-PLC-Y	noClan	0	49	181	269	NP_055415	1jx2	B	PF01031	noClan	218	316	TN	0	0	0	1
NP_055415.1	PF01619	Pro_dh	CL0086	0	28	183	437	NP_055415	1jx2	B	PF01031	noClan	218	316	TN	0	0	0	1
NP_055415.1	PF04992	RNA_pol_Rpb1_6	noClan	0	30	221	349	NP_055415	1jx2	B	PF01031	noClan	218	316	TN	0	0	0	1
NP_055415.1	PF03874	RNA_pol_Rpb4	noClan	0	7.9	259	345	NP_055415	1jx2	B	PF01031	noClan	218	316	TN	0	0	0	1
NP_055415.1	PF01765	RRF	noClan	0	17	293	394	NP_055415	1jx2	B	PF01031	noClan	218	316	TN	0	0	0	1
NP_055415.1	PF02881	SRP54_N	noClan	0	18	271	340	NP_055415	1jx2	B	PF01031	noClan	218	316	TN	0	0	0	1
NP_055415.1	PF02201	SWIB	noClan	0	46	264	342	NP_055415	1jx2	B	PF01031	noClan	218	316	TN	0	0	0	1
NP_055415.1	PF00804	Syntaxin	noClan	0	40	318	403	NP_055415	1jx2	B	PF01031	noClan	218	316	TN	0	0	0	1
NP_055415.1	PF01205	UPF0029	noClan	0	21	365	438	NP_055415	1jx2	B	PF01031	noClan	218	316	TN	0	0	0	1
NP_055416	PF01926	MMR_HSR1	CL0017	1	7.6	174	400	NP_055416	1xzp	A	PF01926	CL0017	212	329	na	1	0	0	0
NP_055416.2	PF01218	Coprogen_oxidas	noClan	0	23	185	363	notFound	notFound	notFound	notFound	noClan	notFound	notFound	TN	0	0	0	1
NP_055416.2	PF02594	DUF167	CL0178	0	21	291	335	notFound	notFound	notFound	notFound	noClan	notFound	notFound	TN	0	0	0	1
NP_055416.2	PF05854	MC1	noClan	0	8.4	266	336	notFound	notFound	notFound	notFound	noClan	notFound	notFound	TN	0	0	0	1
NP_055416.2	PF04057	Rep-A_N	CL0021	0	21	246	340	notFound	notFound	notFound	notFound	noClan	notFound	notFound	TN	0	0	0	1
NP_055416.2	PF01163	RIO1	CL0016	0	7.4	251	387	notFound	notFound	notFound	notFound	noClan	notFound	notFound	TN	0	0	0	1
NP_055416.2	PF04073	YbaK	noClan	0	48	179	285	notFound	notFound	notFound	notFound	noClan	notFound	notFound	TN	0	0	0	1
NP_055474	PF00300	PGAM	CL0071	1	2.8	517	710	notFound	notFound	notFound	notFound	noClan	notFound	notFound	na	0	0	1	0
NP_055474.3	PF06183	DinI	noClan	0	50	588	644	notFound	notFound	notFound	notFound	noClan	notFound	notFound	TN	0	0	0	1
NP_055474.3	PF01904	DUF72	noClan	0	24	545	694	notFound	notFound	notFound	notFound	noClan	notFound	notFound	TN	0	0	0	1
NP_055543	PF00788	RA	CL0072	1	0.32	202	289	NP_055543	1mix	A	PF00373	noClan	201	313	na	0	0	1	0
NP_055563	PF00788	RA	CL0072	1	0.32	111	206	NP_055563	2csk	A	PF00787	noClan	8	130	na	0	0	1	0
NP_055563.1	PF03992	ABM	CL0032	0	22	134	184	notFound	notFound	notFound	notFound	noClan	notFound	notFound	TN	0	0	0	1
NP_055563.1	PF01337	Barstar	noClan	0	40	127	202	notFound	notFound	notFound	notFound	noClan	notFound	notFound	TN	0	0	0	1
NP_055737	PF00004	AAA	CL0023	1	0.21	329	526	NP_055737	1pgv	A	PF03250	noClan	197	386	na	0	0	1	0
NP_055737.1	PF00512	HisKA	CL0025	0	40	373	421	notFound	notFound	notFound	notFound	noClan	notFound	notFound	TN	0	0	0	1
NP_055737.1	PF03853	YjeF_N	noClan	0	32	336	462	notFound	notFound	notFound	notFound	noClan	notFound	notFound	TN	0	0	0	1
NP_055784	PF00400	WD40	CL0186	1	1.1	700	740	notFound	notFound	notFound	notFound	noClan	notFound	notFound	na	0	0	1	0
NP_055790	PF01636	APH	CL0016	1	20	371	564	notFound	notFound	notFound	notFound	noClan	notFound	notFound	na	0	0	1	0
NP_055790.1	PF05181	XPA_C	noClan	0	15	375	416	NP_055790	1rdq	E	PF00069	CL0016	44	298	TN	0	0	0	1
NP_055831	PF01636	APH	CL0016	1	11	364	557	notFound	notFound	notFound	notFound	noClan	notFound	notFound	na	0	0	1	0
NP_055831.1	PF03360	Glyco_transf_43	CL0110	0	39	369	530	NP_055831	1rdq	E	PF00069	CL0016	44	298	TN	0	0	0	1
NP_055831.1	PF01476	LysM	CL0187	0	42	382	421	NP_055831	1rdq	E	PF00069	CL0016	44	298	TN	0	0	0	1
NP_055831.1	PF05181	XPA_C	noClan	0	18	368	409	NP_055831	1rdq	E	PF00069	CL0016	44	298	TN	0	0	0	1
NP_055836	PF00096	zf-C2H2	noClan	1	0.84	1902	1927	notFound	notFound	notFound	notFound	noClan	notFound	notFound	na	0	0	1	0
NP_055861	PF00580	UvrD-helicase	CL0008	1	0.05	1934	2466	notFound	notFound	notFound	notFound	noClan	notFound	notFound	na	0	0	1	0
NP_055861.3	PF00004	AAA	CL0023	0	2.9	1958	2139	notFound	notFound	notFound	notFound	noClan	notFound	notFound	TN	0	0	0	1
NP_055861.3	PF00005	ABC_tran	CL0023	0	16	1956	2167	notFound	notFound	notFound	notFound	noClan	notFound	notFound	TN	0	0	0	1
NP_055861.3	PF01400	Astacin	CL0126	0	13	2265	2418	notFound	notFound	notFound	notFound	noClan	notFound	notFound	TN	0	0	0	1
NP_055861.3	PF00521	DNA_topoisoIV	noClan	0	33	1946	2172	notFound	notFound	notFound	notFound	noClan	notFound	notFound	TN	0	0	0	1
NP_055861.3	PF05768	DUF836	CL0172	0	27	2324	2441	notFound	notFound	notFound	notFound	noClan	notFound	notFound	TN	0	0	0	1
NP_055861.3	PF01176	eIF-1a	CL0021	0	30	2009	2077	notFound	notFound	notFound	notFound	noClan	notFound	notFound	TN	0	0	0	1
NP_055861.3	PF00534	Glycos_transf_1	CL0113	0	34	2283	2444	notFound	notFound	notFound	notFound	noClan	notFound	notFound	TN	0	0	0	1
NP_055861.3	PF00048	IL8	noClan	0	26	1963	2021	notFound	notFound	notFound	notFound	noClan	notFound	notFound	TN	0	0	0	1
NP_055861.3	PF03205	MobB	noClan	0	48	1957	2058	notFound	notFound	notFound	notFound	noClan	notFound	notFound	TN	0	0	0	1
NP_055861.3	PF02344	Myc-LZ	noClan	0	24	2068	2099	notFound	notFound	notFound	notFound	noClan	notFound	notFound	TN	0	0	0	1
NP_055861.3	PF01399	PCI	noClan	0	21	2194	2349	notFound	notFound	notFound	notFound	noClan	notFound	notFound	TN	0	0	0	1
NP_055861.3	PF00656	Peptidase_C14	CL0093	0	9.1	2001	2237	notFound	notFound	notFound	notFound	noClan	notFound	notFound	TN	0	0	0	1
NP_055861.3	PF02114	Phosducin	CL0172	0	19	2025	2244	notFound	notFound	notFound	notFound	noClan	notFound	notFound	TN	0	0	0	1
NP_055861.3	PF00806	PUF	noClan	0	14	2420	2460	notFound	notFound	notFound	notFound	noClan	notFound	notFound	TN	0	0	0	1
NP_055861.3	PF03528	Rabaptin	noClan	0	30	2039	2145	notFound	notFound	notFound	notFound	noClan	notFound	notFound	TN	0	0	0	1
NP_055861.3	PF00453	Ribosomal_L20	noClan	0	14	2379	2465	notFound	notFound	notFound	notFound	noClan	notFound	notFound	TN	0	0	0	1
NP_055861.3	PF01509	TruB_N	noClan	0	40	2067	2172	notFound	notFound	notFound	notFound	noClan	notFound	notFound	TN	0	0	0	1
NP_055861.3	PF02151	UVR	noClan	0	49	2113	2136	notFound	notFound	notFound	notFound	noClan	notFound	notFound	TN	0	0	0	1
NP_055861.3	PF01443	Viral_helicase1	noClan	0	1.2	1959	2164	notFound	notFound	notFound	notFound	noClan	notFound	notFound	TN	0	0	0	1
NP_055861.3	PF04810	zf-Sec23_Sec24	noClan	0	28	2173	2197	notFound	notFound	notFound	notFound	noClan	notFound	notFound	TN	0	0	0	1
NP_055998	PF01636	APH	CL0016	1	14	378	571	notFound	notFound	notFound	notFound	noClan	notFound	notFound	na	0	0	1	0
NP_055998.1	PF01220	DHquinase_II	noClan	0	49	384	491	NP_055998	1rdq	E	PF00069	CL0016	44	298	TN	0	0	0	1
NP_055998.1	PF02748	PyrI_C	noClan	0	43	382	419	NP_055998	1rdq	E	PF00069	CL0016	44	298	TN	0	0	0	1
NP_056031	PF00300	PGAM	CL0071	1	1.9	505	661	notFound	notFound	notFound	notFound	noClan	notFound	notFound	na	0	0	1	0
NP_056031.2	PF06183	DinI	noClan	0	9.8	576	632	notFound	notFound	notFound	notFound	noClan	notFound	notFound	TN	0	0	0	1
NP_056074	PF00047	ig	CL0011	1	12	151	217	NP_056074	1f97	A	PF00047	CL0011	145	214	na	1	0	0	0
NP_056276	PF00096	zf-C2H2	noClan	1	0.82	1195	1217	notFound	notFound	notFound	notFound	noClan	notFound	notFound	na	0	0	1	0
NP_056288	PF02985	HEAT	CL0019	1	3.8	151	187	notFound	notFound	notFound	notFound	noClan	notFound	notFound	na	0	0	1	0
NP_056296	PF00096	zf-C2H2	noClan	1	1.4	181	205	notFound	notFound	notFound	notFound	noClan	notFound	notFound	na	0	0	1	0
NP_057168	PF00009	GTP_EFTU	CL0017	1	1	22	201	NP_057168	1upt	A	PF00025	CL0017	15	177	na	1	0	0	0
NP_057168.1	PF03909	BSD	noClan	0	50	107	141	NP_057168	1c1y	A	PF00071	CL0017	5	167	TN	0	0	0	1
NP_057168.1	PF04810	zf-Sec23_Sec24	noClan	0	37	167	187	NP_057168	1c1y	A	PF00071	CL0017	5	167	TN	0	0	0	1
NP_057185	PF01472	PUA	CL0178	1	0.57	93	162	notFound	notFound	notFound	notFound	noClan	notFound	notFound	na	0	0	1	0
NP_057210	PF00754	F5_F8_type_C	CL0202	1	14	5	126	NP_057210	1tvg	A	PF00754	CL0202	15	65	na	1	0	0	0
NP_057239	PF01471	PG_binding_1	CL0244	1	0.47	54	109	notFound	notFound	notFound	notFound	noClan	notFound	notFound	na	0	0	1	0
NP_057365	PF01636	APH	CL0016	1	1.8	21	208	NP_057365	1zar	A	PF01163	CL0016	105	275	na	1	0	0	0
NP_057365.3	PF02261	Asp_decarbox	noClan	0	28	101	165	notFound	notFound	notFound	notFound	noClan	notFound	notFound	TN	0	0	0	1
NP_057365.3	PF01394	Clathrin_propel	noClan	0	37	158	208	notFound	notFound	notFound	notFound	noClan	notFound	notFound	TN	0	0	0	1
NP_057365.3	PF02283	CobU	noClan	0	47	28	163	notFound	notFound	notFound	notFound	noClan	notFound	notFound	TN	0	0	0	1
NP_057365.3	PF00511	E2_C	noClan	0	25	52	93	notFound	notFound	notFound	notFound	noClan	notFound	notFound	TN	0	0	0	1
NP_057365.3	PF02873	MurB_C	noClan	0	18	66	128	notFound	notFound	notFound	notFound	noClan	notFound	notFound	TN	0	0	0	1
NP_057365.3	PF03551	PadR	CL0123	0	42	113	166	notFound	notFound	notFound	notFound	noClan	notFound	notFound	TN	0	0	0	1
NP_057479	PF04969	CS	CL0190	1	0.44	12	93	NP_057479	1ejf	A	PF04969	CL0190	4	79	na	1	0	0	0
NP_057626	PF01636	APH	CL0016	1	6.3	21	206	NP_057626	1yoj	A	PF07714	CL0016	270	519	na	1	0	0	0
NP_057626.2	PF04548	AIG1	CL0017	0	15	28	156	notFound	notFound	notFound	notFound	noClan	notFound	notFound	TN	0	0	0	1
NP_057626.2	PF02863	Arg_repressor_C	noClan	0	29	34	74	notFound	notFound	notFound	notFound	noClan	notFound	notFound	TN	0	0	0	1
NP_057626.2	PF02929	Bgal_small_N	CL0103	0	31	62	204	notFound	notFound	notFound	notFound	noClan	notFound	notFound	TN	0	0	0	1
NP_057626.2	PF05193	Peptidase_M16_C	CL0094	0	43	53	149	notFound	notFound	notFound	notFound	noClan	notFound	notFound	TN	0	0	0	1
NP_057626.2	PF00615	RGS	CL0272	0	13	23	129	notFound	notFound	notFound	notFound	noClan	notFound	notFound	TN	0	0	0	1
NP_057627	PF00047	ig	CL0011	1	4.3	39	125	NP_057627	1f97	A	PF00047	CL0011	145	214	na	1	0	0	0
NP_057631	PF00036	efhand	CL0220	1	0.2	141	169	notFound	notFound	notFound	notFound	noClan	notFound	notFound	na	0	0	1	0
NP_060034	PF00008	EGF	CL0001	1	0.011	914	951	notFound	notFound	notFound	notFound	noClan	notFound	notFound	na	0	0	1	0
NP_060034.9	PF02069	Metallothio_Pro	noClan	0				notFound	notFound	notFound	notFound	noClan	notFound	notFound	TN	0	0	0	1
NP_060093	PF00027	cNMP_binding	noClan	1	0.91	536	655	notFound	notFound	notFound	notFound	noClan	notFound	notFound	na	0	0	1	0
NP_060107	PF00096	zf-C2H2	noClan	1	4.5e-05	1035	1058	notFound	notFound	notFound	notFound	noClan	notFound	notFound	na	0	0	1	0
NP_060130	PF00320	GATA	CL0167	1	0.16	271	309	notFound	notFound	notFound	notFound	noClan	notFound	notFound	na	0	0	1	0
NP_060130.2	PF03604	DNA_RNApol_7kD	noClan	0	18	272	303	notFound	notFound	notFound	notFound	noClan	notFound	notFound	TN	0	0	0	1
NP_060130.2	PF00097	zf-C3HC4	CL0229	0	7.7	274	298	notFound	notFound	notFound	notFound	noClan	notFound	notFound	TN	0	0	0	1
NP_060220	PF01266	DAO	CL0063	1	10	68	364	NP_060220	1pj5	A	PF01266	CL0063	6	375	na	1	0	0	0
NP_060220.2	PF03974	Ecotin	noClan	0	42	68	195	notFound	notFound	notFound	notFound	noClan	notFound	notFound	TN	0	0	0	1
NP_060220.2	PF00517	GP41	noClan	0	30	76	315	notFound	notFound	notFound	notFound	noClan	notFound	notFound	TN	0	0	0	1
NP_060220.2	PF02201	SWIB	noClan	0	8.4	221	288	notFound	notFound	notFound	notFound	noClan	notFound	notFound	TN	0	0	0	1
NP_060220.2	PF00193	Xlink	CL0056	0	44	288	348	notFound	notFound	notFound	notFound	noClan	notFound	notFound	TN	0	0	0	1
NP_060404	PF00400	WD40	CL0186	1	4.1	312	349	notFound	notFound	notFound	notFound	noClan	notFound	notFound	na	0	0	1	0
NP_060651	PF00096	zf-C2H2	noClan	1	0.45	811	833	notFound	notFound	notFound	notFound	noClan	notFound	notFound	na	0	0	1	0
NP_060667	PF00096	zf-C2H2	noClan	1	1.9e-05	203	225	notFound	notFound	notFound	notFound	noClan	notFound	notFound	na	0	0	1	0
NP_060710	PF00047	ig	CL0011	1	3.2e-09	158	209	notFound	notFound	notFound	notFound	noClan	notFound	notFound	na	0	0	1	0
NP_060777	PF01926	MMR_HSR1	CL0017	1	3.2	64	584	NP_060777	1ega	A	PF01926	CL0017	9	127	na	1	0	0	0
NP_060777.3	PF01316	Arg_repressor	CL0123	0	13	398	465	notFound	notFound	notFound	notFound	noClan	notFound	notFound	TN	0	0	0	1
NP_060777.3	PF01320	Colicin_Pyocin	noClan	0	29	128	188	notFound	notFound	notFound	notFound	noClan	notFound	notFound	TN	0	0	0	1
NP_060777.3	PF03119	DNA_ligase_ZBD	noClan	0	31	142	177	notFound	notFound	notFound	notFound	noClan	notFound	notFound	TN	0	0	0	1
NP_060777.3	PF00036	efhand	CL0220	0	0.068	308	336	notFound	notFound	notFound	notFound	noClan	notFound	notFound	TN	0	0	0	1
NP_060777.3	PF00941	FAD_binding_5	CL0077	0	30	142	262	notFound	notFound	notFound	notFound	noClan	notFound	notFound	TN	0	0	0	1
NP_060777.3	PF02172	KIX	noClan	0	40	71	154	notFound	notFound	notFound	notFound	noClan	notFound	notFound	TN	0	0	0	1
NP_060777.3	PF00319	SRF-TF	noClan	0	28	88	127	notFound	notFound	notFound	notFound	noClan	notFound	notFound	TN	0	0	0	1
NP_060784	PF00179	UQ_con	CL0208	1	1	18	161	notFound	notFound	notFound	notFound	noClan	notFound	notFound	na	0	0	1	0
NP_060784.3	PF03689	Nepo_coat_N	noClan	0	43	35	127	notFound	notFound	notFound	notFound	noClan	notFound	notFound	TN	0	0	0	1
NP_060918	PF01602	Adaptin_N	CL0019	1	0.058	419	915	notFound	notFound	notFound	notFound	noClan	notFound	notFound	na	0	0	1	0
NP_060918.2	PF06029	AlkA_N	noClan	0	24	738	832	notFound	notFound	notFound	notFound	noClan	notFound	notFound	TN	0	0	0	1
NP_060918.2	PF03378	CAS_CSE1	noClan	0	26	422	796	notFound	notFound	notFound	notFound	noClan	notFound	notFound	TN	0	0	0	1
NP_060918.2	PF04223	CitF	noClan	0	29	437	742	notFound	notFound	notFound	notFound	noClan	notFound	notFound	TN	0	0	0	1
NP_060918.2	PF01024	Colicin	noClan	0	37	641	803	notFound	notFound	notFound	notFound	noClan	notFound	notFound	TN	0	0	0	1
NP_060918.2	PF00701	DHDPS	CL0036	0	44	646	865	notFound	notFound	notFound	notFound	noClan	notFound	notFound	TN	0	0	0	1
NP_060918.2	PF00782	DSPc	CL0031	0	18	738	858	notFound	notFound	notFound	notFound	noClan	notFound	notFound	TN	0	0	0	1
NP_060918.2	PF01937	DUF89	noClan	0	36	520	696	notFound	notFound	notFound	notFound	noClan	notFound	notFound	TN	0	0	0	1
NP_060918.2	PF02561	FliS	noClan	0	42	535	646	notFound	notFound	notFound	notFound	noClan	notFound	notFound	TN	0	0	0	1
NP_060918.2	PF00117	GATase	CL0014	0	46	599	741	notFound	notFound	notFound	notFound	noClan	notFound	notFound	TN	0	0	0	1
NP_060918.2	PF00990	GGDEF	CL0276	0	42	619	756	notFound	notFound	notFound	notFound	noClan	notFound	notFound	TN	0	0	0	1
NP_060918.2	PF01099	globin	noClan	0	50	684	815	notFound	notFound	notFound	notFound	noClan	notFound	notFound	TN	0	0	0	1
NP_060918.2	PF00437	GSPII_E	CL0023	0	17	559	766	notFound	notFound	notFound	notFound	noClan	notFound	notFound	TN	0	0	0	1
NP_060918.2	PF04408	HA2	noClan	0	25	763	842	notFound	notFound	notFound	notFound	noClan	notFound	notFound	TN	0	0	0	1
NP_060918.2	PF01725	Ham1p_like	noClan	0	17	612	759	notFound	notFound	notFound	notFound	noClan	notFound	notFound	TN	0	0	0	1
NP_060918.2	PF00682	HMGL-like	CL0152	0	47	478	694	notFound	notFound	notFound	notFound	noClan	notFound	notFound	TN	0	0	0	1
NP_060918.2	PF01022	HTH_5	CL0123	0	24	424	516	notFound	notFound	notFound	notFound	noClan	notFound	notFound	TN	0	0	0	1
NP_060918.2	PF01596	Methyltransf_3	CL0102	0	14	588	723	notFound	notFound	notFound	notFound	noClan	notFound	notFound	TN	0	0	0	1
NP_060918.2	PF03165	MH1	CL0263	0	29	428	521	notFound	notFound	notFound	notFound	noClan	notFound	notFound	TN	0	0	0	1
NP_060918.2	PF05192	MutS_III	noClan	0	40	594	768	notFound	notFound	notFound	notFound	noClan	notFound	notFound	TN	0	0	0	1
NP_060918.2	PF01077	NIR_SIR	noClan	0	9.9	587	639	notFound	notFound	notFound	notFound	noClan	notFound	notFound	TN	0	0	0	1
NP_060918.2	PF01029	NusB	noClan	0	24	622	734	notFound	notFound	notFound	notFound	noClan	notFound	notFound	TN	0	0	0	1
NP_060918.2	PF02548	Pantoate_transf	noClan	0	18	711	892	notFound	notFound	notFound	notFound	noClan	notFound	notFound	TN	0	0	0	1
NP_060918.2	PF00814	Peptidase_M22	CL0108	0	45	682	825	notFound	notFound	notFound	notFound	noClan	notFound	notFound	TN	0	0	0	1
NP_060918.2	PF02912	Phe_tRNA-synt_N	noClan	0	32	820	881	notFound	notFound	notFound	notFound	noClan	notFound	notFound	TN	0	0	0	1
NP_060918.2	PF01743	PolyA_pol	noClan	0	30	524	654	notFound	notFound	notFound	notFound	noClan	notFound	notFound	TN	0	0	0	1
NP_060918.2	PF01857	RB_B	CL0065	0	40	610	736	notFound	notFound	notFound	notFound	noClan	notFound	notFound	TN	0	0	0	1
NP_060918.2	PF00620	RhoGAP	noClan	0				notFound	notFound	notFound	notFound	noClan	notFound	notFound	TN	0	0	0	1
NP_060918.2	PF02082	Rrf2	CL0123	0	50	624	738	notFound	notFound	notFound	notFound	noClan	notFound	notFound	TN	0	0	0	1
NP_060918.2	PF03399	SAC3_GANP	noClan	0	23	637	845	notFound	notFound	notFound	notFound	noClan	notFound	notFound	TN	0	0	0	1
NP_060918.2	PF04815	Sec23_helical	noClan	0	29	682	779	notFound	notFound	notFound	notFound	noClan	notFound	notFound	TN	0	0	0	1
NP_060918.2	PF05698	Trigger_C	CL0262	0	7.1	584	752	notFound	notFound	notFound	notFound	noClan	notFound	notFound	TN	0	0	0	1
NP_060918.2	PF01371	Trp_repressor	CL0123	0	3.9	610	694	notFound	notFound	notFound	notFound	noClan	notFound	notFound	TN	0	0	0	1
NP_060918.2	PF03652	UPF0081	noClan	0	8.1	557	661	notFound	notFound	notFound	notFound	noClan	notFound	notFound	TN	0	0	0	1
NP_060918.2	PF01847	VHL	noClan	0	2.5	440	583	notFound	notFound	notFound	notFound	noClan	notFound	notFound	TN	0	0	0	1
NP_060918.2	PF02204	VPS9	noClan	0	47	783	890	notFound	notFound	notFound	notFound	noClan	notFound	notFound	TN	0	0	0	1
NP_062548	PF00047	ig	CL0011	1	2.4	157	220	NP_062548	1bih	A	PF00047	CL0011	227	289	na	1	0	0	0
NP_062550	PF00047	ig	CL0011	1	4.4	134	198	NP_062550	1f97	A	PF00047	CL0011	145	214	na	1	0	0	0
NP_064454	PF01064	Activin_recp	CL0117	1	3.3	156	246	notFound	notFound	notFound	notFound	noClan	notFound	notFound	na	0	0	1	0
NP_064454.1	PF02822	Antistasin	noClan	0	41	216	243	notFound	notFound	notFound	notFound	noClan	notFound	notFound	TN	0	0	0	1
NP_064454.1	PF01437	PSI	noClan	0	6.3	173	202	notFound	notFound	notFound	notFound	noClan	notFound	notFound	TN	0	0	0	1
NP_064454.1		toxin	noClan	0	2.6	169	245	notFound	notFound	notFound	notFound	noClan	notFound	notFound	TN	0	0	0	1
NP_064454.1	PF00105	zf-C4	noClan	0	4.3	161	215	notFound	notFound	notFound	notFound	noClan	notFound	notFound	TN	0	0	0	1
NP_064492	PF01064	Activin_recp	CL0117	1	4.2	111	210	notFound	notFound	notFound	notFound	noClan	notFound	notFound	na	0	0	1	0
NP_064492.1	PF02822	Antistasin	noClan	0	41	180	207	notFound	notFound	notFound	notFound	noClan	notFound	notFound	TN	0	0	0	1
NP_064492.1	PF01437	PSI	noClan	0	6.3	137	166	notFound	notFound	notFound	notFound	noClan	notFound	notFound	TN	0	0	0	1
NP_064492.1		toxin	noClan	0	2.6	133	209	notFound	notFound	notFound	notFound	noClan	notFound	notFound	TN	0	0	0	1
NP_064492.1	PF00105	zf-C4	noClan	0	11	127	179	notFound	notFound	notFound	notFound	noClan	notFound	notFound	TN	0	0	0	1
NP_064493	PF01064	Activin_recp	CL0117	1	4.2	96	195	notFound	notFound	notFound	notFound	noClan	notFound	notFound	na	0	0	1	0
NP_064493.1	PF02822	Antistasin	noClan	0	41	165	192	notFound	notFound	notFound	notFound	noClan	notFound	notFound	TN	0	0	0	1
NP_064493.1	PF01437	PSI	noClan	0	6.3	122	151	notFound	notFound	notFound	notFound	noClan	notFound	notFound	TN	0	0	0	1
NP_064493.1		toxin	noClan	0	2.6	118	194	notFound	notFound	notFound	notFound	noClan	notFound	notFound	TN	0	0	0	1
NP_064493.1	PF00021	UPAR_LY6	CL0117	0	0.012	118	194	notFound	notFound	notFound	notFound	noClan	notFound	notFound	TN	0	0	0	1
NP_064493.1	PF00105	zf-C4	noClan	0	11	112	164	notFound	notFound	notFound	notFound	noClan	notFound	notFound	TN	0	0	0	1
NP_064494	PF01064	Activin_recp	CL0117	1	3.3	86	176	notFound	notFound	notFound	notFound	noClan	notFound	notFound	na	0	0	1	0
NP_064494.1	PF02822	Antistasin	noClan	0	41	146	173	notFound	notFound	notFound	notFound	noClan	notFound	notFound	TN	0	0	0	1
NP_064494.1	PF01437	PSI	noClan	0	6.3	103	132	notFound	notFound	notFound	notFound	noClan	notFound	notFound	TN	0	0	0	1
NP_064494.1		toxin	noClan	0	2.6	99	175	notFound	notFound	notFound	notFound	noClan	notFound	notFound	TN	0	0	0	1
NP_064494.1	PF00105	zf-C4	noClan	0	4.3	91	145	notFound	notFound	notFound	notFound	noClan	notFound	notFound	TN	0	0	0	1
NP_064495	PF01064	Activin_recp	CL0117	1	24	39	121	notFound	notFound	notFound	notFound	noClan	notFound	notFound	na	0	0	1	0
NP_064495.1	PF02822	Antistasin	noClan	0	41	91	118	notFound	notFound	notFound	notFound	noClan	notFound	notFound	TN	0	0	0	1
NP_064495.1	PF01437	PSI	noClan	0	6.3	48	77	notFound	notFound	notFound	notFound	noClan	notFound	notFound	TN	0	0	0	1
NP_064495.1		toxin	noClan	0	2.6	44	120	notFound	notFound	notFound	notFound	noClan	notFound	notFound	TN	0	0	0	1
NP_064495.1	PF00105	zf-C4	noClan	0	46	45	90	notFound	notFound	notFound	notFound	noClan	notFound	notFound	TN	0	0	0	1
NP_064496	PF01064	Activin_recp	CL0117	1	4.2	71	170	notFound	notFound	notFound	notFound	noClan	notFound	notFound	na	0	0	1	0
NP_064496.1	PF02822	Antistasin	noClan	0	41	140	167	notFound	notFound	notFound	notFound	noClan	notFound	notFound	TN	0	0	0	1
NP_064496.1	PF01437	PSI	noClan	0	6.3	97	126	notFound	notFound	notFound	notFound	noClan	notFound	notFound	TN	0	0	0	1
NP_064496.1		toxin	noClan	0	2.6	93	169	notFound	notFound	notFound	notFound	noClan	notFound	notFound	TN	0	0	0	1
NP_064496.1	PF00105	zf-C4	noClan	0	11	87	139	notFound	notFound	notFound	notFound	noClan	notFound	notFound	TN	0	0	0	1
NP_064510	PF00047	ig	CL0011	1	2.3	145	203	NP_064510	1l6z	A	PF00047	CL0011	125	182	na	1	0	0	0
NP_064569	PF00027	cNMP_binding	noClan	1	2.7	591	696	notFound	notFound	notFound	notFound	noClan	notFound	notFound	na	0	0	1	0
NP_064580	PF01370	Epimerase	CL0063	1	0.35	3	283	NP_064580	1r6d	A	PF01370	CL0063	3	243	na	1	0	0	0
NP_064580.2	PF02734	Dak2	noClan	0	47	125	254	notFound	notFound	notFound	notFound	noClan	notFound	notFound	TN	0	0	0	1
NP_064580.2	PF01761	DHQ_synthase	CL0224	0	43	11	254	notFound	notFound	notFound	notFound	noClan	notFound	notFound	TN	0	0	0	1
NP_064599	PF00644	PARP	CL0084	1	8.3	409	578	notFound	notFound	notFound	notFound	noClan	notFound	notFound	na	0	0	1	0
NP_064599.2	PF02727	Cu_amine_oxidN2	CL0047	0	48	414	494	notFound	notFound	notFound	notFound	noClan	notFound	notFound	TN	0	0	0	1
NP_064599.2	PF00250	Fork_head	noClan	0	16	443	528	notFound	notFound	notFound	notFound	noClan	notFound	notFound	TN	0	0	0	1
NP_065201	PF00615	RGS	CL0272	1	0.17	292	425	notFound	notFound	notFound	notFound	noClan	notFound	notFound	na	0	0	1	0
NP_065201.1	PF00806	PUF	noClan	0	45	301	333	notFound	notFound	notFound	notFound	noClan	notFound	notFound	TN	0	0	0	1
NP_065832	PF00096	zf-C2H2	noClan	1	5e-05	284	306	notFound	notFound	notFound	notFound	noClan	notFound	notFound	na	0	0	1	0
NP_065842	PF01636	APH	CL0016	1	6.3	25	212	NP_065842	1zar	A	PF01163	CL0016	105	275	na	1	0	0	0
NP_065842.1	PF02261	Asp_decarbox	noClan	0	33	105	169	NP_065842	1u5r	A	PF00069	CL0016	28	281	TN	0	0	0	1
NP_065842.1	PF00511	E2_C	noClan	0	20	56	97	NP_065842	1u5r	A	PF00069	CL0016	28	281	TN	0	0	0	1
NP_065842.1	PF02873	MurB_C	noClan	0	5.8	63	132	NP_065842	1u5r	A	PF00069	CL0016	28	281	TN	0	0	0	1
NP_066296	PF00047	ig	CL0011	1	2.9	162	219	notFound	notFound	notFound	notFound	noClan	notFound	notFound	na	0	0	1	0
NP_066299	PF00036	efhand	CL0220	1	9.3e-05	11	39	notFound	notFound	notFound	notFound	noClan	notFound	notFound	na	0	0	1	0
NP_066923	PF01212	Beta_elim_lyase	CL0061	1	19	77	436	NP_066923	1m6s	A	PF01212	CL0061	3	287	na	1	0	0	0
NP_066923.3	PF02737	3HCDH_N	CL0063	0	25	105	247	notFound	notFound	notFound	notFound	noClan	notFound	notFound	TN	0	0	0	1
NP_066923.3	PF00596	Aldolase_II	noClan	0				notFound	notFound	notFound	notFound	noClan	notFound	notFound	TN	0	0	0	1
NP_066923.3	PF02861	Clp_N	noClan	0	22	374	424	notFound	notFound	notFound	notFound	noClan	notFound	notFound	TN	0	0	0	1
NP_066923.3	PF04675	DNA_ligase_A_N	noClan	0	49	315	428	notFound	notFound	notFound	notFound	noClan	notFound	notFound	TN	0	0	0	1
NP_066923.3	PF01910	DUF77	noClan	0				notFound	notFound	notFound	notFound	noClan	notFound	notFound	TN	0	0	0	1
NP_066923.3	PF05854	MC1	noClan	0	39	274	368	notFound	notFound	notFound	notFound	noClan	notFound	notFound	TN	0	0	0	1
NP_066923.3	PF03165	MH1	CL0263	0	18	314	392	notFound	notFound	notFound	notFound	noClan	notFound	notFound	TN	0	0	0	1
NP_066923.3	PF02877	PARP_reg	noClan	0	41	226	327	notFound	notFound	notFound	notFound	noClan	notFound	notFound	TN	0	0	0	1
NP_066923.3	PF01395	PBP_GOBP	noClan	0	32	300	396	notFound	notFound	notFound	notFound	noClan	notFound	notFound	TN	0	0	0	1
NP_066923.3	PF01246	Ribosomal_L24e	CL0175	0	22	247	314	notFound	notFound	notFound	notFound	noClan	notFound	notFound	TN	0	0	0	1
NP_066923.3	PF02318	RPH3A_effector	noClan	0	40	77	301	notFound	notFound	notFound	notFound	noClan	notFound	notFound	TN	0	0	0	1
NP_066923.3	PF01137	RTC	noClan	0	41	114	412	notFound	notFound	notFound	notFound	noClan	notFound	notFound	TN	0	0	0	1
NP_066923.3	PF05491	RuvB_C	noClan	0	40	234	284	notFound	notFound	notFound	notFound	noClan	notFound	notFound	TN	0	0	0	1
NP_067042	PF00047	ig	CL0011	1	1.3e-07	148	216	NP_067042	1f97	A	PF00047	CL0011	145	214	na	1	0	0	0
NP_067044	PF01064	Activin_recp	CL0117	1	0.6	16	112	notFound	notFound	notFound	notFound	noClan	notFound	notFound	na	0	0	1	0
NP_067044.2	PF00628	PHD	noClan	0	11	27	84	notFound	notFound	notFound	notFound	noClan	notFound	notFound	TN	0	0	0	1
NP_067044.2		toxin	noClan	0	45	26	106	notFound	notFound	notFound	notFound	noClan	notFound	notFound	TN	0	0	0	1
NP_067046	PF00036	efhand	CL0220	1	0.0007	36	64	NP_067046	1mvw	B	PF00036	CL0220	27	54	na	1	0	0	0
NP_067073	PF00047	ig	CL0011	1	4.4	155	216	notFound	notFound	notFound	notFound	noClan	notFound	notFound	na	0	0	1	0
NP_068813	PF01390	SEA	noClan	1	8.4	86	201	NP_068813	1agj	A	PF00089	CL0124	32	236	na	0	0	1	0
NP_068834	PF00096	zf-C2H2	noClan	1	5.5e-05	224	248	notFound	notFound	notFound	notFound	noClan	notFound	notFound	na	0	0	1	0
NP_071397	PF00856	SET	noClan	1	0.083	76	217	NP_071397	2csh	A	PF00096	noClan	66	88	na	0	0	0	0
NP_071397.2	PF00228	Bowman-Birk_leg	noClan	0	7	156	187	NP_071397	2gli	A	PF00096	noClan	170	194	TN	0	0	0	1
NP_071405	PF01471	PG_binding_1	CL0244	1	0.8	25	90	notFound	notFound	notFound	notFound	noClan	notFound	notFound	na	0	0	1	0
NP_071418	PF00027	cNMP_binding	noClan	1	2.6	134	228	notFound	notFound	notFound	notFound	noClan	notFound	notFound	na	0	0	1	0
NP_071445	PF00619	CARD	CL0041	1	0.47	33	122	notFound	notFound	notFound	notFound	noClan	notFound	notFound	na	0	0	1	0
NP_071756	PF00027	cNMP_binding	noClan	1	0.45	132	226	notFound	notFound	notFound	notFound	noClan	notFound	notFound	na	0	0	1	0
NP_071908	PF00578	AhpC-TSA	CL0172	1	6.2	159	304	NP_071908	1o73	A	PF00578	CL0172	19	69	na	1	0	0	0
NP_071908.2	PF00571	CBS	noClan	0	29	225	283	notFound	notFound	notFound	notFound	noClan	notFound	notFound	TN	0	0	0	1
NP_071908.2	PF00048	IL8	noClan	0	47	201	250	notFound	notFound	notFound	notFound	noClan	notFound	notFound	TN	0	0	0	1
NP_071913	PF01471	PG_binding_1	CL0244	1	0.77	49	89	notFound	notFound	notFound	notFound	noClan	notFound	notFound	na	0	0	1	0
NP_071926	PF00788	RA	CL0072	1	0.19	1117	1210	notFound	notFound	notFound	notFound	noClan	notFound	notFound	na	0	0	1	0
NP_072086	PF01471	PG_binding_1	CL0244	1	6.5	36	100	notFound	notFound	notFound	notFound	noClan	notFound	notFound	na	0	0	1	0
NP_075252	PF00047	ig	CL0011	1	9.8e-07	264	335	notFound	notFound	notFound	notFound	noClan	notFound	notFound	na	0	0	1	0
NP_075595	PF00047	ig	CL0011	1	4.8	181	263	NP_075595	1ry7	B	PF00047	CL0011	268	341	na	1	0	0	0
NP_076973	PF01336	tRNA_anti	CL0021	1	0.51	23	92	NP_076973	1o7i	A	PF01336	CL0021	15	93	na	1	0	0	0
NP_077278	PF01471	PG_binding_1	CL0244	1	21	5	90	notFound	notFound	notFound	notFound	noClan	notFound	notFound	na	0	0	1	0
NP_077278.1	PF03551	PadR	CL0123	0	2.2	6	63	NP_077278	1fbl	A	PF00045	noClan	328	372	TN	0	0	0	1
NP_077294	PF00047	ig	CL0011	1	0.00012	338	398	NP_077294	1cs6	A	PF00047	CL0011	228	282	na	1	0	0	0
NP_078891	PF00644	PARP	CL0084	1	0.54	644	824	NP_078891	1efy	A	PF00644	CL0084	797	1007	na	1	0	0	0
NP_078891.2	PF00167	FGF	CL0066	0	44	683	788	notFound	notFound	notFound	notFound	noClan	notFound	notFound	TN	0	0	0	1
NP_078891.2	PF01109	GM_CSF	CL0053	0	34	666	788	notFound	notFound	notFound	notFound	noClan	notFound	notFound	TN	0	0	0	1
NP_079107	PF00107	ADH_zinc_N	CL0063	1	5.4	577	853	notFound	notFound	notFound	notFound	noClan	notFound	notFound	na	0	0	1	0
NP_079107.6	PF00574	CLP_protease	CL0127	0	24	665	745	notFound	notFound	notFound	notFound	noClan	notFound	notFound	TN	0	0	0	1
NP_079107.6	PF01937	DUF89	noClan	0	38	594	827	notFound	notFound	notFound	notFound	noClan	notFound	notFound	TN	0	0	0	1
NP_079107.6	PF01288	HPPK	noClan	0	1.9	737	839	notFound	notFound	notFound	notFound	noClan	notFound	notFound	TN	0	0	0	1
NP_079107.6	PF00891	Methyltransf_2	CL0102	0	39	630	795	notFound	notFound	notFound	notFound	noClan	notFound	notFound	TN	0	0	0	1
NP_079107.6	PF01596	Methyltransf_3	CL0102	0	3.6	691	797	notFound	notFound	notFound	notFound	noClan	notFound	notFound	TN	0	0	0	1
NP_079107.6	PF01795	Methyltransf_5	CL0102	0	4	677	851	notFound	notFound	notFound	notFound	noClan	notFound	notFound	TN	0	0	0	1
NP_079107.6	PF03775	MinC_C	noClan	0	25	672	754	notFound	notFound	notFound	notFound	noClan	notFound	notFound	TN	0	0	0	1
NP_079107.6	PF00861	Ribosomal_L18p	CL0267	0	36	621	720	notFound	notFound	notFound	notFound	noClan	notFound	notFound	TN	0	0	0	1
NP_079107.6	PF03110	SBP	noClan	0	48	610	690	notFound	notFound	notFound	notFound	noClan	notFound	notFound	TN	0	0	0	1
NP_079107.6	PF01253	SUI1	noClan	0	23	611	682	notFound	notFound	notFound	notFound	noClan	notFound	notFound	TN	0	0	0	1
NP_079107.6	PF05724	TPMT	CL0102	0	16	664	820	notFound	notFound	notFound	notFound	noClan	notFound	notFound	TN	0	0	0	1
NP_079107.6	PF03853	YjeF_N	noClan	0	29	721	848	notFound	notFound	notFound	notFound	noClan	notFound	notFound	TN	0	0	0	1
NP_079130	PF01266	DAO	CL0063	1	48	11	347	NP_079130	1ps9	A	PF07992	CL0063	376	412	na	1	0	0	0
NP_079130.2	PF04309	G3P_antiterm	CL0036	0	9.8	45	199	notFound	notFound	notFound	notFound	noClan	notFound	notFound	TN	0	0	0	1
NP_079130.2	PF01227	GTP_cyclohydroI	noClan	0	49	54	151	notFound	notFound	notFound	notFound	noClan	notFound	notFound	TN	0	0	0	1
NP_079130.2	PF05203	Hom_end_hint	noClan	0	49	144	301	notFound	notFound	notFound	notFound	noClan	notFound	notFound	TN	0	0	0	1
NP_079130.2	PF03775	MinC_C	noClan	0	31	77	163	notFound	notFound	notFound	notFound	noClan	notFound	notFound	TN	0	0	0	1
NP_079130.2	PF00717	Peptidase_S24	noClan	0	28	32	133	notFound	notFound	notFound	notFound	noClan	notFound	notFound	TN	0	0	0	1
NP_079130.2	PF02879	PGM_PMM_II	noClan	0	40	84	159	notFound	notFound	notFound	notFound	noClan	notFound	notFound	TN	0	0	0	1
NP_079130.2	PF02428	Prot_inhib_II	noClan	0	35	67	124	notFound	notFound	notFound	notFound	noClan	notFound	notFound	TN	0	0	0	1
NP_079130.2	PF00638	Ran_BP1	CL0266	0	23	62	150	notFound	notFound	notFound	notFound	noClan	notFound	notFound	TN	0	0	0	1
NP_079130.2	PF00836	Stathmin	noClan	0	12	94	233	notFound	notFound	notFound	notFound	noClan	notFound	notFound	TN	0	0	0	1
NP_079130.2	PF00923	Transaldolase	noClan	0	49	12	203	notFound	notFound	notFound	notFound	noClan	notFound	notFound	TN	0	0	0	1
NP_079203	PF00788	RA	CL0072	1	9.2	401	480	notFound	notFound	notFound	notFound	noClan	notFound	notFound	na	0	0	1	0
NP_079328	PF01636	APH	CL0016	1	18	1073	1259	notFound	notFound	notFound	notFound	noClan	notFound	notFound	na	0	0	1	0
NP_079328.3	PF03765	CRAL_TRIO_N	noClan	0	41	1080	1138	notFound	notFound	notFound	notFound	noClan	notFound	notFound	TN	0	0	0	1
NP_079328.3	PF00334	NDK	noClan	0	7.3	1133	1241	notFound	notFound	notFound	notFound	noClan	notFound	notFound	TN	0	0	0	1
NP_079328.3	PF02403	Seryl_tRNA_N	noClan	0	24	1079	1115	notFound	notFound	notFound	notFound	noClan	notFound	notFound	TN	0	0	0	1
NP_079328.3	PF02597	ThiS	CL0072	0	29	1086	1146	notFound	notFound	notFound	notFound	noClan	notFound	notFound	TN	0	0	0	1
NP_079428	PF01656	CbiA	noClan	1	12	39	253	NP_079428	1g3q	A	PF01656	noClan	5	205	na	1	0	0	0
NP_079428.1	PF02022	Integrase_Zn	noClan	0	26	191	221	NP_079428	1g3q	A	PF01656	noClan	5	205	TN	0	0	0	1
NP_079428.1	PF01667	Ribosomal_S27e	CL0167	0	13	208	242	NP_079428	1g3q	A	PF01656	noClan	5	205	TN	0	0	0	1
NP_079537	PF01064	Activin_recp	CL0117	1	1.9	15	105	notFound	notFound	notFound	notFound	noClan	notFound	notFound	na	0	0	1	0
NP_079537.1	PF01033	Somatomedin_B	noClan	0	20	18	52	notFound	notFound	notFound	notFound	noClan	notFound	notFound	TN	0	0	0	1
NP_079537.1		toxin	noClan	0	22	23	99	notFound	notFound	notFound	notFound	noClan	notFound	notFound	TN	0	0	0	1
NP_110406	PF00989	PAS	CL0183	1	6.3	17	83	NP_110406	1byw	A	PF00989	CL0183	41	132	na	1	0	0	0
NP_110406.1	PF02822	Antistasin	noClan	0	37	39	66	NP_110406	1byw	A	PF00989	CL0183	41	132	TN	0	0	0	1
NP_110430	PF00400	WD40	CL0186	1	0.14	525	562	notFound	notFound	notFound	notFound	noClan	notFound	notFound	na	0	0	1	0
NP_112482	PF00036	efhand	CL0220	1	7.8e-06	200	227	notFound	notFound	notFound	notFound	noClan	notFound	notFound	na	0	0	1	0
NP_112484	PF01261	AP_endonuc_2	CL0152	1	6	4	149	NP_112484	1k77	A	PF01261	CL0152	21	219	na	1	0	0	0
NP_112484.1	PF03992	ABM	CL0032	0	31	5	64	NP_112484	1k77	A	PF01261	CL0152	21	219	TN	0	0	0	1
NP_112484.1	PF04399	Glutaredoxin2_C	noClan	0	9.1	11	114	NP_112484	1k77	A	PF01261	CL0152	21	219	TN	0	0	0	1
NP_112484.1	PF03457	HA	noClan	0	29	6	82	NP_112484	1k77	A	PF01261	CL0152	21	219	TN	0	0	0	1
NP_112571	PF00047	ig	CL0011	1	0.0004	766	821	notFound	notFound	notFound	notFound	noClan	notFound	notFound	na	0	0	1	0
NP_114418	PF00047	ig	CL0011	1	0.22	120	200	notFound	notFound	notFound	notFound	noClan	notFound	notFound	na	0	0	1	0
NP_114418.2	PF00096	zf-C2H2	noClan	0	35	125	143	notFound	notFound	notFound	notFound	noClan	notFound	notFound	TN	0	0	0	1
NP_114426	PF01636	APH	CL0016	1	25	9	203	NP_114426	1zar	A	PF01163	CL0016	105	275	na	1	0	0	0
NP_114426.1	PF01903	CbiX	CL0043	0	13	18	113	NP_114426	1phk	A	PF00069	CL0016	20	288	TN	0	0	0	1
NP_114426.1	PF01816	LRV	noClan	0	43	36	61	NP_114426	1phk	A	PF00069	CL0016	20	288	TN	0	0	0	1
NP_114426.1	PF00280	potato_inhibit	noClan	0	48	108	156	NP_114426	1phk	A	PF00069	CL0016	20	288	TN	0	0	0	1
NP_114426.1	PF00572	Ribosomal_L13	noClan	0				NP_114426	1phk	A	PF00069	CL0016	20	288	TN	0	0	0	1
NP_114439	PF00096	zf-C2H2	noClan	1	2e-06	559	582	notFound	notFound	notFound	notFound	noClan	notFound	notFound	na	0	0	1	0
NP_115499	PF00047	ig	CL0011	1	2.1e-07	139	206	NP_115499	1bih	A	PF00047	CL0011	227	289	na	1	0	0	0
NP_115604	PF01370	Epimerase	CL0063	1	2.2	13	312	NP_115604	1wvg	A	PF01370	CL0063	14	124	na	1	0	0	0
NP_115604.1	PF00490	ALAD	noClan	0	23	106	292	NP_115604	1wvg	A	PF01370	CL0063	14	124	TN	0	0	0	1
NP_115604.1	PF01025	GrpE	noClan	0	38	82	236	NP_115604	1wvg	A	PF01370	CL0063	14	124	TN	0	0	0	1
NP_115604.1	PF02985	HEAT	CL0019	0	14	52	86	NP_115604	1wvg	A	PF01370	CL0063	14	124	TN	0	0	0	1
NP_115604.1	PF05321	HHA	noClan	0	18	31	67	NP_115604	1wvg	A	PF01370	CL0063	14	124	TN	0	0	0	1
NP_115604.1	PF00447	HSF_DNA-bind	noClan	0	11	19	153	NP_115604	1wvg	A	PF01370	CL0063	14	124	TN	0	0	0	1
NP_115604.1	PF05192	MutS_III	noClan	0	6.2	77	290	NP_115604	1wvg	A	PF01370	CL0063	14	124	TN	0	0	0	1
NP_115604.1	PF02195	ParBc	CL0248	0	23	52	133	NP_115604	1wvg	A	PF01370	CL0063	14	124	TN	0	0	0	1
NP_115604.1	PF01742	Peptidase_M27	CL0126	0	28	35	300	NP_115604	1wvg	A	PF01370	CL0063	14	124	TN	0	0	0	1
NP_115604.1	PF00480	ROK	CL0108	0	29	150	261	NP_115604	1wvg	A	PF01370	CL0063	14	124	TN	0	0	0	1
NP_115604.1	PF01297	SBP_bac_9	noClan	0	33	22	232	NP_115604	1wvg	A	PF01370	CL0063	14	124	TN	0	0	0	1
NP_115604.1	PF02403	Seryl_tRNA_N	noClan	0	33	65	107	NP_115604	1wvg	A	PF01370	CL0063	14	124	TN	0	0	0	1
NP_115604.1	PF01740	STAS	CL0179	0	48	66	154	NP_115604	1wvg	A	PF01370	CL0063	14	124	TN	0	0	0	1
NP_115604.1	PF02597	ThiS	CL0072	0	44	46	102	NP_115604	1wvg	A	PF01370	CL0063	14	124	TN	0	0	0	1
NP_115746	PF00096	zf-C2H2	noClan	1	1.3	109	133	notFound	notFound	notFound	notFound	noClan	notFound	notFound	na	0	0	1	0
NP_115972	PF02463	SMC_N	CL0023	1	32	1156	1307	notFound	notFound	notFound	notFound	noClan	notFound	notFound	na	0	0	1	0
NP_115972.2	PF00380	Ribosomal_S9	noClan	0	6.1	1180	1298	notFound	notFound	notFound	notFound	noClan	notFound	notFound	TN	0	0	0	1
NP_116127	PF00047	ig	CL0011	1	0.95	109	162	notFound	notFound	notFound	notFound	noClan	notFound	notFound	na	0	0	1	0
NP_116166	PF00047	ig	CL0011	1	1	254	323	notFound	notFound	notFound	notFound	noClan	notFound	notFound	na	0	0	1	0
NP_116175	PF00642	zf-CCCH	noClan	1	0.24	74	98	notFound	notFound	notFound	notFound	noClan	notFound	notFound	na	0	0	1	0
NP_116233	PF01636	APH	CL0016	1	2	32	219	NP_116233	1zar	A	PF01163	CL0016	105	275	na	1	0	0	0
NP_116233.1	PF00334	NDK	noClan	0	8.6	33	136	notFound	notFound	notFound	notFound	noClan	notFound	notFound	TN	0	0	0	1
NP_116233.1	PF01011	PQQ	CL0186	0	29	47	79	notFound	notFound	notFound	notFound	noClan	notFound	notFound	TN	0	0	0	1
NP_116233.1	PF01163	RIO1	CL0016	0	0.025	48	202	notFound	notFound	notFound	notFound	noClan	notFound	notFound	TN	0	0	0	1
NP_116233.1	PF04628	Sedlin_N	CL0212	0	29	124	184	notFound	notFound	notFound	notFound	noClan	notFound	notFound	TN	0	0	0	1
NP_127497	PF00004	AAA	CL0023	1	0.21	329	526	NP_127497	1pgv	A	PF03250	noClan	197	386	na	0	0	1	0
NP_127497.1	PF00512	HisKA	CL0025	0	40	373	421	notFound	notFound	notFound	notFound	noClan	notFound	notFound	TN	0	0	0	1
NP_127497.1	PF03853	YjeF_N	noClan	0	32	336	462	notFound	notFound	notFound	notFound	noClan	notFound	notFound	TN	0	0	0	1
NP_127499	PF00004	AAA	CL0023	1	0.21	329	526	NP_127499	1io0	A	PF03250	noClan	160	344	na	0	0	1	0
NP_127499.1	PF00512	HisKA	CL0025	0	40	373	421	notFound	notFound	notFound	notFound	noClan	notFound	notFound	TN	0	0	0	1
NP_127499.1	PF03853	YjeF_N	noClan	0	32	336	462	notFound	notFound	notFound	notFound	noClan	notFound	notFound	TN	0	0	0	1
NP_149059	PF00300	PGAM	CL0071	1	12	60	250	NP_149059	1dkq	A	PF00328	CL0071	7	353	na	1	0	0	0
NP_149059.1	PF00587	tRNA-synt_2b	CL0040	0	37	66	197	NP_149059	1nd6	A	PF00328	CL0071	2	300	TN	0	0	0	1
NP_149163	PF02463	SMC_N	CL0023	1	32	1156	1307	notFound	notFound	notFound	notFound	noClan	notFound	notFound	na	0	0	1	0
NP_149163.2	PF00380	Ribosomal_S9	noClan	0	6.1	1180	1298	notFound	notFound	notFound	notFound	noClan	notFound	notFound	TN	0	0	0	1
NP_149981	PF00096	zf-C2H2	noClan	1	0.0002	102	124	notFound	notFound	notFound	notFound	noClan	notFound	notFound	na	0	0	1	0
NP_258429	PF00096	zf-C2H2	noClan	1	1.7e-07	229	251	notFound	notFound	notFound	notFound	noClan	notFound	notFound	na	0	0	1	0
NP_284941	PF01926	MMR_HSR1	CL0017	1	36	1	267	NP_284941	1xzp	A	PF01926	CL0017	212	329	na	1	0	0	0
NP_284941.2	PF00005	ABC_tran	CL0023	0	2.9	75	226	notFound	notFound	notFound	notFound	noClan	notFound	notFound	TN	0	0	0	1
NP_284941.2	PF04777	Evr1_Alr	noClan	0	29	174	240	notFound	notFound	notFound	notFound	noClan	notFound	notFound	TN	0	0	0	1
NP_284941.2	PF01555	N6_N4_Mtase	CL0102	0	38	45	227	notFound	notFound	notFound	notFound	noClan	notFound	notFound	TN	0	0	0	1
NP_284941.2	PF03146	NtA	noClan	0	37	39	151	notFound	notFound	notFound	notFound	noClan	notFound	notFound	TN	0	0	0	1
NP_284941.2	PF05408	Peptidase_C28	CL0125	0	23	54	226	notFound	notFound	notFound	notFound	noClan	notFound	notFound	TN	0	0	0	1
NP_284941.2	PF00834	Ribul_P_3_epim	CL0036	0	39	77	216	notFound	notFound	notFound	notFound	noClan	notFound	notFound	TN	0	0	0	1
NP_443125	PF00754	F5_F8_type_C	CL0202	1	0.46	421	548	notFound	notFound	notFound	notFound	noClan	notFound	notFound	na	0	0	1	0
NP_443133	PF00036	efhand	CL0220	1	0.00033	82	110	notFound	notFound	notFound	notFound	noClan	notFound	notFound	na	0	0	1	0
NP_443163	PF00047	ig	CL0011	1	5.3	146	197	NP_443163	1f97	A	PF00047	CL0011	145	214	na	1	0	0	0
NP_443178	PF02185	HR1	noClan	1	0.26	226	308	notFound	notFound	notFound	notFound	noClan	notFound	notFound	na	0	0	1	0
NP_443182	PF00400	WD40	CL0186	1	2.3e-11	190	227	notFound	notFound	notFound	notFound	noClan	notFound	notFound	na	0	0	1	0
NP_444256	PF00047	ig	CL0011	1	0.22	666	727	notFound	notFound	notFound	notFound	noClan	notFound	notFound	na	0	0	1	0
NP_542167	PF00047	ig	CL0011	1	2.2e-08	340	394	notFound	notFound	notFound	notFound	noClan	notFound	notFound	na	0	0	1	0
NP_579813	PF00047	ig	CL0011	1	3.8	42	102	notFound	notFound	notFound	notFound	noClan	notFound	notFound	na	0	0	1	0
NP_612203	PF00096	zf-C2H2	noClan	1	0.1	172	194	notFound	notFound	notFound	notFound	noClan	notFound	notFound	na	0	0	1	0
NP_612412	PF00036	efhand	CL0220	1	0.00012	88	116	notFound	notFound	notFound	notFound	noClan	notFound	notFound	na	0	0	1	0
NP_612456	PF00096	zf-C2H2	noClan	1	0.14	457	484	notFound	notFound	notFound	notFound	noClan	notFound	notFound	na	0	0	1	0
NP_612494	PF01926	MMR_HSR1	CL0017	1	21	10	228	NP_612494	1svi	A	PF01926	CL0017	24	145	na	1	0	0	0
NP_612494.1	PF02376	CUT	noClan	0	9.9	11	72	NP_612494	1svi	A	PF01926	CL0017	24	145	TN	0	0	0	1
NP_612494.1	PF02954	HTH_8	CL0123	0	23	11	47	NP_612494	1svi	A	PF01926	CL0017	24	145	TN	0	0	0	1
NP_612494.1	PF03919	mRNA_cap_C	CL0021	0	40	89	183	NP_612494	1svi	A	PF01926	CL0017	24	145	TN	0	0	0	1
NP_612494.1	PF02569	Pantoate_ligase	CL0119	0	33	12	178	NP_612494	1svi	A	PF01926	CL0017	24	145	TN	0	0	0	1
NP_620636	PF00270	DEAD	CL0008	1	0.73	407	622	NP_620636	1wp9	A	PF00270	CL0008	11	173	na	1	0	0	0
NP_631913	PF00035	dsrm	CL0196	1	0.34	194	251	notFound	notFound	notFound	notFound	noClan	notFound	notFound	na	0	0	1	0
NP_647479	PF00989	PAS	CL0183	1	14	14	86	NP_647479	1byw	A	PF00989	CL0183	41	132	na	1	0	0	0
NP_659499	PF00096	zf-C2H2	noClan	1	0.54	193	215	notFound	notFound	notFound	notFound	noClan	notFound	notFound	na	0	0	1	0
NP_660339	PF00047	ig	CL0011	1	0.0021	138	201	notFound	notFound	notFound	notFound	noClan	notFound	notFound	na	0	0	1	0
NP_663304	PF01636	APH	CL0016	1	7.4	36	214	notFound	notFound	notFound	notFound	noClan	notFound	notFound	na	0	0	1	0
NP_663304.1	PF00327	Ribosomal_L30	noClan	0	6	58	107	NP_663304	1qpc	A	PF07714	CL0016	246	495	TN	0	0	0	1
NP_663304.1	PF00643	zf-B_box	noClan	0	16	98	150	NP_663304	1qpc	A	PF07714	CL0016	246	495	TN	0	0	0	1
NP_663305	PF01636	APH	CL0016	1	7.4	36	214	notFound	notFound	notFound	notFound	noClan	notFound	notFound	na	0	0	1	0
NP_663305.1	PF00327	Ribosomal_L30	noClan	0	6	58	107	NP_663305	1qpc	A	PF07714	CL0016	246	495	TN	0	0	0	1
NP_663305.1	PF00643	zf-B_box	noClan	0	16	98	150	NP_663305	1qpc	A	PF07714	CL0016	246	495	TN	0	0	0	1
NP_663306	PF01636	APH	CL0016	1	7.4	36	214	notFound	notFound	notFound	notFound	noClan	notFound	notFound	na	0	0	1	0
NP_663306.1	PF00327	Ribosomal_L30	noClan	0	6	58	107	NP_663306	1qpc	A	PF07714	CL0016	246	495	TN	0	0	0	1
NP_663306.1	PF00643	zf-B_box	noClan	0	16	98	150	NP_663306	1qpc	A	PF07714	CL0016	246	495	TN	0	0	0	1
NP_663696	PF00533	BRCT	noClan	1	0.6	45	130	notFound	notFound	notFound	notFound	noClan	notFound	notFound	na	0	0	1	0
NP_671488	PF00027	cNMP_binding	noClan	1	0.4	149	244	notFound	notFound	notFound	notFound	noClan	notFound	notFound	na	0	0	1	0
NP_671488.1	PF02751	TFIIA_gamma_C	noClan	0	12	178	224	notFound	notFound	notFound	notFound	noClan	notFound	notFound	TN	0	0	0	1
NP_671724	PF01471	PG_binding_1	CL0244	1	0.67	67	116	notFound	notFound	notFound	notFound	noClan	notFound	notFound	na	0	0	1	0
NP_671726	PF00096	zf-C2H2	noClan	1	4.7e-05	262	286	notFound	notFound	notFound	notFound	noClan	notFound	notFound	na	0	0	1	0
NP_683867	PF00020	TNFR_c6	noClan	1	4.1e-05	73	115	notFound	notFound	notFound	notFound	noClan	notFound	notFound	na	0	0	1	0
NP_683867.1	PF03119	DNA_ligase_ZBD	noClan	0	22	90	109	notFound	notFound	notFound	notFound	noClan	notFound	notFound	TN	0	0	0	1
NP_689569	PF00096	zf-C2H2	noClan	1	0.077	131	153	notFound	notFound	notFound	notFound	noClan	notFound	notFound	na	0	0	1	0
[truncated: 185 more rows]

## Sheet: Superfamily
NCBI ID	Pfam ID	Pfam Desc	Clan ID	Weak Domain Set	E-value	Start 1	End 1	NCBI ID 1	Scop ID	Pfam ID 1	Clan ID 1	Start 1	End 1	State	TP	FP	FN	TN
[truncated: 958 more rows]

[truncated: 1 more sheets: HMMerThread new Validation Data]
