# Supplementary material for: HMMerThread: Detecting Remote, Functional Conserved Domains in Entire Genomes by Combining Relaxed Sequence-Database Searches with Fold Recognition
Source: PLoS One. 2011 Mar 10;6(3):e17568. doi: 10.1371/journal.pone.0017568 (PMC3053371; doi:10.1371/journal.pone.0017568)
Supplement: Table S3 — False positive and true positive HMMerThread predictions using different p-value settings. (XLS) [file pone.0017568.s006.xls]

## Sheet: Results ROC-curve
p-value	FPR	TPR
1	1	1
0.1	0.68	1
0.01	0.3	0.98
0.001	0.14	0.95
0.0001	0.1	0.85
1e-05	0.06	0.71
1e-06	0.04	0.57
1e-07	0.03	0.48
1e-08	0.02	0.43
1e-09	0.01	0.39
1e-10	0.01	0.36
	0	0

## Sheet: Sheet1
Protein ID	Pfam Domain	p-value	e-value	Clan	Expected	Is Expected	Expected Clan	Is Clan	True Postive	False Negative	False Positive	True Negative	Clan False Positive	Clan True Negative	Eliminated Due to Clan
NP_000011.2	APH	1.14777e-05	33	CL0016	APH	TRUE	CL0016	TRUE	1	0	0	0	0	0	0		Threshold	0.001
NP_000011.2	MutS_V	0.0173	40	CL0023	APH	FALSE	CL0016	FALSE	0	0	0	1	0	1	0
NP_000062.1	CBS	9.40156e-08	1.1		CBS	TRUE		TRUE	1	0	0	0	0	0	0		Clan Based
NP_000066.1	APH	3.82591e-06	0.75	CL0016	APH	TRUE	CL0016	TRUE	1	0	0	0	0	0	0
NP_000066.1	CobU	0.009	35		APH	FALSE	CL0016	FALSE	0	0	0	1	0	1	0		True Positives	372
NP_000066.1	FeoA	0.3975	34	CL0206	APH	FALSE	CL0016	FALSE	0	0	0	1	0	1	0		False Negatives	18
NP_000066.1	Phage_integr_N	0.0219	42		APH	FALSE	CL0016	FALSE	0	0	0	1	0	1	0		False Positives	134
NP_000161.2	Beta_elim_lyase	6.25185e-12	49	CL0061	Beta_elim_lyase	TRUE	CL0061	TRUE	1	0	0	0	0	0	0		True Negatives	835
NP_000161.2	Glyco_hydro_6	0.002	26		Beta_elim_lyase	FALSE	CL0061	FALSE	0	0	0	1	0	1	0		Eliminated (Clan)	161
NP_000161.2	SurE	0.0059	19		Beta_elim_lyase	FALSE	CL0061	FALSE	0	0	0	1	0	1	0
NP_000161.2	SapB_2	0.0547	42		Beta_elim_lyase	FALSE	CL0061	FALSE	0	0	0	1	0	1	0		False Positive Rate	0.138287
NP_000161.2	Runt	0.1034	29	CL0073	Beta_elim_lyase	FALSE	CL0061	FALSE	0	0	0	1	0	1	0		False Negatives Rate	0.0461538
NP_000204.3	EGF	0.00466612	0.62	CL0001	EGF	TRUE	CL0001	TRUE	0	1	0	0	0	0	0
NP_000229.1	PAS	3.1281e-06	2.9	CL0183	PAS	TRUE	CL0183	TRUE	1	0	0	0	0	0	0		Precision	0.735178
NP_000229.1	zf-CCCH	0.2067	35		PAS	FALSE	CL0183	FALSE	0	0	0	1	0	1	0		Accuracy	0.888153
NP_000229.1	E_raikovi_mat	0.0206	48		PAS	FALSE	CL0183	FALSE	0	0	0	1	0	1	0		Recall	0.953846
NP_000388.2	NAD_binding_1	8.20617e-24	1.5	CL0091	NAD_binding_1	TRUE	CL0091	TRUE	1	0	0	0	0	0	0
NP_000388.2	ABM	1.39899e-08	46	CL0032	NAD_binding_1	FALSE	CL0091	FALSE	0	0	1	0	1	0	0
NP_000483.3	MMR_HSR1	1.98016e-05	9.9	CL0017	MMR_HSR1	TRUE	CL0017	TRUE	1	0	0	0	0	0	0
NP_000483.3	DEAD	2.29688e-05	1.6	CL0008	MMR_HSR1	FALSE	CL0017	FALSE	0	0	1	0	1	0	0
NP_000483.3	APS_kinase	1.79916e-09	48	CL0023	MMR_HSR1	FALSE	CL0017	FALSE	0	0	1	0	1	0	0
NP_000483.3	CbiA	0.0003	24		MMR_HSR1	FALSE	CL0017	FALSE	0	0	1	0	1	0	0
NP_000483.3	CoaE	1.2781e-07	6.3		MMR_HSR1	FALSE	CL0017	FALSE	0	0	1	0	1	0	0
NP_000483.3	FMN_red	4.60776e-08	42	CL0042	MMR_HSR1	FALSE	CL0017	FALSE	0	0	1	0	1	0	0
NP_000483.3	Fn_bind	0.3855	18		MMR_HSR1	FALSE	CL0017	FALSE	0	0	0	1	0	1	0
NP_000483.3	Invas_SpaK	0.2431	14		MMR_HSR1	FALSE	CL0017	FALSE	0	0	0	1	0	1	0
NP_000483.3	PEP-utilizers	0.127	37		MMR_HSR1	FALSE	CL0017	FALSE	0	0	0	1	0	1	0
NP_000483.3	NIR_SIR_ferr	0.1661	16		MMR_HSR1	FALSE	CL0017	FALSE	0	0	0	1	0	1	0
NP_000483.3	AAA	0.0031	2.9	CL0023	MMR_HSR1	FALSE	CL0017	FALSE	0	0	0	1	0	1	0
NP_000483.3	DUF448	0.0021	18		MMR_HSR1	FALSE	CL0017	FALSE	0	0	0	1	0	1	0
NP_000483.3	CBF_beta	0.1201	24		MMR_HSR1	FALSE	CL0017	FALSE	0	0	0	1	0	1	0
NP_000483.3	zf-C3HC4	0.0959	40	CL0229	MMR_HSR1	FALSE	CL0017	FALSE	0	0	0	1	0	1	0
NP_000560.5	ig	5.68624e-39	1.2e-05	CL0011	ig	TRUE	CL0011	TRUE	1	0	0	0	0	0	0
NP_000704.1	Epimerase	4.40238e-21	4.1	CL0063	Epimerase	TRUE	CL0063	TRUE	1	0	0	0	0	0	0
NP_000704.1	Lipase_GDSL	6.62666e-11	37	CL0264	Epimerase	FALSE	CL0063	FALSE	0	0	1	0	1	0	0
NP_000704.1	HGTP_anticodon	3.70349e-05	35		Epimerase	FALSE	CL0063	FALSE	0	0	1	0	1	0	0
NP_000704.1	MGS	0.0279	27		Epimerase	FALSE	CL0063	FALSE	0	0	0	1	0	1	0			Total:	1520
NP_000704.1	CsrA	0.1528	30		Epimerase	FALSE	CL0063	FALSE	0	0	0	1	0	1	0
NP_000704.1	FAA_hydrolase	0.0151	35		Epimerase	FALSE	CL0063	FALSE	0	0	0	1	0	1	0
NP_000704.1	DJ-1_PfpI	0.0067	4.4	CL0014	Epimerase	FALSE	CL0063	FALSE	0	0	0	1	0	1	0
NP_000704.1	PemK	0.0466	32		Epimerase	FALSE	CL0063	FALSE	0	0	0	1	0	1	0
NP_000704.1	FG-GAP	0.0663	18	CL0186	Epimerase	FALSE	CL0063	FALSE	0	0	0	1	0	1	0
NP_000704.1	Adhesin_Dr	0.0055	8.8	CL0204	Epimerase	FALSE	CL0063	FALSE	0	0	0	1	0	1	0
NP_001001132.1	efhand	1.18708e-07	0.00021	CL0220	efhand	TRUE	CL0220	TRUE	1	0	0	0	0	0	0
NP_001001852.1	APH	1.91295e-05	3.3	CL0016	APH	TRUE	CL0016	TRUE	1	0	0	0	0	0	0
NP_001001852.1	P-II	0.0244	11	CL0089	APH	FALSE	CL0016	FALSE	0	0	0	1	0	1	0
NP_001001852.1	Arg_repressor_C	0.0101	34		APH	FALSE	CL0016	FALSE	0	0	0	1	0	1	0
NP_001001852.1	L27	0.7469	43		APH	FALSE	CL0016	FALSE	0	0	0	1	0	1	0
NP_001001852.1	RecR	0.0099	44		APH	FALSE	CL0016	FALSE	0	0	0	1	0	1	0
NP_001001852.1	tRNA_int_endo	0.1306	41		APH	FALSE	CL0016	FALSE	0	0	0	1	0	1	0
NP_001006643.1	efhand	1.8939e-05	0.00028	CL0220	efhand	TRUE	CL0220	TRUE	1	0	0	0	0	0	0
NP_001006945.1	APH	0.0006	5.8	CL0016	APH	TRUE	CL0016	TRUE	1	0	0	0	0	0	0
NP_001006945.1	Met_synt_B12	0.0208	35		APH	FALSE	CL0016	FALSE	0	0	0	1	0	1	0
NP_001006945.1	TFIIS	0.0326	18		APH	FALSE	CL0016	FALSE	0	0	0	1	0	1	0
NP_001006945.1	RuvC	0.0834	6.9	CL0219	APH	FALSE	CL0016	FALSE	0	0	0	1	0	1	0
NP_001006945.1	SapB_1	0.0877	16		APH	FALSE	CL0016	FALSE	0	0	0	1	0	1	0
NP_001006945.1	MAP1_LC3	0.0022	34	CL0072	APH	FALSE	CL0016	FALSE	0	0	0	1	0	1	0
NP_001006945.1	zf-B_box	0.6751	45		APH	FALSE	CL0016	FALSE	0	0	0	1	0	1	0
NP_001006945.1	PadR	0.7569	37	CL0123	APH	FALSE	CL0016	FALSE	0	0	0	1	0	1	0
NP_001006945.1	ZipA_C	0.7556	6.7		APH	FALSE	CL0016	FALSE	0	0	0	1	0	1	0
NP_001006945.1	Pex14_N	0.6675	43		APH	FALSE	CL0016	FALSE	0	0	0	1	0	1	0
NP_001008491.1	MMR_HSR1	4.44156e-13	43	CL0017	MMR_HSR1	TRUE	CL0017	TRUE	1	0	0	0	0	0	0
NP_001008491.1	ABC_tran	0.000159679	7.5	CL0023	MMR_HSR1	FALSE	CL0017	FALSE	0	0	1	0	1	0	0
NP_001008491.1	PRK	0.0041	39		MMR_HSR1	FALSE	CL0017	FALSE	0	0	0	1	0	1	0
NP_001008491.1	UcrQ	0.0029	37		MMR_HSR1	FALSE	CL0017	FALSE	0	0	0	1	0	1	0
NP_001008491.1	zf-CCCH	0.2515	23		MMR_HSR1	FALSE	CL0017	FALSE	0	0	0	1	0	1	0
NP_001008491.1	Ribosomal_L12	0.0124	41		MMR_HSR1	FALSE	CL0017	FALSE	0	0	0	1	0	1	0
NP_001008491.1	UPF0066	0.4473	10		MMR_HSR1	FALSE	CL0017	FALSE	0	0	0	1	0	1	0
NP_001008492.1	MMR_HSR1	2.98131e-15	43	CL0017	MMR_HSR1	TRUE	CL0017	TRUE	1	0	0	0	0	0	0
NP_001008492.1	ABC_tran	1.36717e-05	7.5	CL0023	MMR_HSR1	FALSE	CL0017	FALSE	0	0	1	0	1	0	0
NP_001008492.1	PRK	0.0083	39		MMR_HSR1	FALSE	CL0017	FALSE	0	0	0	1	0	1	0
NP_001008492.1	UcrQ	0.0056	37		MMR_HSR1	FALSE	CL0017	FALSE	0	0	0	1	0	1	0
NP_001008492.1	zf-CCCH	0.268	23		MMR_HSR1	FALSE	CL0017	FALSE	0	0	0	1	0	1	0
NP_001008492.1	Ribosomal_L12	0.0162	41		MMR_HSR1	FALSE	CL0017	FALSE	0	0	0	1	0	1	0
NP_001008492.1	UPF0066	0.4244	10		MMR_HSR1	FALSE	CL0017	FALSE	0	0	0	1	0	1	0
NP_001008910.1	APH	0.0005	45	CL0016	APH	TRUE	CL0016	TRUE	1	0	0	0	0	0	0
NP_001008910.1	Glycos_trans_3N	3.697e-15	34		APH	FALSE	CL0016	FALSE	0	0	1	0	1	0	0
NP_001008910.1	CbiX	0.1484	24	CL0043	APH	FALSE	CL0016	FALSE	0	0	0	1	0	1	0
NP_001008910.1	PSI	0.0922	34		APH	FALSE	CL0016	FALSE	0	0	0	1	0	1	0
NP_001010851.1	zf-C2H2	4.63915e-15	9.6e-07		zf-C2H2	TRUE		TRUE	1	0	0	0	0	0	0
NP_001011553.2	MMR_HSR1	1.13071e-19	40	CL0017	MMR_HSR1	TRUE	CL0017	TRUE	1	0	0	0	0	0	0
NP_001011553.2	UPF0066	0.1455	41		MMR_HSR1	FALSE	CL0017	FALSE	0	0	0	1	0	1	0
NP_001011553.2	DsrH	0.1685	40		MMR_HSR1	FALSE	CL0017	FALSE	0	0	0	1	0	1	0
NP_001011553.2	tRNA_int_endo	0.0063	23		MMR_HSR1	FALSE	CL0017	FALSE	0	0	0	1	0	1	0
NP_001011553.2	Integrase_Zn	0.0454	45		MMR_HSR1	FALSE	CL0017	FALSE	0	0	0	1	0	1	0
NP_001011553.2	Ribosomal_L13	0.0866	45		MMR_HSR1	FALSE	CL0017	FALSE	0	0	0	1	0	1	0
NP_001012771.1	zf-C2H2	6.37824e-12	0.0063		zf-C2H2	TRUE		TRUE	1	0	0	0	0	0	0
NP_001013012.1	BAR	1.16155e-05	0.39	CL0145	BAR	TRUE	CL0145	TRUE	1	0	0	0	0	0	0
NP_001013012.1	RIO1	0.0803	10	CL0016	BAR	FALSE	CL0145	FALSE	0	0	0	1	0	1	0
NP_001013012.1	RNA_pol_Rpb4	0.0321	7.9		BAR	FALSE	CL0145	FALSE	0	0	0	1	0	1	0
NP_001013012.1	ACOX	0.0799	7.9	CL0087	BAR	FALSE	CL0145	FALSE	0	0	0	1	0	1	0
NP_001013012.1	DUF386	0.573	19	CL0029	BAR	FALSE	CL0145	FALSE	0	0	0	1	0	1	0
NP_001013012.1	UPF0122	0.1758	47	CL0123	BAR	FALSE	CL0145	FALSE	0	0	0	1	0	1	0
NP_001013012.1	L27	0.2142	7.6		BAR	FALSE	CL0145	FALSE	0	0	0	1	0	1	0
NP_001013012.1	EFG_C	0.2317	32		BAR	FALSE	CL0145	FALSE	0	0	0	1	0	1	0
NP_001013012.1	ATP-synt_F6	0.1175	36		BAR	FALSE	CL0145	FALSE	0	0	0	1	0	1	0
NP_001013012.1	Syntaxin	0.1905	23		BAR	FALSE	CL0145	FALSE	0	0	0	1	0	1	0
NP_001013012.1	TBCA	0.3688	18		BAR	FALSE	CL0145	FALSE	0	0	0	1	0	1	0
NP_001014444.1	Shikimate_DH	1.71002e-15	0.95	CL0063	Shikimate_DH	TRUE	CL0063	TRUE	1	0	0	0	0	0	0
NP_001014444.1	FMN_red	0.0008	23	CL0042	Shikimate_DH	FALSE	CL0063	FALSE	0	0	1	0	1	0	0
NP_001014444.1	Thymidylate_kin	0.0153	17		Shikimate_DH	FALSE	CL0063	FALSE	0	0	0	1	0	1	0
NP_001014444.1	Trigger_N	0.0103	44		Shikimate_DH	FALSE	CL0063	FALSE	0	0	0	1	0	1	0
NP_001014444.1	PQQ	0.0189	21	CL0186	Shikimate_DH	FALSE	CL0063	FALSE	0	0	0	1	0	1	0
NP_001014444.1	5_3_exonuc_N	0.0028	42	CL0280	Shikimate_DH	FALSE	CL0063	FALSE	0	0	0	1	0	1	0
NP_001014444.1	Flavin_Reduct	0.0105	11		Shikimate_DH	FALSE	CL0063	FALSE	0	0	0	1	0	1	0
NP_001014444.1	HATPase_c	0.0043	44		Shikimate_DH	FALSE	CL0063	FALSE	0	0	0	1	0	1	0
NP_001014444.1	SCP2	0.0114	40		Shikimate_DH	FALSE	CL0063	FALSE	0	0	0	1	0	1	0
NP_001014444.1	TRAM	0.0264	27		Shikimate_DH	FALSE	CL0063	FALSE	0	0	0	1	0	1	0
NP_001014444.1	dsrm	0.0073	37	CL0196	Shikimate_DH	FALSE	CL0063	FALSE	0	0	0	1	0	1	0
NP_001015891.1	SKI	4.44156e-13	0.4	CL0023	SKI	TRUE	CL0023	TRUE	1	0	0	0	0	0	0
NP_001015891.1	ADK	1.67551e-23	0.45		SKI	FALSE	CL0023	FALSE	0	0	1	0	1	0	0
NP_001015891.1	Thymidylate_kin	2.64964e-09	3.7		SKI	FALSE	CL0023	FALSE	0	0	1	0	1	0	0
NP_001015891.1	ITAM	0.6088	44		SKI	FALSE	CL0023	FALSE	0	0	0	1	0	1	0
NP_001018056.1	APH	3.82591e-06	13	CL0016	APH	TRUE	CL0016	TRUE	1	0	0	0	0	0	0
NP_001018056.1	ThiS	2.85356e-06	27	CL0072	APH	FALSE	CL0016	FALSE	0	0	1	0	1	0	0
NP_001018056.1	Seryl_tRNA_N	0.18	17		APH	FALSE	CL0016	FALSE	0	0	0	1	0	1	0
NP_001018056.1	CRAL_TRIO_N	0.0174	40		APH	FALSE	CL0016	FALSE	0	0	0	1	0	1	0
NP_001018056.1	NDK	0.0022	7.2		APH	FALSE	CL0016	FALSE	0	0	0	1	0	1	0
NP_001018854.1	zf-C2H2	7.52575e-17	3.6e-05		zf-C2H2	TRUE		TRUE	1	0	0	0	0	0	0
NP_001019634.1	PGAM	4.38341e-09	2.6	CL0071	PGAM	TRUE	CL0071	TRUE	1	0	0	0	0	0	0
NP_001019634.1	DUF72	0.0064	14		PGAM	FALSE	CL0071	FALSE	0	0	0	1	0	1	0
NP_001019634.1	Peptidase_S41	0.1267	48	CL0127	PGAM	FALSE	CL0071	FALSE	0	0	0	1	0	1	0
NP_001019634.1	DinI	0.0183	42		PGAM	FALSE	CL0071	FALSE	0	0	0	1	0	1	0
NP_001020413.1	APH	6.39048e-08	0.26	CL0016	APH	TRUE	CL0016	TRUE	1	0	0	0	0	0	0
NP_001020413.1	VOMI	0.0832	34		APH	FALSE	CL0016	FALSE	0	0	0	1	0	1	0
NP_001020413.1	Chitin_bind_1	0.0131	40		APH	FALSE	CL0016	FALSE	0	0	0	1	0	1	0
NP_001020413.1	EGF	0.00186645	49	CL0001	APH	FALSE	CL0016	FALSE	0	0	0	1	0	1	0
NP_001020414.1	APH	6.39048e-08	0.26	CL0016	APH	TRUE	CL0016	TRUE	1	0	0	0	0	0	0
NP_001020414.1	EGF	0.000588792	49	CL0001	APH	FALSE	CL0016	FALSE	0	0	1	0	1	0	0
NP_001020414.1	VOMI	0.1064	34		APH	FALSE	CL0016	FALSE	0	0	0	1	0	1	0
NP_001020414.1	Chitin_bind_1	0.0301	40		APH	FALSE	CL0016	FALSE	0	0	0	1	0	1	0
NP_001020766.1	BAR	8.71165e-06	1.1	CL0145	BAR	TRUE	CL0145	TRUE	1	0	0	0	0	0	0
NP_001020766.1	Bac_globin	0.0156	49	CL0090	BAR	FALSE	CL0145	FALSE	0	0	0	1	0	1	0
NP_001020766.1	RIP	0.00334977	43		BAR	FALSE	CL0145	FALSE	0	0	0	1	0	1	0
NP_001020766.1	Prefoldin	0.1456	50	CL0200	BAR	FALSE	CL0145	FALSE	0	0	0	1	0	1	0
NP_001020766.1	MGS	0.0549	39		BAR	FALSE	CL0145	FALSE	0	0	0	1	0	1	0
NP_001020766.1	Translin	0.2499	2		BAR	FALSE	CL0145	FALSE	0	0	0	1	0	1	0
NP_001020766.1	PAS	0.2831	42	CL0183	BAR	FALSE	CL0145	FALSE	0	0	0	1	0	1	0
NP_001020766.1	Rubrerythrin	0.1295	26	CL0044	BAR	FALSE	CL0145	FALSE	0	0	0	1	0	1	0
NP_001020766.1	UPF0079	0.0097	29	CL0023	BAR	FALSE	CL0145	FALSE	0	0	0	1	0	1	0
NP_001020766.1	DinI	0.3673	46		BAR	FALSE	CL0145	FALSE	0	0	0	1	0	1	0
NP_001020766.1	YHS	0.0287	33	CL0175	BAR	FALSE	CL0145	FALSE	0	0	0	1	0	1	0
NP_001025226.1	GTP_EFTU	1.43805e-06	3.3	CL0017	GTP_EFTU	TRUE	CL0017	TRUE	1	0	0	0	0	0	0
NP_001025226.1	LIM	0.0935	38		GTP_EFTU	FALSE	CL0017	FALSE	0	0	0	1	0	1	0
NP_001025226.1	AFP	0.1187	21		GTP_EFTU	FALSE	CL0017	FALSE	0	0	0	1	0	1	0
NP_001026835.1	zf-C2H2	5.42423e-26	4.6e-06		zf-C2H2	TRUE		TRUE	1	0	0	0	0	0	0
NP_001026879.1	DAO	5.29929e-09	42	CL0063	DAO	TRUE	CL0063	TRUE	1	0	0	0	0	0	0
NP_001026879.1	TP6A_N	0.4405	49		DAO	FALSE	CL0063	FALSE	0	0	0	1	0	1	0
NP_001026879.1	CBM_3	0.0246	32	CL0203	DAO	FALSE	CL0063	FALSE	0	0	0	1	0	1	0
NP_001026879.1	Apocytochr_F_C	0.0085	39		DAO	FALSE	CL0063	FALSE	0	0	0	1	0	1	0
NP_001026879.1	fn2	0.0755	45		DAO	FALSE	CL0063	FALSE	0	0	0	1	0	1	0
NP_001026879.1	zf-C2HC	0.7394	35		DAO	FALSE	CL0063	FALSE	0	0	0	1	0	1	0
NP_001026879.1	Viral_helicase1	0.0169	23		DAO	FALSE	CL0063	FALSE	0	0	0	1	0	1	0
NP_001026879.1	MBD	0.0217	47	CL0081	DAO	FALSE	CL0063	FALSE	0	0	0	1	0	1	0
NP_001026879.1	ERF	0.021	26		DAO	FALSE	CL0063	FALSE	0	0	0	1	0	1	0
NP_001026886.1	tRNA_anti	1.27722e-05	2.5	CL0021	tRNA_anti	TRUE	CL0021	TRUE	1	0	0	0	0	0	0
NP_001026886.1	Ribosomal_S5	0.0235	44	CL0196	tRNA_anti	FALSE	CL0021	FALSE	0	0	0	1	0	1	0
NP_001027449.1	PG_binding_1	1.74931e-12	15	CL0244	PG_binding_1	TRUE	CL0244	TRUE	1	0	0	0	0	0	0
NP_001027449.1	PadR	0.8491	2.1	CL0123	PG_binding_1	FALSE	CL0244	FALSE	0	0	0	1	0	1	0
NP_001027467.2	APH	0.0001	6	CL0016	APH	TRUE	CL0016	TRUE	1	0	0	0	0	0	0
NP_001027467.2	DUF163	0.0009	47	CL0098	APH	FALSE	CL0016	FALSE	0	0	1	0	1	0	0
NP_001027467.2	Lysine_decarbox	8.71165e-06	37		APH	FALSE	CL0016	FALSE	0	0	1	0	1	0	0
NP_001027467.2	Fe_hyd_lg_C	0.0199	10		APH	FALSE	CL0016	FALSE	0	0	0	1	0	1	0
NP_001027467.2	LMWPc	0.0088	12		APH	FALSE	CL0016	FALSE	0	0	0	1	0	1	0
NP_001027467.2	Arg_repressor_C	0.0491	27		APH	FALSE	CL0016	FALSE	0	0	0	1	0	1	0
NP_001027467.2	Hpt	0.0806	50		APH	FALSE	CL0016	FALSE	0	0	0	1	0	1	0
NP_001027467.2	Binary_toxA	0.1563	16	CL0084	APH	FALSE	CL0016	FALSE	0	0	0	1	0	1	0
NP_001027467.2	Dehydratase_MU	0.0045	49		APH	FALSE	CL0016	FALSE	0	0	0	1	0	1	0
NP_001027467.2	CARD	0.0818	15	CL0041	APH	FALSE	CL0016	FALSE	0	0	0	1	0	1	0
NP_001028225.1	AAA	5.07995e-05	0.42	CL0023	AAA	TRUE	CL0023	TRUE	1	0	0	0	0	0	0
NP_001028225.1	YjeF_N	0.1193	33		AAA	FALSE	CL0023	FALSE	0	0	0	1	0	1	0
NP_001028225.1	HisKA	0.2782	38	CL0025	AAA	FALSE	CL0023	FALSE	0	0	0	1	0	1	0
NP_001028740.1	Colicin_Pyocin	0.000567645	18		MMR_HSR1	FALSE	CL0017	FALSE	0	0	1	0	1	0	0
NP_001028740.1	MMR_HSR1	0.0016	2.7	CL0017	MMR_HSR1	TRUE	CL0017	TRUE	0	1	0	0	0	0	0
NP_001028740.1	KIX	0.4976	36		MMR_HSR1	FALSE	CL0017	FALSE	0	0	0	1	0	1	0
NP_001028740.1	SRF-TF	0.2623	20		MMR_HSR1	FALSE	CL0017	FALSE	0	0	0	1	0	1	0
NP_001028740.1	DNA_ligase_ZBD	0.1875	24		MMR_HSR1	FALSE	CL0017	FALSE	0	0	0	1	0	1	0
NP_001028740.1	FAD_binding_5	0.0464	29	CL0077	MMR_HSR1	FALSE	CL0017	FALSE	0	0	0	1	0	1	0
NP_001028740.1	NSF	0.8579	45	CL0020	MMR_HSR1	FALSE	CL0017	FALSE	0	0	0	1	0	1	0
NP_001028740.1	efhand	0.00181604	0.057	CL0220	MMR_HSR1	FALSE	CL0017	FALSE	0	0	0	1	0	1	0
NP_001028740.1	Arg_repressor	0.192	10	CL0123	MMR_HSR1	FALSE	CL0017	FALSE	0	0	0	1	0	1	0
NP_001028891.2	zf-C2H2	1.11619e-11	0.0037		zf-C2H2	TRUE		TRUE	1	0	0	0	0	0	0
NP_001030010.1	efhand	9.00837e-15	3.7e-07	CL0220	efhand	TRUE	CL0220	TRUE	1	0	0	0	0	0	0
NP_001032202.1	zf-CCCH	4.17309e-08	0.67		zf-CCCH	TRUE		TRUE	1	0	0	0	0	0	0
NP_001032309.2	zf-C2H2	7.52575e-17	6.9e-05		zf-C2H2	TRUE		TRUE	1	0	0	0	0	0	0
NP_001034302.1	ig	2.84766e-35	0.023	CL0011	ig	TRUE	CL0011	TRUE	1	0	0	0	0	0	0
NP_001034671.1	APH	0.0001	11	CL0016	APH	TRUE	CL0016	TRUE	1	0	0	0	0	0	0
NP_001034671.1	DEP	1.08213e-09	7.4		APH	FALSE	CL0016	FALSE	0	0	1	0	1	0	0
NP_001034671.1	EIIA-man	0.0851	50	CL0245	APH	FALSE	CL0016	FALSE	0	0	0	1	0	1	0
NP_001034671.1	Desulfoferrodox	0.0096	1.2		APH	FALSE	CL0016	FALSE	0	0	0	1	0	1	0
NP_001034671.1	HHA	0.1816	8.8		APH	FALSE	CL0016	FALSE	0	0	0	1	0	1	0
NP_001034671.1	Ribosomal_L1	0.2357	31		APH	FALSE	CL0016	FALSE	0	0	0	1	0	1	0
NP_001034671.1	RuvC	0.0059	5	CL0219	APH	FALSE	CL0016	FALSE	0	0	0	1	0	1	0
NP_001034671.1	DUF84	0.0059	16	CL0269	APH	FALSE	CL0016	FALSE	0	0	0	1	0	1	0
NP_001034813.1	HR1	7.76223e-06	0.11		HR1	TRUE		TRUE	1	0	0	0	0	0	0
NP_001035787.1	UQ_con	1.28567e-30	1.6	CL0208	UQ_con	TRUE	CL0208	TRUE	1	0	0	0	0	0	0
NP_001035787.1	Nepo_coat_N	0.3497	31		UQ_con	FALSE	CL0208	FALSE	0	0	0	1	0	1	0
NP_001035917.1	APH	0.0001	1.6	CL0016	APH	TRUE	CL0016	TRUE	1	0	0	0	0	0	0
NP_001035917.1	Peptidase_M16_C	7.56575e-05	27	CL0094	APH	FALSE	CL0016	FALSE	0	0	1	0	1	0	0
NP_001035917.1	GARS_C	1.26136e-05	48		APH	FALSE	CL0016	FALSE	0	0	1	0	1	0	0
NP_001035917.1	AIG1	0.2097	20	CL0017	APH	FALSE	CL0016	FALSE	0	0	0	1	0	1	0
NP_001035917.1	Arg_repressor_C	0.0816	25		APH	FALSE	CL0016	FALSE	0	0	0	1	0	1	0
NP_001035917.1	NTF2	0.0645	49	CL0051	APH	FALSE	CL0016	FALSE	0	0	0	1	0	1	0
NP_001035917.1	NifU_N	0.3122	46	CL0233	APH	FALSE	CL0016	FALSE	0	0	0	1	0	1	0
NP_001035917.1	RGS	0.0086	16	CL0272	APH	FALSE	CL0016	FALSE	0	0	0	1	0	1	0
NP_001070143.1	zf-C2H2	1.16772e-22	0.2		zf-C2H2	TRUE		TRUE	1	0	0	0	0	0	0
NP_001070869.1	APH	0.0004	33	CL0016	APH	TRUE	CL0016	TRUE	1	0	0	0	0	0	0
NP_001070869.1	MutS_V	0.0177	40	CL0023	APH	FALSE	CL0016	FALSE	0	0	0	1	0	1	0
NP_001075106.1	ig	1.05109e-31	0.0003	CL0011	ig	TRUE	CL0011	TRUE	1	0	0	0	0	0	0
NP_001075107.1	ig	1.30521e-26	0.027	CL0011	ig	TRUE	CL0011	TRUE	1	0	0	0	0	0	0
NP_001075108.1	ig	2.83594e-28	0.027	CL0011	ig	TRUE	CL0011	TRUE	1	0	0	0	0	0	0
NP_001075155.1	PAP2	0.000283823	0.2		PAP2	TRUE		TRUE	1	0	0	0	0	0	0
NP_001076777.1	PAAD_DAPIN	2.32567e-09	0.49	CL0041	PAAD_DAPIN	TRUE	CL0041	TRUE	1	0	0	0	0	0	0
NP_001076777.1	L27	0.3608	29		PAAD_DAPIN	FALSE	CL0041	FALSE	0	0	0	1	0	1	0
NP_001078958.2	CS	3.81137e-14	0.23	CL0190	CS	TRUE	CL0190	TRUE	1	0	0	0	0	0	0
NP_001078958.2	Conotoxin	0.4153	12		CS	FALSE	CL0190	FALSE	0	0	0	1	0	1	0
NP_001087240.1	DAO	6.96433e-08	7.1	CL0063	DAO	TRUE	CL0063	TRUE	1	0	0	0	0	0	0
NP_001087240.1	CRS1_YhbY	2.90388e-05	28		DAO	FALSE	CL0063	FALSE	0	0	1	0	1	0	0
NP_001087240.1	PASTA	3.45582e-07	48		DAO	FALSE	CL0063	FALSE	0	0	1	0	1	0	0
NP_001087240.1	Glyco_transf_28	0.0067	25	CL0113	DAO	FALSE	CL0063	FALSE	0	0	0	1	0	1	0
NP_001087240.1	Pep_deformylase	0.0034	46		DAO	FALSE	CL0063	FALSE	0	0	0	1	0	1	0
NP_001087240.1	Glyoxalase	0.0016	41	CL0104	DAO	FALSE	CL0063	FALSE	0	0	0	1	0	1	0
NP_001087240.1	ArfGap	0.0355	8.8		DAO	FALSE	CL0063	FALSE	0	0	0	1	0	1	0
NP_001087240.1	APS_kinase	0.0022	42	CL0023	DAO	FALSE	CL0063	FALSE	0	0	0	1	0	1	0
NP_001091990.1	Semialdhyde_dh	1.39564e-11	0.12	CL0063	Semialdhyde_dh	TRUE	CL0063	TRUE	1	0	0	0	0	0	0
NP_001091990.1	NDK	0.0025	8.9		Semialdhyde_dh	FALSE	CL0063	FALSE	0	0	0	1	0	1	0
NP_001091990.1	RCC1	0.1354	14		Semialdhyde_dh	FALSE	CL0063	FALSE	0	0	0	1	0	1	0
NP_001091990.1	Conotoxin	0.6932	46		Semialdhyde_dh	FALSE	CL0063	FALSE	0	0	0	1	0	1	0
NP_001091991.1	Semialdhyde_dh	1.39564e-11	0.12	CL0063	Semialdhyde_dh	TRUE	CL0063	TRUE	1	0	0	0	0	0	0
NP_001091991.1	NDK	0.0046	8.9		Semialdhyde_dh	FALSE	CL0063	FALSE	0	0	0	1	0	1	0
NP_001091991.1	RCC1	0.1498	14		Semialdhyde_dh	FALSE	CL0063	FALSE	0	0	0	1	0	1	0
NP_001091991.1	Conotoxin	0.7014	46		Semialdhyde_dh	FALSE	CL0063	FALSE	0	0	0	1	0	1	0
NP_001091992.1	Semialdhyde_dh	1.39564e-11	0.12	CL0063	Semialdhyde_dh	TRUE	CL0063	TRUE	1	0	0	0	0	0	0
NP_001091992.1	NDK	0.0016	8.9		Semialdhyde_dh	FALSE	CL0063	FALSE	0	0	0	1	0	1	0
NP_001091992.1	RCC1	0.107	14		Semialdhyde_dh	FALSE	CL0063	FALSE	0	0	0	1	0	1	0
NP_001091992.1	Conotoxin	0.6334	46		Semialdhyde_dh	FALSE	CL0063	FALSE	0	0	0	1	0	1	0
NP_001091993.1	Semialdhyde_dh	1.39564e-11	0.43	CL0063	Semialdhyde_dh	TRUE	CL0063	TRUE	1	0	0	0	0	0	0
NP_001091993.1	NDK	4.22286e-05	42		Semialdhyde_dh	FALSE	CL0063	FALSE	0	0	1	0	1	0	0
NP_001091993.1	RCC1	0.196	14		Semialdhyde_dh	FALSE	CL0063	FALSE	0	0	0	1	0	1	0
NP_001091993.1	Conotoxin	0.5256	46		Semialdhyde_dh	FALSE	CL0063	FALSE	0	0	0	1	0	1	0
NP_001092284.1	MMR_HSR1	5.96262e-15	48	CL0017	MMR_HSR1	TRUE	CL0017	TRUE	1	0	0	0	0	0	0
NP_001092284.1	PRK	7.7252e-06	43		MMR_HSR1	FALSE	CL0017	FALSE	0	0	1	0	1	0	0
NP_001092284.1	ABC_tran	8.20302e-06	14	CL0023	MMR_HSR1	FALSE	CL0017	FALSE	0	0	1	0	1	0	0
NP_001092284.1	PyrI_C	9.02142e-08	20		MMR_HSR1	FALSE	CL0017	FALSE	0	0	1	0	1	0	0
NP_001092284.1	ICAT	1.45194e-05	40		MMR_HSR1	FALSE	CL0017	FALSE	0	0	1	0	1	0	0
NP_001092284.1	V-ATPase_H	0.1814	49	CL0019	MMR_HSR1	FALSE	CL0017	FALSE	0	0	0	1	0	1	0
NP_001092284.1	GidB	0.0039	34	CL0102	MMR_HSR1	FALSE	CL0017	FALSE	0	0	0	1	0	1	0
NP_001092284.1	PI3K_C2	0.0636	30	CL0154	MMR_HSR1	FALSE	CL0017	FALSE	0	0	0	1	0	1	0
NP_001092284.1	Ribosomal_L31e	0.0063	25		MMR_HSR1	FALSE	CL0017	FALSE	0	0	0	1	0	1	0
NP_001092284.1	HHA	0.1738	8.5		MMR_HSR1	FALSE	CL0017	FALSE	0	0	0	1	0	1	0
NP_001092284.1	RNA_pol_L	0.0018	6.4		MMR_HSR1	FALSE	CL0017	FALSE	0	0	0	1	0	1	0
NP_001092284.1	ETX_MTX2	0.0156	45		MMR_HSR1	FALSE	CL0017	FALSE	0	0	0	1	0	1	0
NP_001092284.1	CheR_N	0.2122	33		MMR_HSR1	FALSE	CL0017	FALSE	0	0	0	1	0	1	0
NP_001092284.1	Gal4_dimer	0.6811	50		MMR_HSR1	FALSE	CL0017	FALSE	0	0	0	1	0	1	0
NP_001092742.1	F5_F8_type_C	4.17565e-10	0.63	CL0202	F5_F8_type_C	TRUE	CL0202	TRUE	1	0	0	0	0	0	0
NP_001093867.1	RA	6.99497e-09	0.23	CL0072	RA	TRUE	CL0072	TRUE	1	0	0	0	0	0	0
NP_001093867.1	BPL_C	0.0725	48	CL0206	RA	FALSE	CL0072	FALSE	0	0	0	1	0	1	0
NP_001093867.1	ATP-synt_DE_N	0.0263	41		RA	FALSE	CL0072	FALSE	0	0	0	1	0	1	0
NP_001095.1	efhand	4.74833e-07	0.25	CL0220	efhand	TRUE	CL0220	TRUE	1	0	0	0	0	0	0
NP_001175.1	HEAT	0.000360314	0.36	CL0019	HEAT	TRUE	CL0019	TRUE	1	0	0	0	0	0	0
NP_001250.1	APH	0.0002	3.6	CL0016	APH	TRUE	CL0016	TRUE	1	0	0	0	0	0	0
NP_001250.1	Potex_coat	0.0006	20		APH	FALSE	CL0016	FALSE	0	0	1	0	1	0	0
NP_001250.1	Uricase	0.0701	50		APH	FALSE	CL0016	FALSE	0	0	0	1	0	1	0
NP_001250.1	NTF2	0.021	24	CL0051	APH	FALSE	CL0016	FALSE	0	0	0	1	0	1	0
NP_001250.1	NHL	0.0553	23	CL0186	APH	FALSE	CL0016	FALSE	0	0	0	1	0	1	0
NP_001250.1	Pterin_bind	0.0052	41		APH	FALSE	CL0016	FALSE	0	0	0	1	0	1	0
NP_001250.1	DUF190	0.025	27	CL0089	APH	FALSE	CL0016	FALSE	0	0	0	1	0	1	0
NP_001380.2	ig	6.11727e-53	3.1e-10	CL0011	ig	TRUE	CL0011	TRUE	1	0	0	0	0	0	0
NP_001451.1	DAO	1.39287e-07	1.1	CL0063	DAO	TRUE	CL0063	TRUE	1	0	0	0	0	0	0
NP_001451.1	SKI	1.98016e-05	41	CL0023	DAO	FALSE	CL0063	FALSE	0	0	1	0	1	0	0
NP_001451.1	DNA_pol3_beta_3	0.0605	48	CL0060	DAO	FALSE	CL0063	FALSE	0	0	0	1	0	1	0
NP_001451.1	DJ-1_PfpI	0.0484	10	CL0014	DAO	FALSE	CL0063	FALSE	0	0	0	1	0	1	0
NP_001451.1	Multi_Drug_Res	0.9719	8.3	CL0184	DAO	FALSE	CL0063	FALSE	0	0	0	1	0	1	0
NP_001451.1	tRNA_anti	0.0565	8.3	CL0021	DAO	FALSE	CL0063	FALSE	0	0	0	1	0	1	0
NP_001451.1	Peptidase_C5	0.1152	21	CL0134	DAO	FALSE	CL0063	FALSE	0	0	0	1	0	1	0
NP_001452.1	DAO	1.61169e-05	0.48	CL0063	DAO	TRUE	CL0063	TRUE	1	0	0	0	0	0	0
NP_001452.1	Frataxin_Cyay	0.0015	49		DAO	FALSE	CL0063	FALSE	0	0	0	1	0	1	0
NP_001452.1	Ribosomal_L5	0.0148	34		DAO	FALSE	CL0063	FALSE	0	0	0	1	0	1	0
NP_001452.1	Dynein_light	0.0484	12		DAO	FALSE	CL0063	FALSE	0	0	0	1	0	1	0
NP_001452.1	BPL_LipA_LipB	0.4337	49	CL0040	DAO	FALSE	CL0063	FALSE	0	0	0	1	0	1	0
NP_001452.1	BH4	0.3536	42		DAO	FALSE	CL0063	FALSE	0	0	0	1	0	1	0
NP_001452.1	Prot_inhib_II	0.052	36		DAO	FALSE	CL0063	FALSE	0	0	0	1	0	1	0
NP_001560.2	APH	3.82591e-06	0.26	CL0016	APH	TRUE	CL0016	TRUE	1	0	0	0	0	0	0
NP_001560.2	VOMI	0.0817	34		APH	FALSE	CL0016	FALSE	0	0	0	1	0	1	0
NP_001560.2	Chitin_bind_1	0.0175	40		APH	FALSE	CL0016	FALSE	0	0	0	1	0	1	0
NP_001560.2	EGF	0.0074	49	CL0001	APH	FALSE	CL0016	FALSE	0	0	0	1	0	1	0
NP_001603.1	Activin_recp	1.20418e-05	2.8	CL0117	Activin_recp	TRUE	CL0117	TRUE	1	0	0	0	0	0	0
NP_001603.1	zf-C4	0.0125	8.9		Activin_recp	FALSE	CL0117	FALSE	0	0	0	1	0	1	0
NP_001603.1	PSI	0.0717	3.5		Activin_recp	FALSE	CL0117	FALSE	0	0	0	1	0	1	0
NP_001603.1	Chitin_bind_1	0.0454	41		Activin_recp	FALSE	CL0117	FALSE	0	0	0	1	0	1	0
NP_001603.1	Antistasin	0.0616	36		Activin_recp	FALSE	CL0117	FALSE	0	0	0	1	0	1	0
NP_001615.1	Ricin_B_lectin	7.1286e-06	1.4	CL0066	Ricin_B_lectin	TRUE	CL0066	TRUE	1	0	0	0	0	0	0
NP_001618.2	ig	2.15075e-23	0.00046	CL0011	ig	TRUE	CL0011	TRUE	1	0	0	0	0	0	0
NP_001656.2	GTP_EFTU	4.71268e-05	0.34	CL0017	GTP_EFTU	TRUE	CL0017	TRUE	1	0	0	0	0	0	0
NP_001656.2	zf-Sec23_Sec24	0.0333	4.7		GTP_EFTU	FALSE	CL0017	FALSE	0	0	0	1	0	1	0
NP_001656.2	ARD	0.1325	40	CL0029	GTP_EFTU	FALSE	CL0017	FALSE	0	0	0	1	0	1	0
NP_001656.2	Ada_Zn_binding	0.081	36		GTP_EFTU	FALSE	CL0017	FALSE	0	0	0	1	0	1	0
NP_001656.2	Ribosomal_L32e	0.0044	32		GTP_EFTU	FALSE	CL0017	FALSE	0	0	0	1	0	1	0
NP_001703.2	ig	7.564e-51	1.2e-08	CL0011	ig	TRUE	CL0011	TRUE	1	0	0	0	0	0	0
NP_001708.2	zf-C2H2	1.75601e-16	0.0011		zf-C2H2	TRUE		TRUE	1	0	0	0	0	0	0
NP_001719.2	ig	1.43584e-40	8.9e-06	CL0011	ig	TRUE	CL0011	TRUE	1	0	0	0	0	0	0
NP_001762.1	ig	9.18026e-55	4.2e-06	CL0011	ig	TRUE	CL0011	TRUE	1	0	0	0	0	0	0
NP_001779.3	MMR_HSR1	5.65356e-20	45	CL0017	MMR_HSR1	TRUE	CL0017	TRUE	1	0	0	0	0	0	0
NP_001779.3	tRNA_int_endo	6.56642e-05	23		MMR_HSR1	FALSE	CL0017	FALSE	0	0	1	0	1	0	0
NP_001779.3	UPF0066	0.1302	41		MMR_HSR1	FALSE	CL0017	FALSE	0	0	0	1	0	1	0
NP_001779.3	DsrH	0.1982	40		MMR_HSR1	FALSE	CL0017	FALSE	0	0	0	1	0	1	0
NP_001779.3	Integrase_Zn	0.0269	45		MMR_HSR1	FALSE	CL0017	FALSE	0	0	0	1	0	1	0
NP_001807.2	ig	0.000103215	0.00049	CL0011	ig	TRUE	CL0011	TRUE	1	0	0	0	0	0	0
NP_001879.1	Shikimate_DH	2.86594e-13	0.95	CL0063	Shikimate_DH	TRUE	CL0063	TRUE	1	0	0	0	0	0	0
NP_001879.1	dsrm	4.14175e-06	37	CL0196	Shikimate_DH	FALSE	CL0063	FALSE	0	0	1	0	1	0	0
NP_001879.1	FMN_red	0.0005	23	CL0042	Shikimate_DH	FALSE	CL0063	FALSE	0	0	1	0	1	0	0
NP_001879.1	Thymidylate_kin	0.0092	17		Shikimate_DH	FALSE	CL0063	FALSE	0	0	0	1	0	1	0
NP_001879.1	Trigger_N	0.0064	44		Shikimate_DH	FALSE	CL0063	FALSE	0	0	0	1	0	1	0
NP_001879.1	PQQ	0.0255	21	CL0186	Shikimate_DH	FALSE	CL0063	FALSE	0	0	0	1	0	1	0
NP_001879.1	5_3_exonuc_N	0.0041	42	CL0280	Shikimate_DH	FALSE	CL0063	FALSE	0	0	0	1	0	1	0
NP_001879.1	Flavin_Reduct	0.0135	11		Shikimate_DH	FALSE	CL0063	FALSE	0	0	0	1	0	1	0
NP_001879.1	HATPase_c	0.0033	44		Shikimate_DH	FALSE	CL0063	FALSE	0	0	0	1	0	1	0
NP_001879.1	SCP2	0.007	40		Shikimate_DH	FALSE	CL0063	FALSE	0	0	0	1	0	1	0
NP_001879.1	TRAM	0.0132	27		Shikimate_DH	FALSE	CL0063	FALSE	0	0	0	1	0	1	0
NP_001886.1	APH	1.2781e-07	4.3	CL0016	APH	TRUE	CL0016	TRUE	1	0	0	0	0	0	0
NP_001886.1	fn3	6.20774e-05	35	CL0159	APH	FALSE	CL0016	FALSE	0	0	1	0	1	0	0
NP_001886.1	Nuc_deoxyrib_tr	0.4332	26		APH	FALSE	CL0016	FALSE	0	0	0	1	0	1	0
NP_001886.1	Sec7	0.0575	31		APH	FALSE	CL0016	FALSE	0	0	0	1	0	1	0
NP_001886.1	CheR	0.0734	6.6	CL0102	APH	FALSE	CL0016	FALSE	0	0	0	1	0	1	0
NP_001886.1	SET	0.0018	15		APH	FALSE	CL0016	FALSE	0	0	0	1	0	1	0
NP_001886.1	ENTH	0.221	21	CL0009	APH	FALSE	CL0016	FALSE	0	0	0	1	0	1	0
NP_001886.1	DnaB	0.0586	41		APH	FALSE	CL0016	FALSE	0	0	0	1	0	1	0
NP_001886.1	3H	0.0359	12		APH	FALSE	CL0016	FALSE	0	0	0	1	0	1	0
NP_001887.1	APH	1.91714e-07	1.6	CL0016	APH	TRUE	CL0016	TRUE	1	0	0	0	0	0	0
NP_001887.1	ENTH	0.093	7	CL0009	APH	FALSE	CL0016	FALSE	0	0	0	1	0	1	0
NP_001887.1	IFN-gamma	0.0549	12	CL0053	APH	FALSE	CL0016	FALSE	0	0	0	1	0	1	0
NP_001887.1	Mss4	0.1984	47	CL0080	APH	FALSE	CL0016	FALSE	0	0	0	1	0	1	0
NP_001887.1	SET	0.0025	20		APH	FALSE	CL0016	FALSE	0	0	0	1	0	1	0
NP_001887.1	SRP54_N	0.0281	43		APH	FALSE	CL0016	FALSE	0	0	0	1	0	1	0
NP_001991.1	ig	7.17919e-41	0.0016	CL0011	ig	TRUE	CL0011	TRUE	1	0	0	0	0	0	0
NP_002011.2	ig	1.22887e-61	1.5e-07	CL0011	ig	TRUE	CL0011	TRUE	1	0	0	0	0	0	0
NP_002012.1	DAO	6.96433e-08	8	CL0063	DAO	TRUE	CL0063	TRUE	1	0	0	0	0	0	0
NP_002012.1	Radical_SAM	1.16155e-05	36		DAO	FALSE	CL0063	FALSE	0	0	1	0	1	0	0
NP_002012.1	Binary_toxA	0.0157	40	CL0084	DAO	FALSE	CL0063	FALSE	0	0	0	1	0	1	0
NP_002012.1	RuvB_N	0.0866	44		DAO	FALSE	CL0063	FALSE	0	0	0	1	0	1	0
NP_002012.1	CX	0.195	42		DAO	FALSE	CL0063	FALSE	0	0	0	1	0	1	0
NP_002012.1	VHP	0.09	24		DAO	FALSE	CL0063	FALSE	0	0	0	1	0	1	0
NP_002012.1	Fn_bind	0.2994	7.6		DAO	FALSE	CL0063	FALSE	0	0	0	1	0	1	0
NP_002013.1	DAO	1.61169e-05	3.3	CL0063	DAO	TRUE	CL0063	TRUE	1	0	0	0	0	0	0
NP_002013.1	C4	0.000701294	9	CL0056	DAO	FALSE	CL0063	FALSE	0	0	1	0	1	0	0
NP_002013.1	Seryl_tRNA_N	0.0773	42		DAO	FALSE	CL0063	FALSE	0	0	0	1	0	1	0
NP_002013.1	FUR	0.0208	47	CL0123	DAO	FALSE	CL0063	FALSE	0	0	0	1	0	1	0
NP_002013.1	UCR_TM	0.0565	27		DAO	FALSE	CL0063	FALSE	0	0	0	1	0	1	0
NP_002022.1	APH	0.0001	6.7	CL0016	APH	TRUE	CL0016	TRUE	1	0	0	0	0	0	0
NP_002022.1	Cyanate_lyase	0.1378	40		APH	FALSE	CL0016	FALSE	0	0	0	1	0	1	0
NP_002022.1	PTS_EIIB	0.2583	29		APH	FALSE	CL0016	FALSE	0	0	0	1	0	1	0
NP_002028.1	APH	0.0002	0.8	CL0016	APH	TRUE	CL0016	TRUE	1	0	0	0	0	0	0
NP_002028.1	AIG1	0.0045	26	CL0017	APH	FALSE	CL0016	FALSE	0	0	0	1	0	1	0
NP_002028.1	eIF-5a	0.0938	31	CL0021	APH	FALSE	CL0016	FALSE	0	0	0	1	0	1	0
NP_002028.1	ROK	0.0223	48	CL0108	APH	FALSE	CL0016	FALSE	0	0	0	1	0	1	0
NP_002028.1	GrpE	0.1434	11		APH	FALSE	CL0016	FALSE	0	0	0	1	0	1	0
NP_002028.1	B12-binding_2	0.0038	18		APH	FALSE	CL0016	FALSE	0	0	0	1	0	1	0
NP_002028.1	ACBP	0.0042	13		APH	FALSE	CL0016	FALSE	0	0	0	1	0	1	0
NP_002028.1	Pur_DNA_glyco	0.0018	33		APH	FALSE	CL0016	FALSE	0	0	0	1	0	1	0
NP_002028.1	3H	0.0114	17		APH	FALSE	CL0016	FALSE	0	0	0	1	0	1	0
NP_002028.1	Creatinase_N	0.019	42		APH	FALSE	CL0016	FALSE	0	0	0	1	0	1	0
NP_002028.1	Hpt	0.053	42		APH	FALSE	CL0016	FALSE	0	0	0	1	0	1	0
NP_002244.1	ig	5.96572e-07	0.023	CL0011	ig	TRUE	CL0011	TRUE	1	0	0	0	0	0	0
NP_002257.1	HEAT	4.09897e-08	7.1	CL0019	HEAT	TRUE	CL0019	TRUE	1	0	0	0	0	0	0
NP_002262.3	HEAT	8.79693e-12	6	CL0019	HEAT	TRUE	CL0019	TRUE	1	0	0	0	0	0	0
NP_002352.1	ig	1.83109e-44	3.6e-07	CL0011	ig	TRUE	CL0011	TRUE	1	0	0	0	0	0	0
NP_002392.2	APH	0.0004	12	CL0016	APH	TRUE	CL0016	TRUE	1	0	0	0	0	0	0
NP_002392.2	LEM	3.47758e-08	29		APH	FALSE	CL0016	FALSE	0	0	1	0	1	0	0
NP_002392.2	PQQ	0.0084	5	CL0186	APH	FALSE	CL0016	FALSE	0	0	0	1	0	1	0
NP_002392.2	MutH	0.0119	33		APH	FALSE	CL0016	FALSE	0	0	0	1	0	1	0
NP_002392.2	GrpE	0.2545	13		APH	FALSE	CL0016	FALSE	0	0	0	1	0	1	0
NP_002392.2	MinC_C	0.2803	35		APH	FALSE	CL0016	FALSE	0	0	0	1	0	1	0
NP_002392.2	Ribosomal_S11	0.0183	22	CL0267	APH	FALSE	CL0016	FALSE	0	0	0	1	0	1	0
NP_002413.1	PG_binding_1	2.90388e-06	2.8	CL0244	PG_binding_1	TRUE	CL0244	TRUE	1	0	0	0	0	0	0
NP_002413.1	Fe_dep_repress	0.000165549	17	CL0123	PG_binding_1	FALSE	CL0244	FALSE	0	0	1	0	1	0	0
NP_002416.1	PG_binding_1	4.35582e-06	21	CL0244	PG_binding_1	TRUE	CL0244	TRUE	1	0	0	0	0	0	0
NP_002417.2	PG_binding_1	7.25971e-06	0.75	CL0244	PG_binding_1	TRUE	CL0244	TRUE	1	0	0	0	0	0	0
NP_002418.1	PG_binding_1	2.17791e-05	5.7	CL0244	PG_binding_1	TRUE	CL0244	TRUE	1	0	0	0	0	0	0
NP_002419.1	PG_binding_1	3.35566e-06	0.59	CL0244	PG_binding_1	TRUE	CL0244	TRUE	1	0	0	0	0	0	0
NP_002420.1	PG_binding_1	2.90388e-06	3.7	CL0244	PG_binding_1	TRUE	CL0244	TRUE	1	0	0	0	0	0	0
NP_002474.3	ig	2.12283e-11	1.2	CL0011	ig	TRUE	CL0011	TRUE	1	0	0	0	0	0	0
NP_002524.2	Sigma54_activat	4.81673e-06	0.2	CL0023	Sigma54_activat	TRUE	CL0023	TRUE	1	0	0	0	0	0	0
NP_002524.2	CRS1_YhbY	1.30675e-05	39		Sigma54_activat	FALSE	CL0023	FALSE	0	0	1	0	1	0	0
NP_002524.2	SRP54	0.0005	27		Sigma54_activat	FALSE	CL0023	FALSE	0	0	1	0	1	0	0
NP_002524.2	CoaE	1.91714e-07	7.8		Sigma54_activat	FALSE	CL0023	FALSE	0	0	1	0	1	0	0
NP_002524.2	CobU	0.0007	9.8		Sigma54_activat	FALSE	CL0023	FALSE	0	0	1	0	1	0	0
NP_002524.2	ADK	1.19411e-16	37		Sigma54_activat	FALSE	CL0023	FALSE	0	0	1	0	1	0	0
NP_002524.2	Esterase	9.06199e-09	9.4	CL0028	Sigma54_activat	FALSE	CL0023	FALSE	0	0	1	0	1	0	0
NP_002524.2	RNA_pol_Rpb4	0.0378	17		Sigma54_activat	FALSE	CL0023	FALSE	0	0	0	1	0	1	0
NP_002524.2	HycI	0.0029	37	CL0095	Sigma54_activat	FALSE	CL0023	FALSE	0	0	0	1	0	1	0
NP_002524.2	Pirin_C	0.2168	43	CL0029	Sigma54_activat	FALSE	CL0023	FALSE	0	0	0	1	0	1	0
NP_002524.2	gpW	0.4039	31		Sigma54_activat	FALSE	CL0023	FALSE	0	0	0	1	0	1	0
NP_002524.2	PTS_EIIA_2	0.0044	38		Sigma54_activat	FALSE	CL0023	FALSE	0	0	0	1	0	1	0
NP_002524.2	NDK	0.0086	16		Sigma54_activat	FALSE	CL0023	FALSE	0	0	0	1	0	1	0
NP_002524.2	Myc-LZ	0.4408	15		Sigma54_activat	FALSE	CL0023	FALSE	0	0	0	1	0	1	0
NP_002524.2	HD	0.0513	19	CL0237	Sigma54_activat	FALSE	CL0023	FALSE	0	0	0	1	0	1	0
NP_002524.2	YgbB	0.0011	4.1		Sigma54_activat	FALSE	CL0023	FALSE	0	0	0	1	0	1	0
NP_002524.2	EIIA-man	0.0091	5.8	CL0245	Sigma54_activat	FALSE	CL0023	FALSE	0	0	0	1	0	1	0
NP_002524.2	BAG	0.0311	15		Sigma54_activat	FALSE	CL0023	FALSE	0	0	0	1	0	1	0
NP_002544.1	DEAD	3.44531e-05	12	CL0008	DEAD	TRUE	CL0008	TRUE	1	0	0	0	0	0	0
NP_002544.1	ArsC	0.0012	10	CL0172	DEAD	FALSE	CL0008	FALSE	0	0	0	1	0	1	0
NP_002544.1	F-box	0.0039	23	CL0271	DEAD	FALSE	CL0008	FALSE	0	0	0	1	0	1	0
NP_002544.1	SRP_SPB	0.0141	43		DEAD	FALSE	CL0008	FALSE	0	0	0	1	0	1	0
NP_002544.1	TCTP	0.0196	38	CL0080	DEAD	FALSE	CL0008	FALSE	0	0	0	1	0	1	0
NP_002544.1	PGAM	0.0093	23	CL0071	DEAD	FALSE	CL0008	FALSE	0	0	0	1	0	1	0
NP_002544.1	Hpt	0.1489	28		DEAD	FALSE	CL0008	FALSE	0	0	0	1	0	1	0
NP_002544.1	ANTAR	0.0431	49		DEAD	FALSE	CL0008	FALSE	0	0	0	1	0	1	0
NP_002544.1	Methyltransf_1N	0.2452	4.8		DEAD	FALSE	CL0008	FALSE	0	0	0	1	0	1	0
NP_002544.1	GTF2I	0.0091	30		DEAD	FALSE	CL0008	FALSE	0	0	0	1	0	1	0
NP_002544.1	NAD_binding_1	0.001	29	CL0091	DEAD	FALSE	CL0008	FALSE	0	0	0	1	0	1	0
NP_002567.3	APH	0.0001	2.5	CL0016	APH	TRUE	CL0016	TRUE	1	0	0	0	0	0	0
NP_002567.3	LuxS	1.4279e-05	50	CL0094	APH	FALSE	CL0016	FALSE	0	0	1	0	1	0	0
NP_002567.3	zf-C3HC4	0.00013514	25	CL0229	APH	FALSE	CL0016	FALSE	0	0	1	0	1	0	0
NP_002567.3	HRM	0.3424	46		APH	FALSE	CL0016	FALSE	0	0	0	1	0	1	0
NP_002567.3	zf-CCHC	0.3347	39		APH	FALSE	CL0016	FALSE	0	0	0	1	0	1	0
NP_002567.3	Anthrax_toxA	0.0531	12		APH	FALSE	CL0016	FALSE	0	0	0	1	0	1	0
NP_002568.2	APH	0.0001	1.6	CL0016	APH	TRUE	CL0016	TRUE	1	0	0	0	0	0	0
NP_002568.2	Prp18	0.1155	46		APH	FALSE	CL0016	FALSE	0	0	0	1	0	1	0
NP_002568.2	HRM	0.4349	16		APH	FALSE	CL0016	FALSE	0	0	0	1	0	1	0
NP_002568.2	Anthrax_toxA	0.0532	8.3		APH	FALSE	CL0016	FALSE	0	0	0	1	0	1	0
NP_002569.1	APH	0.0002	0.84	CL0016	APH	TRUE	CL0016	TRUE	1	0	0	0	0	0	0
NP_002569.1	zf-C3HC4	0.0104	30	CL0229	APH	FALSE	CL0016	FALSE	0	0	0	1	0	1	0
NP_002569.1	zf-CCHC	0.3976	39		APH	FALSE	CL0016	FALSE	0	0	0	1	0	1	0
NP_002569.1	Anthrax_toxA	0.0806	14		APH	FALSE	CL0016	FALSE	0	0	0	1	0	1	0
NP_002772.2	ig	3.87005e-24	0.41	CL0011	ig	TRUE	CL0011	TRUE	1	0	0	0	0	0	0
NP_002776.2	ig	1.13725e-38	2.9e-06	CL0011	ig	TRUE	CL0011	TRUE	1	0	0	0	0	0	0
NP_002960.2	APH	0.001	3.3	CL0016	APH	TRUE	CL0016	TRUE	0	1	0	0	0	0	0
NP_002960.2	Transposase_Tn5	0.2443	39		APH	FALSE	CL0016	FALSE	0	0	0	1	0	1	0
NP_002960.2	TGS	0.0074	34	CL0072	APH	FALSE	CL0016	FALSE	0	0	0	1	0	1	0
NP_002960.2	UVR	0.0382	47		APH	FALSE	CL0016	FALSE	0	0	0	1	0	1	0
NP_002960.2	RYDR_ITPR	0.0496	27		APH	FALSE	CL0016	FALSE	0	0	0	1	0	1	0
NP_003062.2	DEAD	2.26289e-11	0.54	CL0008	DEAD	TRUE	CL0008	TRUE	1	0	0	0	0	0	0
NP_003179.1	APH	0.0001	4.8	CL0016	APH	TRUE	CL0016	TRUE	1	0	0	0	0	0	0
NP_003179.1	Ribosomal_L30	0.008	6.9		APH	FALSE	CL0016	FALSE	0	0	0	1	0	1	0
NP_003179.1	zf-B_box	0.0063	14		APH	FALSE	CL0016	FALSE	0	0	0	1	0	1	0
NP_003179.1	POR_N	0.0377	49	CL0254	APH	FALSE	CL0016	FALSE	0	0	0	1	0	1	0
NP_003321.3	DAO	2.0893e-07	7.1	CL0063	DAO	TRUE	CL0063	TRUE	1	0	0	0	0	0	0
NP_003321.3	PASTA	3.68621e-07	48		DAO	FALSE	CL0063	FALSE	0	0	1	0	1	0	0
NP_003321.3	Glyco_transf_28	0.0109	25	CL0113	DAO	FALSE	CL0063	FALSE	0	0	0	1	0	1	0
NP_003321.3	Pep_deformylase	0.0033	46		DAO	FALSE	CL0063	FALSE	0	0	0	1	0	1	0
NP_003321.3	Glyoxalase	0.0069	41	CL0104	DAO	FALSE	CL0063	FALSE	0	0	0	1	0	1	0
NP_003321.3	ArfGap	0.0321	8.8		DAO	FALSE	CL0063	FALSE	0	0	0	1	0	1	0
NP_003321.3	APS_kinase	0.0038	42	CL0023	DAO	FALSE	CL0063	FALSE	0	0	0	1	0	1	0
NP_003321.3	CRS1_YhbY	0.005	28		DAO	FALSE	CL0063	FALSE	0	0	0	1	0	1	0
NP_003429.1	zf-C2H2	5.78887e-07	0.31		zf-C2H2	TRUE		TRUE	1	0	0	0	0	0	0
NP_003436.2	PHD	4.77241e-09	0.2		PHD	TRUE		TRUE	1	0	0	0	0	0	0
NP_003491.1	Acyl-CoA_dh_M	7.04717e-09	7.8		Acyl-CoA_dh_M	TRUE		TRUE	1	0	0	0	0	0	0
NP_003495.1	DHH	6.71132e-06	0.69		DHH	TRUE		TRUE	1	0	0	0	0	0	0
NP_003567.2	APH	0.0001	6	CL0016	APH	TRUE	CL0016	TRUE	1	0	0	0	0	0	0
NP_003567.2	DUF163	0.0008	47	CL0098	APH	FALSE	CL0016	FALSE	0	0	1	0	1	0	0
NP_003567.2	Fe_hyd_lg_C	0.0152	10		APH	FALSE	CL0016	FALSE	0	0	0	1	0	1	0
NP_003567.2	LMWPc	0.0073	12		APH	FALSE	CL0016	FALSE	0	0	0	1	0	1	0
NP_003567.2	Arg_repressor_C	0.1024	27		APH	FALSE	CL0016	FALSE	0	0	0	1	0	1	0
NP_003567.2	Hpt	0.0863	50		APH	FALSE	CL0016	FALSE	0	0	0	1	0	1	0
NP_003567.2	Binary_toxA	0.1389	16	CL0084	APH	FALSE	CL0016	FALSE	0	0	0	1	0	1	0
NP_003567.2	Dehydratase_MU	0.0061	49		APH	FALSE	CL0016	FALSE	0	0	0	1	0	1	0
NP_003567.2	CARD	0.0733	15	CL0041	APH	FALSE	CL0016	FALSE	0	0	0	1	0	1	0
NP_003567.2	Lysine_decarbox	0.0031	37		APH	FALSE	CL0016	FALSE	0	0	0	1	0	1	0
NP_003574.1	APH	6.39048e-08	6.2	CL0016	APH	TRUE	CL0016	TRUE	1	0	0	0	0	0	0
NP_003574.1	Ribosomal_S28e	1.16434e-05	34		APH	FALSE	CL0016	FALSE	0	0	1	0	1	0	0
NP_003574.1	Dehydratase_SU	0.0156	43		APH	FALSE	CL0016	FALSE	0	0	0	1	0	1	0
NP_003574.1	Ribosomal_L9_N	0.0119	29		APH	FALSE	CL0016	FALSE	0	0	0	1	0	1	0
NP_003574.1	ENTH	0.0079	47	CL0009	APH	FALSE	CL0016	FALSE	0	0	0	1	0	1	0
NP_003574.1	CBM_1	0.0876	34		APH	FALSE	CL0016	FALSE	0	0	0	1	0	1	0
NP_003682.2	APH	0.0004	45	CL0016	APH	TRUE	CL0016	TRUE	1	0	0	0	0	0	0
NP_003682.2	Glycos_trans_3N	4.62125e-15	34		APH	FALSE	CL0016	FALSE	0	0	1	0	1	0	0
NP_003682.2	CbiX	0.2379	24	CL0043	APH	FALSE	CL0016	FALSE	0	0	0	1	0	1	0
NP_003682.2	PSI	0.0497	34		APH	FALSE	CL0016	FALSE	0	0	0	1	0	1	0
NP_003696.2	efhand	1.04083e-12	0.0066	CL0220	efhand	TRUE	CL0220	TRUE	1	0	0	0	0	0	0
NP_003811.2	TNFR_c6	1.39858e-10	1.1e-12		TNFR_c6	TRUE		TRUE	1	0	0	0	0	0	0
NP_003866.1	NAD_synthase	2.0134e-05	12	CL0039	NAD_synthase	TRUE	CL0039	TRUE	1	0	0	0	0	0	0
NP_003866.1	PDH	0.00010226	12	CL0063	NAD_synthase	FALSE	CL0039	FALSE	0	0	1	0	1	0	0
NP_003866.1	IL5	0.1741	17	CL0053	NAD_synthase	FALSE	CL0039	FALSE	0	0	0	1	0	1	0
NP_003866.1	DUF89	0.6579	26		NAD_synthase	FALSE	CL0039	FALSE	0	0	0	1	0	1	0
NP_003866.1	PABP	0.0125	24		NAD_synthase	FALSE	CL0039	FALSE	0	0	0	1	0	1	0
NP_003866.1	S4	0.0161	3.6		NAD_synthase	FALSE	CL0039	FALSE	0	0	0	1	0	1	0
NP_003866.1	Rabaptin	0.0712	39		NAD_synthase	FALSE	CL0039	FALSE	0	0	0	1	0	1	0
NP_003866.1	Pro_CA	0.063	18		NAD_synthase	FALSE	CL0039	FALSE	0	0	0	1	0	1	0
NP_003866.1	Sigma54_activat	0.1843	34	CL0023	NAD_synthase	FALSE	CL0039	FALSE	0	0	0	1	0	1	0
NP_003866.1	tRNA_int_endo_N	0.0323	18		NAD_synthase	FALSE	CL0039	FALSE	0	0	0	1	0	1	0
NP_003866.1	EFP	0.4322	33	CL0021	NAD_synthase	FALSE	CL0039	FALSE	0	0	0	1	0	1	0
NP_003866.1	PTS_IIA	0.0378	43		NAD_synthase	FALSE	CL0039	FALSE	0	0	0	1	0	1	0
NP_003866.1	XPG_I	0.0373	22		NAD_synthase	FALSE	CL0039	FALSE	0	0	0	1	0	1	0
NP_003866.1	RNA_pol_Rpb2_4	0.4408	18		NAD_synthase	FALSE	CL0039	FALSE	0	0	0	1	0	1	0
NP_003866.1	UPF0086	0.0055	12		NAD_synthase	FALSE	CL0039	FALSE	0	0	0	1	0	1	0
NP_003866.1	PAH	0.074	29		NAD_synthase	FALSE	CL0039	FALSE	0	0	0	1	0	1	0
NP_003933.1	APH	0.0002	6.9	CL0016	APH	TRUE	CL0016	TRUE	1	0	0	0	0	0	0
NP_003933.1	RuvC	0.0294	6.9	CL0219	APH	FALSE	CL0016	FALSE	0	0	0	1	0	1	0
NP_003933.1	SapB_1	0.0528	16		APH	FALSE	CL0016	FALSE	0	0	0	1	0	1	0
NP_003933.1	MAP1_LC3	0.004	34	CL0072	APH	FALSE	CL0016	FALSE	0	0	0	1	0	1	0
NP_003933.1	zf-B_box	0.7344	45		APH	FALSE	CL0016	FALSE	0	0	0	1	0	1	0
NP_003933.1	PadR	0.6781	37	CL0123	APH	FALSE	CL0016	FALSE	0	0	0	1	0	1	0
NP_003933.1	ZipA_C	0.7285	6.7		APH	FALSE	CL0016	FALSE	0	0	0	1	0	1	0
NP_003933.1	Pex14_N	0.6588	43		APH	FALSE	CL0016	FALSE	0	0	0	1	0	1	0
NP_004026.2	Acyl-CoA_dh_M	2.60619e-07	0.32		Acyl-CoA_dh_M	TRUE		TRUE	1	0	0	0	0	0	0
NP_004061.3	CBS	6.61372e-16	0.41		CBS	TRUE		TRUE	1	0	0	0	0	0	0
NP_004153.2	GTP_EFTU	1.43199e-08	0.26	CL0017	GTP_EFTU	TRUE	CL0017	TRUE	1	0	0	0	0	0	0
NP_004153.2	Rubrerythrin	0.1829	49	CL0044	GTP_EFTU	FALSE	CL0017	FALSE	0	0	0	1	0	1	0
NP_004153.2	BRCA2	0.4049	44		GTP_EFTU	FALSE	CL0017	FALSE	0	0	0	1	0	1	0
NP_004153.2	DUF151	0.4049	44		GTP_EFTU	FALSE	CL0017	FALSE	0	0	0	1	0	1	0
NP_004231.1	HR1	8.15035e-05	4.9		HR1	TRUE		TRUE	1	0	0	0	0	0	0
NP_004395.1	MMR_HSR1	2.98131e-15	43	CL0017	MMR_HSR1	TRUE	CL0017	TRUE	1	0	0	0	0	0	0
NP_004395.1	ABC_tran	8.61963e-07	7.5	CL0023	MMR_HSR1	FALSE	CL0017	FALSE	0	0	1	0	1	0	0
NP_004395.1	PRK	0.0027	39		MMR_HSR1	FALSE	CL0017	FALSE	0	0	0	1	0	1	0
NP_004395.1	UcrQ	0.0026	37		MMR_HSR1	FALSE	CL0017	FALSE	0	0	0	1	0	1	0
NP_004395.1	zf-CCCH	0.299	23		MMR_HSR1	FALSE	CL0017	FALSE	0	0	0	1	0	1	0
NP_004395.1	Ribosomal_L12	0.0047	41		MMR_HSR1	FALSE	CL0017	FALSE	0	0	0	1	0	1	0
NP_004395.1	UPF0066	0.4127	10		MMR_HSR1	FALSE	CL0017	FALSE	0	0	0	1	0	1	0
NP_004402.1	WD40	0.000798353	3.6	CL0186	WD40	TRUE	CL0186	TRUE	1	0	0	0	0	0	0
NP_004444.2	DAO	1.78021e-12	50	CL0063	DAO	TRUE	CL0063	TRUE	1	0	0	0	0	0	0
NP_004444.2	Glyco_transf_28	0.0459	27	CL0113	DAO	FALSE	CL0063	FALSE	0	0	0	1	0	1	0
NP_004444.2	PRC	0.2397	38		DAO	FALSE	CL0063	FALSE	0	0	0	1	0	1	0
NP_004444.2	TRAM	0.3242	32		DAO	FALSE	CL0063	FALSE	0	0	0	1	0	1	0
NP_004444.2	SspB	0.0355	17		DAO	FALSE	CL0063	FALSE	0	0	0	1	0	1	0
NP_004444.2	XPG_I	0.0318	39		DAO	FALSE	CL0063	FALSE	0	0	0	1	0	1	0
NP_004444.2	IQ	0.059	22		DAO	FALSE	CL0063	FALSE	0	0	0	1	0	1	0
NP_004521.1	PG_binding_1	8.71165e-06	1.6	CL0244	PG_binding_1	TRUE	CL0244	TRUE	1	0	0	0	0	0	0
NP_004521.1	BRCA2	0.5321	47		PG_binding_1	FALSE	CL0244	FALSE	0	0	0	1	0	1	0
NP_004624.1	ig	1.68274e-42	0.0017	CL0011	ig	TRUE	CL0011	TRUE	1	0	0	0	0	0	0
NP_004637.1	ig	9.15547e-45	7.7e-08	CL0011	ig	TRUE	CL0011	TRUE	1	0	0	0	0	0	0
NP_004681.1	APH	0.0009	46	CL0016	APH	TRUE	CL0016	TRUE	1	0	0	0	0	0	0
NP_004681.1	Mago_nashi	4.16002e-08	1.9		APH	FALSE	CL0016	FALSE	0	0	1	0	1	0	0
NP_004681.1	TAFII28	0.0357	31	CL0012	APH	FALSE	CL0016	FALSE	0	0	0	1	0	1	0
NP_004681.1	Glutaredoxin2_C	0.3825	47		APH	FALSE	CL0016	FALSE	0	0	0	1	0	1	0
NP_004681.1	Asp_decarbox	0.0223	28		APH	FALSE	CL0016	FALSE	0	0	0	1	0	1	0
NP_004681.1	Ecotin	0.0648	49		APH	FALSE	CL0016	FALSE	0	0	0	1	0	1	0
NP_004681.1	IFN-gamma	0.1339	28	CL0053	APH	FALSE	CL0016	FALSE	0	0	0	1	0	1	0
NP_004681.1	Clat_adaptor_s	0.0452	9.8	CL0212	APH	FALSE	CL0016	FALSE	0	0	0	1	0	1	0
NP_004681.1	UVR	0.1408	49		APH	FALSE	CL0016	FALSE	0	0	0	1	0	1	0
NP_004762.2	PG_binding_1	5.80777e-06	15	CL0244	PG_binding_1	TRUE	CL0244	TRUE	1	0	0	0	0	0	0
NP_004905.2	GTP_EFTU	2.39675e-07	1.1	CL0017	GTP_EFTU	TRUE	CL0017	TRUE	1	0	0	0	0	0	0
NP_004905.2	MoCF_biosynth	7.66236e-09	26		GTP_EFTU	FALSE	CL0017	FALSE	0	0	1	0	1	0	0
NP_004905.2	AAA	0.0123	49	CL0023	GTP_EFTU	FALSE	CL0017	FALSE	0	0	0	1	0	1	0
NP_004905.2	Dak2	0.2016	49		GTP_EFTU	FALSE	CL0017	FALSE	0	0	0	1	0	1	0
NP_004905.2	DNA_pol3_chi	0.001	29		GTP_EFTU	FALSE	CL0017	FALSE	0	0	0	1	0	1	0
NP_004905.2	Rubrerythrin	0.1346	48	CL0044	GTP_EFTU	FALSE	CL0017	FALSE	0	0	0	1	0	1	0
NP_004985.2	PG_binding_1	4.35582e-06	45	CL0244	PG_binding_1	TRUE	CL0244	TRUE	1	0	0	0	0	0	0
NP_004986.1	PG_binding_1	3.35566e-06	0.26	CL0244	PG_binding_1	TRUE	CL0244	TRUE	1	0	0	0	0	0	0
NP_004993.1	Epimerase	3.40249e-32	0.38	CL0063	Epimerase	TRUE	CL0063	TRUE	1	0	0	0	0	0	0
NP_004993.1	IFN-gamma	0.0085	18	CL0053	Epimerase	FALSE	CL0063	FALSE	0	0	0	1	0	1	0
NP_004993.1	DnaJ_C	0.5032	40		Epimerase	FALSE	CL0063	FALSE	0	0	0	1	0	1	0
NP_005083.1	TNF	5.72728e-18	3.4	CL0100	TNF	TRUE	CL0100	TRUE	1	0	0	0	0	0	0
NP_005083.1	mRNA_cap_C	0.4339	34	CL0021	TNF	FALSE	CL0100	FALSE	0	0	0	1	0	1	0
NP_005083.1	Ribosomal_L23	0.0184	34		TNF	FALSE	CL0100	FALSE	0	0	0	1	0	1	0
NP_005202.2	ig	0.00289002	2.3	CL0011	ig	TRUE	CL0011	TRUE	0	1	0	0	0	0	0
NP_005267.2	F420_oxidored	3.35566e-06	2.2	CL0063	F420_oxidored	TRUE	CL0063	TRUE	1	0	0	0	0	0	0
NP_005267.2	MoaC	0.1246	33		F420_oxidored	FALSE	CL0063	FALSE	0	0	0	1	0	1	0
NP_005267.2	Pept_tRNA_hydro	0.0541	22		F420_oxidored	FALSE	CL0063	FALSE	0	0	0	1	0	1	0
NP_005267.2	La	0.0394	37		F420_oxidored	FALSE	CL0063	FALSE	0	0	0	1	0	1	0
NP_005267.2	RuvB_C	0.0675	41		F420_oxidored	FALSE	CL0063	FALSE	0	0	0	1	0	1	0
NP_005550.2	F5_F8_type_C	7.43084e-05	11	CL0202	F5_F8_type_C	TRUE	CL0202	TRUE	1	0	0	0	0	0	0
NP_005679.2	SMC_N	5.22561e-05	1.7	CL0023	SMC_N	TRUE	CL0023	TRUE	1	0	0	0	0	0	0
NP_005679.2	GTP_EFTU	0.0009	17	CL0017	SMC_N	FALSE	CL0023	FALSE	0	0	1	0	1	0	0
NP_005679.2	CoaE	6.39048e-08	46		SMC_N	FALSE	CL0023	FALSE	0	0	1	0	1	0	0
NP_005679.2	MobB	0.0005	14		SMC_N	FALSE	CL0023	FALSE	0	0	1	0	1	0	0
NP_005679.2	Creatinase_N	0.0949	29		SMC_N	FALSE	CL0023	FALSE	0	0	0	1	0	1	0
NP_005730.1	efhand	7.8615e-19	0.016	CL0220	efhand	TRUE	CL0220	TRUE	1	0	0	0	0	0	0
NP_005836.1	SMC_N	1.02063e-07	1.3	CL0023	SMC_N	TRUE	CL0023	TRUE	1	0	0	0	0	0	0
NP_005836.1	UreE_C	0.224	28		SMC_N	FALSE	CL0023	FALSE	0	0	0	1	0	1	0
NP_005836.1	MobB	0.0011	5.5		SMC_N	FALSE	CL0023	FALSE	0	0	0	1	0	1	0
NP_005836.1	PK_C	0.0012	5.8		SMC_N	FALSE	CL0023	FALSE	0	0	0	1	0	1	0
NP_005836.1	Dak2	0.1702	15		SMC_N	FALSE	CL0023	FALSE	0	0	0	1	0	1	0
NP_005836.1	Skp1_POZ	0.0024	41	CL0033	SMC_N	FALSE	CL0023	FALSE	0	0	0	1	0	1	0
NP_005836.1	eRF1_2	0.0359	40	CL0267	SMC_N	FALSE	CL0023	FALSE	0	0	0	1	0	1	0
NP_005836.1	GTP_EFTU_D2	0.0199	8.9		SMC_N	FALSE	CL0023	FALSE	0	0	0	1	0	1	0
NP_005836.1	WHEP-TRS	0.2387	31		SMC_N	FALSE	CL0023	FALSE	0	0	0	1	0	1	0
NP_005909.2	THF_DHG_CYH_C	1.80541e-09	0.57	CL0063	THF_DHG_CYH_C	TRUE	CL0063	TRUE	1	0	0	0	0	0	0
NP_005932.2	PG_binding_1	3.49861e-12	4.2	CL0244	PG_binding_1	TRUE	CL0244	TRUE	1	0	0	0	0	0	0
NP_006088.2	efhand	3.59439e-07	0.027	CL0220	efhand	TRUE	CL0220	TRUE	1	0	0	0	0	0	0
NP_006146.1	MMR_HSR1	4.44156e-13	43	CL0017	MMR_HSR1	TRUE	CL0017	TRUE	1	0	0	0	0	0	0
NP_006146.1	ABC_tran	1.09374e-05	7.5	CL0023	MMR_HSR1	FALSE	CL0017	FALSE	0	0	1	0	1	0	0
NP_006146.1	PRK	0.0025	39		MMR_HSR1	FALSE	CL0017	FALSE	0	0	0	1	0	1	0
NP_006146.1	UcrQ	0.0013	37		MMR_HSR1	FALSE	CL0017	FALSE	0	0	0	1	0	1	0
NP_006146.1	zf-CCCH	0.2491	23		MMR_HSR1	FALSE	CL0017	FALSE	0	0	0	1	0	1	0
NP_006146.1	Ribosomal_L12	0.0261	41		MMR_HSR1	FALSE	CL0017	FALSE	0	0	0	1	0	1	0
NP_006146.1	UPF0066	0.4785	10		MMR_HSR1	FALSE	CL0017	FALSE	0	0	0	1	0	1	0
NP_006198.1	ig	0.0058	3.6	CL0011	ig	TRUE	CL0011	TRUE	0	1	0	0	0	0	0
NP_006276.2	APH	0.0002	5.1	CL0016	APH	TRUE	CL0016	TRUE	1	0	0	0	0	0	0
NP_006276.2	ADK_lid	4.34433e-11	33		APH	FALSE	CL0016	FALSE	0	0	1	0	1	0	0
NP_006276.2	Methyltransf_3	0.129	47	CL0102	APH	FALSE	CL0016	FALSE	0	0	0	1	0	1	0
NP_006320.2	EGF	2.12018e-33	4.1e-06	CL0001	EGF	TRUE	CL0001	TRUE	1	0	0	0	0	0	0
NP_006401.3	Semialdhyde_dh	1.39564e-11	0.12	CL0063	Semialdhyde_dh	TRUE	CL0063	TRUE	1	0	0	0	0	0	0
NP_006401.3	NDK	0.0021	8.9		Semialdhyde_dh	FALSE	CL0063	FALSE	0	0	0	1	0	1	0
NP_006401.3	RCC1	0.1742	14		Semialdhyde_dh	FALSE	CL0063	FALSE	0	0	0	1	0	1	0
NP_006401.3	Conotoxin	0.7072	46		Semialdhyde_dh	FALSE	CL0063	FALSE	0	0	0	1	0	1	0
NP_006408.2	MMR_HSR1	9.90079e-05	5.3	CL0017	MMR_HSR1	TRUE	CL0017	TRUE	1	0	0	0	0	0	0
NP_006408.2	PTS-HPr	1.63801e-11	19		MMR_HSR1	FALSE	CL0017	FALSE	0	0	1	0	1	0	0
NP_006408.2	fn3	0.000341426	31	CL0159	MMR_HSR1	FALSE	CL0017	FALSE	0	0	1	0	1	0	0
NP_006408.2	MutS_III	0.0817	33		MMR_HSR1	FALSE	CL0017	FALSE	0	0	0	1	0	1	0
NP_006408.2	Sigma54_activat	0.0527	19	CL0023	MMR_HSR1	FALSE	CL0017	FALSE	0	0	0	1	0	1	0
NP_006431.2	DAO	3.22338e-05	26	CL0063	DAO	TRUE	CL0063	TRUE	1	0	0	0	0	0	0
NP_006431.2	Glyco_transf_28	0.0183	29	CL0113	DAO	FALSE	CL0063	FALSE	0	0	0	1	0	1	0
NP_006431.2	CMD	0.0046	13		DAO	FALSE	CL0063	FALSE	0	0	0	1	0	1	0
NP_006431.2	PAP2	0.4459	12		DAO	FALSE	CL0063	FALSE	0	0	0	1	0	1	0
NP_006431.2	DsrH	0.4008	18		DAO	FALSE	CL0063	FALSE	0	0	0	1	0	1	0
NP_006473.2	APH	6.39048e-08	6.2	CL0016	APH	TRUE	CL0016	TRUE	1	0	0	0	0	0	0
NP_006473.2	Ribosomal_S28e	1.64947e-05	34		APH	FALSE	CL0016	FALSE	0	0	1	0	1	0	0
NP_006473.2	Ribosomal_L9_N	0.000142916	29		APH	FALSE	CL0016	FALSE	0	0	1	0	1	0	0
NP_006473.2	Dehydratase_SU	0.0188	43		APH	FALSE	CL0016	FALSE	0	0	0	1	0	1	0
NP_006473.2	ENTH	0.0128	47	CL0009	APH	FALSE	CL0016	FALSE	0	0	0	1	0	1	0
NP_006473.2	CBM_1	0.0892	34		APH	FALSE	CL0016	FALSE	0	0	0	1	0	1	0
NP_006491.2	ig	1.85033e-46	2.7e-05	CL0011	ig	TRUE	CL0011	TRUE	1	0	0	0	0	0	0
NP_006517.1	zf-C2H2	1.89795e-18	2.6e-05		zf-C2H2	TRUE		TRUE	1	0	0	0	0	0	0
NP_006631.2	MMR_HSR1	8.15304e-07	0.31	CL0017	MMR_HSR1	TRUE	CL0017	TRUE	1	0	0	0	0	0	0
NP_006631.2	Pep_deformylase	7.66877e-10	30		MMR_HSR1	FALSE	CL0017	FALSE	0	0	1	0	1	0	0
NP_006631.2	PTS_IIB	3.85338e-05	14		MMR_HSR1	FALSE	CL0017	FALSE	0	0	1	0	1	0	0
NP_006631.2	Transposase_5	0.586	38		MMR_HSR1	FALSE	CL0017	FALSE	0	0	0	1	0	1	0
NP_006631.2	AIRC	0.1492	44		MMR_HSR1	FALSE	CL0017	FALSE	0	0	0	1	0	1	0
NP_006631.2	Fapy_DNA_glyco	0.0244	30		MMR_HSR1	FALSE	CL0017	FALSE	0	0	0	1	0	1	0
NP_006631.2	Aldolase	0.0961	39	CL0036	MMR_HSR1	FALSE	CL0017	FALSE	0	0	0	1	0	1	0
NP_006631.2	DUF84	0.3675	33	CL0269	MMR_HSR1	FALSE	CL0017	FALSE	0	0	0	1	0	1	0
NP_006631.2	Ribosomal_S11	0.0196	43	CL0267	MMR_HSR1	FALSE	CL0017	FALSE	0	0	0	1	0	1	0
NP_006631.2	BolA	0.0678	8.9		MMR_HSR1	FALSE	CL0017	FALSE	0	0	0	1	0	1	0
NP_006631.2	HLH	0.1458	15		MMR_HSR1	FALSE	CL0017	FALSE	0	0	0	1	0	1	0
NP_006631.2	Bet_v_I	0.0012	19	CL0209	MMR_HSR1	FALSE	CL0017	FALSE	0	0	0	1	0	1	0
NP_006631.2	Egg_lysin	0.0083	43		MMR_HSR1	FALSE	CL0017	FALSE	0	0	0	1	0	1	0
NP_006631.2	PSI_PsaJ	0.0773	15		MMR_HSR1	FALSE	CL0017	FALSE	0	0	0	1	0	1	0
NP_006660.3	ig	5.68141e-30	0.027	CL0011	ig	TRUE	CL0011	TRUE	1	0	0	0	0	0	0
NP_006681.1	PG_binding_1	5.80777e-06	1.5	CL0244	PG_binding_1	TRUE	CL0244	TRUE	1	0	0	0	0	0	0
NP_006781.1	ig	9.15547e-45	1.5e-05	CL0011	ig	TRUE	CL0011	TRUE	1	0	0	0	0	0	0
NP_006811.1	MMR_HSR1	1.98016e-05	5.4	CL0017	MMR_HSR1	TRUE	CL0017	TRUE	1	0	0	0	0	0	0
NP_006811.1	UPF0079	1.75069e-05	3	CL0023	MMR_HSR1	FALSE	CL0017	FALSE	0	0	1	0	1	0	0
NP_006811.1	Ribosomal_S15	0.029	32		MMR_HSR1	FALSE	CL0017	FALSE	0	0	0	1	0	1	0
NP_006811.1	Activin_recp	0.1111	22	CL0117	MMR_HSR1	FALSE	CL0017	FALSE	0	0	0	1	0	1	0
NP_006811.1	RNA_pol_A_CTD	0.0261	16		MMR_HSR1	FALSE	CL0017	FALSE	0	0	0	1	0	1	0
NP_006855.2	ig	1.53307e-21	0.0002	CL0011	ig	TRUE	CL0011	TRUE	1	0	0	0	0	0	0
NP_006859.2	GTP_EFTU	2.39675e-07	0.21	CL0017	GTP_EFTU	TRUE	CL0017	TRUE	1	0	0	0	0	0	0
NP_006859.2	ACBP	0.1569	42		GTP_EFTU	FALSE	CL0017	FALSE	0	0	0	1	0	1	0
NP_006859.2	zf-B_box	0.022	37		GTP_EFTU	FALSE	CL0017	FALSE	0	0	0	1	0	1	0
NP_006859.2	Ribosomal_S11	0.0771	38	CL0267	GTP_EFTU	FALSE	CL0017	FALSE	0	0	0	1	0	1	0
NP_006859.2	Rubrerythrin	0.0524	33	CL0044	GTP_EFTU	FALSE	CL0017	FALSE	0	0	0	1	0	1	0
NP_006859.2	HGTP_anticodon	0.001	9.4		GTP_EFTU	FALSE	CL0017	FALSE	0	0	0	1	0	1	0
NP_008821.1	ig	5.16076e-05	4.3	CL0011	ig	TRUE	CL0011	TRUE	1	0	0	0	0	0	0
NP_008824.2	PUA	4.77241e-09	0.95	CL0178	PUA	TRUE	CL0178	TRUE	1	0	0	0	0	0	0
NP_008836.2	ig	7.66533e-22	0.19	CL0011	ig	TRUE	CL0011	TRUE	1	0	0	0	0	0	0
NP_008954.2	RA	6.99497e-09	0.23	CL0072	RA	TRUE	CL0072	TRUE	1	0	0	0	0	0	0
NP_008954.2	BPL_C	0.0853	48	CL0206	RA	FALSE	CL0072	FALSE	0	0	0	1	0	1	0
NP_008983.2	NAD_binding_1	3.52154e-17	2	CL0091	NAD_binding_1	TRUE	CL0091	TRUE	1	0	0	0	0	0	0
NP_008983.2	GSHPx	0.1641	37	CL0172	NAD_binding_1	FALSE	CL0091	FALSE	0	0	0	1	0	1	0
NP_009004.2	cNMP_binding	2.08147e-17	0.29		cNMP_binding	TRUE		TRUE	1	0	0	0	0	0	0
NP_009041.2	CbiA	3.38439e-07	37		CbiA	TRUE		TRUE	1	0	0	0	0	0	0
NP_009060.2	zf-C2H2	2.15793e-05	0.021		zf-C2H2	TRUE		TRUE	1	0	0	0	0	0	0
NP_009082.1	zf-C2H2	5.01716e-17	3.6e-05		zf-C2H2	TRUE		TRUE	1	0	0	0	0	0	0
NP_009142.2	RA	7.28829e-11	0.94	CL0072	RA	TRUE	CL0072	TRUE	1	0	0	0	0	0	0
NP_009197.1	MMR_HSR1	1.98016e-05	26	CL0017	MMR_HSR1	TRUE	CL0017	TRUE	1	0	0	0	0	0	0
NP_009197.1	Asp_Glu_race	0.032	42		MMR_HSR1	FALSE	CL0017	FALSE	0	0	0	1	0	1	0
NP_009197.1	SH3BGR	0.0049	38	CL0172	MMR_HSR1	FALSE	CL0017	FALSE	0	0	0	1	0	1	0
NP_009197.1	AIRC	0.1422	40		MMR_HSR1	FALSE	CL0017	FALSE	0	0	0	1	0	1	0
NP_009197.1	RNA_pol_Rpb2_2	0.0028	28		MMR_HSR1	FALSE	CL0017	FALSE	0	0	0	1	0	1	0
NP_009197.1	RhoGEF	0.1461	21		MMR_HSR1	FALSE	CL0017	FALSE	0	0	0	1	0	1	0
NP_009197.1	dNK	0.9962	30		MMR_HSR1	FALSE	CL0017	FALSE	0	0	0	1	0	1	0
NP_009197.1	ArfGap	0.4506	45		MMR_HSR1	FALSE	CL0017	FALSE	0	0	0	1	0	1	0
NP_009197.1	MarR	0.0644	28	CL0123	MMR_HSR1	FALSE	CL0017	FALSE	0	0	0	1	0	1	0
NP_009197.1	DUF448	0.0191	33		MMR_HSR1	FALSE	CL0017	FALSE	0	0	0	1	0	1	0
NP_009197.1	Ribosomal_L5	0.0145	48		MMR_HSR1	FALSE	CL0017	FALSE	0	0	0	1	0	1	0
NP_009223.2	Acyl-CoA_dh_M	2.75266e-05	0.32		Acyl-CoA_dh_M	TRUE		TRUE	1	0	0	0	0	0	0
NP_036356.1	APH	0.0001	3.4	CL0016	APH	TRUE	CL0016	TRUE	1	0	0	0	0	0	0
NP_036357.1	CbiA	1.46942e-10	31		CbiA	TRUE		TRUE	1	0	0	0	0	0	0
NP_036357.1	Peptidase_M22	0.1248	33	CL0108	CbiA	FALSE		FALSE	0	0	0	1	0	1	0
NP_036357.1	GFO_IDH_MocA	0.0121	12	CL0063	CbiA	FALSE		FALSE	0	0	0	1	0	1	0
NP_036357.1	GATA	0.0076	26	CL0167	CbiA	FALSE		FALSE	0	0	0	1	0	1	0
NP_036416.1	PAS	2.43084e-05	5.6	CL0183	PAS	TRUE	CL0183	TRUE	1	0	0	0	0	0	0
NP_036426.3	RA	7.43788e-07	1.2	CL0072	RA	TRUE	CL0072	TRUE	1	0	0	0	0	0	0
NP_036426.3	MazG	0.4037	5.4	CL0231	RA	FALSE	CL0072	FALSE	0	0	0	1	0	1	0
NP_036474.1	Activin_recp	9.63346e-06	0.26	CL0117	Activin_recp	TRUE	CL0117	TRUE	1	0	0	0	0	0	0
NP_036474.1	TIL	0.0838	32		Activin_recp	FALSE	CL0117	FALSE	0	0	0	1	0	1	0
NP_036474.1	ET	0.1031	11		Activin_recp	FALSE	CL0117	FALSE	0	0	0	1	0	1	0
NP_036474.1	ANATO	0.9004	5.6		Activin_recp	FALSE	CL0117	FALSE	0	0	0	1	0	1	0
NP_036474.1	TB	0.0857	19		Activin_recp	FALSE	CL0117	FALSE	0	0	0	1	0	1	0
NP_036474.1	DNA_ligase_ZBD	0.535	0.54		Activin_recp	FALSE	CL0117	FALSE	0	0	0	1	0	1	0
NP_036474.1	Metallothionein	0.8818	13		Activin_recp	FALSE	CL0117	FALSE	0	0	0	1	0	1	0
NP_036474.1	UCR_hinge	0.0199	20		Activin_recp	FALSE	CL0117	FALSE	0	0	0	1	0	1	0
NP_036534.1	BAR	2.4683e-05	0.23	CL0145	BAR	TRUE	CL0145	TRUE	1	0	0	0	0	0	0
NP_036534.1	RecO	0.1246	17		BAR	FALSE	CL0145	FALSE	0	0	0	1	0	1	0
NP_036534.1	Syntaxin	0.1066	33		BAR	FALSE	CL0145	FALSE	0	0	0	1	0	1	0
NP_036534.1	GlnE	0.1592	34	CL0260	BAR	FALSE	CL0145	FALSE	0	0	0	1	0	1	0
NP_036534.1	Peptidase_M28	0.336	19	CL0035	BAR	FALSE	CL0145	FALSE	0	0	0	1	0	1	0
NP_036534.1	PG_binding_1	0.0806	15	CL0244	BAR	FALSE	CL0145	FALSE	0	0	0	1	0	1	0
NP_036534.1	I_LWEQ	0.8366	17		BAR	FALSE	CL0145	FALSE	0	0	0	1	0	1	0
NP_036534.1	Rubrerythrin	0.03	8.1	CL0044	BAR	FALSE	CL0145	FALSE	0	0	0	1	0	1	0
NP_036534.1	TarH	0.0291	43		BAR	FALSE	CL0145	FALSE	0	0	0	1	0	1	0
NP_036534.1	UPF0079	0.0575	14	CL0023	BAR	FALSE	CL0145	FALSE	0	0	0	1	0	1	0
NP_036534.1	DinI	0.4892	33		BAR	FALSE	CL0145	FALSE	0	0	0	1	0	1	0
NP_036548.1	HEAT	5.68572e-10	0.98	CL0019	HEAT	TRUE	CL0019	TRUE	1	0	0	0	0	0	0
NP_036585.1	WD40	5.04566e-21	9.5e-11	CL0186	WD40	TRUE	CL0186	TRUE	1	0	0	0	0	0	0
NP_036604.2	CS	2.93962e-06	29	CL0190	CS	TRUE	CL0190	TRUE	1	0	0	0	0	0	0
NP_037364.1	efhand	1.11245e-23	3e-07	CL0220	efhand	TRUE	CL0220	TRUE	1	0	0	0	0	0	0
NP_037387.2	F5_F8_type_C	7.21935e-12	0.5	CL0202	F5_F8_type_C	TRUE	CL0202	TRUE	1	0	0	0	0	0	0
NP_037387.2	GYF	0.1392	22		F5_F8_type_C	FALSE	CL0202	FALSE	0	0	0	1	0	1	0
NP_038475.2	EGF	0.000103692	0.13	CL0001	EGF	TRUE	CL0001	TRUE	1	0	0	0	0	0	0
NP_039249.1	NAD_binding_1	6.44502e-20	20	CL0091	NAD_binding_1	TRUE	CL0091	TRUE	1	0	0	0	0	0	0
NP_039249.1	Gag_MA	0.1255	29	CL0074	NAD_binding_1	FALSE	CL0091	FALSE	0	0	0	1	0	1	0
NP_039249.1	FG-GAP	0.2192	43	CL0186	NAD_binding_1	FALSE	CL0091	FALSE	0	0	0	1	0	1	0
NP_055115.1	Peptidase_S24	3.54157e-08	6.7		Peptidase_S24	TRUE		TRUE	1	0	0	0	0	0	0
NP_055115.1	NTP_transf_2	0.000300984	41	CL0260	Peptidase_S24	FALSE		FALSE	0	0	1	0	1	0	0
NP_055203.4	DEAD	4.0246e-15	0.32	CL0008	DEAD	TRUE	CL0008	TRUE	1	0	0	0	0	0	0
NP_055203.4	CPSase_L_D3	0.0996	31		DEAD	FALSE	CL0008	FALSE	0	0	0	1	0	1	0
NP_055203.4	Ricin_B_lectin	0.0545	4	CL0066	DEAD	FALSE	CL0008	FALSE	0	0	0	1	0	1	0
NP_055203.4	Ribosomal_S28e	0.021	47		DEAD	FALSE	CL0008	FALSE	0	0	0	1	0	1	0
NP_055203.4	Rib_5-P_isom_A	0.0633	48	CL0246	DEAD	FALSE	CL0008	FALSE	0	0	0	1	0	1	0
NP_055203.4	Translat_reg	0.0158	26		DEAD	FALSE	CL0008	FALSE	0	0	0	1	0	1	0
NP_055203.4	SKI	0.1313	34	CL0023	DEAD	FALSE	CL0008	FALSE	0	0	0	1	0	1	0
NP_055262.1	BAR	4.35582e-06	1.1	CL0145	BAR	TRUE	CL0145	TRUE	1	0	0	0	0	0	0
NP_055262.1	Bac_globin	0.0236	49	CL0090	BAR	FALSE	CL0145	FALSE	0	0	0	1	0	1	0
NP_055262.1	RIP	0.00297757	43		BAR	FALSE	CL0145	FALSE	0	0	0	1	0	1	0
NP_055262.1	Prefoldin	0.1979	50	CL0200	BAR	FALSE	CL0145	FALSE	0	0	0	1	0	1	0
NP_055262.1	MGS	0.0768	39		BAR	FALSE	CL0145	FALSE	0	0	0	1	0	1	0
NP_055262.1	Translin	0.2205	2		BAR	FALSE	CL0145	FALSE	0	0	0	1	0	1	0
NP_055262.1	PAS	0.3338	42	CL0183	BAR	FALSE	CL0145	FALSE	0	0	0	1	0	1	0
NP_055262.1	Rubrerythrin	0.1889	26	CL0044	BAR	FALSE	CL0145	FALSE	0	0	0	1	0	1	0
NP_055262.1	UPF0079	0.0127	29	CL0023	BAR	FALSE	CL0145	FALSE	0	0	0	1	0	1	0
NP_055262.1	DinI	0.3141	46		BAR	FALSE	CL0145	FALSE	0	0	0	1	0	1	0
NP_055262.1	YHS	0.042	33	CL0175	BAR	FALSE	CL0145	FALSE	0	0	0	1	0	1	0
NP_055387.2	APH	0.0006	22	CL0016	APH	TRUE	CL0016	TRUE	1	0	0	0	0	0	0
NP_055387.2	Ribosomal_L9_C	0.000113251	7.2		APH	FALSE	CL0016	FALSE	0	0	1	0	1	0	0
NP_055387.2	Mago_nashi	1.73817e-05	13		APH	FALSE	CL0016	FALSE	0	0	1	0	1	0	0
NP_055387.2	RelA_SpoT	0.4225	20	CL0260	APH	FALSE	CL0016	FALSE	0	0	0	1	0	1	0
NP_055387.2	Clat_adaptor_s	0.0636	31	CL0212	APH	FALSE	CL0016	FALSE	0	0	0	1	0	1	0
NP_055407.1	efhand	3.03682e-12	0.25	CL0220	efhand	TRUE	CL0220	TRUE	1	0	0	0	0	0	0
NP_055415.1	MMR_HSR1	2.64021e-05	1.1	CL0017	MMR_HSR1	TRUE	CL0017	TRUE	1	0	0	0	0	0	0
NP_055415.1	efhand	1.18708e-07	0.0065	CL0220	MMR_HSR1	FALSE	CL0017	FALSE	0	0	1	0	1	0	0
NP_055415.1	DUF89	3.45275e-05	44		MMR_HSR1	FALSE	CL0017	FALSE	0	0	1	0	1	0	0
NP_055415.1	MCR_beta_N	5.7663e-06	23		MMR_HSR1	FALSE	CL0017	FALSE	0	0	1	0	1	0	0
NP_055415.1	Homoserine_dh	2.81381e-05	20		MMR_HSR1	FALSE	CL0017	FALSE	0	0	1	0	1	0	0
NP_055415.1	DUF387	0.1848	15		MMR_HSR1	FALSE	CL0017	FALSE	0	0	0	1	0	1	0
NP_055415.1	CARD	0.9123	24	CL0041	MMR_HSR1	FALSE	CL0017	FALSE	0	0	0	1	0	1	0
NP_055415.1	GrpE	0.5074	5.4		MMR_HSR1	FALSE	CL0017	FALSE	0	0	0	1	0	1	0
NP_055415.1	CNTF	0.0298	35	CL0053	MMR_HSR1	FALSE	CL0017	FALSE	0	0	0	1	0	1	0
NP_055415.1	Syntaxin	0.0283	38		MMR_HSR1	FALSE	CL0017	FALSE	0	0	0	1	0	1	0
NP_055415.1	CbiX	0.7016	9.8	CL0043	MMR_HSR1	FALSE	CL0017	FALSE	0	0	0	1	0	1	0
NP_055415.1	HR1	0.0723	40		MMR_HSR1	FALSE	CL0017	FALSE	0	0	0	1	0	1	0
NP_055415.1	UPF0029	0.3711	13		MMR_HSR1	FALSE	CL0017	FALSE	0	0	0	1	0	1	0
NP_055415.1	NusG	0.0946	24		MMR_HSR1	FALSE	CL0017	FALSE	0	0	0	1	0	1	0
NP_055415.1	PAH	0.1928	16		MMR_HSR1	FALSE	CL0017	FALSE	0	0	0	1	0	1	0
NP_055415.1	Pro_dh	0.0333	27	CL0086	MMR_HSR1	FALSE	CL0017	FALSE	0	0	0	1	0	1	0
NP_055415.1	SKI	0.0137	50	CL0023	MMR_HSR1	FALSE	CL0017	FALSE	0	0	0	1	0	1	0
NP_055415.1	MscL	0.1455	40		MMR_HSR1	FALSE	CL0017	FALSE	0	0	0	1	0	1	0
NP_055415.1	RNA_pol_Rpb1_6	0.0363	24		MMR_HSR1	FALSE	CL0017	FALSE	0	0	0	1	0	1	0
NP_055415.1	HMGL-like	0.01	43	CL0152	MMR_HSR1	FALSE	CL0017	FALSE	0	0	0	1	0	1	0
NP_055415.1	Nitroreductase	0.0175	42		MMR_HSR1	FALSE	CL0017	FALSE	0	0	0	1	0	1	0
NP_055415.1	Epimerase	0.0177	11	CL0063	MMR_HSR1	FALSE	CL0017	FALSE	0	0	0	1	0	1	0
NP_055415.1	Asn_synthase	0.0705	16	CL0039	MMR_HSR1	FALSE	CL0017	FALSE	0	0	0	1	0	1	0
NP_055415.1	HIT	0.0966	25	CL0265	MMR_HSR1	FALSE	CL0017	FALSE	0	0	0	1	0	1	0
NP_055415.1	RNA_pol_Rpb4	0.0904	3.8		MMR_HSR1	FALSE	CL0017	FALSE	0	0	0	1	0	1	0
NP_055415.1	SWIB	0.0228	37		MMR_HSR1	FALSE	CL0017	FALSE	0	0	0	1	0	1	0
NP_055415.1	MC1	0.017	11		MMR_HSR1	FALSE	CL0017	FALSE	0	0	0	1	0	1	0
NP_055415.1	FliS	0.2573	35		MMR_HSR1	FALSE	CL0017	FALSE	0	0	0	1	0	1	0
NP_055415.1	Trigger_C	0.0408	36	CL0262	MMR_HSR1	FALSE	CL0017	FALSE	0	0	0	1	0	1	0
NP_055415.1	SRP54_N	0.1506	15		MMR_HSR1	FALSE	CL0017	FALSE	0	0	0	1	0	1	0
NP_055415.1	HLH	0.1033	34		MMR_HSR1	FALSE	CL0017	FALSE	0	0	0	1	0	1	0
NP_055415.1	RRF	0.0256	13		MMR_HSR1	FALSE	CL0017	FALSE	0	0	0	1	0	1	0
NP_055416.2	MMR_HSR1	1.98016e-05	5.6	CL0017	MMR_HSR1	TRUE	CL0017	TRUE	1	0	0	0	0	0	0
NP_055416.2	YbaK	2.0182e-05	40		MMR_HSR1	FALSE	CL0017	FALSE	0	0	1	0	1	0	0
NP_055416.2	MC1	2.91781e-06	4.4		MMR_HSR1	FALSE	CL0017	FALSE	0	0	1	0	1	0	0
NP_055416.2	Coprogen_oxidas	0.1243	10		MMR_HSR1	FALSE	CL0017	FALSE	0	0	0	1	0	1	0
NP_055416.2	Rep-A_N	0.1493	22	CL0021	MMR_HSR1	FALSE	CL0017	FALSE	0	0	0	1	0	1	0
NP_055416.2	RIO1	0.0033	8.6	CL0016	MMR_HSR1	FALSE	CL0017	FALSE	0	0	0	1	0	1	0
NP_055416.2	DUF167	0.1165	17	CL0178	MMR_HSR1	FALSE	CL0017	FALSE	0	0	0	1	0	1	0
NP_055416.2	GTF2I	0.0163	47		MMR_HSR1	FALSE	CL0017	FALSE	0	0	0	1	0	1	0
NP_055474.3	PGAM	1.24582e-10	2.6	CL0071	PGAM	TRUE	CL0071	TRUE	1	0	0	0	0	0	0
NP_055474.3	DUF72	0.0067	14		PGAM	FALSE	CL0071	FALSE	0	0	0	1	0	1	0
NP_055474.3	Peptidase_S41	0.1744	48	CL0127	PGAM	FALSE	CL0071	FALSE	0	0	0	1	0	1	0
NP_055474.3	DinI	0.0189	42		PGAM	FALSE	CL0071	FALSE	0	0	0	1	0	1	0
NP_055543.1	RA	2.97515e-07	0.37	CL0072	RA	TRUE	CL0072	TRUE	1	0	0	0	0	0	0
NP_055543.1	ig	0.0309	38	CL0011	RA	FALSE	CL0072	FALSE	0	0	0	1	0	1	0
NP_055563.1	RA	7.28829e-11	0.37	CL0072	RA	TRUE	CL0072	TRUE	1	0	0	0	0	0	0
NP_055563.1	Barstar	5.7939e-06	28		RA	FALSE	CL0072	FALSE	0	0	1	0	1	0	0
NP_055563.1	ABM	0.0314	18	CL0032	RA	FALSE	CL0072	FALSE	0	0	0	1	0	1	0
NP_055737.1	AAA	8.46659e-05	0.42	CL0023	AAA	TRUE	CL0023	TRUE	1	0	0	0	0	0	0
NP_055737.1	YjeF_N	0.1284	33		AAA	FALSE	CL0023	FALSE	0	0	0	1	0	1	0
NP_055737.1	HisKA	0.238	38	CL0025	AAA	FALSE	CL0023	FALSE	0	0	0	1	0	1	0
NP_055784.2	WD40	0.0614	0.044	CL0186	WD40	TRUE	CL0186	TRUE	0	1	0	0	0	0	0
NP_055790.1	APH	7.65182e-06	14	CL0016	APH	TRUE	CL0016	TRUE	1	0	0	0	0	0	0
NP_055790.1	Ribosomal_L22	0.000158368	45		APH	FALSE	CL0016	FALSE	0	0	1	0	1	0	0
NP_055790.1	XPA_C	0.1756	17		APH	FALSE	CL0016	FALSE	0	0	0	1	0	1	0
NP_055831.1	APH	6.39048e-08	7.4	CL0016	APH	TRUE	CL0016	TRUE	1	0	0	0	0	0	0
NP_055831.1	XPA_C	0.167	20		APH	FALSE	CL0016	FALSE	0	0	0	1	0	1	0
NP_055831.1	Glyco_transf_43	0.0282	35	CL0110	APH	FALSE	CL0016	FALSE	0	0	0	1	0	1	0
NP_055831.1	LysM	0.0346	31	CL0187	APH	FALSE	CL0016	FALSE	0	0	0	1	0	1	0
NP_055836.1	zf-C2H2	1.3293e-06	0.00046		zf-C2H2	TRUE		TRUE	1	0	0	0	0	0	0
NP_055861.3	AAA	0.000101599	4.4	CL0023	UvrD-helicase	FALSE	CL0008	FALSE	0	0	1	0	1	0	0
NP_055861.3	Viral_helicase1	2.43151e-06	0.77		UvrD-helicase	FALSE	CL0008	FALSE	0	0	1	0	1	0	0
NP_055861.3	IL8	2.35352e-12	26		UvrD-helicase	FALSE	CL0008	FALSE	0	0	1	0	1	0	0
NP_055861.3	eRF1_2	0.061	22	CL0267	UvrD-helicase	FALSE	CL0008	FALSE	0	0	0	1	0	1	0
NP_055861.3	DNA_topoisoIV	0.0212	40		UvrD-helicase	FALSE	CL0008	FALSE	0	0	0	1	0	1	0
NP_055861.3	ABC_tran	0.0099	9.6	CL0023	UvrD-helicase	FALSE	CL0008	FALSE	0	0	0	1	0	1	0
NP_055861.3	MobB	0.0027	43		UvrD-helicase	FALSE	CL0008	FALSE	0	0	0	1	0	1	0
NP_055861.3	Peptidase_C14	0.0834	4.4	CL0093	UvrD-helicase	FALSE	CL0008	FALSE	0	0	0	1	0	1	0
NP_055861.3	eIF-1a	0.1574	32	CL0021	UvrD-helicase	FALSE	CL0008	FALSE	0	0	0	1	0	1	0
NP_055861.3	Phosducin	0.0465	14	CL0172	UvrD-helicase	FALSE	CL0008	FALSE	0	0	0	1	0	1	0
NP_055861.3	tRNA-synt_1f	0.4213	41	CL0038	UvrD-helicase	FALSE	CL0008	FALSE	0	0	0	1	0	1	0
NP_055861.3	Rabaptin	0.45	24		UvrD-helicase	FALSE	CL0008	FALSE	0	0	0	1	0	1	0
NP_055861.3	RuvB_N	0.1076	40		UvrD-helicase	FALSE	CL0008	FALSE	0	0	0	1	0	1	0
NP_055861.3	TruB_N	0.3317	33		UvrD-helicase	FALSE	CL0008	FALSE	0	0	0	1	0	1	0
NP_055861.3	bZIP_Maf	0.395	46	CL0018	UvrD-helicase	FALSE	CL0008	FALSE	0	0	0	1	0	1	0
NP_055861.3	Myc-LZ	0.3048	14		UvrD-helicase	FALSE	CL0008	FALSE	0	0	0	1	0	1	0
NP_055861.3	PDGF	0.3529	50	CL0079	UvrD-helicase	FALSE	CL0008	FALSE	0	0	0	1	0	1	0
NP_055861.3	HTH_8	0.0613	47	CL0123	UvrD-helicase	FALSE	CL0008	FALSE	0	0	0	1	0	1	0
NP_055861.3	Ribosomal_L29	0.00213797	50		UvrD-helicase	FALSE	CL0008	FALSE	0	0	0	1	0	1	0
NP_055861.3	UVR	0.0876	35		UvrD-helicase	FALSE	CL0008	FALSE	0	0	0	1	0	1	0
NP_055861.3	zf-Sec23_Sec24	0.1501	29		UvrD-helicase	FALSE	CL0008	FALSE	0	0	0	1	0	1	0
NP_055861.3	PCI	0.6805	24		UvrD-helicase	FALSE	CL0008	FALSE	0	0	0	1	0	1	0
NP_055861.3	LIM	0.0063	45		UvrD-helicase	FALSE	CL0008	FALSE	0	0	0	1	0	1	0
NP_055861.3	Astacin	0.015	10	CL0126	UvrD-helicase	FALSE	CL0008	FALSE	0	0	0	1	0	1	0
NP_055861.3	Glycos_transf_1	0.1317	39	CL0113	UvrD-helicase	FALSE	CL0008	FALSE	0	0	0	1	0	1	0
NP_055861.3	NusB	0.1774	35		UvrD-helicase	FALSE	CL0008	FALSE	0	0	0	1	0	1	0
NP_055861.3	DUF836	0.0832	19	CL0172	UvrD-helicase	FALSE	CL0008	FALSE	0	0	0	1	0	1	0
NP_055861.3	Ribosomal_S12	0.1064	44	CL0021	UvrD-helicase	FALSE	CL0008	FALSE	0	0	0	1	0	1	0
NP_055861.3	Ribosomal_L20	0.6747	13		UvrD-helicase	FALSE	CL0008	FALSE	0	0	0	1	0	1	0
NP_055861.3	PUF	0.4421	15		UvrD-helicase	FALSE	CL0008	FALSE	0	0	0	1	0	1	0
NP_055998.1	APH	6.39048e-08	9.4	CL0016	APH	TRUE	CL0016	TRUE	1	0	0	0	0	0	0
NP_055998.1	PyrI_C	0.024	41		APH	FALSE	CL0016	FALSE	0	0	0	1	0	1	0
NP_055998.1	DHquinase_II	0.0448	33		APH	FALSE	CL0016	FALSE	0	0	0	1	0	1	0
NP_056031.2	PGAM	4.38341e-09	1.8	CL0071	PGAM	TRUE	CL0071	TRUE	1	0	0	0	0	0	0
NP_056031.2	PP1_inhibitor	0.0047	49		PGAM	FALSE	CL0071	FALSE	0	0	0	1	0	1	0
NP_056031.2	DinI	0.0682	8.2		PGAM	FALSE	CL0071	FALSE	0	0	0	1	0	1	0
NP_056074.1	ig	0.000323677	6.6	CL0011	ig	TRUE	CL0011	TRUE	1	0	0	0	0	0	0
NP_056276.1	zf-C2H2	1.5813e-20	1.9e-06		zf-C2H2	TRUE		TRUE	1	0	0	0	0	0	0
NP_056288.1	HEAT	0.0496	2.2	CL0019	HEAT	TRUE	CL0019	TRUE	0	1	0	0	0	0	0
NP_056296.1	zf-C2H2	4.95996e-05	0.77		zf-C2H2	TRUE		TRUE	1	0	0	0	0	0	0
NP_057168.1	GTP_EFTU	7.58665e-13	1.4	CL0017	GTP_EFTU	TRUE	CL0017	TRUE	1	0	0	0	0	0	0
NP_057168.1	BSD	0.9546	44		GTP_EFTU	FALSE	CL0017	FALSE	0	0	0	1	0	1	0
NP_057168.1	zf-Sec23_Sec24	0.1571	36		GTP_EFTU	FALSE	CL0017	FALSE	0	0	0	1	0	1	0
NP_057168.1	RecU	0.0016	40		GTP_EFTU	FALSE	CL0017	FALSE	0	0	0	1	0	1	0
NP_057185.1	PUA	7.03349e-07	0.96	CL0178	PUA	TRUE	CL0178	TRUE	1	0	0	0	0	0	0
NP_057210.2	F5_F8_type_C	7.21935e-12	14	CL0202	F5_F8_type_C	TRUE	CL0202	TRUE	1	0	0	0	0	0	0
NP_057239.4	PG_binding_1	1.74931e-12	0.25	CL0244	PG_binding_1	TRUE	CL0244	TRUE	1	0	0	0	0	0	0
NP_057365.3	APH	0.0001	1	CL0016	APH	TRUE	CL0016	TRUE	1	0	0	0	0	0	0
NP_057365.3	MurB_C	2.16753e-05	17		APH	FALSE	CL0016	FALSE	0	0	1	0	1	0	0
NP_057365.3	Asp_decarbox	0.2438	25		APH	FALSE	CL0016	FALSE	0	0	0	1	0	1	0
NP_057365.3	PadR	0.6047	35	CL0123	APH	FALSE	CL0016	FALSE	0	0	0	1	0	1	0
NP_057365.3	Clathrin_propel	0.2393	31		APH	FALSE	CL0016	FALSE	0	0	0	1	0	1	0
NP_057365.3	CobU	0.0046	32		APH	FALSE	CL0016	FALSE	0	0	0	1	0	1	0
NP_057365.3	Ribosomal_L3	0.0054	8.8		APH	FALSE	CL0016	FALSE	0	0	0	1	0	1	0
NP_057479.2	CS	3.82591e-06	0.62	CL0190	CS	TRUE	CL0190	TRUE	1	0	0	0	0	0	0
NP_057626.2	APH	0.0002	4	CL0016	APH	TRUE	CL0016	TRUE	1	0	0	0	0	0	0
NP_057626.2	Peptidase_M16_C	0.000134502	27	CL0094	APH	FALSE	CL0016	FALSE	0	0	1	0	1	0	0
NP_057626.2	GARS_C	6.79196e-06	48		APH	FALSE	CL0016	FALSE	0	0	1	0	1	0	0
NP_057626.2	RGS	0.004	16	CL0272	APH	FALSE	CL0016	FALSE	0	0	0	1	0	1	0
NP_057626.2	AIG1	0.1871	20	CL0017	APH	FALSE	CL0016	FALSE	0	0	0	1	0	1	0
NP_057626.2	Arg_repressor_C	0.064	25		APH	FALSE	CL0016	FALSE	0	0	0	1	0	1	0
NP_057626.2	Bgal_small_N	0.3299	29	CL0103	APH	FALSE	CL0016	FALSE	0	0	0	1	0	1	0
NP_057626.2	NTF2	0.1023	49	CL0051	APH	FALSE	CL0016	FALSE	0	0	0	1	0	1	0
NP_057627.2	ig	2.2996e-21	0.00016	CL0011	ig	TRUE	CL0011	TRUE	1	0	0	0	0	0	0
NP_057631.1	efhand	1.82209e-12	0.033	CL0220	efhand	TRUE	CL0220	TRUE	1	0	0	0	0	0	0
NP_060034.9	EGF	0.00399212	1.3	CL0001	EGF	TRUE	CL0001	TRUE	0	1	0	0	0	0	0
NP_060034.9	Antistasin	0.5341	9.4		EGF	FALSE	CL0001	FALSE	0	0	0	1	0	1	0
NP_060034.9	Metallothio_Pro	0.4144	11		EGF	FALSE	CL0001	FALSE	0	0	0	1	0	1	0
NP_060093.3	cNMP_binding	1.04147e-21	0.65		cNMP_binding	TRUE		TRUE	1	0	0	0	0	0	0
NP_060107.3	zf-C2H2	0.0257	3.8e-05		zf-C2H2	TRUE		TRUE	0	1	0	0	0	0	0
NP_060130.2	GATA	3.13087e-05	0.15	CL0167	GATA	TRUE	CL0167	TRUE	1	0	0	0	0	0	0
NP_060130.2	DNA_RNApol_7kD	0.0932	17		GATA	FALSE	CL0167	FALSE	0	0	0	1	0	1	0
NP_060130.2	zf-C3HC4	0.1175	6.3	CL0229	GATA	FALSE	CL0167	FALSE	0	0	0	1	0	1	0
NP_060220.2	DAO	5.27049e-06	7.6	CL0063	DAO	TRUE	CL0063	TRUE	1	0	0	0	0	0	0
NP_060220.2	Ecotin	0.3056	41		DAO	FALSE	CL0063	FALSE	0	0	0	1	0	1	0
NP_060220.2	GP41	0.3246	32		DAO	FALSE	CL0063	FALSE	0	0	0	1	0	1	0
NP_060220.2	SWIB	0.0306	6.6		DAO	FALSE	CL0063	FALSE	0	0	0	1	0	1	0
NP_060220.2	Xlink	0.0107	36	CL0056	DAO	FALSE	CL0063	FALSE	0	0	0	1	0	1	0
NP_060404.3	WD40	0.000297893	2.8	CL0186	WD40	TRUE	CL0186	TRUE	1	0	0	0	0	0	0
NP_060651.2	zf-C2H2	3.54287e-06	0.0013		zf-C2H2	TRUE		TRUE	1	0	0	0	0	0	0
NP_060667.2	zf-C2H2	1.07201e-07	1.7e-05		zf-C2H2	TRUE		TRUE	1	0	0	0	0	0	0
NP_060710.2	ig	5.16076e-05	2.7e-09	CL0011	ig	TRUE	CL0011	TRUE	1	0	0	0	0	0	0
NP_060777.3	MMR_HSR1	5.94048e-05	2.2	CL0017	MMR_HSR1	TRUE	CL0017	TRUE	1	0	0	0	0	0	0
NP_060777.3	Colicin_Pyocin	0.000349828	18		MMR_HSR1	FALSE	CL0017	FALSE	0	0	1	0	1	0	0
NP_060777.3	KIX	0.5182	36		MMR_HSR1	FALSE	CL0017	FALSE	0	0	0	1	0	1	0
NP_060777.3	SRF-TF	0.2014	20		MMR_HSR1	FALSE	CL0017	FALSE	0	0	0	1	0	1	0
NP_060777.3	DNA_ligase_ZBD	0.2644	24		MMR_HSR1	FALSE	CL0017	FALSE	0	0	0	1	0	1	0
NP_060777.3	FAD_binding_5	0.0684	29	CL0077	MMR_HSR1	FALSE	CL0017	FALSE	0	0	0	1	0	1	0
NP_060777.3	NSF	0.8911	45	CL0020	MMR_HSR1	FALSE	CL0017	FALSE	0	0	0	1	0	1	0
NP_060777.3	efhand	0.00470344	0.057	CL0220	MMR_HSR1	FALSE	CL0017	FALSE	0	0	0	1	0	1	0
NP_060777.3	Arg_repressor	0.172	10	CL0123	MMR_HSR1	FALSE	CL0017	FALSE	0	0	0	1	0	1	0
NP_060784.3	UQ_con	7.87237e-33	1.6	CL0208	UQ_con	TRUE	CL0208	TRUE	1	0	0	0	0	0	0
NP_060784.3	Nepo_coat_N	0.2707	31		UQ_con	FALSE	CL0208	FALSE	0	0	0	1	0	1	0
NP_060833.1	DAO	7.70649e-11	48	CL0063	DAO	TRUE	CL0063	TRUE	1	0	0	0	0	0	0
NP_060833.1	Apocytochr_F_C	0.000204616	39		DAO	FALSE	CL0063	FALSE	0	0	1	0	1	0	0
NP_060833.1	ERF	0.0191	26		DAO	FALSE	CL0063	FALSE	0	0	0	1	0	1	0
NP_060833.1	TP6A_N	0.5035	49		DAO	FALSE	CL0063	FALSE	0	0	0	1	0	1	0
NP_060833.1	CBM_3	0.0298	32	CL0203	DAO	FALSE	CL0063	FALSE	0	0	0	1	0	1	0
NP_060833.1	Fz	0.8579	28		DAO	FALSE	CL0063	FALSE	0	0	0	1	0	1	0
NP_060833.1	Viral_helicase1	0.0111	21		DAO	FALSE	CL0063	FALSE	0	0	0	1	0	1	0
NP_060833.1	MBD	0.0416	47	CL0081	DAO	FALSE	CL0063	FALSE	0	0	0	1	0	1	0
NP_060918.2	Adaptin_N	1.45891e-06	0.15	CL0019	Adaptin_N	TRUE	CL0019	TRUE	1	0	0	0	0	0	0
NP_060918.2	CAS_CSE1	1.45891e-06	27		Adaptin_N	FALSE	CL0019	FALSE	0	0	1	0	1	0	0
NP_060918.2	Glyco_hydro_17	2.78206e-08	43	CL0058	Adaptin_N	FALSE	CL0019	FALSE	0	0	1	0	1	0	0
NP_060918.2	NusB	9.39262e-05	11		Adaptin_N	FALSE	CL0019	FALSE	0	0	1	0	1	0	0
NP_060918.2	CRAL_TRIO	6.91955e-05	40		Adaptin_N	FALSE	CL0019	FALSE	0	0	1	0	1	0	0
NP_060918.2	HTH_5	0.1247	20	CL0123	Adaptin_N	FALSE	CL0019	FALSE	0	0	0	1	0	1	0
NP_060918.2	MH1	0.1712	27	CL0263	Adaptin_N	FALSE	CL0019	FALSE	0	0	0	1	0	1	0
NP_060918.2	CitF	0.1212	36		Adaptin_N	FALSE	CL0019	FALSE	0	0	0	1	0	1	0
NP_060918.2	VHL	0.0849	1.6		Adaptin_N	FALSE	CL0019	FALSE	0	0	0	1	0	1	0
NP_060918.2	HMGL-like	0.0117	47	CL0152	Adaptin_N	FALSE	CL0019	FALSE	0	0	0	1	0	1	0
NP_060918.2	DUF89	0.0206	38		Adaptin_N	FALSE	CL0019	FALSE	0	0	0	1	0	1	0
NP_060918.2	PolyA_pol	0.0357	28		Adaptin_N	FALSE	CL0019	FALSE	0	0	0	1	0	1	0
NP_060918.2	FliS	0.054	32		Adaptin_N	FALSE	CL0019	FALSE	0	0	0	1	0	1	0
NP_060918.2	UPF0081	0.0197	7.7		Adaptin_N	FALSE	CL0019	FALSE	0	0	0	1	0	1	0
NP_060918.2	GSPII_E	0.0616	15	CL0023	Adaptin_N	FALSE	CL0019	FALSE	0	0	0	1	0	1	0
NP_060918.2	RhoGEF	0.0064	46		Adaptin_N	FALSE	CL0019	FALSE	0	0	0	1	0	1	0
NP_060918.2	ENTH	0.3317	34	CL0009	Adaptin_N	FALSE	CL0019	FALSE	0	0	0	1	0	1	0
NP_060918.2	PTA_PTB	0.0178	43	CL0270	Adaptin_N	FALSE	CL0019	FALSE	0	0	0	1	0	1	0
NP_060918.2	Trigger_C	0.0089	3.6	CL0262	Adaptin_N	FALSE	CL0019	FALSE	0	0	0	1	0	1	0
NP_060918.2	NIR_SIR	0.365	11		Adaptin_N	FALSE	CL0019	FALSE	0	0	0	1	0	1	0
NP_060918.2	Methyltransf_3	0.489	18	CL0102	Adaptin_N	FALSE	CL0019	FALSE	0	0	0	1	0	1	0
NP_060918.2	MutS_III	0.0341	39		Adaptin_N	FALSE	CL0019	FALSE	0	0	0	1	0	1	0
NP_060918.2	ParBc	0.0475	49	CL0248	Adaptin_N	FALSE	CL0019	FALSE	0	0	0	1	0	1	0
NP_060918.2	GATase	0.0064	28	CL0014	Adaptin_N	FALSE	CL0019	FALSE	0	0	0	1	0	1	0
NP_060918.2	GCV_T	0.0601	42		Adaptin_N	FALSE	CL0019	FALSE	0	0	0	1	0	1	0
NP_060918.2	RB_B	0.0328	34	CL0065	Adaptin_N	FALSE	CL0019	FALSE	0	0	0	1	0	1	0
NP_060918.2	Trp_repressor	0.204	3.3	CL0123	Adaptin_N	FALSE	CL0019	FALSE	0	0	0	1	0	1	0
NP_060918.2	Ham1p_like	0.1534	21		Adaptin_N	FALSE	CL0019	FALSE	0	0	0	1	0	1	0
NP_060918.2	GGDEF	0.5148	48	CL0276	Adaptin_N	FALSE	CL0019	FALSE	0	0	0	1	0	1	0
NP_060918.2	Rrf2	0.0144	48	CL0123	Adaptin_N	FALSE	CL0019	FALSE	0	0	0	1	0	1	0
NP_060918.2	SAC3_GANP	0.1363	19		Adaptin_N	FALSE	CL0019	FALSE	0	0	0	1	0	1	0
NP_060918.2	Colicin	0.0128	38		Adaptin_N	FALSE	CL0019	FALSE	0	0	0	1	0	1	0
NP_060918.2	DHDPS	0.0312	36	CL0036	Adaptin_N	FALSE	CL0019	FALSE	0	0	0	1	0	1	0
NP_060918.2	RhoGAP	0.0974	42		Adaptin_N	FALSE	CL0019	FALSE	0	0	0	1	0	1	0
NP_060918.2	OKR_DC_1_C	0.058	48		Adaptin_N	FALSE	CL0019	FALSE	0	0	0	1	0	1	0
NP_060918.2	Sec23_helical	0.0327	38		Adaptin_N	FALSE	CL0019	FALSE	0	0	0	1	0	1	0
NP_060918.2	LamB_YcsF	0.013	46		Adaptin_N	FALSE	CL0019	FALSE	0	0	0	1	0	1	0
NP_060918.2	Pantoate_transf	0.0176	18		Adaptin_N	FALSE	CL0019	FALSE	0	0	0	1	0	1	0
NP_060918.2	AlkA_N	0.0598	17		Adaptin_N	FALSE	CL0019	FALSE	0	0	0	1	0	1	0
NP_060918.2	DSPc	0.0949	18	CL0031	Adaptin_N	FALSE	CL0019	FALSE	0	0	0	1	0	1	0
NP_060918.2	HA2	0.0521	18		Adaptin_N	FALSE	CL0019	FALSE	0	0	0	1	0	1	0
NP_060918.2	VPS9	0.2301	46		Adaptin_N	FALSE	CL0019	FALSE	0	0	0	1	0	1	0
NP_060918.2	Phe_tRNA-synt_N	0.0528	24		Adaptin_N	FALSE	CL0019	FALSE	0	0	0	1	0	1	0
NP_062548.1	ig	0.000103215	1.1	CL0011	ig	TRUE	CL0011	TRUE	1	0	0	0	0	0	0
NP_062550.2	ig	3.95216e-08	9e-07	CL0011	ig	TRUE	CL0011	TRUE	1	0	0	0	0	0	0
NP_064454.1	Activin_recp	7.22509e-06	2.2	CL0117	Activin_recp	TRUE	CL0117	TRUE	1	0	0	0	0	0	0
NP_064454.1	zf-C4	0.0099	3.4		Activin_recp	FALSE	CL0117	FALSE	0	0	0	1	0	1	0
NP_064454.1	PSI	0.0917	3.5		Activin_recp	FALSE	CL0117	FALSE	0	0	0	1	0	1	0
NP_064454.1	Chitin_bind_1	0.0429	41		Activin_recp	FALSE	CL0117	FALSE	0	0	0	1	0	1	0
NP_064454.1	Antistasin	0.1247	36		Activin_recp	FALSE	CL0117	FALSE	0	0	0	1	0	1	0
NP_064492.1	zf-C4	0.0176	8.9		Activin_recp	FALSE	CL0117	FALSE	0	0	0	1	0	1	0
NP_064492.1	PSI	0.0544	3.5		Activin_recp	FALSE	CL0117	FALSE	0	0	0	1	0	1	0
NP_064492.1	Chitin_bind_1	0.038	41		Activin_recp	FALSE	CL0117	FALSE	0	0	0	1	0	1	0
NP_064492.1	Antistasin	0.0691	36		Activin_recp	FALSE	CL0117	FALSE	0	0	0	1	0	1	0
NP_064493.1	Activin_recp	7.22509e-06	2.8	CL0117	Activin_recp	TRUE	CL0117	TRUE	1	0	0	0	0	0	0
NP_064493.1	zf-C4	0.0146	8.9		Activin_recp	FALSE	CL0117	FALSE	0	0	0	1	0	1	0
NP_064493.1	PSI	0.0771	3.5		Activin_recp	FALSE	CL0117	FALSE	0	0	0	1	0	1	0
NP_064493.1	Chitin_bind_1	0.0482	41		Activin_recp	FALSE	CL0117	FALSE	0	0	0	1	0	1	0
NP_064493.1	Antistasin	0.107	36		Activin_recp	FALSE	CL0117	FALSE	0	0	0	1	0	1	0
NP_064494.1	Activin_recp	0.0587	2.2	CL0117	Activin_recp	TRUE	CL0117	TRUE	0	1	0	0	0	0	0
NP_064494.1	zf-C4	0.0144	3.4		Activin_recp	FALSE	CL0117	FALSE	0	0	0	1	0	1	0
NP_064494.1	PSI	0.0509	3.5		Activin_recp	FALSE	CL0117	FALSE	0	0	0	1	0	1	0
NP_064494.1	Chitin_bind_1	0.0634	41		Activin_recp	FALSE	CL0117	FALSE	0	0	0	1	0	1	0
NP_064494.1	Antistasin	0.0819	36		Activin_recp	FALSE	CL0117	FALSE	0	0	0	1	0	1	0
NP_064495.1	Activin_recp	4.81673e-06	17	CL0117	Activin_recp	TRUE	CL0117	TRUE	1	0	0	0	0	0	0
NP_064495.1	Antistasin	0.0395	36		Activin_recp	FALSE	CL0117	FALSE	0	0	0	1	0	1	0
NP_064495.1	zf-C4	0.00131553	37		Activin_recp	FALSE	CL0117	FALSE	0	0	0	1	0	1	0
NP_064495.1	PSI	0.0639	3.5		Activin_recp	FALSE	CL0117	FALSE	0	0	0	1	0	1	0
NP_064495.1	Chitin_bind_1	0.0288	41		Activin_recp	FALSE	CL0117	FALSE	0	0	0	1	0	1	0
NP_064496.1	Activin_recp	0.2188	2.8	CL0117	Activin_recp	TRUE	CL0117	TRUE	0	1	0	0	0	0	0
NP_064496.1	zf-C4	0.0151	8.9		Activin_recp	FALSE	CL0117	FALSE	0	0	0	1	0	1	0
NP_064496.1	PSI	0.1067	3.5		Activin_recp	FALSE	CL0117	FALSE	0	0	0	1	0	1	0
NP_064496.1	Chitin_bind_1	0.0421	41		Activin_recp	FALSE	CL0117	FALSE	0	0	0	1	0	1	0
NP_064496.1	Antistasin	0.0583	36		Activin_recp	FALSE	CL0117	FALSE	0	0	0	1	0	1	0
NP_064510.1	ig	4.47429e-07	1.1	CL0011	ig	TRUE	CL0011	TRUE	1	0	0	0	0	0	0
NP_064569.3	cNMP_binding	0.000109941	2		cNMP_binding	TRUE		TRUE	1	0	0	0	0	0	0
NP_064580.2	Epimerase	3.20462e-05	0.24	CL0063	Epimerase	TRUE	CL0063	TRUE	1	0	0	0	0	0	0
NP_064580.2	DHQ_synthase	0.0065	39	CL0224	Epimerase	FALSE	CL0063	FALSE	0	0	0	1	0	1	0
NP_064580.2	Dak2	0.0092	27		Epimerase	FALSE	CL0063	FALSE	0	0	0	1	0	1	0
NP_064580.2	LamB_YcsF	0.023	42		Epimerase	FALSE	CL0063	FALSE	0	0	0	1	0	1	0
NP_064599.2	PARP	6.60053e-06	5.7	CL0084	PARP	TRUE	CL0084	TRUE	1	0	0	0	0	0	0
NP_064599.2	Cu_amine_oxidN2	0.0124	33	CL0047	PARP	FALSE	CL0084	FALSE	0	0	0	1	0	1	0
NP_064599.2	Fork_head	0.1353	11		PARP	FALSE	CL0084	FALSE	0	0	0	1	0	1	0
NP_065201.1	RGS	8.85246e-06	0.34	CL0272	RGS	TRUE	CL0272	TRUE	1	0	0	0	0	0	0
NP_065201.1	PUF	0.2331	44		RGS	FALSE	CL0272	FALSE	0	0	0	1	0	1	0
NP_065201.1	TGS	0.1631	46	CL0072	RGS	FALSE	CL0272	FALSE	0	0	0	1	0	1	0
NP_065832.1	zf-C2H2	7.52575e-17	4.3e-05		zf-C2H2	TRUE		TRUE	1	0	0	0	0	0	0
NP_065842.1	APH	0.0001	4	CL0016	APH	TRUE	CL0016	TRUE	1	0	0	0	0	0	0
NP_065842.1	MurB_C	3.13087e-05	6		APH	FALSE	CL0016	FALSE	0	0	1	0	1	0	0
NP_065842.1	EIIA-man	0.071	48	CL0245	APH	FALSE	CL0016	FALSE	0	0	0	1	0	1	0
NP_065842.1	Asp_decarbox	0.327	30		APH	FALSE	CL0016	FALSE	0	0	0	1	0	1	0
NP_066296.2	ig	5.52864e-25	0.44	CL0011	ig	TRUE	CL0011	TRUE	1	0	0	0	0	0	0
NP_066299.2	efhand	1.79574e-71	7.9e-05	CL0220	efhand	TRUE	CL0220	TRUE	1	0	0	0	0	0	0
NP_066923.3	Beta_elim_lyase	6.25185e-12	30	CL0061	Beta_elim_lyase	TRUE	CL0061	TRUE	1	0	0	0	0	0	0
NP_066923.3	Aldolase_II	4.07116e-05	28		Beta_elim_lyase	FALSE	CL0061	FALSE	0	0	1	0	1	0	0
NP_066923.3	RuvB_C	0.000199894	30		Beta_elim_lyase	FALSE	CL0061	FALSE	0	0	1	0	1	0	0
NP_066923.3	NtA	2.91781e-06	42		Beta_elim_lyase	FALSE	CL0061	FALSE	0	0	1	0	1	0	0
NP_066923.3	RPH3A_effector	0.0771	37		Beta_elim_lyase	FALSE	CL0061	FALSE	0	0	0	1	0	1	0
NP_066923.3	3HCDH_N	0.0391	25	CL0063	Beta_elim_lyase	FALSE	CL0061	FALSE	0	0	0	1	0	1	0
NP_066923.3	RTC	0.3005	23		Beta_elim_lyase	FALSE	CL0061	FALSE	0	0	0	1	0	1	0
NP_066923.3	BcrAD_BadFG	0.0415	45	CL0108	Beta_elim_lyase	FALSE	CL0061	FALSE	0	0	0	1	0	1	0
NP_066923.3	DUF77	0.0574	47		Beta_elim_lyase	FALSE	CL0061	FALSE	0	0	0	1	0	1	0
NP_066923.3	PARP_reg	0.1509	33		Beta_elim_lyase	FALSE	CL0061	FALSE	0	0	0	1	0	1	0
NP_066923.3	Ribosomal_L24e	0.0441	20	CL0175	Beta_elim_lyase	FALSE	CL0061	FALSE	0	0	0	1	0	1	0
NP_066923.3	MC1	0.243	26		Beta_elim_lyase	FALSE	CL0061	FALSE	0	0	0	1	0	1	0
NP_066923.3	GlnE	0.0532	43	CL0260	Beta_elim_lyase	FALSE	CL0061	FALSE	0	0	0	1	0	1	0
NP_066923.3	PBP_GOBP	0.127	34		Beta_elim_lyase	FALSE	CL0061	FALSE	0	0	0	1	0	1	0
NP_066923.3	MH1	0.0806	16	CL0263	Beta_elim_lyase	FALSE	CL0061	FALSE	0	0	0	1	0	1	0
NP_066923.3	DNA_ligase_A_N	0.1414	49		Beta_elim_lyase	FALSE	CL0061	FALSE	0	0	0	1	0	1	0
NP_066923.3	F-box	0.1383	44	CL0271	Beta_elim_lyase	FALSE	CL0061	FALSE	0	0	0	1	0	1	0
NP_066923.3	Clp_N	0.1381	13		Beta_elim_lyase	FALSE	CL0061	FALSE	0	0	0	1	0	1	0
NP_067042.1	ig	6.11727e-53	1.1e-07	CL0011	ig	TRUE	CL0011	TRUE	1	0	0	0	0	0	0
NP_067044.2	Activin_recp	3.22543e-07	0.37	CL0117	Activin_recp	TRUE	CL0117	TRUE	1	0	0	0	0	0	0
NP_067044.2	PHD	0.9876	11		Activin_recp	FALSE	CL0117	FALSE	0	0	0	1	0	1	0
NP_067046.1	efhand	0.000323995	0.00059	CL0220	efhand	TRUE	CL0220	TRUE	1	0	0	0	0	0	0
NP_067073.1	ig	5.68624e-39	2.3e-05	CL0011	ig	TRUE	CL0011	TRUE	1	0	0	0	0	0	0
NP_068813.1	SEA	6.80823e-06	3.7		SEA	TRUE		TRUE	1	0	0	0	0	0	0
NP_068834.2	zf-C2H2	1.71522e-07	4.6e-05		zf-C2H2	TRUE		TRUE	1	0	0	0	0	0	0
NP_071397.2	SET	4.58819e-10	0.22		SET	TRUE		TRUE	1	0	0	0	0	0	0
NP_071405.2	PG_binding_1	5.80777e-06	0.45	CL0244	PG_binding_1	TRUE	CL0244	TRUE	1	0	0	0	0	0	0
NP_071418.2	cNMP_binding	6.40605e-07	1.9		cNMP_binding	TRUE		TRUE	1	0	0	0	0	0	0
NP_071445.1	CARD	1.20361e-09	0.43	CL0041	CARD	TRUE	CL0041	TRUE	1	0	0	0	0	0	0
NP_071445.1	Fe_hyd_SSU	0.01	31		CARD	FALSE	CL0041	FALSE	0	0	0	1	0	1	0
NP_071756.2	cNMP_binding	1.33217e-10	0.33		cNMP_binding	TRUE		TRUE	1	0	0	0	0	0	0
NP_071908.2	AhpC-TSA	1.05898e-19	4.9	CL0172	AhpC-TSA	TRUE	CL0172	TRUE	1	0	0	0	0	0	0
NP_071908.2	IL8	0.002	46		AhpC-TSA	FALSE	CL0172	FALSE	0	0	0	1	0	1	0
NP_071908.2	AIRC	0.021	43		AhpC-TSA	FALSE	CL0172	FALSE	0	0	0	1	0	1	0
NP_071908.2	CBS	0.0438	29		AhpC-TSA	FALSE	CL0172	FALSE	0	0	0	1	0	1	0
NP_071913.1	PG_binding_1	1.16155e-05	0.43	CL0244	PG_binding_1	TRUE	CL0244	TRUE	1	0	0	0	0	0	0
NP_071926.4	RA	2.97515e-07	0.22	CL0072	RA	TRUE	CL0072	TRUE	1	0	0	0	0	0	0
NP_072086.2	PG_binding_1	3.49861e-12	4.2	CL0244	PG_binding_1	TRUE	CL0244	TRUE	1	0	0	0	0	0	0
NP_075252.2	ig	1.13628e-29	0.28	CL0011	ig	TRUE	CL0011	TRUE	1	0	0	0	0	0	0
NP_075595.1	ig	9.15547e-45	1.3e-06	CL0011	ig	TRUE	CL0011	TRUE	1	0	0	0	0	0	0
NP_075595.1	TFIIS	0.4219	47		ig	FALSE	CL0011	FALSE	0	0	0	1	0	1	0
NP_076973.1	tRNA_anti	6.8984e-07	0.51	CL0021	tRNA_anti	TRUE	CL0021	TRUE	1	0	0	0	0	0	0
NP_077278.1	PG_binding_1	1.74931e-12	15	CL0244	PG_binding_1	TRUE	CL0244	TRUE	1	0	0	0	0	0	0
NP_077278.1	PadR	0.8701	2.1	CL0123	PG_binding_1	FALSE	CL0244	FALSE	0	0	0	1	0	1	0
NP_077294.2	ig	8.20632e-13	1.2	CL0011	ig	TRUE	CL0011	TRUE	1	0	0	0	0	0	0
NP_078891.2	PARP	3.83118e-09	0.32	CL0084	PARP	TRUE	CL0084	TRUE	1	0	0	0	0	0	0
NP_078891.2	GM_CSF	0.2202	29	CL0053	PARP	FALSE	CL0084	FALSE	0	0	0	1	0	1	0
NP_078891.2	FGF	0.1577	44	CL0066	PARP	FALSE	CL0084	FALSE	0	0	0	1	0	1	0
NP_079107.6	ADH_zinc_N	1.78917e-05	11	CL0063	ADH_zinc_N	TRUE	CL0063	TRUE	1	0	0	0	0	0	0
NP_079107.6	Methyltransf_2	1.56696e-05	43	CL0102	ADH_zinc_N	FALSE	CL0063	FALSE	0	0	1	0	1	0	0
NP_079107.6	TPMT	1.94056e-06	19	CL0102	ADH_zinc_N	FALSE	CL0063	FALSE	0	0	1	0	1	0	0
NP_079107.6	Methyltransf_5	4.86302e-07	2.2	CL0102	ADH_zinc_N	FALSE	CL0063	FALSE	0	0	1	0	1	0	0
NP_079107.6	Methyltransf_3	3.8626e-06	5.9	CL0102	ADH_zinc_N	FALSE	CL0063	FALSE	0	0	1	0	1	0	0
NP_079107.6	HPPK	3.52762e-05	1.7		ADH_zinc_N	FALSE	CL0063	FALSE	0	0	1	0	1	0	0
NP_079107.6	Ribosomal_L18p	0.0039	37	CL0267	ADH_zinc_N	FALSE	CL0063	FALSE	0	0	0	1	0	1	0
NP_079107.6	COX4	0.0298	41		ADH_zinc_N	FALSE	CL0063	FALSE	0	0	0	1	0	1	0
NP_079107.6	CLP_protease	0.0035	22	CL0127	ADH_zinc_N	FALSE	CL0063	FALSE	0	0	0	1	0	1	0
NP_079107.6	MinC_C	0.0462	22		ADH_zinc_N	FALSE	CL0063	FALSE	0	0	0	1	0	1	0
NP_079107.6	YjeF_N	0.017	30		ADH_zinc_N	FALSE	CL0063	FALSE	0	0	0	1	0	1	0
NP_079107.6	DCX	0.1545	43		ADH_zinc_N	FALSE	CL0063	FALSE	0	0	0	1	0	1	0
NP_079107.6	IF_tail	0.0416	46		ADH_zinc_N	FALSE	CL0063	FALSE	0	0	0	1	0	1	0
NP_079107.6	DUF89	0.0232	41		ADH_zinc_N	FALSE	CL0063	FALSE	0	0	0	1	0	1	0
NP_079107.6	SBP	0.0853	49		ADH_zinc_N	FALSE	CL0063	FALSE	0	0	0	1	0	1	0
NP_079107.6	SUI1	0.0189	26		ADH_zinc_N	FALSE	CL0063	FALSE	0	0	0	1	0	1	0
NP_079130.2	Transaldolase	1.28817e-05	49		DAO	FALSE	CL0063	FALSE	0	0	1	0	1	0	0
NP_079130.2	Ran_BP1	3.47758e-08	27	CL0266	DAO	FALSE	CL0063	FALSE	0	0	1	0	1	0	0
NP_079130.2	DAO	0.002	39	CL0063	DAO	TRUE	CL0063	TRUE	0	1	0	0	0	0	0
NP_079130.2	Peptidase_S24	0.0201	26		DAO	FALSE	CL0063	FALSE	0	0	0	1	0	1	0
NP_079130.2	G3P_antiterm	0.0192	11	CL0036	DAO	FALSE	CL0063	FALSE	0	0	0	1	0	1	0
NP_079130.2	GTP_cyclohydroI	0.026	47		DAO	FALSE	CL0063	FALSE	0	0	0	1	0	1	0
NP_079130.2	Prot_inhib_II	0.2674	34		DAO	FALSE	CL0063	FALSE	0	0	0	1	0	1	0
NP_079130.2	MinC_C	0.0149	26		DAO	FALSE	CL0063	FALSE	0	0	0	1	0	1	0
NP_079130.2	PGM_PMM_II	0.0059	27		DAO	FALSE	CL0063	FALSE	0	0	0	1	0	1	0
NP_079130.2	Stathmin	0.093	10		DAO	FALSE	CL0063	FALSE	0	0	0	1	0	1	0
NP_079130.2	Hom_end_hint	0.0188	46		DAO	FALSE	CL0063	FALSE	0	0	0	1	0	1	0
NP_079203.3	RA	8.52677e-05	9.5	CL0072	RA	TRUE	CL0072	TRUE	1	0	0	0	0	0	0
NP_079328.3	APH	3.82591e-06	13	CL0016	APH	TRUE	CL0016	TRUE	1	0	0	0	0	0	0
NP_079328.3	ThiS	5.36365e-08	27	CL0072	APH	FALSE	CL0016	FALSE	0	0	1	0	1	0	0
NP_079328.3	Seryl_tRNA_N	0.1978	17		APH	FALSE	CL0016	FALSE	0	0	0	1	0	1	0
NP_079328.3	CRAL_TRIO_N	0.0171	40		APH	FALSE	CL0016	FALSE	0	0	0	1	0	1	0
NP_079328.3	NDK	0.003	7.2		APH	FALSE	CL0016	FALSE	0	0	0	1	0	1	0
NP_079428.1	CbiA	1.69408e-08	9.1		CbiA	TRUE		TRUE	1	0	0	0	0	0	0
NP_079428.1	Ribosomal_S27e	1.94521e-06	8.9	CL0167	CbiA	FALSE		FALSE	0	0	1	0	1	0	0
NP_079537.1	Activin_recp	2.6492e-05	1.2	CL0117	Activin_recp	TRUE	CL0117	TRUE	1	0	0	0	0	0	0
NP_079537.1	Somatomedin_B	0.8671	18		Activin_recp	FALSE	CL0117	FALSE	0	0	0	1	0	1	0
NP_110406.1	PAS	2.43084e-05	6	CL0183	PAS	TRUE	CL0183	TRUE	1	0	0	0	0	0	0
NP_110406.1	Antistasin	0.2276	32		PAS	FALSE	CL0183	FALSE	0	0	0	1	0	1	0
NP_110430.5	WD40	0.00139414	0.12	CL0186	WD40	TRUE	CL0186	TRUE	0	1	0	0	0	0	0
NP_112482.1	efhand	1.52734e-31	6.9	CL0220	efhand	TRUE	CL0220	TRUE	1	0	0	0	0	0	0
NP_112484.1	AP_endonuc_2	5.46294e-15	3.6	CL0152	AP_endonuc_2	TRUE	CL0152	TRUE	1	0	0	0	0	0	0
NP_112484.1	ABM	7.43788e-07	26	CL0032	AP_endonuc_2	FALSE	CL0152	FALSE	0	0	1	0	1	0	0
NP_112484.1	HA	0.1711	16		AP_endonuc_2	FALSE	CL0152	FALSE	0	0	0	1	0	1	0
NP_112484.1	Glutaredoxin2_C	0.1154	8.2		AP_endonuc_2	FALSE	CL0152	FALSE	0	0	0	1	0	1	0
NP_112571.1	ig	1.65859e-24	0.43	CL0011	ig	TRUE	CL0011	TRUE	1	0	0	0	0	0	0
NP_112571.1	Colipase_C	1.92669e-05	6.4		ig	FALSE	CL0011	FALSE	0	0	1	0	1	0	0
NP_114418.2	ig	3.52191e-06	0.17	CL0011	ig	TRUE	CL0011	TRUE	1	0	0	0	0	0	0
NP_114418.2	zf-C2H2	0.1276	25		ig	FALSE	CL0011	FALSE	0	0	0	1	0	1	0
NP_114426.1	APH	3.82591e-06	18	CL0016	APH	TRUE	CL0016	TRUE	1	0	0	0	0	0	0
NP_114426.1	potato_inhibit	0.0601	44		APH	FALSE	CL0016	FALSE	0	0	0	1	0	1	0
NP_114426.1	Ribosomal_L13	0.0248	43		APH	FALSE	CL0016	FALSE	0	0	0	1	0	1	0
NP_114426.1	CbiX	0.0875	11	CL0043	APH	FALSE	CL0016	FALSE	0	0	0	1	0	1	0
NP_114426.1	LRV	0.6327	39		APH	FALSE	CL0016	FALSE	0	0	0	1	0	1	0
NP_114439.1	zf-C2H2	1.39389e-13	4.2e-06		zf-C2H2	TRUE		TRUE	1	0	0	0	0	0	0
NP_115499.4	ig	2.21978e-18	5.4e-06	CL0011	ig	TRUE	CL0011	TRUE	1	0	0	0	0	0	0
NP_115604.1	Epimerase	1.29898e-24	1.5	CL0063	Epimerase	TRUE	CL0063	TRUE	1	0	0	0	0	0	0
NP_115604.1	ThiS	1.12104e-05	40	CL0072	Epimerase	FALSE	CL0063	FALSE	0	0	1	0	1	0	0
NP_115604.1	ROK	9.8027e-05	22	CL0108	Epimerase	FALSE	CL0063	FALSE	0	0	1	0	1	0	0
NP_115604.1	HSF_DNA-bind	0.1816	16		Epimerase	FALSE	CL0063	FALSE	0	0	0	1	0	1	0
NP_115604.1	SBP_bac_9	0.0018	30		Epimerase	FALSE	CL0063	FALSE	0	0	0	1	0	1	0
NP_115604.1	HHA	0.2761	14		Epimerase	FALSE	CL0063	FALSE	0	0	0	1	0	1	0
NP_115604.1	Peptidase_M27	0.0531	24	CL0126	Epimerase	FALSE	CL0063	FALSE	0	0	0	1	0	1	0
NP_115604.1	HEAT	0.0068	9.2	CL0019	Epimerase	FALSE	CL0063	FALSE	0	0	0	1	0	1	0
NP_115604.1	ParBc	0.2121	14	CL0248	Epimerase	FALSE	CL0063	FALSE	0	0	0	1	0	1	0
NP_115604.1	Seryl_tRNA_N	0.0342	24		Epimerase	FALSE	CL0063	FALSE	0	0	0	1	0	1	0
NP_115604.1	STAS	0.2032	45	CL0179	Epimerase	FALSE	CL0063	FALSE	0	0	0	1	0	1	0
NP_115604.1	MutS_III	0.0937	7.7		Epimerase	FALSE	CL0063	FALSE	0	0	0	1	0	1	0
NP_115604.1	KID	0.3901	39		Epimerase	FALSE	CL0063	FALSE	0	0	0	1	0	1	0
NP_115604.1	GrpE	0.136	37		Epimerase	FALSE	CL0063	FALSE	0	0	0	1	0	1	0
NP_115604.1	RecU	0.0086	45		Epimerase	FALSE	CL0063	FALSE	0	0	0	1	0	1	0
NP_115604.1	ALAD	0.0443	18		Epimerase	FALSE	CL0063	FALSE	0	0	0	1	0	1	0
NP_115709.3	AhpC-TSA	4.9578e-05	43	CL0172	AhpC-TSA	TRUE	CL0172	TRUE	1	0	0	0	0	0	0
NP_115709.3	LHC	0.0417	47		AhpC-TSA	FALSE	CL0172	FALSE	0	0	0	1	0	1	0
NP_115709.3	Cloacin_immun	0.0154	8.7		AhpC-TSA	FALSE	CL0172	FALSE	0	0	0	1	0	1	0
NP_115709.3	zf-CCHC	0.2229	46		AhpC-TSA	FALSE	CL0172	FALSE	0	0	0	1	0	1	0
NP_115746.1	zf-C2H2	3.47936e-15	0.68		zf-C2H2	TRUE		TRUE	1	0	0	0	0	0	0
NP_115972.2	SMC_N	1.90387e-05	21	CL0023	SMC_N	TRUE	CL0023	TRUE	1	0	0	0	0	0	0
NP_115972.2	Ribosomal_S9	0.0136	5.3		SMC_N	FALSE	CL0023	FALSE	0	0	0	1	0	1	0
NP_116127.3	ig	1.70587e-38	0.4	CL0011	ig	TRUE	CL0011	TRUE	1	0	0	0	0	0	0
NP_116166.6	ig	1.12465e-09	0.42	CL0011	ig	TRUE	CL0011	TRUE	1	0	0	0	0	0	0
NP_116175.1	zf-CCCH	7.65067e-08	3.7e-06		zf-CCCH	TRUE		TRUE	1	0	0	0	0	0	0
NP_116233.1	APH	3.82591e-06	1.2	CL0016	APH	TRUE	CL0016	TRUE	1	0	0	0	0	0	0
NP_116233.1	PQQ	0.085	28	CL0186	APH	FALSE	CL0016	FALSE	0	0	0	1	0	1	0
NP_116233.1	BTB	0.1491	40	CL0033	APH	FALSE	CL0016	FALSE	0	0	0	1	0	1	0
NP_116233.1	Sedlin_N	0.409	29	CL0212	APH	FALSE	CL0016	FALSE	0	0	0	1	0	1	0
NP_116233.1	NDK	0.048	8.4		APH	FALSE	CL0016	FALSE	0	0	0	1	0	1	0
NP_116233.1	YTH	0.1897	47		APH	FALSE	CL0016	FALSE	0	0	0	1	0	1	0
NP_127497.1	AAA	0.000152399	0.42	CL0023	AAA	TRUE	CL0023	TRUE	1	0	0	0	0	0	0
NP_127497.1	YjeF_N	0.0816	33		AAA	FALSE	CL0023	FALSE	0	0	0	1	0	1	0
NP_127497.1	HisKA	0.3087	38	CL0025	AAA	FALSE	CL0023	FALSE	0	0	0	1	0	1	0
NP_127499.1	AAA	6.77327e-05	0.42	CL0023	AAA	TRUE	CL0023	TRUE	1	0	0	0	0	0	0
NP_127499.1	YjeF_N	0.0725	33		AAA	FALSE	CL0023	FALSE	0	0	0	1	0	1	0
NP_127499.1	HisKA	0.2621	38	CL0025	AAA	FALSE	CL0023	FALSE	0	0	0	1	0	1	0
NP_149059.1	PGAM	4.33904e-06	10	CL0071	PGAM	TRUE	CL0071	TRUE	1	0	0	0	0	0	0
NP_149059.1	tRNA-synt_2b	0.0447	23	CL0040	PGAM	FALSE	CL0071	FALSE	0	0	0	1	0	1	0
NP_149163.2	SMC_N	1.90387e-05	21	CL0023	SMC_N	TRUE	CL0023	TRUE	1	0	0	0	0	0	0
NP_149163.2	Ribosomal_S9	0.012	5.3		SMC_N	FALSE	CL0023	FALSE	0	0	0	1	0	1	0
NP_149981.2	zf-C2H2	6.96945e-13	4.2e-06		zf-C2H2	TRUE		TRUE	1	0	0	0	0	0	0
NP_258429.2	zf-C2H2	1.91017e-28	1.4e-07		zf-C2H2	TRUE		TRUE	1	0	0	0	0	0	0
NP_284941.2	MMR_HSR1	4.07652e-07	29	CL0017	MMR_HSR1	TRUE	CL0017	TRUE	1	0	0	0	0	0	0
NP_284941.2	ABC_tran	5.46868e-06	1.6	CL0023	MMR_HSR1	FALSE	CL0017	FALSE	0	0	1	0	1	0	0
NP_284941.2	Ribul_P_3_epim	7.22509e-06	42	CL0036	MMR_HSR1	FALSE	CL0017	FALSE	0	0	1	0	1	0	0
NP_284941.2	Evr1_Alr	1.55245e-05	24		MMR_HSR1	FALSE	CL0017	FALSE	0	0	1	0	1	0	0
NP_284941.2	NtA	0.0657	28		MMR_HSR1	FALSE	CL0017	FALSE	0	0	0	1	0	1	0
NP_284941.2	N6_N4_Mtase	0.0044	26	CL0102	MMR_HSR1	FALSE	CL0017	FALSE	0	0	0	1	0	1	0
NP_284941.2	Peptidase_C28	0.2315	19	CL0125	MMR_HSR1	FALSE	CL0017	FALSE	0	0	0	1	0	1	0
NP_443125.1	F5_F8_type_C	4.17565e-10	0.63	CL0202	F5_F8_type_C	TRUE	CL0202	TRUE	1	0	0	0	0	0	0
NP_443133.2	efhand	1.30579e-06	0.00028	CL0220	efhand	TRUE	CL0220	TRUE	1	0	0	0	0	0	0
NP_443163.1	ig	6.71143e-07	2.7	CL0011	ig	TRUE	CL0011	TRUE	1	0	0	0	0	0	0
NP_443178.1	HR1	1.16434e-05	0.11		HR1	TRUE		TRUE	1	0	0	0	0	0	0
NP_443182.1	WD40	0.0153	2e-11	CL0186	WD40	TRUE	CL0186	TRUE	0	1	0	0	0	0	0
NP_444256.3	ig	3.15326e-31	4.8	CL0011	ig	TRUE	CL0011	TRUE	1	0	0	0	0	0	0
NP_444256.3	WRKY	0.0378	40	CL0274	ig	FALSE	CL0011	FALSE	0	0	0	1	0	1	0
NP_542167.1	ig	2.81753e-05	6.5	CL0011	ig	TRUE	CL0011	TRUE	1	0	0	0	0	0	0
NP_579813.1	ig	2.49579e-20	1.9	CL0011	ig	TRUE	CL0011	TRUE	1	0	0	0	0	0	0
NP_612203.2	zf-C2H2	4.18167e-13	0.0086		zf-C2H2	TRUE		TRUE	1	0	0	0	0	0	0
NP_612412.2	efhand	1.27977e-28	1.3	CL0220	efhand	TRUE	CL0220	TRUE	1	0	0	0	0	0	0
NP_612456.1	zf-C2H2	2.78723e-07	0.12		zf-C2H2	TRUE		TRUE	1	0	0	0	0	0	0
NP_612494.1	MMR_HSR1	3.44806e-08	16	CL0017	MMR_HSR1	TRUE	CL0017	TRUE	1	0	0	0	0	0	0
NP_612494.1	mRNA_cap_C	0.0782	33	CL0021	MMR_HSR1	FALSE	CL0017	FALSE	0	0	0	1	0	1	0
NP_612494.1	CUT	0.0333	8.3		MMR_HSR1	FALSE	CL0017	FALSE	0	0	0	1	0	1	0
NP_612494.1	HTH_8	0.104	15	CL0123	MMR_HSR1	FALSE	CL0017	FALSE	0	0	0	1	0	1	0
NP_612494.1	Pantoate_ligase	0.1663	25	CL0119	MMR_HSR1	FALSE	CL0017	FALSE	0	0	0	1	0	1	0
NP_620636.1	DEAD	4.0246e-15	0.54	CL0008	DEAD	TRUE	CL0008	TRUE	1	0	0	0	0	0	0
NP_631913.2	dsrm	4.63321e-25	0.18	CL0196	dsrm	TRUE	CL0196	TRUE	1	0	0	0	0	0	0
NP_647479.2	PAS	2.43084e-05	13	CL0183	PAS	TRUE	CL0183	TRUE	1	0	0	0	0	0	0
NP_659499.1	zf-C2H2	1.67481e-05	0.27		zf-C2H2	TRUE		TRUE	1	0	0	0	0	0	0
NP_660339.1	ig	6.45224e-23	0.0018	CL0011	ig	TRUE	CL0011	TRUE	1	0	0	0	0	0	0
NP_663304.1	APH	0.0002	4.8	CL0016	APH	TRUE	CL0016	TRUE	1	0	0	0	0	0	0
NP_663304.1	Ribosomal_L30	0.00041705	6.9		APH	FALSE	CL0016	FALSE	0	0	1	0	1	0	0
NP_663304.1	zf-B_box	2.77192e-05	14		APH	FALSE	CL0016	FALSE	0	0	1	0	1	0	0
NP_663304.1	POR_N	0.0135	49	CL0254	APH	FALSE	CL0016	FALSE	0	0	0	1	0	1	0
NP_663305.1	APH	0.0001	4.8	CL0016	APH	TRUE	CL0016	TRUE	1	0	0	0	0	0	0
NP_663305.1	Ribosomal_L30	0.0397	6.9		APH	FALSE	CL0016	FALSE	0	0	0	1	0	1	0
NP_663305.1	zf-B_box	0.0124	14		APH	FALSE	CL0016	FALSE	0	0	0	1	0	1	0
NP_663305.1	POR_N	0.0245	49	CL0254	APH	FALSE	CL0016	FALSE	0	0	0	1	0	1	0
NP_663306.1	APH	0.0002	4.8	CL0016	APH	TRUE	CL0016	TRUE	1	0	0	0	0	0	0
NP_663306.1	Ribosomal_L30	0.0089	6.9		APH	FALSE	CL0016	FALSE	0	0	0	1	0	1	0
NP_663306.1	zf-B_box	0.0091	14		APH	FALSE	CL0016	FALSE	0	0	0	1	0	1	0
NP_663306.1	POR_N	0.0194	49	CL0254	APH	FALSE	CL0016	FALSE	0	0	0	1	0	1	0
NP_663696.1	BRCT	1.51391e-06	0.86		BRCT	TRUE		TRUE	1	0	0	0	0	0	0
NP_671488.1	cNMP_binding	1.04073e-17	0.29		cNMP_binding	TRUE		TRUE	1	0	0	0	0	0	0
NP_671724.1	PG_binding_1	1.74931e-12	0.37	CL0244	PG_binding_1	TRUE	CL0244	TRUE	1	0	0	0	0	0	0
NP_671726.1	zf-C2H2	9.48975e-19	1.6e-05		zf-C2H2	TRUE		TRUE	1	0	0	0	0	0	0
NP_683867.1	TNFR_c6	5.25766e-07	0.12		TNFR_c6	TRUE		TRUE	1	0	0	0	0	0	0
NP_689569.2	zf-C2H2	1.00343e-16	2.1e-06		zf-C2H2	TRUE		TRUE	1	0	0	0	0	0	0
NP_689688.2	zf-C2H2	7.73308e-05	1e-07		zf-C2H2	TRUE		TRUE	1	0	0	0	0	0	0
NP_689785.1	SKI	4.44156e-13	0.45	CL0023	SKI	TRUE	CL0023	TRUE	1	0	0	0	0	0	0
NP_689785.1	MobB	0.0005	17		SKI	FALSE	CL0023	FALSE	0	0	1	0	1	0	0
NP_689785.1	dsDNA_bind	0.1096	27		SKI	FALSE	CL0023	FALSE	0	0	0	1	0	1	0
NP_689785.1	BPL_C	0.0535	15	CL0206	SKI	FALSE	CL0023	FALSE	0	0	0	1	0	1	0
NP_689839.1	zf-C2H2	2.37194e-20	6.7e-07		zf-C2H2	TRUE		TRUE	1	0	0	0	0	0	0
NP_689949.2	zf-C2H2	7.52575e-17	3.6e-05		zf-C2H2	TRUE		TRUE	1	0	0	0	0	0	0
NP_690883.1	EGF	6.36053e-33	0.13	CL0001	EGF	TRUE	CL0001	TRUE	1	0	0	0	0	0	0
NP_722523.1	RGS	7.93031e-14	0.34	CL0272	RGS	TRUE	CL0272	TRUE	1	0	0	0	0	0	0
NP_722523.1	PUF	0.2935	44		RGS	FALSE	CL0272	FALSE	0	0	0	1	0	1	0
NP_722523.1	TGS	0.1209	46	CL0072	RGS	FALSE	CL0272	FALSE	0	0	0	1	0	1	0
NP_742053.1	PAS	2.50248e-05	2.9	CL0183	PAS	TRUE	CL0183	TRUE	1	0	0	0	0	0	0
NP_742053.1	E_raikovi_mat	0.0247	48		PAS	FALSE	CL0183	FALSE	0	0	0	1	0	1	0
NP_742053.1	zf-CCCH	0.2256	35		PAS	FALSE	CL0183	FALSE	0	0	0	1	0	1	0
NP_758454.1	cobW	1.45891e-06	3.3		cobW	TRUE		TRUE	1	0	0	0	0	0	0
NP_758454.1	CTP_transf_2	0.0026	38	CL0119	cobW	FALSE		FALSE	0	0	0	1	0	1	0
NP_758454.1	CMAS	0.1052	3.4	CL0102	cobW	FALSE		FALSE	0	0	0	1	0	1	0
NP_758454.1	tRNA_bind	0.063	27	CL0021	cobW	FALSE		FALSE	0	0	0	1	0	1	0
NP_758454.1	zf-CHC2	0.053	34	CL0167	cobW	FALSE		FALSE	0	0	0	1	0	1	0
NP_758963.1	PAS	6.2562e-06	13	CL0183	PAS	TRUE	CL0183	TRUE	1	0	0	0	0	0	0
NP_775465.1	ig	1.13725e-38	0.0017	CL0011	ig	TRUE	CL0011	TRUE	1	0	0	0	0	0	0
NP_775756.3	zf-C2H2	0.0192	0.0012		zf-C2H2	TRUE		TRUE	0	1	0	0	0	0	0
NP_775771.3	APH	6.39048e-08	5.2	CL0016	APH	TRUE	CL0016	TRUE	1	0	0	0	0	0	0
NP_775771.3	Ribosomal_S4	0.0115	32		APH	FALSE	CL0016	FALSE	0	0	0	1	0	1	0
NP_775771.3	TFIIE_alpha	0.1954	22	CL0123	APH	FALSE	CL0016	FALSE	0	0	0	1	0	1	0
NP_775771.3	CpcD	0.478	31		APH	FALSE	CL0016	FALSE	0	0	0	1	0	1	0
NP_775771.3	HA	0.1552	12		APH	FALSE	CL0016	FALSE	0	0	0	1	0	1	0
NP_775771.3	DNA_ligase_A_C	0.0227	5.1		APH	FALSE	CL0016	FALSE	0	0	0	1	0	1	0
NP_775891.2	Glyco_hydro_20	1.02063e-07	0.11	CL0058	Glyco_hydro_20	TRUE	CL0058	TRUE	1	0	0	0	0	0	0
NP_775891.2	HEAT_PBS	0.506	44	CL0019	Glyco_hydro_20	FALSE	CL0058	FALSE	0	0	0	1	0	1	0
NP_775891.2	Asp_decarbox	0.1856	18		Glyco_hydro_20	FALSE	CL0058	FALSE	0	0	0	1	0	1	0
NP_775891.2	GlutR_N	0.0363	35		Glyco_hydro_20	FALSE	CL0058	FALSE	0	0	0	1	0	1	0
NP_775913.1	Ribosomal_L7Ae	3.23731e-07	5.9	CL0101	GSH-S_ATP	FALSE	CL0179	FALSE	0	0	1	0	1	0	0
NP_775913.1	zf-Sec23_Sec24	9.6763e-07	28		GSH-S_ATP	FALSE	CL0179	FALSE	0	0	1	0	1	0	0
NP_775913.1	GSH-S_ATP	0.0014	7.1	CL0179	GSH-S_ATP	TRUE	CL0179	TRUE	0	1	0	0	0	0	0
NP_775913.1	LSM	0.0086	6.9		GSH-S_ATP	FALSE	CL0179	FALSE	0	0	0	1	0	1	0
NP_775913.1	HTH_AraC	0.0804	34	CL0123	GSH-S_ATP	FALSE	CL0179	FALSE	0	0	0	1	0	1	0
NP_787068.3	zf-C2H2	3.61616e-26	7.4e-08		zf-C2H2	TRUE		TRUE	1	0	0	0	0	0	0
NP_796377.2	GTP_EFTU	2.86399e-08	0.31	CL0017	GTP_EFTU	TRUE	CL0017	TRUE	1	0	0	0	0	0	0
NP_796377.2	SRP54	0.0239	49		GTP_EFTU	FALSE	CL0017	FALSE	0	0	0	1	0	1	0
NP_796377.2	TFR_dimer	0.0598	38		GTP_EFTU	FALSE	CL0017	FALSE	0	0	0	1	0	1	0
NP_808227.1	APH	1.2781e-07	4.3	CL0016	APH	TRUE	CL0016	TRUE	1	0	0	0	0	0	0
NP_808227.1	fn3	1.05387e-05	35	CL0159	APH	FALSE	CL0016	FALSE	0	0	1	0	1	0	0
NP_808227.1	Nuc_deoxyrib_tr	0.4502	26		APH	FALSE	CL0016	FALSE	0	0	0	1	0	1	0
NP_808227.1	Sec7	0.0461	31		APH	FALSE	CL0016	FALSE	0	0	0	1	0	1	0
NP_808227.1	CheR	0.0191	6.6	CL0102	APH	FALSE	CL0016	FALSE	0	0	0	1	0	1	0
NP_808227.1	SET	0.0043	15		APH	FALSE	CL0016	FALSE	0	0	0	1	0	1	0
NP_808227.1	ENTH	0.2017	21	CL0009	APH	FALSE	CL0016	FALSE	0	0	0	1	0	1	0
NP_808227.1	DnaB	0.0729	41		APH	FALSE	CL0016	FALSE	0	0	0	1	0	1	0
NP_808227.1	3H	0.0344	12		APH	FALSE	CL0016	FALSE	0	0	0	1	0	1	0
NP_853556.1	AAA	2.03694e-10	0.2	CL0023	AAA	TRUE	CL0023	TRUE	1	0	0	0	0	0	0
NP_853556.1	RecR	0.0413	31		AAA	FALSE	CL0023	FALSE	0	0	0	1	0	1	0
NP_853556.1	PPTA	0.1177	12		AAA	FALSE	CL0023	FALSE	0	0	0	1	0	1	0
NP_859531.1	DEAD	4.59375e-05	12	CL0008	DEAD	TRUE	CL0008	TRUE	1	0	0	0	0	0	0
NP_859531.1	NAD_binding_1	0.000113119	29	CL0091	DEAD	FALSE	CL0008	FALSE	0	0	1	0	1	0	0
NP_859531.1	ArsC	0.0017	10	CL0172	DEAD	FALSE	CL0008	FALSE	0	0	0	1	0	1	0
NP_859531.1	F-box	0.0088	23	CL0271	DEAD	FALSE	CL0008	FALSE	0	0	0	1	0	1	0
NP_859531.1	SRP_SPB	0.0123	43		DEAD	FALSE	CL0008	FALSE	0	0	0	1	0	1	0
NP_859531.1	TCTP	0.0224	38	CL0080	DEAD	FALSE	CL0008	FALSE	0	0	0	1	0	1	0
NP_859531.1	PGAM	0.0029	23	CL0071	DEAD	FALSE	CL0008	FALSE	0	0	0	1	0	1	0
NP_859531.1	Hpt	0.1666	28		DEAD	FALSE	CL0008	FALSE	0	0	0	1	0	1	0
NP_859531.1	ANTAR	0.0344	49		DEAD	FALSE	CL0008	FALSE	0	0	0	1	0	1	0
NP_859531.1	Methyltransf_1N	0.3462	4.8		DEAD	FALSE	CL0008	FALSE	0	0	0	1	0	1	0
NP_859531.1	GTF2I	0.0142	30		DEAD	FALSE	CL0008	FALSE	0	0	0	1	0	1	0
NP_871715.1	ig	7.17919e-41	2.3e-05	CL0011	ig	TRUE	CL0011	TRUE	1	0	0	0	0	0	0
NP_872349.1	PUA	9.37798e-07	1.1	CL0178	PUA	TRUE	CL0178	TRUE	1	0	0	0	0	0	0
NP_872349.1	UCR_UQCRX_QCR9	0.0144	11		PUA	FALSE	CL0178	FALSE	0	0	0	1	0	1	0
NP_872349.1	CW_binding_1	0.2629	21		PUA	FALSE	CL0178	FALSE	0	0	0	1	0	1	0
NP_877393.1	DAO	2.63524e-06	7.1	CL0063	DAO	TRUE	CL0063	TRUE	1	0	0	0	0	0	0
NP_877393.1	CRS1_YhbY	3.33947e-05	28		DAO	FALSE	CL0063	FALSE	0	0	1	0	1	0	0
NP_877393.1	PASTA	7.70677e-05	48		DAO	FALSE	CL0063	FALSE	0	0	1	0	1	0	0
NP_877393.1	Pep_deformylase	0.0021	46		DAO	FALSE	CL0063	FALSE	0	0	0	1	0	1	0
NP_877393.1	Glyoxalase	0.0015	41	CL0104	DAO	FALSE	CL0063	FALSE	0	0	0	1	0	1	0
NP_877393.1	ArfGap	0.0423	8.8		DAO	FALSE	CL0063	FALSE	0	0	0	1	0	1	0
NP_877393.1	APS_kinase	0.0063	42	CL0023	DAO	FALSE	CL0063	FALSE	0	0	0	1	0	1	0
NP_877393.1	Glyco_transf_28	0.0071	25	CL0113	DAO	FALSE	CL0063	FALSE	0	0	0	1	0	1	0
NP_877419.1	DAO	2.63524e-06	7.1	CL0063	DAO	TRUE	CL0063	TRUE	1	0	0	0	0	0	0
NP_877419.1	CRS1_YhbY	3.04908e-05	28		DAO	FALSE	CL0063	FALSE	0	0	1	0	1	0	0
NP_877419.1	PASTA	6.02091e-05	48		DAO	FALSE	CL0063	FALSE	0	0	1	0	1	0	0
NP_877419.1	Pep_deformylase	0.008	46		DAO	FALSE	CL0063	FALSE	0	0	0	1	0	1	0
NP_877419.1	Glyoxalase	0.0024	41	CL0104	DAO	FALSE	CL0063	FALSE	0	0	0	1	0	1	0
NP_877419.1	ArfGap	0.0459	8.8		DAO	FALSE	CL0063	FALSE	0	0	0	1	0	1	0
NP_877419.1	APS_kinase	0.0046	42	CL0023	DAO	FALSE	CL0063	FALSE	0	0	0	1	0	1	0
NP_877419.1	Glyco_transf_28	0.0075	25	CL0113	DAO	FALSE	CL0063	FALSE	0	0	0	1	0	1	0
NP_877420.1	DAO	2.63524e-06	7.1	CL0063	DAO	TRUE	CL0063	TRUE	1	0	0	0	0	0	0
NP_877420.1	CRS1_YhbY	2.4683e-05	28		DAO	FALSE	CL0063	FALSE	0	0	1	0	1	0	0
NP_877420.1	PASTA	6.26175e-05	48		DAO	FALSE	CL0063	FALSE	0	0	1	0	1	0	0
NP_877420.1	Pep_deformylase	0.0073	46		DAO	FALSE	CL0063	FALSE	0	0	0	1	0	1	0
NP_877420.1	Glyoxalase	0.0034	41	CL0104	DAO	FALSE	CL0063	FALSE	0	0	0	1	0	1	0
NP_877420.1	ArfGap	0.0205	8.8		DAO	FALSE	CL0063	FALSE	0	0	0	1	0	1	0
NP_877420.1	APS_kinase	0.0059	42	CL0023	DAO	FALSE	CL0063	FALSE	0	0	0	1	0	1	0
NP_877420.1	Glyco_transf_28	0.004	25	CL0113	DAO	FALSE	CL0063	FALSE	0	0	0	1	0	1	0
NP_878911.1	zf-C2H2	4.6709e-22	8.6e-07		zf-C2H2	TRUE		TRUE	1	0	0	0	0	0	0
NP_932079.1	ig	1.61839e-05	0.84	CL0011	ig	TRUE	CL0011	TRUE	1	0	0	0	0	0	0
NP_932355.1	PHD	4.77241e-09	0.2		PHD	TRUE		TRUE	1	0	0	0	0	0	0
NP_940871.1	MORN	0.000409372	0.0067	CL0251	MORN	TRUE	CL0251	TRUE	1	0	0	0	0	0	0
NP_940918.1	Ricin_B_lectin	0.000940307	1	CL0066	Ricin_B_lectin	TRUE	CL0066	TRUE	1	0	0	0	0	0	0
NP_951060.1	cNMP_binding	1.04147e-21	0.65		cNMP_binding	TRUE		TRUE	1	0	0	0	0	0	0
NP_954649.2	ig	2.2996e-21	1.7e-07	CL0011	ig	TRUE	CL0011	TRUE	1	0	0	0	0	0	0
NP_955459.1	zf-C2H2	3.18912e-12	0.00015		zf-C2H2	TRUE		TRUE	1	0	0	0	0	0	0
NP_976226.1	APH	0.0003	12	CL0016	APH	TRUE	CL0016	TRUE	1	0	0	0	0	0	0
NP_976226.1	LEM	3.47758e-08	29		APH	FALSE	CL0016	FALSE	0	0	1	0	1	0	0
NP_976226.1	PQQ	0.0151	5	CL0186	APH	FALSE	CL0016	FALSE	0	0	0	1	0	1	0
NP_976226.1	MutH	0.0208	33		APH	FALSE	CL0016	FALSE	0	0	0	1	0	1	0
NP_976226.1	GrpE	0.3352	13		APH	FALSE	CL0016	FALSE	0	0	0	1	0	1	0
NP_976226.1	MinC_C	0.2356	35		APH	FALSE	CL0016	FALSE	0	0	0	1	0	1	0
NP_976226.1	Ribosomal_S11	0.0156	22	CL0267	APH	FALSE	CL0016	FALSE	0	0	0	1	0	1	0
NP_996671.1	Sigma54_activat	2.40836e-06	0.2	CL0023	Sigma54_activat	TRUE	CL0023	TRUE	1	0	0	0	0	0	0
NP_996671.1	YgbB	0.0007	4.1		Sigma54_activat	FALSE	CL0023	FALSE	0	0	1	0	1	0	0
NP_996671.1	SRP54	0.0007	27		Sigma54_activat	FALSE	CL0023	FALSE	0	0	1	0	1	0	0
NP_996671.1	CoaE	0.0006	7.8		Sigma54_activat	FALSE	CL0023	FALSE	0	0	1	0	1	0	0
NP_996671.1	CobU	0.0007	9.8		Sigma54_activat	FALSE	CL0023	FALSE	0	0	1	0	1	0	0
NP_996671.1	ADK	7.11765e-19	37		Sigma54_activat	FALSE	CL0023	FALSE	0	0	1	0	1	0	0
NP_996671.1	Esterase	5.25766e-07	9.4	CL0028	Sigma54_activat	FALSE	CL0023	FALSE	0	0	1	0	1	0	0
NP_996671.1	CRS1_YhbY	2.4683e-05	39		Sigma54_activat	FALSE	CL0023	FALSE	0	0	1	0	1	0	0
NP_996671.1	HD	0.0243	19	CL0237	Sigma54_activat	FALSE	CL0023	FALSE	0	0	0	1	0	1	0
NP_996671.1	EIIA-man	0.0149	5.8	CL0245	Sigma54_activat	FALSE	CL0023	FALSE	0	0	0	1	0	1	0
NP_996671.1	BAG	0.0226	15		Sigma54_activat	FALSE	CL0023	FALSE	0	0	0	1	0	1	0
NP_996671.1	RNA_pol_Rpb4	0.0475	17		Sigma54_activat	FALSE	CL0023	FALSE	0	0	0	1	0	1	0
NP_996671.1	HycI	0.0014	37	CL0095	Sigma54_activat	FALSE	CL0023	FALSE	0	0	0	1	0	1	0
NP_996671.1	Pirin_C	0.0739	43	CL0029	Sigma54_activat	FALSE	CL0023	FALSE	0	0	0	1	0	1	0
NP_996671.1	gpW	0.4059	31		Sigma54_activat	FALSE	CL0023	FALSE	0	0	0	1	0	1	0
NP_996671.1	PTS_EIIA_2	0.0022	38		Sigma54_activat	FALSE	CL0023	FALSE	0	0	0	1	0	1	0
NP_996671.1	NDK	0.0039	16		Sigma54_activat	FALSE	CL0023	FALSE	0	0	0	1	0	1	0
NP_996671.1	Myc-LZ	0.4262	15		Sigma54_activat	FALSE	CL0023	FALSE	0	0	0	1	0	1	0
NP_997543.1	zf-CCCH	4.03399e-07	0.52		zf-CCCH	TRUE		TRUE	1	0	0	0	0	0	0
NP_997630.1	efhand	1.94605e-26	4.4e-05	CL0220	efhand	TRUE	CL0220	TRUE	1	0	0	0	0	0	0
XP_001126578.1	zf-C2H2	5.01716e-17	7.6e-08		zf-C2H2	TRUE		TRUE	1	0	0	0	0	0	0
XP_001126942.1	ig	1.41522e-11	0.3	CL0011	ig	TRUE	CL0011	TRUE	1	0	0	0	0	0	0
XP_001127146.1	PH	5.44996e-09	22	CL0266	PH	TRUE	CL0266	TRUE	1	0	0	0	0	0	0
XP_001128291.1	PARP	3.83118e-09	0.32	CL0084	PARP	TRUE	CL0084	TRUE	1	0	0	0	0	0	0
XP_001128291.1	GM_CSF	0.1497	29	CL0053	PARP	FALSE	CL0084	FALSE	0	0	0	1	0	1	0
XP_001128291.1	FGF	0.059	44	CL0066	PARP	FALSE	CL0084	FALSE	0	0	0	1	0	1	0
XP_001129642.1	DAO	1.31762e-06	2.8	CL0063	DAO	TRUE	CL0063	TRUE	1	0	0	0	0	0	0
XP_001129642.1	Glyco_hydro_10	3.95378e-06	15	CL0058	DAO	FALSE	CL0063	FALSE	0	0	1	0	1	0	0
XP_001129642.1	GP41	0.2926	28		DAO	FALSE	CL0063	FALSE	0	0	0	1	0	1	0
XP_001129642.1	Colipase	0.182	36		DAO	FALSE	CL0063	FALSE	0	0	0	1	0	1	0
XP_001129642.1	DnaB	0.0309	36		DAO	FALSE	CL0063	FALSE	0	0	0	1	0	1	0
XP_001129642.1	MBD	0.3773	11	CL0081	DAO	FALSE	CL0063	FALSE	0	0	0	1	0	1	0
XP_001129642.1	Nepo_coat_C	0.1097	13		DAO	FALSE	CL0063	FALSE	0	0	0	1	0	1	0
XP_001129642.1	Ribosomal_L44	0.0386	47		DAO	FALSE	CL0063	FALSE	0	0	0	1	0	1	0
XP_001129642.1	CRAL_TRIO	0.0054	48		DAO	FALSE	CL0063	FALSE	0	0	0	1	0	1	0
XP_001129642.1	UPF0149	0.0064	42		DAO	FALSE	CL0063	FALSE	0	0	0	1	0	1	0
XP_001129642.1	ArfGap	0.031	0.7		DAO	FALSE	CL0063	FALSE	0	0	0	1	0	1	0
XP_001129642.1	TCTP	0.03	25	CL0080	DAO	FALSE	CL0063	FALSE	0	0	0	1	0	1	0
XP_001129642.1	ICAT	0.0201	36		DAO	FALSE	CL0063	FALSE	0	0	0	1	0	1	0
XP_001129642.1	Colicin_Pyocin	0.1139	40		DAO	FALSE	CL0063	FALSE	0	0	0	1	0	1	0
XP_001129642.1	Hom_end	0.0851	44		DAO	FALSE	CL0063	FALSE	0	0	0	1	0	1	0
XP_001129642.1	Propep_M14	0.0441	38		DAO	FALSE	CL0063	FALSE	0	0	0	1	0	1	0
XP_001130163.1	DAO	1.31762e-06	2.8	CL0063	DAO	TRUE	CL0063	TRUE	1	0	0	0	0	0	0
XP_001130163.1	Glyco_hydro_10	0.000146634	15	CL0058	DAO	FALSE	CL0063	FALSE	0	0	1	0	1	0	0
XP_001130163.1	GP41	0.2314	28		DAO	FALSE	CL0063	FALSE	0	0	0	1	0	1	0
XP_001130163.1	Colipase	0.1615	36		DAO	FALSE	CL0063	FALSE	0	0	0	1	0	1	0
XP_001130163.1	DnaB	0.012	36		DAO	FALSE	CL0063	FALSE	0	0	0	1	0	1	0
XP_001130163.1	MBD	0.377	11	CL0081	DAO	FALSE	CL0063	FALSE	0	0	0	1	0	1	0
XP_001130163.1	Nepo_coat_C	0.1665	13		DAO	FALSE	CL0063	FALSE	0	0	0	1	0	1	0
XP_001130163.1	Ribosomal_L44	0.0602	47		DAO	FALSE	CL0063	FALSE	0	0	0	1	0	1	0
XP_001130163.1	CRAL_TRIO	0.0036	48		DAO	FALSE	CL0063	FALSE	0	0	0	1	0	1	0
XP_001130163.1	UPF0149	0.0047	42		DAO	FALSE	CL0063	FALSE	0	0	0	1	0	1	0
XP_001130163.1	ArfGap	0.0294	0.7		DAO	FALSE	CL0063	FALSE	0	0	0	1	0	1	0
XP_001130163.1	TCTP	0.0324	25	CL0080	DAO	FALSE	CL0063	FALSE	0	0	0	1	0	1	0
XP_001130163.1	ICAT	0.0145	36		DAO	FALSE	CL0063	FALSE	0	0	0	1	0	1	0
XP_001130163.1	Colicin_Pyocin	0.0971	40		DAO	FALSE	CL0063	FALSE	0	0	0	1	0	1	0
XP_001130163.1	Hom_end	0.0788	44		DAO	FALSE	CL0063	FALSE	0	0	0	1	0	1	0
XP_001130163.1	Propep_M14	0.041	38		DAO	FALSE	CL0063	FALSE	0	0	0	1	0	1	0
XP_001131294.1	ig	2.41584e-15	0.3	CL0011	ig	TRUE	CL0011	TRUE	1	0	0	0	0	0	0
XP_001131376.1	zf-C2H2	4.74488e-19	7.6e-08		zf-C2H2	TRUE		TRUE	1	0	0	0	0	0	0
XP_001133320.1	PG_binding_1	4.35582e-06	0.14	CL0244	PG_binding_1	TRUE	CL0244	TRUE	1	0	0	0	0	0	0
XP_001133344.1	Ricin_B_lectin	3.32467e-29	0.47	CL0066	Ricin_B_lectin	TRUE	CL0066	TRUE	1	0	0	0	0	0	0
XP_001133623.1	CS	3.48591e-12	0.62	CL0190	CS	TRUE	CL0190	TRUE	1	0	0	0	0	0	0
XP_039169.5	OmpH	0.0505	6.2		OmpH	TRUE		TRUE	0	1	0	0	0	0	0
XP_042978.5	RA	1.1369e-05	9.2	CL0072	RA	TRUE	CL0072	TRUE	1	0	0	0	0	0	0
XP_373042.2	efhand	0.000630397	0.18	CL0220	efhand	TRUE	CL0220	TRUE	1	0	0	0	0	0	0
XP_496428.3	ig	3.95216e-08	5.8	CL0011	ig	TRUE	CL0011	TRUE	1	0	0	0	0	0	0
XP_496428.3	zf-C2H2	0.000180684	44		ig	FALSE	CL0011	FALSE	0	0	1	0	1	0	0
XP_496428.3	AFP	0.0538	27		ig	FALSE	CL0011	FALSE	0	0	0	1	0	1	0
XP_496721.1	CS	1.01636e-13	10	CL0190	CS	TRUE	CL0190	TRUE	1	0	0	0	0	0	0
XP_496721.1	Conotoxin	0.5848	17		CS	FALSE	CL0190	FALSE	0	0	0	1	0	1	0
XP_496847.3	zf-C2H2	4.28805e-07	0.0078		zf-C2H2	TRUE		TRUE	1	0	0	0	0	0	0
XP_931956.2	GTP_EFTU	2.39675e-07	1.7	CL0017	GTP_EFTU	TRUE	CL0017	TRUE	1	0	0	0	0	0	0
XP_933834.1	zf-C2H2	4.74389e-20	2.1e-06		zf-C2H2	TRUE		TRUE	1	0	0	0	0	0	0
XP_940759.2	zf-C2H2	6.4675e-10	0.0078		zf-C2H2	TRUE		TRUE	1	0	0	0	0	0	0
XP_940878.1	zf-C2H2	1.89795e-18	3.1		zf-C2H2	TRUE		TRUE	1	0	0	0	0	0	0
XP_942100.1	RA	1.70535e-05	9.2	CL0072	RA	TRUE	CL0072	TRUE	1	0	0	0	0	0	0
XP_943085.1	zf-C2H2	3.16259e-20	3.1		zf-C2H2	TRUE		TRUE	1	0	0	0	0	0	0
XP_943181.2	GTP_EFTU	2.39675e-07	1.7	CL0017	GTP_EFTU	TRUE	CL0017	TRUE	1	0	0	0	0	0	0
XP_943978.1	efhand	9.87764e-09	3.1	CL0220	efhand	TRUE	CL0220	TRUE	1	0	0	0	0	0	0
XP_944613.1	CS	7.62274e-14	10	CL0190	CS	TRUE	CL0190	TRUE	1	0	0	0	0	0	0
XP_944613.1	Conotoxin	0.5094	17		CS	FALSE	CL0190	FALSE	0	0	0	1	0	1	0
XP_945499.1	efhand	0.00127613	0.18	CL0220	efhand	TRUE	CL0220	TRUE	0	1	0	0	0	0	0
NP_000011.2	RIO1	1.45194e-06	24	CL0016	APH	FALSE	CL0016	TRUE	0	0	1	0	0	0	1
NP_000066.1	RIO1	1.45194e-06	0.46	CL0016	APH	FALSE	CL0016	TRUE	0	0	1	0	0	0	1
NP_000161.2	Cys_Met_Meta_PP	0.0004	26	CL0061	Beta_elim_lyase	FALSE	CL0061	TRUE	0	0	1	0	0	0	1
NP_000704.1	THF_DHG_CYH_C	0.0206	6	CL0063	Epimerase	FALSE	CL0063	TRUE	0	0	0	1	0	0	1
NP_001001852.1	RIO1	1.45194e-06	4	CL0016	APH	FALSE	CL0016	TRUE	0	0	1	0	0	0	1
NP_001006945.1	RIO1	0.000136482	0.088	CL0016	APH	FALSE	CL0016	TRUE	0	0	1	0	0	0	1
NP_001008491.1	DUF258	4.65135e-09	2.5	CL0017	MMR_HSR1	FALSE	CL0017	TRUE	0	0	1	0	0	0	1
NP_001008492.1	DUF258	6.97702e-09	2.5	CL0017	MMR_HSR1	FALSE	CL0017	TRUE	0	0	1	0	0	0	1
NP_001008910.1	RIO1	1.45194e-06	4.1	CL0016	APH	FALSE	CL0016	TRUE	0	0	1	0	0	0	1
NP_001011553.2	DUF258	1.64947e-05	1.2	CL0017	MMR_HSR1	FALSE	CL0017	TRUE	0	0	1	0	0	0	1
NP_001011553.2	AIG1	9.72605e-07	10	CL0017	MMR_HSR1	FALSE	CL0017	TRUE	0	0	1	0	0	0	1
NP_001012771.1	Bowman-Birk_leg	0.0916	9.9		zf-C2H2	FALSE		TRUE	0	0	0	1	0	0	1
NP_001014444.1	CoA_binding	0.0009	7.7	CL0063	Shikimate_DH	FALSE	CL0063	TRUE	0	0	1	0	0	0	1
NP_001014444.1	GFO_IDH_MocA	1.41105e-05	3.9	CL0063	Shikimate_DH	FALSE	CL0063	TRUE	0	0	1	0	0	0	1
NP_001015891.1	AAA	0.000203198	1.3	CL0023	SKI	FALSE	CL0023	TRUE	0	0	1	0	0	0	1
NP_001026879.1	FAD_binding_3	1.53542e-06	9.5	CL0063	DAO	FALSE	CL0063	TRUE	0	0	1	0	0	0	1
NP_001026879.1	Amino_oxidase	1.25212e-11	32	CL0063	DAO	FALSE	CL0063	TRUE	0	0	1	0	0	0	1
NP_001034671.1	RIO1	1.45194e-06	29	CL0016	APH	FALSE	CL0016	TRUE	0	0	1	0	0	0	1
NP_001034813.1	FF	0.2787	43		HR1	FALSE		TRUE	0	0	0	1	0	0	1
NP_001070869.1	RIO1	1.45194e-06	24	CL0016	APH	FALSE	CL0016	TRUE	0	0	1	0	0	0	1
NP_001075155.1	Cyclotide	0.0528	8.6		PAP2	FALSE		TRUE	0	0	0	1	0	0	1
NP_001076777.1	DED	7.53207e-05	37	CL0041	PAAD_DAPIN	FALSE	CL0041	TRUE	0	0	1	0	0	0	1
NP_001087240.1	GMC_oxred_N	1.20418e-05	11	CL0063	DAO	FALSE	CL0063	TRUE	0	0	1	0	0	0	1
NP_001087240.1	FAD_binding_3	0.0018	0.47	CL0063	DAO	FALSE	CL0063	TRUE	0	0	0	1	0	0	1
NP_001091990.1	DapB_N	2.56133e-09	0.43	CL0063	Semialdhyde_dh	FALSE	CL0063	TRUE	0	0	1	0	0	0	1
NP_001091991.1	DapB_N	2.56133e-09	0.43	CL0063	Semialdhyde_dh	FALSE	CL0063	TRUE	0	0	1	0	0	0	1
NP_001091992.1	DapB_N	2.56133e-09	0.43	CL0063	Semialdhyde_dh	FALSE	CL0063	TRUE	0	0	1	0	0	0	1
NP_001091993.1	DapB_N	3.84199e-09	0.35	CL0063	Semialdhyde_dh	FALSE	CL0063	TRUE	0	0	1	0	0	0	1
NP_001092284.1	GTP_EFTU	5.85708e-06	1	CL0017	MMR_HSR1	FALSE	CL0017	TRUE	0	0	1	0	0	0	1
NP_001093867.1	PB1	6.21766e-07	29	CL0072	RA	FALSE	CL0072	TRUE	0	0	1	0	0	0	1
NP_001093867.1	RBD	0.0148	8.4	CL0072	RA	FALSE	CL0072	TRUE	0	0	0	1	0	0	1
NP_001093867.1	ubiquitin	0.0121	27	CL0072	RA	FALSE	CL0072	TRUE	0	0	0	1	0	0	1
NP_001250.1	RIO1	1.45194e-06	0.075	CL0016	APH	FALSE	CL0016	TRUE	0	0	1	0	0	0	1
NP_001603.1	UPAR_LY6	4.61304e-05	0.017	CL0117	Activin_recp	FALSE	CL0117	TRUE	0	0	1	0	0	0	1
NP_001708.2	zf-CCHC	0.3075	33		zf-C2H2	FALSE		TRUE	0	0	0	1	0	0	1
NP_001779.3	AIG1	9.72605e-07	10	CL0017	MMR_HSR1	FALSE	CL0017	TRUE	0	0	1	0	0	0	1
NP_001779.3	DUF258	0.0038	1.2	CL0017	MMR_HSR1	FALSE	CL0017	TRUE	0	0	0	1	0	0	1
NP_001879.1	GFO_IDH_MocA	1.43172e-08	3.9	CL0063	Shikimate_DH	FALSE	CL0063	TRUE	0	0	1	0	0	0	1
NP_001879.1	CoA_binding	0.0011	7.7	CL0063	Shikimate_DH	FALSE	CL0063	TRUE	0	0	0	1	0	0	1
NP_001886.1	RIO1	1.45194e-06	1.2	CL0016	APH	FALSE	CL0016	TRUE	0	0	1	0	0	0	1
NP_001887.1	RIO1	1.45194e-06	0.58	CL0016	APH	FALSE	CL0016	TRUE	0	0	1	0	0	0	1
NP_002013.1	THF_DHG_CYH_C	0.0074	29	CL0063	DAO	FALSE	CL0063	TRUE	0	0	0	1	0	0	1
NP_002022.1	RIO1	0.000490756	33	CL0016	APH	FALSE	CL0016	TRUE	0	0	1	0	0	0	1
NP_002028.1	RIO1	1.45194e-06	2.7	CL0016	APH	FALSE	CL0016	TRUE	0	0	1	0	0	0	1
NP_002524.2	ABC_tran	0.0008	1.7	CL0023	Sigma54_activat	FALSE	CL0023	TRUE	0	0	1	0	0	0	1
NP_002567.3	RIO1	3.19427e-05	0.37	CL0016	APH	FALSE	CL0016	TRUE	0	0	1	0	0	0	1
NP_002568.2	RIO1	0.000166973	1.3	CL0016	APH	FALSE	CL0016	TRUE	0	0	1	0	0	0	1
NP_002569.1	RIO1	1.01636e-05	0.54	CL0016	APH	FALSE	CL0016	TRUE	0	0	1	0	0	0	1
NP_002960.2	RIO1	1.45194e-06	4.5	CL0016	APH	FALSE	CL0016	TRUE	0	0	1	0	0	0	1
NP_003179.1	RIO1	1.45194e-06	7.5	CL0016	APH	FALSE	CL0016	TRUE	0	0	1	0	0	0	1
NP_003321.3	GMC_oxred_N	9.63346e-06	11	CL0063	DAO	FALSE	CL0063	TRUE	0	0	1	0	0	0	1
NP_003321.3	FAD_binding_3	0.0022	0.47	CL0063	DAO	FALSE	CL0063	TRUE	0	0	0	1	0	0	1
NP_003436.2	zf-C2HC	0.0679	34		PHD	FALSE		TRUE	0	0	0	1	0	0	1
NP_003436.2	zf-CCHC	0.1652	39		PHD	FALSE		TRUE	0	0	0	1	0	0	1
NP_003495.1	Propep_M14	1.91714e-07	36		DHH	FALSE		TRUE	0	0	1	0	0	0	1
NP_003495.1	PHD	0.0185	36		DHH	FALSE		TRUE	0	0	0	1	0	0	1
NP_003495.1	Arg_repressor_C	0.0157	48		DHH	FALSE		TRUE	0	0	0	1	0	0	1
NP_003495.1	TLP-20	0.7387	43		DHH	FALSE		TRUE	0	0	0	1	0	0	1
NP_003495.1	CAT_RBD	0.0679	26		DHH	FALSE		TRUE	0	0	0	1	0	0	1
NP_003495.1	RNA_pol_Rpb2_7	0.0044	19		DHH	FALSE		TRUE	0	0	0	1	0	0	1
NP_003495.1	BIR	0.0077	25		DHH	FALSE		TRUE	0	0	0	1	0	0	1
NP_003574.1	RIO1	0.000593844	0.48	CL0016	APH	FALSE	CL0016	TRUE	0	0	1	0	0	0	1
NP_003682.2	RIO1	1.45194e-06	4.1	CL0016	APH	FALSE	CL0016	TRUE	0	0	1	0	0	0	1
NP_003933.1	RIO1	8.27607e-05	0.088	CL0016	APH	FALSE	CL0016	TRUE	0	0	1	0	0	0	1
NP_004395.1	DUF258	4.65135e-09	2.5	CL0017	MMR_HSR1	FALSE	CL0017	TRUE	0	0	1	0	0	0	1
NP_004444.2	FAD_binding_3	3.46768e-05	0.024	CL0063	DAO	FALSE	CL0063	TRUE	0	0	1	0	0	0	1
NP_005679.2	UPF0079	0.0067	6.2	CL0023	SMC_N	FALSE	CL0023	TRUE	0	0	0	1	0	0	1
NP_006146.1	DUF258	4.65135e-09	2.5	CL0017	MMR_HSR1	FALSE	CL0017	TRUE	0	0	1	0	0	0	1
NP_006401.3	DapB_N	2.56133e-09	0.43	CL0063	Semialdhyde_dh	FALSE	CL0063	TRUE	0	0	1	0	0	0	1
NP_006408.2	DUF258	0.0118	15	CL0017	MMR_HSR1	FALSE	CL0017	TRUE	0	0	0	1	0	0	1
NP_006408.2	AIG1	0.0035	18	CL0017	MMR_HSR1	FALSE	CL0017	TRUE	0	0	0	1	0	0	1
NP_006431.2	FAD_binding_3	1.07479e-05	5.5	CL0063	DAO	FALSE	CL0063	TRUE	0	0	1	0	0	0	1
NP_006431.2	THF_DHG_CYH_C	0.0241	22	CL0063	DAO	FALSE	CL0063	TRUE	0	0	0	1	0	0	1
NP_006473.2	RIO1	0.000513987	0.48	CL0016	APH	FALSE	CL0016	TRUE	0	0	1	0	0	0	1
NP_006631.2	DUF258	4.8514e-06	1.3	CL0017	MMR_HSR1	FALSE	CL0017	TRUE	0	0	1	0	0	0	1
NP_006631.2	GTP_EFTU	8.78562e-06	31	CL0017	MMR_HSR1	FALSE	CL0017	TRUE	0	0	1	0	0	0	1
NP_006811.1	DUF258	0.1726	26	CL0017	MMR_HSR1	FALSE	CL0017	TRUE	0	0	0	1	0	0	1
NP_008954.2	PB1	4.97413e-07	29	CL0072	RA	FALSE	CL0072	TRUE	0	0	1	0	0	0	1
NP_008954.2	RBD	0.0204	8.4	CL0072	RA	FALSE	CL0072	TRUE	0	0	0	1	0	0	1
NP_008954.2	ubiquitin	0.0051	27	CL0072	RA	FALSE	CL0072	TRUE	0	0	0	1	0	0	1
NP_009004.2	TFIIA_gamma_C	5.13069e-07	14		cNMP_binding	FALSE		TRUE	0	0	1	0	0	0	1
NP_036356.1	RIO1	1.45194e-06	3.7	CL0016	APH	FALSE	CL0016	TRUE	0	0	1	0	0	0	1
NP_036357.1	MobB	5.80777e-06	14		CbiA	FALSE		TRUE	0	0	1	0	0	0	1
NP_036357.1	PRK	0.0027	24		CbiA	FALSE		TRUE	0	0	0	1	0	0	1
NP_036357.1	Viral_helicase1	0.0094	45		CbiA	FALSE		TRUE	0	0	0	1	0	0	1
NP_036357.1	PHD	0.0611	3.8		CbiA	FALSE		TRUE	0	0	0	1	0	0	1
NP_036426.3	RBD	0.0036	18	CL0072	RA	FALSE	CL0072	TRUE	0	0	0	1	0	0	1
NP_036474.1	UPAR_LY6	0.0773	1.4	CL0117	Activin_recp	FALSE	CL0117	TRUE	0	0	0	1	0	0	1
NP_055115.1	B3	0.1977	20		Peptidase_S24	FALSE		TRUE	0	0	0	1	0	0	1
NP_055543.1	UBX	7.20787e-05	10	CL0072	RA	FALSE	CL0072	TRUE	0	0	1	0	0	0	1
NP_055543.1	PB1	4.17856e-05	9.9	CL0072	RA	FALSE	CL0072	TRUE	0	0	1	0	0	0	1
NP_055543.1	ubiquitin	0.0085	32	CL0072	RA	FALSE	CL0072	TRUE	0	0	0	1	0	0	1
NP_055543.1	CIDE-N	0.0118	24	CL0072	RA	FALSE	CL0072	TRUE	0	0	0	1	0	0	1
NP_055790.1	RIO1	0.000177137	0.16	CL0016	APH	FALSE	CL0016	TRUE	0	0	1	0	0	0	1
NP_055831.1	RIO1	1.45194e-06	0.36	CL0016	APH	FALSE	CL0016	TRUE	0	0	1	0	0	0	1
NP_055998.1	RIO1	9.43762e-05	0.2	CL0016	APH	FALSE	CL0016	TRUE	0	0	1	0	0	0	1
NP_057365.3	RIO1	1.45194e-06	12	CL0016	APH	FALSE	CL0016	TRUE	0	0	1	0	0	0	1
NP_060220.2	FAD_binding_3	0.00010403	0.0023	CL0063	DAO	FALSE	CL0063	TRUE	0	0	1	0	0	0	1
NP_060833.1	FAD_binding_3	6.93535e-05	9.9	CL0063	DAO	FALSE	CL0063	TRUE	0	0	1	0	0	0	1
NP_060918.2	HEAT_PBS	0.1563	51	CL0019	Adaptin_N	FALSE	CL0019	TRUE	0	0	0	1	0	0	1
NP_064454.1	UPAR_LY6	3.45978e-05	0.017	CL0117	Activin_recp	FALSE	CL0117	TRUE	0	0	1	0	0	0	1
NP_064492.1	UPAR_LY6	5.7663e-05	0.017	CL0117	Activin_recp	FALSE	CL0117	TRUE	0	0	1	0	0	0	1
NP_064493.1	UPAR_LY6	0.000112443	0.017	CL0117	Activin_recp	FALSE	CL0117	TRUE	0	0	1	0	0	0	1
NP_064494.1	UPAR_LY6	4.03641e-05	0.017	CL0117	Activin_recp	FALSE	CL0117	TRUE	0	0	1	0	0	0	1
NP_064495.1	UPAR_LY6	6.91955e-05	0.017	CL0117	Activin_recp	FALSE	CL0117	TRUE	0	0	1	0	0	0	1
NP_064496.1	UPAR_LY6	5.18967e-05	0.017	CL0117	Activin_recp	FALSE	CL0117	TRUE	0	0	1	0	0	0	1
NP_064580.2	FAD_binding_3	0.003	8.7	CL0063	Epimerase	FALSE	CL0063	TRUE	0	0	0	1	0	0	1
NP_064580.2	RmlD_sub_bind	0.0029	2.2	CL0063	Epimerase	FALSE	CL0063	TRUE	0	0	0	1	0	0	1
NP_065842.1	RIO1	1.45194e-06	1.2	CL0016	APH	FALSE	CL0016	TRUE	0	0	1	0	0	0	1
NP_066923.3	SHMT	6.11478e-07	27	CL0061	Beta_elim_lyase	FALSE	CL0061	TRUE	0	0	1	0	0	0	1
NP_066923.3	DegT_DnrJ_EryC1	8.99578e-10	0.0059	CL0061	Beta_elim_lyase	FALSE	CL0061	TRUE	0	0	1	0	0	0	1
NP_067044.2	UPAR_LY6	3.17146e-05	0.25	CL0117	Activin_recp	FALSE	CL0117	TRUE	0	0	1	0	0	0	1
NP_071397.2	fn1	0.000253341	45		SET	FALSE		TRUE	0	0	1	0	0	0	1
NP_071397.2	Bowman-Birk_leg	0.9808	6.1		SET	FALSE		TRUE	0	0	0	1	0	0	1
NP_071908.2	DUF953	2.32567e-09	3.4	CL0172	AhpC-TSA	FALSE	CL0172	TRUE	0	0	1	0	0	0	1
NP_071926.4	RBD	0.0171	10	CL0072	RA	FALSE	CL0072	TRUE	0	0	0	1	0	0	1
NP_079130.2	DapB_N	8.16501e-07	7.8	CL0063	DAO	FALSE	CL0063	TRUE	0	0	1	0	0	0	1
NP_079130.2	Semialdhyde_dh	0.0097	37	CL0063	DAO	FALSE	CL0063	TRUE	0	0	0	1	0	0	1
NP_079130.2	GFO_IDH_MocA	0.0027	18	CL0063	DAO	FALSE	CL0063	TRUE	0	0	0	1	0	0	1
NP_079428.1	Integrase_Zn	0.000164851	21		CbiA	FALSE		TRUE	0	0	1	0	0	0	1
NP_079537.1	UPAR_LY6	2.30652e-05	0.00054	CL0117	Activin_recp	FALSE	CL0117	TRUE	0	0	1	0	0	0	1
NP_114426.1	RIO1	0.000130675	24	CL0016	APH	FALSE	CL0016	TRUE	0	0	1	0	0	0	1
NP_116233.1	RIO1	0.000235214	0.038	CL0016	APH	FALSE	CL0016	TRUE	0	0	1	0	0	0	1
NP_443178.1	FF	0.2193	43		HR1	FALSE		TRUE	0	0	0	1	0	0	1
NP_663304.1	RIO1	1.45194e-06	7.5	CL0016	APH	FALSE	CL0016	TRUE	0	0	1	0	0	0	1
NP_663305.1	RIO1	1.45194e-06	7.5	CL0016	APH	FALSE	CL0016	TRUE	0	0	1	0	0	0	1
NP_663306.1	RIO1	1.45194e-06	7.5	CL0016	APH	FALSE	CL0016	TRUE	0	0	1	0	0	0	1
NP_671488.1	TFIIA_gamma_C	1.10934e-07	14		cNMP_binding	FALSE		TRUE	0	0	1	0	0	0	1
NP_758454.1	Thymidylate_kin	5.29929e-09	1.7		cobW	FALSE		TRUE	0	0	1	0	0	0	1
NP_758454.1	TGT	0.0313	20		cobW	FALSE		TRUE	0	0	0	1	0	0	1
NP_758454.1	UPF0149	0.3326	25		cobW	FALSE		TRUE	0	0	0	1	0	0	1
NP_758454.1	ZipA_C	0.0732	23		cobW	FALSE		TRUE	0	0	0	1	0	0	1
NP_758454.1	Hpt	0.0061	35		cobW	FALSE		TRUE	0	0	0	1	0	0	1
NP_758454.1	COX6C	0.0154	48		cobW	FALSE		TRUE	0	0	0	1	0	0	1
NP_758454.1	Ribosomal_S19	0.0215	15		cobW	FALSE		TRUE	0	0	0	1	0	0	1
NP_758454.1	PAH	0.024	6.4		cobW	FALSE		TRUE	0	0	0	1	0	0	1
NP_775913.1	ATP-grasp	0.0042	3.1	CL0179	GSH-S_ATP	FALSE	CL0179	TRUE	0	0	0	1	0	0	1
NP_808227.1	RIO1	1.45194e-06	1.2	CL0016	APH	FALSE	CL0016	TRUE	0	0	1	0	0	0	1
NP_853556.1	Sigma54_activat	0.0032	35	CL0023	AAA	FALSE	CL0023	TRUE	0	0	0	1	0	0	1
NP_877393.1	GMC_oxred_N	7.22509e-06	11	CL0063	DAO	FALSE	CL0063	TRUE	0	0	1	0	0	0	1
NP_877393.1	FAD_binding_3	0.0022	0.47	CL0063	DAO	FALSE	CL0063	TRUE	0	0	0	1	0	0	1
NP_877419.1	GMC_oxred_N	1.44502e-05	11	CL0063	DAO	FALSE	CL0063	TRUE	0	0	1	0	0	0	1
NP_877419.1	FAD_binding_3	0.0034	0.47	CL0063	DAO	FALSE	CL0063	TRUE	0	0	0	1	0	0	1
NP_877420.1	GMC_oxred_N	7.22509e-06	11	CL0063	DAO	FALSE	CL0063	TRUE	0	0	1	0	0	0	1
NP_877420.1	FAD_binding_3	0.0062	0.47	CL0063	DAO	FALSE	CL0063	TRUE	0	0	0	1	0	0	1
NP_932355.1	zf-C2HC	0.0901	34		PHD	FALSE		TRUE	0	0	0	1	0	0	1
NP_932355.1	zf-CCHC	0.1417	39		PHD	FALSE		TRUE	0	0	0	1	0	0	1
NP_996671.1	ABC_tran	0.0007	1.7	CL0023	Sigma54_activat	FALSE	CL0023	TRUE	0	0	1	0	0	0	1
XP_001129642.1	GMC_oxred_N	0.0026	24	CL0063	DAO	FALSE	CL0063	TRUE	0	0	0	1	0	0	1
XP_001129642.1	FAD_binding_3	0.0014	1.4	CL0063	DAO	FALSE	CL0063	TRUE	0	0	0	1	0	0	1
XP_001129642.1	adh_short	0.0061	7.3	CL0063	DAO	FALSE	CL0063	TRUE	0	0	0	1	0	0	1
XP_001130163.1	GMC_oxred_N	0.0016	24	CL0063	DAO	FALSE	CL0063	TRUE	0	0	0	1	0	0	1
XP_001130163.1	FAD_binding_3	0.0026	1.4	CL0063	DAO	FALSE	CL0063	TRUE	0	0	0	1	0	0	1
XP_001130163.1	adh_short	0.0039	7.3	CL0063	DAO	FALSE	CL0063	TRUE	0	0	0	1	0	0	1
XP_039169.5	IF3_C	0.0785	49		OmpH	FALSE		TRUE	0	0	0	1	0	0	1
XP_039169.5	M	0.00629142	45		OmpH	FALSE		TRUE	0	0	0	1	0	0	1
XP_039169.5	PASTA	0.528	49		OmpH	FALSE		TRUE	0	0	0	1	0	0	1
XP_042978.5	ubiquitin	0.0008332	9.2	CL0072	RA	FALSE	CL0072	TRUE	0	0	1	0	0	0	1
XP_496847.3	zf-CCHC	0.1732	11		zf-C2H2	FALSE		TRUE	0	0	0	1	0	0	1
XP_940759.2	zf-CCHC	0.0811	11		zf-C2H2	FALSE		TRUE	0	0	0	1	0	0	1
XP_942100.1	ubiquitin	0.0008332	9.2	CL0072	RA	FALSE	CL0072	TRUE	0	0	1	0	0	0	1

## Sheet: 1
Protein ID	Pfam Domain	p-value	e-value	Clan	Expected	Is Expected	Expected Clan	Is Clan	True Postive	False Negative	False Positive	True Negative	Clan False Positive	Clan True Negative	Eliminated Due to Clan
NP_000011.2	APH	1.14777e-05	33	CL0016	APH	TRUE	CL0016	TRUE	1	0	0	0	0	0	0		Threshold	1
NP_000011.2	MutS_V	0.0173	40	CL0023	APH	FALSE	CL0016	FALSE	0	0	1	0	1	0	0
NP_000062.1	CBS	9.40156e-08	1.1		CBS	TRUE		TRUE	1	0	0	0	0	0	0		Clan Based
NP_000066.1	APH	3.82591e-06	0.75	CL0016	APH	TRUE	CL0016	TRUE	1	0	0	0	0	0	0
NP_000066.1	CobU	0.009	35		APH	FALSE	CL0016	FALSE	0	0	1	0	1	0	0		True Positives	390
NP_000066.1	FeoA	0.3975	34	CL0206	APH	FALSE	CL0016	FALSE	0	0	1	0	1	0	0		False Negatives	0
NP_000066.1	Phage_integr_N	0.0219	42		APH	FALSE	CL0016	FALSE	0	0	1	0	1	0	0		False Positives	969
NP_000161.2	Beta_elim_lyase	6.25185e-12	49	CL0061	Beta_elim_lyase	TRUE	CL0061	TRUE	1	0	0	0	0	0	0		True Negatives	0
NP_000161.2	Glyco_hydro_6	0.002	26		Beta_elim_lyase	FALSE	CL0061	FALSE	0	0	1	0	1	0	0		Eliminated (Clan)	0
NP_000161.2	SurE	0.0059	19		Beta_elim_lyase	FALSE	CL0061	FALSE	0	0	1	0	1	0	0
NP_000161.2	SapB_2	0.0547	42		Beta_elim_lyase	FALSE	CL0061	FALSE	0	0	1	0	1	0	0		False Positive Rate	1
NP_000161.2	Runt	0.1034	29	CL0073	Beta_elim_lyase	FALSE	CL0061	FALSE	0	0	1	0	1	0	0		False Negatives Rate	0
NP_000204.3	EGF	0.00466612	0.62	CL0001	EGF	TRUE	CL0001	TRUE	1	0	0	0	0	0	0
NP_000229.1	PAS	3.1281e-06	2.9	CL0183	PAS	TRUE	CL0183	TRUE	1	0	0	0	0	0	0		Precision	0.286976
NP_000229.1	zf-CCCH	0.2067	35		PAS	FALSE	CL0183	FALSE	0	0	1	0	1	0	0		Accuracy	0.286976
NP_000229.1	E_raikovi_mat	0.0206	48		PAS	FALSE	CL0183	FALSE	0	0	1	0	1	0	0		Recall	1
NP_000388.2	NAD_binding_1	8.20617e-24	1.5	CL0091	NAD_binding_1	TRUE	CL0091	TRUE	1	0	0	0	0	0	0
NP_000388.2	ABM	1.39899e-08	46	CL0032	NAD_binding_1	FALSE	CL0091	FALSE	0	0	1	0	1	0	0
NP_000483.3	MMR_HSR1	1.98016e-05	9.9	CL0017	MMR_HSR1	TRUE	CL0017	TRUE	1	0	0	0	0	0	0
NP_000483.3	DEAD	2.29688e-05	1.6	CL0008	MMR_HSR1	FALSE	CL0017	FALSE	0	0	1	0	1	0	0
NP_000483.3	APS_kinase	1.79916e-09	48	CL0023	MMR_HSR1	FALSE	CL0017	FALSE	0	0	1	0	1	0	0
NP_000483.3	CbiA	0.0003	24		MMR_HSR1	FALSE	CL0017	FALSE	0	0	1	0	1	0	0
NP_000483.3	CoaE	1.2781e-07	6.3		MMR_HSR1	FALSE	CL0017	FALSE	0	0	1	0	1	0	0
NP_000483.3	FMN_red	4.60776e-08	42	CL0042	MMR_HSR1	FALSE	CL0017	FALSE	0	0	1	0	1	0	0
NP_000483.3	Fn_bind	0.3855	18		MMR_HSR1	FALSE	CL0017	FALSE	0	0	1	0	1	0	0
NP_000483.3	Invas_SpaK	0.2431	14		MMR_HSR1	FALSE	CL0017	FALSE	0	0	1	0	1	0	0
NP_000483.3	PEP-utilizers	0.127	37		MMR_HSR1	FALSE	CL0017	FALSE	0	0	1	0	1	0	0
NP_000483.3	NIR_SIR_ferr	0.1661	16		MMR_HSR1	FALSE	CL0017	FALSE	0	0	1	0	1	0	0
NP_000483.3	AAA	0.0031	2.9	CL0023	MMR_HSR1	FALSE	CL0017	FALSE	0	0	1	0	1	0	0
NP_000483.3	DUF448	0.0021	18		MMR_HSR1	FALSE	CL0017	FALSE	0	0	1	0	1	0	0
NP_000483.3	CBF_beta	0.1201	24		MMR_HSR1	FALSE	CL0017	FALSE	0	0	1	0	1	0	0
NP_000483.3	zf-C3HC4	0.0959	40	CL0229	MMR_HSR1	FALSE	CL0017	FALSE	0	0	1	0	1	0	0
NP_000560.5	ig	5.68624e-39	1.2e-05	CL0011	ig	TRUE	CL0011	TRUE	1	0	0	0	0	0	0
NP_000704.1	Epimerase	4.40238e-21	4.1	CL0063	Epimerase	TRUE	CL0063	TRUE	1	0	0	0	0	0	0
NP_000704.1	Lipase_GDSL	6.62666e-11	37	CL0264	Epimerase	FALSE	CL0063	FALSE	0	0	1	0	1	0	0
NP_000704.1	HGTP_anticodon	3.70349e-05	35		Epimerase	FALSE	CL0063	FALSE	0	0	1	0	1	0	0
NP_000704.1	MGS	0.0279	27		Epimerase	FALSE	CL0063	FALSE	0	0	1	0	1	0	0			Total:	1359
NP_000704.1	CsrA	0.1528	30		Epimerase	FALSE	CL0063	FALSE	0	0	1	0	1	0	0
NP_000704.1	FAA_hydrolase	0.0151	35		Epimerase	FALSE	CL0063	FALSE	0	0	1	0	1	0	0
NP_000704.1	DJ-1_PfpI	0.0067	4.4	CL0014	Epimerase	FALSE	CL0063	FALSE	0	0	1	0	1	0	0
NP_000704.1	PemK	0.0466	32		Epimerase	FALSE	CL0063	FALSE	0	0	1	0	1	0	0
NP_000704.1	FG-GAP	0.0663	18	CL0186	Epimerase	FALSE	CL0063	FALSE	0	0	1	0	1	0	0
NP_000704.1	Adhesin_Dr	0.0055	8.8	CL0204	Epimerase	FALSE	CL0063	FALSE	0	0	1	0	1	0	0
NP_001001132.1	efhand	1.18708e-07	0.00021	CL0220	efhand	TRUE	CL0220	TRUE	1	0	0	0	0	0	0
NP_001001852.1	APH	1.91295e-05	3.3	CL0016	APH	TRUE	CL0016	TRUE	1	0	0	0	0	0	0
NP_001001852.1	P-II	0.0244	11	CL0089	APH	FALSE	CL0016	FALSE	0	0	1	0	1	0	0
NP_001001852.1	Arg_repressor_C	0.0101	34		APH	FALSE	CL0016	FALSE	0	0	1	0	1	0	0
NP_001001852.1	L27	0.7469	43		APH	FALSE	CL0016	FALSE	0	0	1	0	1	0	0
NP_001001852.1	RecR	0.0099	44		APH	FALSE	CL0016	FALSE	0	0	1	0	1	0	0
NP_001001852.1	tRNA_int_endo	0.1306	41		APH	FALSE	CL0016	FALSE	0	0	1	0	1	0	0
NP_001006643.1	efhand	1.8939e-05	0.00028	CL0220	efhand	TRUE	CL0220	TRUE	1	0	0	0	0	0	0
NP_001006945.1	APH	0.0006	5.8	CL0016	APH	TRUE	CL0016	TRUE	1	0	0	0	0	0	0
NP_001006945.1	Met_synt_B12	0.0208	35		APH	FALSE	CL0016	FALSE	0	0	1	0	1	0	0
NP_001006945.1	TFIIS	0.0326	18		APH	FALSE	CL0016	FALSE	0	0	1	0	1	0	0
NP_001006945.1	RuvC	0.0834	6.9	CL0219	APH	FALSE	CL0016	FALSE	0	0	1	0	1	0	0
NP_001006945.1	SapB_1	0.0877	16		APH	FALSE	CL0016	FALSE	0	0	1	0	1	0	0
NP_001006945.1	MAP1_LC3	0.0022	34	CL0072	APH	FALSE	CL0016	FALSE	0	0	1	0	1	0	0
NP_001006945.1	zf-B_box	0.6751	45		APH	FALSE	CL0016	FALSE	0	0	1	0	1	0	0
NP_001006945.1	PadR	0.7569	37	CL0123	APH	FALSE	CL0016	FALSE	0	0	1	0	1	0	0
NP_001006945.1	ZipA_C	0.7556	6.7		APH	FALSE	CL0016	FALSE	0	0	1	0	1	0	0
NP_001006945.1	Pex14_N	0.6675	43		APH	FALSE	CL0016	FALSE	0	0	1	0	1	0	0
NP_001008491.1	MMR_HSR1	4.44156e-13	43	CL0017	MMR_HSR1	TRUE	CL0017	TRUE	1	0	0	0	0	0	0
NP_001008491.1	ABC_tran	0.000159679	7.5	CL0023	MMR_HSR1	FALSE	CL0017	FALSE	0	0	1	0	1	0	0
NP_001008491.1	PRK	0.0041	39		MMR_HSR1	FALSE	CL0017	FALSE	0	0	1	0	1	0	0
NP_001008491.1	UcrQ	0.0029	37		MMR_HSR1	FALSE	CL0017	FALSE	0	0	1	0	1	0	0
NP_001008491.1	zf-CCCH	0.2515	23		MMR_HSR1	FALSE	CL0017	FALSE	0	0	1	0	1	0	0
NP_001008491.1	Ribosomal_L12	0.0124	41		MMR_HSR1	FALSE	CL0017	FALSE	0	0	1	0	1	0	0
NP_001008491.1	UPF0066	0.4473	10		MMR_HSR1	FALSE	CL0017	FALSE	0	0	1	0	1	0	0
NP_001008492.1	MMR_HSR1	2.98131e-15	43	CL0017	MMR_HSR1	TRUE	CL0017	TRUE	1	0	0	0	0	0	0
NP_001008492.1	ABC_tran	1.36717e-05	7.5	CL0023	MMR_HSR1	FALSE	CL0017	FALSE	0	0	1	0	1	0	0
NP_001008492.1	PRK	0.0083	39		MMR_HSR1	FALSE	CL0017	FALSE	0	0	1	0	1	0	0
NP_001008492.1	UcrQ	0.0056	37		MMR_HSR1	FALSE	CL0017	FALSE	0	0	1	0	1	0	0
NP_001008492.1	zf-CCCH	0.268	23		MMR_HSR1	FALSE	CL0017	FALSE	0	0	1	0	1	0	0
NP_001008492.1	Ribosomal_L12	0.0162	41		MMR_HSR1	FALSE	CL0017	FALSE	0	0	1	0	1	0	0
NP_001008492.1	UPF0066	0.4244	10		MMR_HSR1	FALSE	CL0017	FALSE	0	0	1	0	1	0	0
NP_001008910.1	APH	0.0005	45	CL0016	APH	TRUE	CL0016	TRUE	1	0	0	0	0	0	0
NP_001008910.1	Glycos_trans_3N	3.697e-15	34		APH	FALSE	CL0016	FALSE	0	0	1	0	1	0	0
NP_001008910.1	CbiX	0.1484	24	CL0043	APH	FALSE	CL0016	FALSE	0	0	1	0	1	0	0
NP_001008910.1	PSI	0.0922	34		APH	FALSE	CL0016	FALSE	0	0	1	0	1	0	0
NP_001010851.1	zf-C2H2	4.63915e-15	9.6e-07		zf-C2H2	TRUE		TRUE	1	0	0	0	0	0	0
NP_001011553.2	MMR_HSR1	1.13071e-19	40	CL0017	MMR_HSR1	TRUE	CL0017	TRUE	1	0	0	0	0	0	0
NP_001011553.2	UPF0066	0.1455	41		MMR_HSR1	FALSE	CL0017	FALSE	0	0	1	0	1	0	0
NP_001011553.2	DsrH	0.1685	40		MMR_HSR1	FALSE	CL0017	FALSE	0	0	1	0	1	0	0
NP_001011553.2	tRNA_int_endo	0.0063	23		MMR_HSR1	FALSE	CL0017	FALSE	0	0	1	0	1	0	0
NP_001011553.2	Integrase_Zn	0.0454	45		MMR_HSR1	FALSE	CL0017	FALSE	0	0	1	0	1	0	0
NP_001011553.2	Ribosomal_L13	0.0866	45		MMR_HSR1	FALSE	CL0017	FALSE	0	0	1	0	1	0	0
NP_001012771.1	zf-C2H2	6.37824e-12	0.0063		zf-C2H2	TRUE		TRUE	1	0	0	0	0	0	0
NP_001013012.1	BAR	1.16155e-05	0.39	CL0145	BAR	TRUE	CL0145	TRUE	1	0	0	0	0	0	0
NP_001013012.1	RIO1	0.0803	10	CL0016	BAR	FALSE	CL0145	FALSE	0	0	1	0	1	0	0
NP_001013012.1	RNA_pol_Rpb4	0.0321	7.9		BAR	FALSE	CL0145	FALSE	0	0	1	0	1	0	0
NP_001013012.1	ACOX	0.0799	7.9	CL0087	BAR	FALSE	CL0145	FALSE	0	0	1	0	1	0	0
NP_001013012.1	DUF386	0.573	19	CL0029	BAR	FALSE	CL0145	FALSE	0	0	1	0	1	0	0
NP_001013012.1	UPF0122	0.1758	47	CL0123	BAR	FALSE	CL0145	FALSE	0	0	1	0	1	0	0
NP_001013012.1	L27	0.2142	7.6		BAR	FALSE	CL0145	FALSE	0	0	1	0	1	0	0
NP_001013012.1	EFG_C	0.2317	32		BAR	FALSE	CL0145	FALSE	0	0	1	0	1	0	0
NP_001013012.1	ATP-synt_F6	0.1175	36		BAR	FALSE	CL0145	FALSE	0	0	1	0	1	0	0
NP_001013012.1	Syntaxin	0.1905	23		BAR	FALSE	CL0145	FALSE	0	0	1	0	1	0	0
NP_001013012.1	TBCA	0.3688	18		BAR	FALSE	CL0145	FALSE	0	0	1	0	1	0	0
NP_001014444.1	Shikimate_DH	1.71002e-15	0.95	CL0063	Shikimate_DH	TRUE	CL0063	TRUE	1	0	0	0	0	0	0
NP_001014444.1	FMN_red	0.0008	23	CL0042	Shikimate_DH	FALSE	CL0063	FALSE	0	0	1	0	1	0	0
NP_001014444.1	Thymidylate_kin	0.0153	17		Shikimate_DH	FALSE	CL0063	FALSE	0	0	1	0	1	0	0
NP_001014444.1	Trigger_N	0.0103	44		Shikimate_DH	FALSE	CL0063	FALSE	0	0	1	0	1	0	0
NP_001014444.1	PQQ	0.0189	21	CL0186	Shikimate_DH	FALSE	CL0063	FALSE	0	0	1	0	1	0	0
NP_001014444.1	5_3_exonuc_N	0.0028	42	CL0280	Shikimate_DH	FALSE	CL0063	FALSE	0	0	1	0	1	0	0
NP_001014444.1	Flavin_Reduct	0.0105	11		Shikimate_DH	FALSE	CL0063	FALSE	0	0	1	0	1	0	0
NP_001014444.1	HATPase_c	0.0043	44		Shikimate_DH	FALSE	CL0063	FALSE	0	0	1	0	1	0	0
NP_001014444.1	SCP2	0.0114	40		Shikimate_DH	FALSE	CL0063	FALSE	0	0	1	0	1	0	0
NP_001014444.1	TRAM	0.0264	27		Shikimate_DH	FALSE	CL0063	FALSE	0	0	1	0	1	0	0
NP_001014444.1	dsrm	0.0073	37	CL0196	Shikimate_DH	FALSE	CL0063	FALSE	0	0	1	0	1	0	0
NP_001015891.1	SKI	4.44156e-13	0.4	CL0023	SKI	TRUE	CL0023	TRUE	1	0	0	0	0	0	0
NP_001015891.1	ADK	1.67551e-23	0.45		SKI	FALSE	CL0023	FALSE	0	0	1	0	1	0	0
NP_001015891.1	Thymidylate_kin	2.64964e-09	3.7		SKI	FALSE	CL0023	FALSE	0	0	1	0	1	0	0
NP_001015891.1	ITAM	0.6088	44		SKI	FALSE	CL0023	FALSE	0	0	1	0	1	0	0
NP_001018056.1	APH	3.82591e-06	13	CL0016	APH	TRUE	CL0016	TRUE	1	0	0	0	0	0	0
NP_001018056.1	ThiS	2.85356e-06	27	CL0072	APH	FALSE	CL0016	FALSE	0	0	1	0	1	0	0
NP_001018056.1	Seryl_tRNA_N	0.18	17		APH	FALSE	CL0016	FALSE	0	0	1	0	1	0	0
NP_001018056.1	CRAL_TRIO_N	0.0174	40		APH	FALSE	CL0016	FALSE	0	0	1	0	1	0	0
NP_001018056.1	NDK	0.0022	7.2		APH	FALSE	CL0016	FALSE	0	0	1	0	1	0	0
NP_001018854.1	zf-C2H2	7.52575e-17	3.6e-05		zf-C2H2	TRUE		TRUE	1	0	0	0	0	0	0
NP_001019634.1	PGAM	4.38341e-09	2.6	CL0071	PGAM	TRUE	CL0071	TRUE	1	0	0	0	0	0	0
NP_001019634.1	DUF72	0.0064	14		PGAM	FALSE	CL0071	FALSE	0	0	1	0	1	0	0
NP_001019634.1	Peptidase_S41	0.1267	48	CL0127	PGAM	FALSE	CL0071	FALSE	0	0	1	0	1	0	0
NP_001019634.1	DinI	0.0183	42		PGAM	FALSE	CL0071	FALSE	0	0	1	0	1	0	0
NP_001020413.1	APH	6.39048e-08	0.26	CL0016	APH	TRUE	CL0016	TRUE	1	0	0	0	0	0	0
NP_001020413.1	VOMI	0.0832	34		APH	FALSE	CL0016	FALSE	0	0	1	0	1	0	0
NP_001020413.1	Chitin_bind_1	0.0131	40		APH	FALSE	CL0016	FALSE	0	0	1	0	1	0	0
NP_001020413.1	EGF	0.00186645	49	CL0001	APH	FALSE	CL0016	FALSE	0	0	1	0	1	0	0
NP_001020414.1	APH	6.39048e-08	0.26	CL0016	APH	TRUE	CL0016	TRUE	1	0	0	0	0	0	0
NP_001020414.1	EGF	0.000588792	49	CL0001	APH	FALSE	CL0016	FALSE	0	0	1	0	1	0	0
NP_001020414.1	VOMI	0.1064	34		APH	FALSE	CL0016	FALSE	0	0	1	0	1	0	0
NP_001020414.1	Chitin_bind_1	0.0301	40		APH	FALSE	CL0016	FALSE	0	0	1	0	1	0	0
NP_001020766.1	BAR	8.71165e-06	1.1	CL0145	BAR	TRUE	CL0145	TRUE	1	0	0	0	0	0	0
NP_001020766.1	Bac_globin	0.0156	49	CL0090	BAR	FALSE	CL0145	FALSE	0	0	1	0	1	0	0
NP_001020766.1	RIP	0.00334977	43		BAR	FALSE	CL0145	FALSE	0	0	1	0	1	0	0
NP_001020766.1	Prefoldin	0.1456	50	CL0200	BAR	FALSE	CL0145	FALSE	0	0	1	0	1	0	0
NP_001020766.1	MGS	0.0549	39		BAR	FALSE	CL0145	FALSE	0	0	1	0	1	0	0
NP_001020766.1	Translin	0.2499	2		BAR	FALSE	CL0145	FALSE	0	0	1	0	1	0	0
NP_001020766.1	PAS	0.2831	42	CL0183	BAR	FALSE	CL0145	FALSE	0	0	1	0	1	0	0
NP_001020766.1	Rubrerythrin	0.1295	26	CL0044	BAR	FALSE	CL0145	FALSE	0	0	1	0	1	0	0
NP_001020766.1	UPF0079	0.0097	29	CL0023	BAR	FALSE	CL0145	FALSE	0	0	1	0	1	0	0
NP_001020766.1	DinI	0.3673	46		BAR	FALSE	CL0145	FALSE	0	0	1	0	1	0	0
NP_001020766.1	YHS	0.0287	33	CL0175	BAR	FALSE	CL0145	FALSE	0	0	1	0	1	0	0
NP_001025226.1	GTP_EFTU	1.43805e-06	3.3	CL0017	GTP_EFTU	TRUE	CL0017	TRUE	1	0	0	0	0	0	0
NP_001025226.1	LIM	0.0935	38		GTP_EFTU	FALSE	CL0017	FALSE	0	0	1	0	1	0	0
NP_001025226.1	AFP	0.1187	21		GTP_EFTU	FALSE	CL0017	FALSE	0	0	1	0	1	0	0
NP_001026835.1	zf-C2H2	5.42423e-26	4.6e-06		zf-C2H2	TRUE		TRUE	1	0	0	0	0	0	0
NP_001026879.1	DAO	5.29929e-09	42	CL0063	DAO	TRUE	CL0063	TRUE	1	0	0	0	0	0	0
NP_001026879.1	TP6A_N	0.4405	49		DAO	FALSE	CL0063	FALSE	0	0	1	0	1	0	0
NP_001026879.1	CBM_3	0.0246	32	CL0203	DAO	FALSE	CL0063	FALSE	0	0	1	0	1	0	0
NP_001026879.1	Apocytochr_F_C	0.0085	39		DAO	FALSE	CL0063	FALSE	0	0	1	0	1	0	0
NP_001026879.1	fn2	0.0755	45		DAO	FALSE	CL0063	FALSE	0	0	1	0	1	0	0
NP_001026879.1	zf-C2HC	0.7394	35		DAO	FALSE	CL0063	FALSE	0	0	1	0	1	0	0
NP_001026879.1	Viral_helicase1	0.0169	23		DAO	FALSE	CL0063	FALSE	0	0	1	0	1	0	0
NP_001026879.1	MBD	0.0217	47	CL0081	DAO	FALSE	CL0063	FALSE	0	0	1	0	1	0	0
NP_001026879.1	ERF	0.021	26		DAO	FALSE	CL0063	FALSE	0	0	1	0	1	0	0
NP_001026886.1	tRNA_anti	1.27722e-05	2.5	CL0021	tRNA_anti	TRUE	CL0021	TRUE	1	0	0	0	0	0	0
NP_001026886.1	Ribosomal_S5	0.0235	44	CL0196	tRNA_anti	FALSE	CL0021	FALSE	0	0	1	0	1	0	0
NP_001027449.1	PG_binding_1	1.74931e-12	15	CL0244	PG_binding_1	TRUE	CL0244	TRUE	1	0	0	0	0	0	0
NP_001027449.1	PadR	0.8491	2.1	CL0123	PG_binding_1	FALSE	CL0244	FALSE	0	0	1	0	1	0	0
NP_001027467.2	APH	0.0001	6	CL0016	APH	TRUE	CL0016	TRUE	1	0	0	0	0	0	0
NP_001027467.2	DUF163	0.0009	47	CL0098	APH	FALSE	CL0016	FALSE	0	0	1	0	1	0	0
NP_001027467.2	Lysine_decarbox	8.71165e-06	37		APH	FALSE	CL0016	FALSE	0	0	1	0	1	0	0
NP_001027467.2	Fe_hyd_lg_C	0.0199	10		APH	FALSE	CL0016	FALSE	0	0	1	0	1	0	0
NP_001027467.2	LMWPc	0.0088	12		APH	FALSE	CL0016	FALSE	0	0	1	0	1	0	0
NP_001027467.2	Arg_repressor_C	0.0491	27		APH	FALSE	CL0016	FALSE	0	0	1	0	1	0	0
NP_001027467.2	Hpt	0.0806	50		APH	FALSE	CL0016	FALSE	0	0	1	0	1	0	0
NP_001027467.2	Binary_toxA	0.1563	16	CL0084	APH	FALSE	CL0016	FALSE	0	0	1	0	1	0	0
NP_001027467.2	Dehydratase_MU	0.0045	49		APH	FALSE	CL0016	FALSE	0	0	1	0	1	0	0
NP_001027467.2	CARD	0.0818	15	CL0041	APH	FALSE	CL0016	FALSE	0	0	1	0	1	0	0
NP_001028225.1	AAA	5.07995e-05	0.42	CL0023	AAA	TRUE	CL0023	TRUE	1	0	0	0	0	0	0
NP_001028225.1	YjeF_N	0.1193	33		AAA	FALSE	CL0023	FALSE	0	0	1	0	1	0	0
NP_001028225.1	HisKA	0.2782	38	CL0025	AAA	FALSE	CL0023	FALSE	0	0	1	0	1	0	0
NP_001028740.1	Colicin_Pyocin	0.000567645	18		MMR_HSR1	FALSE	CL0017	FALSE	0	0	1	0	1	0	0
NP_001028740.1	MMR_HSR1	0.0016	2.7	CL0017	MMR_HSR1	TRUE	CL0017	TRUE	1	0	0	0	0	0	0
NP_001028740.1	KIX	0.4976	36		MMR_HSR1	FALSE	CL0017	FALSE	0	0	1	0	1	0	0
NP_001028740.1	SRF-TF	0.2623	20		MMR_HSR1	FALSE	CL0017	FALSE	0	0	1	0	1	0	0
NP_001028740.1	DNA_ligase_ZBD	0.1875	24		MMR_HSR1	FALSE	CL0017	FALSE	0	0	1	0	1	0	0
NP_001028740.1	FAD_binding_5	0.0464	29	CL0077	MMR_HSR1	FALSE	CL0017	FALSE	0	0	1	0	1	0	0
NP_001028740.1	NSF	0.8579	45	CL0020	MMR_HSR1	FALSE	CL0017	FALSE	0	0	1	0	1	0	0
NP_001028740.1	efhand	0.00181604	0.057	CL0220	MMR_HSR1	FALSE	CL0017	FALSE	0	0	1	0	1	0	0
NP_001028740.1	Arg_repressor	0.192	10	CL0123	MMR_HSR1	FALSE	CL0017	FALSE	0	0	1	0	1	0	0
NP_001028891.2	zf-C2H2	1.11619e-11	0.0037		zf-C2H2	TRUE		TRUE	1	0	0	0	0	0	0
NP_001030010.1	efhand	9.00837e-15	3.7e-07	CL0220	efhand	TRUE	CL0220	TRUE	1	0	0	0	0	0	0
NP_001032202.1	zf-CCCH	4.17309e-08	0.67		zf-CCCH	TRUE		TRUE	1	0	0	0	0	0	0
NP_001032309.2	zf-C2H2	7.52575e-17	6.9e-05		zf-C2H2	TRUE		TRUE	1	0	0	0	0	0	0
NP_001034302.1	ig	2.84766e-35	0.023	CL0011	ig	TRUE	CL0011	TRUE	1	0	0	0	0	0	0
NP_001034671.1	APH	0.0001	11	CL0016	APH	TRUE	CL0016	TRUE	1	0	0	0	0	0	0
NP_001034671.1	DEP	1.08213e-09	7.4		APH	FALSE	CL0016	FALSE	0	0	1	0	1	0	0
NP_001034671.1	EIIA-man	0.0851	50	CL0245	APH	FALSE	CL0016	FALSE	0	0	1	0	1	0	0
NP_001034671.1	Desulfoferrodox	0.0096	1.2		APH	FALSE	CL0016	FALSE	0	0	1	0	1	0	0
NP_001034671.1	HHA	0.1816	8.8		APH	FALSE	CL0016	FALSE	0	0	1	0	1	0	0
NP_001034671.1	Ribosomal_L1	0.2357	31		APH	FALSE	CL0016	FALSE	0	0	1	0	1	0	0
NP_001034671.1	RuvC	0.0059	5	CL0219	APH	FALSE	CL0016	FALSE	0	0	1	0	1	0	0
NP_001034671.1	DUF84	0.0059	16	CL0269	APH	FALSE	CL0016	FALSE	0	0	1	0	1	0	0
NP_001034813.1	HR1	7.76223e-06	0.11		HR1	TRUE		TRUE	1	0	0	0	0	0	0
NP_001035787.1	UQ_con	1.28567e-30	1.6	CL0208	UQ_con	TRUE	CL0208	TRUE	1	0	0	0	0	0	0
NP_001035787.1	Nepo_coat_N	0.3497	31		UQ_con	FALSE	CL0208	FALSE	0	0	1	0	1	0	0
NP_001035917.1	APH	0.0001	1.6	CL0016	APH	TRUE	CL0016	TRUE	1	0	0	0	0	0	0
NP_001035917.1	Peptidase_M16_C	7.56575e-05	27	CL0094	APH	FALSE	CL0016	FALSE	0	0	1	0	1	0	0
NP_001035917.1	GARS_C	1.26136e-05	48		APH	FALSE	CL0016	FALSE	0	0	1	0	1	0	0
NP_001035917.1	AIG1	0.2097	20	CL0017	APH	FALSE	CL0016	FALSE	0	0	1	0	1	0	0
NP_001035917.1	Arg_repressor_C	0.0816	25		APH	FALSE	CL0016	FALSE	0	0	1	0	1	0	0
NP_001035917.1	NTF2	0.0645	49	CL0051	APH	FALSE	CL0016	FALSE	0	0	1	0	1	0	0
NP_001035917.1	NifU_N	0.3122	46	CL0233	APH	FALSE	CL0016	FALSE	0	0	1	0	1	0	0
NP_001035917.1	RGS	0.0086	16	CL0272	APH	FALSE	CL0016	FALSE	0	0	1	0	1	0	0
NP_001070143.1	zf-C2H2	1.16772e-22	0.2		zf-C2H2	TRUE		TRUE	1	0	0	0	0	0	0
NP_001070869.1	APH	0.0004	33	CL0016	APH	TRUE	CL0016	TRUE	1	0	0	0	0	0	0
NP_001070869.1	MutS_V	0.0177	40	CL0023	APH	FALSE	CL0016	FALSE	0	0	1	0	1	0	0
NP_001075106.1	ig	1.05109e-31	0.0003	CL0011	ig	TRUE	CL0011	TRUE	1	0	0	0	0	0	0
NP_001075107.1	ig	1.30521e-26	0.027	CL0011	ig	TRUE	CL0011	TRUE	1	0	0	0	0	0	0
NP_001075108.1	ig	2.83594e-28	0.027	CL0011	ig	TRUE	CL0011	TRUE	1	0	0	0	0	0	0
NP_001075155.1	PAP2	0.000283823	0.2		PAP2	TRUE		TRUE	1	0	0	0	0	0	0
NP_001076777.1	PAAD_DAPIN	2.32567e-09	0.49	CL0041	PAAD_DAPIN	TRUE	CL0041	TRUE	1	0	0	0	0	0	0
NP_001076777.1	L27	0.3608	29		PAAD_DAPIN	FALSE	CL0041	FALSE	0	0	1	0	1	0	0
NP_001078958.2	CS	3.81137e-14	0.23	CL0190	CS	TRUE	CL0190	TRUE	1	0	0	0	0	0	0
NP_001078958.2	Conotoxin	0.4153	12		CS	FALSE	CL0190	FALSE	0	0	1	0	1	0	0
NP_001087240.1	DAO	6.96433e-08	7.1	CL0063	DAO	TRUE	CL0063	TRUE	1	0	0	0	0	0	0
NP_001087240.1	CRS1_YhbY	2.90388e-05	28		DAO	FALSE	CL0063	FALSE	0	0	1	0	1	0	0
NP_001087240.1	PASTA	3.45582e-07	48		DAO	FALSE	CL0063	FALSE	0	0	1	0	1	0	0
NP_001087240.1	Glyco_transf_28	0.0067	25	CL0113	DAO	FALSE	CL0063	FALSE	0	0	1	0	1	0	0
NP_001087240.1	Pep_deformylase	0.0034	46		DAO	FALSE	CL0063	FALSE	0	0	1	0	1	0	0
NP_001087240.1	Glyoxalase	0.0016	41	CL0104	DAO	FALSE	CL0063	FALSE	0	0	1	0	1	0	0
NP_001087240.1	ArfGap	0.0355	8.8		DAO	FALSE	CL0063	FALSE	0	0	1	0	1	0	0
NP_001087240.1	APS_kinase	0.0022	42	CL0023	DAO	FALSE	CL0063	FALSE	0	0	1	0	1	0	0
NP_001091990.1	Semialdhyde_dh	1.39564e-11	0.12	CL0063	Semialdhyde_dh	TRUE	CL0063	TRUE	1	0	0	0	0	0	0
NP_001091990.1	NDK	0.0025	8.9		Semialdhyde_dh	FALSE	CL0063	FALSE	0	0	1	0	1	0	0
NP_001091990.1	RCC1	0.1354	14		Semialdhyde_dh	FALSE	CL0063	FALSE	0	0	1	0	1	0	0
NP_001091990.1	Conotoxin	0.6932	46		Semialdhyde_dh	FALSE	CL0063	FALSE	0	0	1	0	1	0	0
NP_001091991.1	Semialdhyde_dh	1.39564e-11	0.12	CL0063	Semialdhyde_dh	TRUE	CL0063	TRUE	1	0	0	0	0	0	0
NP_001091991.1	NDK	0.0046	8.9		Semialdhyde_dh	FALSE	CL0063	FALSE	0	0	1	0	1	0	0
NP_001091991.1	RCC1	0.1498	14		Semialdhyde_dh	FALSE	CL0063	FALSE	0	0	1	0	1	0	0
NP_001091991.1	Conotoxin	0.7014	46		Semialdhyde_dh	FALSE	CL0063	FALSE	0	0	1	0	1	0	0
NP_001091992.1	Semialdhyde_dh	1.39564e-11	0.12	CL0063	Semialdhyde_dh	TRUE	CL0063	TRUE	1	0	0	0	0	0	0
NP_001091992.1	NDK	0.0016	8.9		Semialdhyde_dh	FALSE	CL0063	FALSE	0	0	1	0	1	0	0
NP_001091992.1	RCC1	0.107	14		Semialdhyde_dh	FALSE	CL0063	FALSE	0	0	1	0	1	0	0
NP_001091992.1	Conotoxin	0.6334	46		Semialdhyde_dh	FALSE	CL0063	FALSE	0	0	1	0	1	0	0
NP_001091993.1	Semialdhyde_dh	1.39564e-11	0.43	CL0063	Semialdhyde_dh	TRUE	CL0063	TRUE	1	0	0	0	0	0	0
NP_001091993.1	NDK	4.22286e-05	42		Semialdhyde_dh	FALSE	CL0063	FALSE	0	0	1	0	1	0	0
NP_001091993.1	RCC1	0.196	14		Semialdhyde_dh	FALSE	CL0063	FALSE	0	0	1	0	1	0	0
NP_001091993.1	Conotoxin	0.5256	46		Semialdhyde_dh	FALSE	CL0063	FALSE	0	0	1	0	1	0	0
NP_001092284.1	MMR_HSR1	5.96262e-15	48	CL0017	MMR_HSR1	TRUE	CL0017	TRUE	1	0	0	0	0	0	0
NP_001092284.1	PRK	7.7252e-06	43		MMR_HSR1	FALSE	CL0017	FALSE	0	0	1	0	1	0	0
NP_001092284.1	ABC_tran	8.20302e-06	14	CL0023	MMR_HSR1	FALSE	CL0017	FALSE	0	0	1	0	1	0	0
NP_001092284.1	PyrI_C	9.02142e-08	20		MMR_HSR1	FALSE	CL0017	FALSE	0	0	1	0	1	0	0
NP_001092284.1	ICAT	1.45194e-05	40		MMR_HSR1	FALSE	CL0017	FALSE	0	0	1	0	1	0	0
NP_001092284.1	V-ATPase_H	0.1814	49	CL0019	MMR_HSR1	FALSE	CL0017	FALSE	0	0	1	0	1	0	0
NP_001092284.1	GidB	0.0039	34	CL0102	MMR_HSR1	FALSE	CL0017	FALSE	0	0	1	0	1	0	0
NP_001092284.1	PI3K_C2	0.0636	30	CL0154	MMR_HSR1	FALSE	CL0017	FALSE	0	0	1	0	1	0	0
NP_001092284.1	Ribosomal_L31e	0.0063	25		MMR_HSR1	FALSE	CL0017	FALSE	0	0	1	0	1	0	0
NP_001092284.1	HHA	0.1738	8.5		MMR_HSR1	FALSE	CL0017	FALSE	0	0	1	0	1	0	0
NP_001092284.1	RNA_pol_L	0.0018	6.4		MMR_HSR1	FALSE	CL0017	FALSE	0	0	1	0	1	0	0
NP_001092284.1	ETX_MTX2	0.0156	45		MMR_HSR1	FALSE	CL0017	FALSE	0	0	1	0	1	0	0
NP_001092284.1	CheR_N	0.2122	33		MMR_HSR1	FALSE	CL0017	FALSE	0	0	1	0	1	0	0
NP_001092284.1	Gal4_dimer	0.6811	50		MMR_HSR1	FALSE	CL0017	FALSE	0	0	1	0	1	0	0
NP_001092742.1	F5_F8_type_C	4.17565e-10	0.63	CL0202	F5_F8_type_C	TRUE	CL0202	TRUE	1	0	0	0	0	0	0
NP_001093867.1	RA	6.99497e-09	0.23	CL0072	RA	TRUE	CL0072	TRUE	1	0	0	0	0	0	0
NP_001093867.1	BPL_C	0.0725	48	CL0206	RA	FALSE	CL0072	FALSE	0	0	1	0	1	0	0
NP_001093867.1	ATP-synt_DE_N	0.0263	41		RA	FALSE	CL0072	FALSE	0	0	1	0	1	0	0
NP_001095.1	efhand	4.74833e-07	0.25	CL0220	efhand	TRUE	CL0220	TRUE	1	0	0	0	0	0	0
NP_001175.1	HEAT	0.000360314	0.36	CL0019	HEAT	TRUE	CL0019	TRUE	1	0	0	0	0	0	0
NP_001250.1	APH	0.0002	3.6	CL0016	APH	TRUE	CL0016	TRUE	1	0	0	0	0	0	0
NP_001250.1	Potex_coat	0.0006	20		APH	FALSE	CL0016	FALSE	0	0	1	0	1	0	0
NP_001250.1	Uricase	0.0701	50		APH	FALSE	CL0016	FALSE	0	0	1	0	1	0	0
NP_001250.1	NTF2	0.021	24	CL0051	APH	FALSE	CL0016	FALSE	0	0	1	0	1	0	0
NP_001250.1	NHL	0.0553	23	CL0186	APH	FALSE	CL0016	FALSE	0	0	1	0	1	0	0
NP_001250.1	Pterin_bind	0.0052	41		APH	FALSE	CL0016	FALSE	0	0	1	0	1	0	0
NP_001250.1	DUF190	0.025	27	CL0089	APH	FALSE	CL0016	FALSE	0	0	1	0	1	0	0
NP_001380.2	ig	6.11727e-53	3.1e-10	CL0011	ig	TRUE	CL0011	TRUE	1	0	0	0	0	0	0
NP_001451.1	DAO	1.39287e-07	1.1	CL0063	DAO	TRUE	CL0063	TRUE	1	0	0	0	0	0	0
NP_001451.1	SKI	1.98016e-05	41	CL0023	DAO	FALSE	CL0063	FALSE	0	0	1	0	1	0	0
NP_001451.1	DNA_pol3_beta_3	0.0605	48	CL0060	DAO	FALSE	CL0063	FALSE	0	0	1	0	1	0	0
NP_001451.1	DJ-1_PfpI	0.0484	10	CL0014	DAO	FALSE	CL0063	FALSE	0	0	1	0	1	0	0
NP_001451.1	Multi_Drug_Res	0.9719	8.3	CL0184	DAO	FALSE	CL0063	FALSE	0	0	1	0	1	0	0
NP_001451.1	tRNA_anti	0.0565	8.3	CL0021	DAO	FALSE	CL0063	FALSE	0	0	1	0	1	0	0
NP_001451.1	Peptidase_C5	0.1152	21	CL0134	DAO	FALSE	CL0063	FALSE	0	0	1	0	1	0	0
NP_001452.1	DAO	1.61169e-05	0.48	CL0063	DAO	TRUE	CL0063	TRUE	1	0	0	0	0	0	0
NP_001452.1	Frataxin_Cyay	0.0015	49		DAO	FALSE	CL0063	FALSE	0	0	1	0	1	0	0
NP_001452.1	Ribosomal_L5	0.0148	34		DAO	FALSE	CL0063	FALSE	0	0	1	0	1	0	0
NP_001452.1	Dynein_light	0.0484	12		DAO	FALSE	CL0063	FALSE	0	0	1	0	1	0	0
NP_001452.1	BPL_LipA_LipB	0.4337	49	CL0040	DAO	FALSE	CL0063	FALSE	0	0	1	0	1	0	0
NP_001452.1	BH4	0.3536	42		DAO	FALSE	CL0063	FALSE	0	0	1	0	1	0	0
NP_001452.1	Prot_inhib_II	0.052	36		DAO	FALSE	CL0063	FALSE	0	0	1	0	1	0	0
NP_001560.2	APH	3.82591e-06	0.26	CL0016	APH	TRUE	CL0016	TRUE	1	0	0	0	0	0	0
NP_001560.2	VOMI	0.0817	34		APH	FALSE	CL0016	FALSE	0	0	1	0	1	0	0
NP_001560.2	Chitin_bind_1	0.0175	40		APH	FALSE	CL0016	FALSE	0	0	1	0	1	0	0
NP_001560.2	EGF	0.0074	49	CL0001	APH	FALSE	CL0016	FALSE	0	0	1	0	1	0	0
NP_001603.1	Activin_recp	1.20418e-05	2.8	CL0117	Activin_recp	TRUE	CL0117	TRUE	1	0	0	0	0	0	0
NP_001603.1	zf-C4	0.0125	8.9		Activin_recp	FALSE	CL0117	FALSE	0	0	1	0	1	0	0
NP_001603.1	PSI	0.0717	3.5		Activin_recp	FALSE	CL0117	FALSE	0	0	1	0	1	0	0
NP_001603.1	Chitin_bind_1	0.0454	41		Activin_recp	FALSE	CL0117	FALSE	0	0	1	0	1	0	0
NP_001603.1	Antistasin	0.0616	36		Activin_recp	FALSE	CL0117	FALSE	0	0	1	0	1	0	0
NP_001615.1	Ricin_B_lectin	7.1286e-06	1.4	CL0066	Ricin_B_lectin	TRUE	CL0066	TRUE	1	0	0	0	0	0	0
NP_001618.2	ig	2.15075e-23	0.00046	CL0011	ig	TRUE	CL0011	TRUE	1	0	0	0	0	0	0
NP_001656.2	GTP_EFTU	4.71268e-05	0.34	CL0017	GTP_EFTU	TRUE	CL0017	TRUE	1	0	0	0	0	0	0
NP_001656.2	zf-Sec23_Sec24	0.0333	4.7		GTP_EFTU	FALSE	CL0017	FALSE	0	0	1	0	1	0	0
NP_001656.2	ARD	0.1325	40	CL0029	GTP_EFTU	FALSE	CL0017	FALSE	0	0	1	0	1	0	0
NP_001656.2	Ada_Zn_binding	0.081	36		GTP_EFTU	FALSE	CL0017	FALSE	0	0	1	0	1	0	0
NP_001656.2	Ribosomal_L32e	0.0044	32		GTP_EFTU	FALSE	CL0017	FALSE	0	0	1	0	1	0	0
NP_001703.2	ig	7.564e-51	1.2e-08	CL0011	ig	TRUE	CL0011	TRUE	1	0	0	0	0	0	0
NP_001708.2	zf-C2H2	1.75601e-16	0.0011		zf-C2H2	TRUE		TRUE	1	0	0	0	0	0	0
NP_001719.2	ig	1.43584e-40	8.9e-06	CL0011	ig	TRUE	CL0011	TRUE	1	0	0	0	0	0	0
NP_001762.1	ig	9.18026e-55	4.2e-06	CL0011	ig	TRUE	CL0011	TRUE	1	0	0	0	0	0	0
NP_001779.3	MMR_HSR1	5.65356e-20	45	CL0017	MMR_HSR1	TRUE	CL0017	TRUE	1	0	0	0	0	0	0
NP_001779.3	tRNA_int_endo	6.56642e-05	23		MMR_HSR1	FALSE	CL0017	FALSE	0	0	1	0	1	0	0
NP_001779.3	UPF0066	0.1302	41		MMR_HSR1	FALSE	CL0017	FALSE	0	0	1	0	1	0	0
NP_001779.3	DsrH	0.1982	40		MMR_HSR1	FALSE	CL0017	FALSE	0	0	1	0	1	0	0
NP_001779.3	Integrase_Zn	0.0269	45		MMR_HSR1	FALSE	CL0017	FALSE	0	0	1	0	1	0	0
NP_001807.2	ig	0.000103215	0.00049	CL0011	ig	TRUE	CL0011	TRUE	1	0	0	0	0	0	0
NP_001879.1	Shikimate_DH	2.86594e-13	0.95	CL0063	Shikimate_DH	TRUE	CL0063	TRUE	1	0	0	0	0	0	0
NP_001879.1	dsrm	4.14175e-06	37	CL0196	Shikimate_DH	FALSE	CL0063	FALSE	0	0	1	0	1	0	0
NP_001879.1	FMN_red	0.0005	23	CL0042	Shikimate_DH	FALSE	CL0063	FALSE	0	0	1	0	1	0	0
NP_001879.1	Thymidylate_kin	0.0092	17		Shikimate_DH	FALSE	CL0063	FALSE	0	0	1	0	1	0	0
NP_001879.1	Trigger_N	0.0064	44		Shikimate_DH	FALSE	CL0063	FALSE	0	0	1	0	1	0	0
NP_001879.1	PQQ	0.0255	21	CL0186	Shikimate_DH	FALSE	CL0063	FALSE	0	0	1	0	1	0	0
NP_001879.1	5_3_exonuc_N	0.0041	42	CL0280	Shikimate_DH	FALSE	CL0063	FALSE	0	0	1	0	1	0	0
NP_001879.1	Flavin_Reduct	0.0135	11		Shikimate_DH	FALSE	CL0063	FALSE	0	0	1	0	1	0	0
NP_001879.1	HATPase_c	0.0033	44		Shikimate_DH	FALSE	CL0063	FALSE	0	0	1	0	1	0	0
NP_001879.1	SCP2	0.007	40		Shikimate_DH	FALSE	CL0063	FALSE	0	0	1	0	1	0	0
NP_001879.1	TRAM	0.0132	27		Shikimate_DH	FALSE	CL0063	FALSE	0	0	1	0	1	0	0
NP_001886.1	APH	1.2781e-07	4.3	CL0016	APH	TRUE	CL0016	TRUE	1	0	0	0	0	0	0
NP_001886.1	fn3	6.20774e-05	35	CL0159	APH	FALSE	CL0016	FALSE	0	0	1	0	1	0	0
NP_001886.1	Nuc_deoxyrib_tr	0.4332	26		APH	FALSE	CL0016	FALSE	0	0	1	0	1	0	0
NP_001886.1	Sec7	0.0575	31		APH	FALSE	CL0016	FALSE	0	0	1	0	1	0	0
NP_001886.1	CheR	0.0734	6.6	CL0102	APH	FALSE	CL0016	FALSE	0	0	1	0	1	0	0
NP_001886.1	SET	0.0018	15		APH	FALSE	CL0016	FALSE	0	0	1	0	1	0	0
NP_001886.1	ENTH	0.221	21	CL0009	APH	FALSE	CL0016	FALSE	0	0	1	0	1	0	0
NP_001886.1	DnaB	0.0586	41		APH	FALSE	CL0016	FALSE	0	0	1	0	1	0	0
NP_001886.1	3H	0.0359	12		APH	FALSE	CL0016	FALSE	0	0	1	0	1	0	0
NP_001887.1	APH	1.91714e-07	1.6	CL0016	APH	TRUE	CL0016	TRUE	1	0	0	0	0	0	0
NP_001887.1	ENTH	0.093	7	CL0009	APH	FALSE	CL0016	FALSE	0	0	1	0	1	0	0
NP_001887.1	IFN-gamma	0.0549	12	CL0053	APH	FALSE	CL0016	FALSE	0	0	1	0	1	0	0
NP_001887.1	Mss4	0.1984	47	CL0080	APH	FALSE	CL0016	FALSE	0	0	1	0	1	0	0
NP_001887.1	SET	0.0025	20		APH	FALSE	CL0016	FALSE	0	0	1	0	1	0	0
NP_001887.1	SRP54_N	0.0281	43		APH	FALSE	CL0016	FALSE	0	0	1	0	1	0	0
NP_001991.1	ig	7.17919e-41	0.0016	CL0011	ig	TRUE	CL0011	TRUE	1	0	0	0	0	0	0
NP_002011.2	ig	1.22887e-61	1.5e-07	CL0011	ig	TRUE	CL0011	TRUE	1	0	0	0	0	0	0
NP_002012.1	DAO	6.96433e-08	8	CL0063	DAO	TRUE	CL0063	TRUE	1	0	0	0	0	0	0
NP_002012.1	Radical_SAM	1.16155e-05	36		DAO	FALSE	CL0063	FALSE	0	0	1	0	1	0	0
NP_002012.1	Binary_toxA	0.0157	40	CL0084	DAO	FALSE	CL0063	FALSE	0	0	1	0	1	0	0
NP_002012.1	RuvB_N	0.0866	44		DAO	FALSE	CL0063	FALSE	0	0	1	0	1	0	0
NP_002012.1	CX	0.195	42		DAO	FALSE	CL0063	FALSE	0	0	1	0	1	0	0
NP_002012.1	VHP	0.09	24		DAO	FALSE	CL0063	FALSE	0	0	1	0	1	0	0
NP_002012.1	Fn_bind	0.2994	7.6		DAO	FALSE	CL0063	FALSE	0	0	1	0	1	0	0
NP_002013.1	DAO	1.61169e-05	3.3	CL0063	DAO	TRUE	CL0063	TRUE	1	0	0	0	0	0	0
NP_002013.1	C4	0.000701294	9	CL0056	DAO	FALSE	CL0063	FALSE	0	0	1	0	1	0	0
NP_002013.1	Seryl_tRNA_N	0.0773	42		DAO	FALSE	CL0063	FALSE	0	0	1	0	1	0	0
NP_002013.1	FUR	0.0208	47	CL0123	DAO	FALSE	CL0063	FALSE	0	0	1	0	1	0	0
NP_002013.1	UCR_TM	0.0565	27		DAO	FALSE	CL0063	FALSE	0	0	1	0	1	0	0
NP_002022.1	APH	0.0001	6.7	CL0016	APH	TRUE	CL0016	TRUE	1	0	0	0	0	0	0
NP_002022.1	Cyanate_lyase	0.1378	40		APH	FALSE	CL0016	FALSE	0	0	1	0	1	0	0
NP_002022.1	PTS_EIIB	0.2583	29		APH	FALSE	CL0016	FALSE	0	0	1	0	1	0	0
NP_002028.1	APH	0.0002	0.8	CL0016	APH	TRUE	CL0016	TRUE	1	0	0	0	0	0	0
NP_002028.1	AIG1	0.0045	26	CL0017	APH	FALSE	CL0016	FALSE	0	0	1	0	1	0	0
NP_002028.1	eIF-5a	0.0938	31	CL0021	APH	FALSE	CL0016	FALSE	0	0	1	0	1	0	0
NP_002028.1	ROK	0.0223	48	CL0108	APH	FALSE	CL0016	FALSE	0	0	1	0	1	0	0
NP_002028.1	GrpE	0.1434	11		APH	FALSE	CL0016	FALSE	0	0	1	0	1	0	0
NP_002028.1	B12-binding_2	0.0038	18		APH	FALSE	CL0016	FALSE	0	0	1	0	1	0	0
NP_002028.1	ACBP	0.0042	13		APH	FALSE	CL0016	FALSE	0	0	1	0	1	0	0
NP_002028.1	Pur_DNA_glyco	0.0018	33		APH	FALSE	CL0016	FALSE	0	0	1	0	1	0	0
NP_002028.1	3H	0.0114	17		APH	FALSE	CL0016	FALSE	0	0	1	0	1	0	0
NP_002028.1	Creatinase_N	0.019	42		APH	FALSE	CL0016	FALSE	0	0	1	0	1	0	0
NP_002028.1	Hpt	0.053	42		APH	FALSE	CL0016	FALSE	0	0	1	0	1	0	0
NP_002244.1	ig	5.96572e-07	0.023	CL0011	ig	TRUE	CL0011	TRUE	1	0	0	0	0	0	0
NP_002257.1	HEAT	4.09897e-08	7.1	CL0019	HEAT	TRUE	CL0019	TRUE	1	0	0	0	0	0	0
NP_002262.3	HEAT	8.79693e-12	6	CL0019	HEAT	TRUE	CL0019	TRUE	1	0	0	0	0	0	0
NP_002352.1	ig	1.83109e-44	3.6e-07	CL0011	ig	TRUE	CL0011	TRUE	1	0	0	0	0	0	0
NP_002392.2	APH	0.0004	12	CL0016	APH	TRUE	CL0016	TRUE	1	0	0	0	0	0	0
NP_002392.2	LEM	3.47758e-08	29		APH	FALSE	CL0016	FALSE	0	0	1	0	1	0	0
NP_002392.2	PQQ	0.0084	5	CL0186	APH	FALSE	CL0016	FALSE	0	0	1	0	1	0	0
NP_002392.2	MutH	0.0119	33		APH	FALSE	CL0016	FALSE	0	0	1	0	1	0	0
NP_002392.2	GrpE	0.2545	13		APH	FALSE	CL0016	FALSE	0	0	1	0	1	0	0
NP_002392.2	MinC_C	0.2803	35		APH	FALSE	CL0016	FALSE	0	0	1	0	1	0	0
NP_002392.2	Ribosomal_S11	0.0183	22	CL0267	APH	FALSE	CL0016	FALSE	0	0	1	0	1	0	0
NP_002413.1	PG_binding_1	2.90388e-06	2.8	CL0244	PG_binding_1	TRUE	CL0244	TRUE	1	0	0	0	0	0	0
NP_002413.1	Fe_dep_repress	0.000165549	17	CL0123	PG_binding_1	FALSE	CL0244	FALSE	0	0	1	0	1	0	0
NP_002416.1	PG_binding_1	4.35582e-06	21	CL0244	PG_binding_1	TRUE	CL0244	TRUE	1	0	0	0	0	0	0
NP_002417.2	PG_binding_1	7.25971e-06	0.75	CL0244	PG_binding_1	TRUE	CL0244	TRUE	1	0	0	0	0	0	0
NP_002418.1	PG_binding_1	2.17791e-05	5.7	CL0244	PG_binding_1	TRUE	CL0244	TRUE	1	0	0	0	0	0	0
NP_002419.1	PG_binding_1	3.35566e-06	0.59	CL0244	PG_binding_1	TRUE	CL0244	TRUE	1	0	0	0	0	0	0
NP_002420.1	PG_binding_1	2.90388e-06	3.7	CL0244	PG_binding_1	TRUE	CL0244	TRUE	1	0	0	0	0	0	0
NP_002474.3	ig	2.12283e-11	1.2	CL0011	ig	TRUE	CL0011	TRUE	1	0	0	0	0	0	0
NP_002524.2	Sigma54_activat	4.81673e-06	0.2	CL0023	Sigma54_activat	TRUE	CL0023	TRUE	1	0	0	0	0	0	0
NP_002524.2	CRS1_YhbY	1.30675e-05	39		Sigma54_activat	FALSE	CL0023	FALSE	0	0	1	0	1	0	0
NP_002524.2	SRP54	0.0005	27		Sigma54_activat	FALSE	CL0023	FALSE	0	0	1	0	1	0	0
NP_002524.2	CoaE	1.91714e-07	7.8		Sigma54_activat	FALSE	CL0023	FALSE	0	0	1	0	1	0	0
NP_002524.2	CobU	0.0007	9.8		Sigma54_activat	FALSE	CL0023	FALSE	0	0	1	0	1	0	0
NP_002524.2	ADK	1.19411e-16	37		Sigma54_activat	FALSE	CL0023	FALSE	0	0	1	0	1	0	0
NP_002524.2	Esterase	9.06199e-09	9.4	CL0028	Sigma54_activat	FALSE	CL0023	FALSE	0	0	1	0	1	0	0
NP_002524.2	RNA_pol_Rpb4	0.0378	17		Sigma54_activat	FALSE	CL0023	FALSE	0	0	1	0	1	0	0
NP_002524.2	HycI	0.0029	37	CL0095	Sigma54_activat	FALSE	CL0023	FALSE	0	0	1	0	1	0	0
NP_002524.2	Pirin_C	0.2168	43	CL0029	Sigma54_activat	FALSE	CL0023	FALSE	0	0	1	0	1	0	0
NP_002524.2	gpW	0.4039	31		Sigma54_activat	FALSE	CL0023	FALSE	0	0	1	0	1	0	0
NP_002524.2	PTS_EIIA_2	0.0044	38		Sigma54_activat	FALSE	CL0023	FALSE	0	0	1	0	1	0	0
NP_002524.2	NDK	0.0086	16		Sigma54_activat	FALSE	CL0023	FALSE	0	0	1	0	1	0	0
NP_002524.2	Myc-LZ	0.4408	15		Sigma54_activat	FALSE	CL0023	FALSE	0	0	1	0	1	0	0
NP_002524.2	HD	0.0513	19	CL0237	Sigma54_activat	FALSE	CL0023	FALSE	0	0	1	0	1	0	0
NP_002524.2	YgbB	0.0011	4.1		Sigma54_activat	FALSE	CL0023	FALSE	0	0	1	0	1	0	0
NP_002524.2	EIIA-man	0.0091	5.8	CL0245	Sigma54_activat	FALSE	CL0023	FALSE	0	0	1	0	1	0	0
NP_002524.2	BAG	0.0311	15		Sigma54_activat	FALSE	CL0023	FALSE	0	0	1	0	1	0	0
NP_002544.1	DEAD	3.44531e-05	12	CL0008	DEAD	TRUE	CL0008	TRUE	1	0	0	0	0	0	0
NP_002544.1	ArsC	0.0012	10	CL0172	DEAD	FALSE	CL0008	FALSE	0	0	1	0	1	0	0
NP_002544.1	F-box	0.0039	23	CL0271	DEAD	FALSE	CL0008	FALSE	0	0	1	0	1	0	0
NP_002544.1	SRP_SPB	0.0141	43		DEAD	FALSE	CL0008	FALSE	0	0	1	0	1	0	0
NP_002544.1	TCTP	0.0196	38	CL0080	DEAD	FALSE	CL0008	FALSE	0	0	1	0	1	0	0
NP_002544.1	PGAM	0.0093	23	CL0071	DEAD	FALSE	CL0008	FALSE	0	0	1	0	1	0	0
NP_002544.1	Hpt	0.1489	28		DEAD	FALSE	CL0008	FALSE	0	0	1	0	1	0	0
NP_002544.1	ANTAR	0.0431	49		DEAD	FALSE	CL0008	FALSE	0	0	1	0	1	0	0
NP_002544.1	Methyltransf_1N	0.2452	4.8		DEAD	FALSE	CL0008	FALSE	0	0	1	0	1	0	0
NP_002544.1	GTF2I	0.0091	30		DEAD	FALSE	CL0008	FALSE	0	0	1	0	1	0	0
NP_002544.1	NAD_binding_1	0.001	29	CL0091	DEAD	FALSE	CL0008	FALSE	0	0	1	0	1	0	0
NP_002567.3	APH	0.0001	2.5	CL0016	APH	TRUE	CL0016	TRUE	1	0	0	0	0	0	0
NP_002567.3	LuxS	1.4279e-05	50	CL0094	APH	FALSE	CL0016	FALSE	0	0	1	0	1	0	0
NP_002567.3	zf-C3HC4	0.00013514	25	CL0229	APH	FALSE	CL0016	FALSE	0	0	1	0	1	0	0
NP_002567.3	HRM	0.3424	46		APH	FALSE	CL0016	FALSE	0	0	1	0	1	0	0
NP_002567.3	zf-CCHC	0.3347	39		APH	FALSE	CL0016	FALSE	0	0	1	0	1	0	0
NP_002567.3	Anthrax_toxA	0.0531	12		APH	FALSE	CL0016	FALSE	0	0	1	0	1	0	0
NP_002568.2	APH	0.0001	1.6	CL0016	APH	TRUE	CL0016	TRUE	1	0	0	0	0	0	0
NP_002568.2	Prp18	0.1155	46		APH	FALSE	CL0016	FALSE	0	0	1	0	1	0	0
NP_002568.2	HRM	0.4349	16		APH	FALSE	CL0016	FALSE	0	0	1	0	1	0	0
NP_002568.2	Anthrax_toxA	0.0532	8.3		APH	FALSE	CL0016	FALSE	0	0	1	0	1	0	0
NP_002569.1	APH	0.0002	0.84	CL0016	APH	TRUE	CL0016	TRUE	1	0	0	0	0	0	0
NP_002569.1	zf-C3HC4	0.0104	30	CL0229	APH	FALSE	CL0016	FALSE	0	0	1	0	1	0	0
NP_002569.1	zf-CCHC	0.3976	39		APH	FALSE	CL0016	FALSE	0	0	1	0	1	0	0
NP_002569.1	Anthrax_toxA	0.0806	14		APH	FALSE	CL0016	FALSE	0	0	1	0	1	0	0
NP_002772.2	ig	3.87005e-24	0.41	CL0011	ig	TRUE	CL0011	TRUE	1	0	0	0	0	0	0
NP_002776.2	ig	1.13725e-38	2.9e-06	CL0011	ig	TRUE	CL0011	TRUE	1	0	0	0	0	0	0
NP_002960.2	APH	0.001	3.3	CL0016	APH	TRUE	CL0016	TRUE	1	0	0	0	0	0	0
NP_002960.2	Transposase_Tn5	0.2443	39		APH	FALSE	CL0016	FALSE	0	0	1	0	1	0	0
NP_002960.2	TGS	0.0074	34	CL0072	APH	FALSE	CL0016	FALSE	0	0	1	0	1	0	0
NP_002960.2	UVR	0.0382	47		APH	FALSE	CL0016	FALSE	0	0	1	0	1	0	0
NP_002960.2	RYDR_ITPR	0.0496	27		APH	FALSE	CL0016	FALSE	0	0	1	0	1	0	0
NP_003062.2	DEAD	2.26289e-11	0.54	CL0008	DEAD	TRUE	CL0008	TRUE	1	0	0	0	0	0	0
NP_003179.1	APH	0.0001	4.8	CL0016	APH	TRUE	CL0016	TRUE	1	0	0	0	0	0	0
NP_003179.1	Ribosomal_L30	0.008	6.9		APH	FALSE	CL0016	FALSE	0	0	1	0	1	0	0
NP_003179.1	zf-B_box	0.0063	14		APH	FALSE	CL0016	FALSE	0	0	1	0	1	0	0
NP_003179.1	POR_N	0.0377	49	CL0254	APH	FALSE	CL0016	FALSE	0	0	1	0	1	0	0
NP_003321.3	DAO	2.0893e-07	7.1	CL0063	DAO	TRUE	CL0063	TRUE	1	0	0	0	0	0	0
NP_003321.3	PASTA	3.68621e-07	48		DAO	FALSE	CL0063	FALSE	0	0	1	0	1	0	0
NP_003321.3	Glyco_transf_28	0.0109	25	CL0113	DAO	FALSE	CL0063	FALSE	0	0	1	0	1	0	0
NP_003321.3	Pep_deformylase	0.0033	46		DAO	FALSE	CL0063	FALSE	0	0	1	0	1	0	0
NP_003321.3	Glyoxalase	0.0069	41	CL0104	DAO	FALSE	CL0063	FALSE	0	0	1	0	1	0	0
NP_003321.3	ArfGap	0.0321	8.8		DAO	FALSE	CL0063	FALSE	0	0	1	0	1	0	0
NP_003321.3	APS_kinase	0.0038	42	CL0023	DAO	FALSE	CL0063	FALSE	0	0	1	0	1	0	0
NP_003321.3	CRS1_YhbY	0.005	28		DAO	FALSE	CL0063	FALSE	0	0	1	0	1	0	0
NP_003429.1	zf-C2H2	5.78887e-07	0.31		zf-C2H2	TRUE		TRUE	1	0	0	0	0	0	0
NP_003436.2	PHD	4.77241e-09	0.2		PHD	TRUE		TRUE	1	0	0	0	0	0	0
NP_003491.1	Acyl-CoA_dh_M	7.04717e-09	7.8		Acyl-CoA_dh_M	TRUE		TRUE	1	0	0	0	0	0	0
NP_003495.1	DHH	6.71132e-06	0.69		DHH	TRUE		TRUE	1	0	0	0	0	0	0
NP_003567.2	APH	0.0001	6	CL0016	APH	TRUE	CL0016	TRUE	1	0	0	0	0	0	0
NP_003567.2	DUF163	0.0008	47	CL0098	APH	FALSE	CL0016	FALSE	0	0	1	0	1	0	0
NP_003567.2	Fe_hyd_lg_C	0.0152	10		APH	FALSE	CL0016	FALSE	0	0	1	0	1	0	0
NP_003567.2	LMWPc	0.0073	12		APH	FALSE	CL0016	FALSE	0	0	1	0	1	0	0
NP_003567.2	Arg_repressor_C	0.1024	27		APH	FALSE	CL0016	FALSE	0	0	1	0	1	0	0
NP_003567.2	Hpt	0.0863	50		APH	FALSE	CL0016	FALSE	0	0	1	0	1	0	0
NP_003567.2	Binary_toxA	0.1389	16	CL0084	APH	FALSE	CL0016	FALSE	0	0	1	0	1	0	0
NP_003567.2	Dehydratase_MU	0.0061	49		APH	FALSE	CL0016	FALSE	0	0	1	0	1	0	0
NP_003567.2	CARD	0.0733	15	CL0041	APH	FALSE	CL0016	FALSE	0	0	1	0	1	0	0
NP_003567.2	Lysine_decarbox	0.0031	37		APH	FALSE	CL0016	FALSE	0	0	1	0	1	0	0
NP_003574.1	APH	6.39048e-08	6.2	CL0016	APH	TRUE	CL0016	TRUE	1	0	0	0	0	0	0
NP_003574.1	Ribosomal_S28e	1.16434e-05	34		APH	FALSE	CL0016	FALSE	0	0	1	0	1	0	0
NP_003574.1	Dehydratase_SU	0.0156	43		APH	FALSE	CL0016	FALSE	0	0	1	0	1	0	0
NP_003574.1	Ribosomal_L9_N	0.0119	29		APH	FALSE	CL0016	FALSE	0	0	1	0	1	0	0
NP_003574.1	ENTH	0.0079	47	CL0009	APH	FALSE	CL0016	FALSE	0	0	1	0	1	0	0
NP_003574.1	CBM_1	0.0876	34		APH	FALSE	CL0016	FALSE	0	0	1	0	1	0	0
NP_003682.2	APH	0.0004	45	CL0016	APH	TRUE	CL0016	TRUE	1	0	0	0	0	0	0
NP_003682.2	Glycos_trans_3N	4.62125e-15	34		APH	FALSE	CL0016	FALSE	0	0	1	0	1	0	0
NP_003682.2	CbiX	0.2379	24	CL0043	APH	FALSE	CL0016	FALSE	0	0	1	0	1	0	0
NP_003682.2	PSI	0.0497	34		APH	FALSE	CL0016	FALSE	0	0	1	0	1	0	0
NP_003696.2	efhand	1.04083e-12	0.0066	CL0220	efhand	TRUE	CL0220	TRUE	1	0	0	0	0	0	0
NP_003811.2	TNFR_c6	1.39858e-10	1.1e-12		TNFR_c6	TRUE		TRUE	1	0	0	0	0	0	0
NP_003866.1	NAD_synthase	2.0134e-05	12	CL0039	NAD_synthase	TRUE	CL0039	TRUE	1	0	0	0	0	0	0
NP_003866.1	PDH	0.00010226	12	CL0063	NAD_synthase	FALSE	CL0039	FALSE	0	0	1	0	1	0	0
NP_003866.1	IL5	0.1741	17	CL0053	NAD_synthase	FALSE	CL0039	FALSE	0	0	1	0	1	0	0
NP_003866.1	DUF89	0.6579	26		NAD_synthase	FALSE	CL0039	FALSE	0	0	1	0	1	0	0
NP_003866.1	PABP	0.0125	24		NAD_synthase	FALSE	CL0039	FALSE	0	0	1	0	1	0	0
NP_003866.1	S4	0.0161	3.6		NAD_synthase	FALSE	CL0039	FALSE	0	0	1	0	1	0	0
NP_003866.1	Rabaptin	0.0712	39		NAD_synthase	FALSE	CL0039	FALSE	0	0	1	0	1	0	0
NP_003866.1	Pro_CA	0.063	18		NAD_synthase	FALSE	CL0039	FALSE	0	0	1	0	1	0	0
NP_003866.1	Sigma54_activat	0.1843	34	CL0023	NAD_synthase	FALSE	CL0039	FALSE	0	0	1	0	1	0	0
NP_003866.1	tRNA_int_endo_N	0.0323	18		NAD_synthase	FALSE	CL0039	FALSE	0	0	1	0	1	0	0
NP_003866.1	EFP	0.4322	33	CL0021	NAD_synthase	FALSE	CL0039	FALSE	0	0	1	0	1	0	0
NP_003866.1	PTS_IIA	0.0378	43		NAD_synthase	FALSE	CL0039	FALSE	0	0	1	0	1	0	0
NP_003866.1	XPG_I	0.0373	22		NAD_synthase	FALSE	CL0039	FALSE	0	0	1	0	1	0	0
NP_003866.1	RNA_pol_Rpb2_4	0.4408	18		NAD_synthase	FALSE	CL0039	FALSE	0	0	1	0	1	0	0
NP_003866.1	UPF0086	0.0055	12		NAD_synthase	FALSE	CL0039	FALSE	0	0	1	0	1	0	0
NP_003866.1	PAH	0.074	29		NAD_synthase	FALSE	CL0039	FALSE	0	0	1	0	1	0	0
NP_003933.1	APH	0.0002	6.9	CL0016	APH	TRUE	CL0016	TRUE	1	0	0	0	0	0	0
NP_003933.1	RuvC	0.0294	6.9	CL0219	APH	FALSE	CL0016	FALSE	0	0	1	0	1	0	0
NP_003933.1	SapB_1	0.0528	16		APH	FALSE	CL0016	FALSE	0	0	1	0	1	0	0
NP_003933.1	MAP1_LC3	0.004	34	CL0072	APH	FALSE	CL0016	FALSE	0	0	1	0	1	0	0
NP_003933.1	zf-B_box	0.7344	45		APH	FALSE	CL0016	FALSE	0	0	1	0	1	0	0
NP_003933.1	PadR	0.6781	37	CL0123	APH	FALSE	CL0016	FALSE	0	0	1	0	1	0	0
NP_003933.1	ZipA_C	0.7285	6.7		APH	FALSE	CL0016	FALSE	0	0	1	0	1	0	0
NP_003933.1	Pex14_N	0.6588	43		APH	FALSE	CL0016	FALSE	0	0	1	0	1	0	0
NP_004026.2	Acyl-CoA_dh_M	2.60619e-07	0.32		Acyl-CoA_dh_M	TRUE		TRUE	1	0	0	0	0	0	0
NP_004061.3	CBS	6.61372e-16	0.41		CBS	TRUE		TRUE	1	0	0	0	0	0	0
NP_004153.2	GTP_EFTU	1.43199e-08	0.26	CL0017	GTP_EFTU	TRUE	CL0017	TRUE	1	0	0	0	0	0	0
NP_004153.2	Rubrerythrin	0.1829	49	CL0044	GTP_EFTU	FALSE	CL0017	FALSE	0	0	1	0	1	0	0
NP_004153.2	BRCA2	0.4049	44		GTP_EFTU	FALSE	CL0017	FALSE	0	0	1	0	1	0	0
NP_004153.2	DUF151	0.4049	44		GTP_EFTU	FALSE	CL0017	FALSE	0	0	1	0	1	0	0
NP_004231.1	HR1	8.15035e-05	4.9		HR1	TRUE		TRUE	1	0	0	0	0	0	0
NP_004395.1	MMR_HSR1	2.98131e-15	43	CL0017	MMR_HSR1	TRUE	CL0017	TRUE	1	0	0	0	0	0	0
NP_004395.1	ABC_tran	8.61963e-07	7.5	CL0023	MMR_HSR1	FALSE	CL0017	FALSE	0	0	1	0	1	0	0
NP_004395.1	PRK	0.0027	39		MMR_HSR1	FALSE	CL0017	FALSE	0	0	1	0	1	0	0
NP_004395.1	UcrQ	0.0026	37		MMR_HSR1	FALSE	CL0017	FALSE	0	0	1	0	1	0	0
NP_004395.1	zf-CCCH	0.299	23		MMR_HSR1	FALSE	CL0017	FALSE	0	0	1	0	1	0	0
NP_004395.1	Ribosomal_L12	0.0047	41		MMR_HSR1	FALSE	CL0017	FALSE	0	0	1	0	1	0	0
NP_004395.1	UPF0066	0.4127	10		MMR_HSR1	FALSE	CL0017	FALSE	0	0	1	0	1	0	0
NP_004402.1	WD40	0.000798353	3.6	CL0186	WD40	TRUE	CL0186	TRUE	1	0	0	0	0	0	0
NP_004444.2	DAO	1.78021e-12	50	CL0063	DAO	TRUE	CL0063	TRUE	1	0	0	0	0	0	0
NP_004444.2	Glyco_transf_28	0.0459	27	CL0113	DAO	FALSE	CL0063	FALSE	0	0	1	0	1	0	0
NP_004444.2	PRC	0.2397	38		DAO	FALSE	CL0063	FALSE	0	0	1	0	1	0	0
NP_004444.2	TRAM	0.3242	32		DAO	FALSE	CL0063	FALSE	0	0	1	0	1	0	0
NP_004444.2	SspB	0.0355	17		DAO	FALSE	CL0063	FALSE	0	0	1	0	1	0	0
NP_004444.2	XPG_I	0.0318	39		DAO	FALSE	CL0063	FALSE	0	0	1	0	1	0	0
NP_004444.2	IQ	0.059	22		DAO	FALSE	CL0063	FALSE	0	0	1	0	1	0	0
NP_004521.1	PG_binding_1	8.71165e-06	1.6	CL0244	PG_binding_1	TRUE	CL0244	TRUE	1	0	0	0	0	0	0
NP_004521.1	BRCA2	0.5321	47		PG_binding_1	FALSE	CL0244	FALSE	0	0	1	0	1	0	0
NP_004624.1	ig	1.68274e-42	0.0017	CL0011	ig	TRUE	CL0011	TRUE	1	0	0	0	0	0	0
NP_004637.1	ig	9.15547e-45	7.7e-08	CL0011	ig	TRUE	CL0011	TRUE	1	0	0	0	0	0	0
NP_004681.1	APH	0.0009	46	CL0016	APH	TRUE	CL0016	TRUE	1	0	0	0	0	0	0
NP_004681.1	Mago_nashi	4.16002e-08	1.9		APH	FALSE	CL0016	FALSE	0	0	1	0	1	0	0
NP_004681.1	TAFII28	0.0357	31	CL0012	APH	FALSE	CL0016	FALSE	0	0	1	0	1	0	0
NP_004681.1	Glutaredoxin2_C	0.3825	47		APH	FALSE	CL0016	FALSE	0	0	1	0	1	0	0
NP_004681.1	Asp_decarbox	0.0223	28		APH	FALSE	CL0016	FALSE	0	0	1	0	1	0	0
NP_004681.1	Ecotin	0.0648	49		APH	FALSE	CL0016	FALSE	0	0	1	0	1	0	0
NP_004681.1	IFN-gamma	0.1339	28	CL0053	APH	FALSE	CL0016	FALSE	0	0	1	0	1	0	0
NP_004681.1	Clat_adaptor_s	0.0452	9.8	CL0212	APH	FALSE	CL0016	FALSE	0	0	1	0	1	0	0
NP_004681.1	UVR	0.1408	49		APH	FALSE	CL0016	FALSE	0	0	1	0	1	0	0
NP_004762.2	PG_binding_1	5.80777e-06	15	CL0244	PG_binding_1	TRUE	CL0244	TRUE	1	0	0	0	0	0	0
NP_004905.2	GTP_EFTU	2.39675e-07	1.1	CL0017	GTP_EFTU	TRUE	CL0017	TRUE	1	0	0	0	0	0	0
NP_004905.2	MoCF_biosynth	7.66236e-09	26		GTP_EFTU	FALSE	CL0017	FALSE	0	0	1	0	1	0	0
NP_004905.2	AAA	0.0123	49	CL0023	GTP_EFTU	FALSE	CL0017	FALSE	0	0	1	0	1	0	0
NP_004905.2	Dak2	0.2016	49		GTP_EFTU	FALSE	CL0017	FALSE	0	0	1	0	1	0	0
NP_004905.2	DNA_pol3_chi	0.001	29		GTP_EFTU	FALSE	CL0017	FALSE	0	0	1	0	1	0	0
NP_004905.2	Rubrerythrin	0.1346	48	CL0044	GTP_EFTU	FALSE	CL0017	FALSE	0	0	1	0	1	0	0
NP_004985.2	PG_binding_1	4.35582e-06	45	CL0244	PG_binding_1	TRUE	CL0244	TRUE	1	0	0	0	0	0	0
NP_004986.1	PG_binding_1	3.35566e-06	0.26	CL0244	PG_binding_1	TRUE	CL0244	TRUE	1	0	0	0	0	0	0
NP_004993.1	Epimerase	3.40249e-32	0.38	CL0063	Epimerase	TRUE	CL0063	TRUE	1	0	0	0	0	0	0
NP_004993.1	IFN-gamma	0.0085	18	CL0053	Epimerase	FALSE	CL0063	FALSE	0	0	1	0	1	0	0
NP_004993.1	DnaJ_C	0.5032	40		Epimerase	FALSE	CL0063	FALSE	0	0	1	0	1	0	0
NP_005083.1	TNF	5.72728e-18	3.4	CL0100	TNF	TRUE	CL0100	TRUE	1	0	0	0	0	0	0
NP_005083.1	mRNA_cap_C	0.4339	34	CL0021	TNF	FALSE	CL0100	FALSE	0	0	1	0	1	0	0
NP_005083.1	Ribosomal_L23	0.0184	34		TNF	FALSE	CL0100	FALSE	0	0	1	0	1	0	0
NP_005202.2	ig	0.00289002	2.3	CL0011	ig	TRUE	CL0011	TRUE	1	0	0	0	0	0	0
NP_005267.2	F420_oxidored	3.35566e-06	2.2	CL0063	F420_oxidored	TRUE	CL0063	TRUE	1	0	0	0	0	0	0
NP_005267.2	MoaC	0.1246	33		F420_oxidored	FALSE	CL0063	FALSE	0	0	1	0	1	0	0
NP_005267.2	Pept_tRNA_hydro	0.0541	22		F420_oxidored	FALSE	CL0063	FALSE	0	0	1	0	1	0	0
NP_005267.2	La	0.0394	37		F420_oxidored	FALSE	CL0063	FALSE	0	0	1	0	1	0	0
NP_005267.2	RuvB_C	0.0675	41		F420_oxidored	FALSE	CL0063	FALSE	0	0	1	0	1	0	0
NP_005550.2	F5_F8_type_C	7.43084e-05	11	CL0202	F5_F8_type_C	TRUE	CL0202	TRUE	1	0	0	0	0	0	0
NP_005679.2	SMC_N	5.22561e-05	1.7	CL0023	SMC_N	TRUE	CL0023	TRUE	1	0	0	0	0	0	0
NP_005679.2	GTP_EFTU	0.0009	17	CL0017	SMC_N	FALSE	CL0023	FALSE	0	0	1	0	1	0	0
NP_005679.2	CoaE	6.39048e-08	46		SMC_N	FALSE	CL0023	FALSE	0	0	1	0	1	0	0
NP_005679.2	MobB	0.0005	14		SMC_N	FALSE	CL0023	FALSE	0	0	1	0	1	0	0
NP_005679.2	Creatinase_N	0.0949	29		SMC_N	FALSE	CL0023	FALSE	0	0	1	0	1	0	0
NP_005730.1	efhand	7.8615e-19	0.016	CL0220	efhand	TRUE	CL0220	TRUE	1	0	0	0	0	0	0
NP_005836.1	SMC_N	1.02063e-07	1.3	CL0023	SMC_N	TRUE	CL0023	TRUE	1	0	0	0	0	0	0
NP_005836.1	UreE_C	0.224	28		SMC_N	FALSE	CL0023	FALSE	0	0	1	0	1	0	0
NP_005836.1	MobB	0.0011	5.5		SMC_N	FALSE	CL0023	FALSE	0	0	1	0	1	0	0
NP_005836.1	PK_C	0.0012	5.8		SMC_N	FALSE	CL0023	FALSE	0	0	1	0	1	0	0
NP_005836.1	Dak2	0.1702	15		SMC_N	FALSE	CL0023	FALSE	0	0	1	0	1	0	0
NP_005836.1	Skp1_POZ	0.0024	41	CL0033	SMC_N	FALSE	CL0023	FALSE	0	0	1	0	1	0	0
NP_005836.1	eRF1_2	0.0359	40	CL0267	SMC_N	FALSE	CL0023	FALSE	0	0	1	0	1	0	0
NP_005836.1	GTP_EFTU_D2	0.0199	8.9		SMC_N	FALSE	CL0023	FALSE	0	0	1	0	1	0	0
NP_005836.1	WHEP-TRS	0.2387	31		SMC_N	FALSE	CL0023	FALSE	0	0	1	0	1	0	0
NP_005909.2	THF_DHG_CYH_C	1.80541e-09	0.57	CL0063	THF_DHG_CYH_C	TRUE	CL0063	TRUE	1	0	0	0	0	0	0
NP_005932.2	PG_binding_1	3.49861e-12	4.2	CL0244	PG_binding_1	TRUE	CL0244	TRUE	1	0	0	0	0	0	0
NP_006088.2	efhand	3.59439e-07	0.027	CL0220	efhand	TRUE	CL0220	TRUE	1	0	0	0	0	0	0
NP_006146.1	MMR_HSR1	4.44156e-13	43	CL0017	MMR_HSR1	TRUE	CL0017	TRUE	1	0	0	0	0	0	0
NP_006146.1	ABC_tran	1.09374e-05	7.5	CL0023	MMR_HSR1	FALSE	CL0017	FALSE	0	0	1	0	1	0	0
NP_006146.1	PRK	0.0025	39		MMR_HSR1	FALSE	CL0017	FALSE	0	0	1	0	1	0	0
NP_006146.1	UcrQ	0.0013	37		MMR_HSR1	FALSE	CL0017	FALSE	0	0	1	0	1	0	0
NP_006146.1	zf-CCCH	0.2491	23		MMR_HSR1	FALSE	CL0017	FALSE	0	0	1	0	1	0	0
NP_006146.1	Ribosomal_L12	0.0261	41		MMR_HSR1	FALSE	CL0017	FALSE	0	0	1	0	1	0	0
NP_006146.1	UPF0066	0.4785	10		MMR_HSR1	FALSE	CL0017	FALSE	0	0	1	0	1	0	0
NP_006198.1	ig	0.0058	3.6	CL0011	ig	TRUE	CL0011	TRUE	1	0	0	0	0	0	0
NP_006276.2	APH	0.0002	5.1	CL0016	APH	TRUE	CL0016	TRUE	1	0	0	0	0	0	0
NP_006276.2	ADK_lid	4.34433e-11	33		APH	FALSE	CL0016	FALSE	0	0	1	0	1	0	0
NP_006276.2	Methyltransf_3	0.129	47	CL0102	APH	FALSE	CL0016	FALSE	0	0	1	0	1	0	0
NP_006320.2	EGF	2.12018e-33	4.1e-06	CL0001	EGF	TRUE	CL0001	TRUE	1	0	0	0	0	0	0
NP_006401.3	Semialdhyde_dh	1.39564e-11	0.12	CL0063	Semialdhyde_dh	TRUE	CL0063	TRUE	1	0	0	0	0	0	0
NP_006401.3	NDK	0.0021	8.9		Semialdhyde_dh	FALSE	CL0063	FALSE	0	0	1	0	1	0	0
NP_006401.3	RCC1	0.1742	14		Semialdhyde_dh	FALSE	CL0063	FALSE	0	0	1	0	1	0	0
NP_006401.3	Conotoxin	0.7072	46		Semialdhyde_dh	FALSE	CL0063	FALSE	0	0	1	0	1	0	0
NP_006408.2	MMR_HSR1	9.90079e-05	5.3	CL0017	MMR_HSR1	TRUE	CL0017	TRUE	1	0	0	0	0	0	0
NP_006408.2	PTS-HPr	1.63801e-11	19		MMR_HSR1	FALSE	CL0017	FALSE	0	0	1	0	1	0	0
NP_006408.2	fn3	0.000341426	31	CL0159	MMR_HSR1	FALSE	CL0017	FALSE	0	0	1	0	1	0	0
NP_006408.2	MutS_III	0.0817	33		MMR_HSR1	FALSE	CL0017	FALSE	0	0	1	0	1	0	0
NP_006408.2	Sigma54_activat	0.0527	19	CL0023	MMR_HSR1	FALSE	CL0017	FALSE	0	0	1	0	1	0	0
NP_006431.2	DAO	3.22338e-05	26	CL0063	DAO	TRUE	CL0063	TRUE	1	0	0	0	0	0	0
NP_006431.2	Glyco_transf_28	0.0183	29	CL0113	DAO	FALSE	CL0063	FALSE	0	0	1	0	1	0	0
NP_006431.2	CMD	0.0046	13		DAO	FALSE	CL0063	FALSE	0	0	1	0	1	0	0
NP_006431.2	PAP2	0.4459	12		DAO	FALSE	CL0063	FALSE	0	0	1	0	1	0	0
NP_006431.2	DsrH	0.4008	18		DAO	FALSE	CL0063	FALSE	0	0	1	0	1	0	0
NP_006473.2	APH	6.39048e-08	6.2	CL0016	APH	TRUE	CL0016	TRUE	1	0	0	0	0	0	0
NP_006473.2	Ribosomal_S28e	1.64947e-05	34		APH	FALSE	CL0016	FALSE	0	0	1	0	1	0	0
NP_006473.2	Ribosomal_L9_N	0.000142916	29		APH	FALSE	CL0016	FALSE	0	0	1	0	1	0	0
NP_006473.2	Dehydratase_SU	0.0188	43		APH	FALSE	CL0016	FALSE	0	0	1	0	1	0	0
NP_006473.2	ENTH	0.0128	47	CL0009	APH	FALSE	CL0016	FALSE	0	0	1	0	1	0	0
NP_006473.2	CBM_1	0.0892	34		APH	FALSE	CL0016	FALSE	0	0	1	0	1	0	0
NP_006491.2	ig	1.85033e-46	2.7e-05	CL0011	ig	TRUE	CL0011	TRUE	1	0	0	0	0	0	0
NP_006517.1	zf-C2H2	1.89795e-18	2.6e-05		zf-C2H2	TRUE		TRUE	1	0	0	0	0	0	0
NP_006631.2	MMR_HSR1	8.15304e-07	0.31	CL0017	MMR_HSR1	TRUE	CL0017	TRUE	1	0	0	0	0	0	0
NP_006631.2	Pep_deformylase	7.66877e-10	30		MMR_HSR1	FALSE	CL0017	FALSE	0	0	1	0	1	0	0
NP_006631.2	PTS_IIB	3.85338e-05	14		MMR_HSR1	FALSE	CL0017	FALSE	0	0	1	0	1	0	0
NP_006631.2	Transposase_5	0.586	38		MMR_HSR1	FALSE	CL0017	FALSE	0	0	1	0	1	0	0
NP_006631.2	AIRC	0.1492	44		MMR_HSR1	FALSE	CL0017	FALSE	0	0	1	0	1	0	0
NP_006631.2	Fapy_DNA_glyco	0.0244	30		MMR_HSR1	FALSE	CL0017	FALSE	0	0	1	0	1	0	0
NP_006631.2	Aldolase	0.0961	39	CL0036	MMR_HSR1	FALSE	CL0017	FALSE	0	0	1	0	1	0	0
NP_006631.2	DUF84	0.3675	33	CL0269	MMR_HSR1	FALSE	CL0017	FALSE	0	0	1	0	1	0	0
NP_006631.2	Ribosomal_S11	0.0196	43	CL0267	MMR_HSR1	FALSE	CL0017	FALSE	0	0	1	0	1	0	0
NP_006631.2	BolA	0.0678	8.9		MMR_HSR1	FALSE	CL0017	FALSE	0	0	1	0	1	0	0
NP_006631.2	HLH	0.1458	15		MMR_HSR1	FALSE	CL0017	FALSE	0	0	1	0	1	0	0
NP_006631.2	Bet_v_I	0.0012	19	CL0209	MMR_HSR1	FALSE	CL0017	FALSE	0	0	1	0	1	0	0
NP_006631.2	Egg_lysin	0.0083	43		MMR_HSR1	FALSE	CL0017	FALSE	0	0	1	0	1	0	0
NP_006631.2	PSI_PsaJ	0.0773	15		MMR_HSR1	FALSE	CL0017	FALSE	0	0	1	0	1	0	0
NP_006660.3	ig	5.68141e-30	0.027	CL0011	ig	TRUE	CL0011	TRUE	1	0	0	0	0	0	0
NP_006681.1	PG_binding_1	5.80777e-06	1.5	CL0244	PG_binding_1	TRUE	CL0244	TRUE	1	0	0	0	0	0	0
NP_006781.1	ig	9.15547e-45	1.5e-05	CL0011	ig	TRUE	CL0011	TRUE	1	0	0	0	0	0	0
NP_006811.1	MMR_HSR1	1.98016e-05	5.4	CL0017	MMR_HSR1	TRUE	CL0017	TRUE	1	0	0	0	0	0	0
NP_006811.1	UPF0079	1.75069e-05	3	CL0023	MMR_HSR1	FALSE	CL0017	FALSE	0	0	1	0	1	0	0
NP_006811.1	Ribosomal_S15	0.029	32		MMR_HSR1	FALSE	CL0017	FALSE	0	0	1	0	1	0	0
NP_006811.1	Activin_recp	0.1111	22	CL0117	MMR_HSR1	FALSE	CL0017	FALSE	0	0	1	0	1	0	0
NP_006811.1	RNA_pol_A_CTD	0.0261	16		MMR_HSR1	FALSE	CL0017	FALSE	0	0	1	0	1	0	0
NP_006855.2	ig	1.53307e-21	0.0002	CL0011	ig	TRUE	CL0011	TRUE	1	0	0	0	0	0	0
NP_006859.2	GTP_EFTU	2.39675e-07	0.21	CL0017	GTP_EFTU	TRUE	CL0017	TRUE	1	0	0	0	0	0	0
NP_006859.2	ACBP	0.1569	42		GTP_EFTU	FALSE	CL0017	FALSE	0	0	1	0	1	0	0
NP_006859.2	zf-B_box	0.022	37		GTP_EFTU	FALSE	CL0017	FALSE	0	0	1	0	1	0	0
NP_006859.2	Ribosomal_S11	0.0771	38	CL0267	GTP_EFTU	FALSE	CL0017	FALSE	0	0	1	0	1	0	0
NP_006859.2	Rubrerythrin	0.0524	33	CL0044	GTP_EFTU	FALSE	CL0017	FALSE	0	0	1	0	1	0	0
NP_006859.2	HGTP_anticodon	0.001	9.4		GTP_EFTU	FALSE	CL0017	FALSE	0	0	1	0	1	0	0
NP_008821.1	ig	5.16076e-05	4.3	CL0011	ig	TRUE	CL0011	TRUE	1	0	0	0	0	0	0
NP_008824.2	PUA	4.77241e-09	0.95	CL0178	PUA	TRUE	CL0178	TRUE	1	0	0	0	0	0	0
NP_008836.2	ig	7.66533e-22	0.19	CL0011	ig	TRUE	CL0011	TRUE	1	0	0	0	0	0	0
NP_008954.2	RA	6.99497e-09	0.23	CL0072	RA	TRUE	CL0072	TRUE	1	0	0	0	0	0	0
NP_008954.2	BPL_C	0.0853	48	CL0206	RA	FALSE	CL0072	FALSE	0	0	1	0	1	0	0
NP_008983.2	NAD_binding_1	3.52154e-17	2	CL0091	NAD_binding_1	TRUE	CL0091	TRUE	1	0	0	0	0	0	0
NP_008983.2	GSHPx	0.1641	37	CL0172	NAD_binding_1	FALSE	CL0091	FALSE	0	0	1	0	1	0	0
NP_009004.2	cNMP_binding	2.08147e-17	0.29		cNMP_binding	TRUE		TRUE	1	0	0	0	0	0	0
NP_009041.2	CbiA	3.38439e-07	37		CbiA	TRUE		TRUE	1	0	0	0	0	0	0
NP_009060.2	zf-C2H2	2.15793e-05	0.021		zf-C2H2	TRUE		TRUE	1	0	0	0	0	0	0
NP_009082.1	zf-C2H2	5.01716e-17	3.6e-05		zf-C2H2	TRUE		TRUE	1	0	0	0	0	0	0
NP_009142.2	RA	7.28829e-11	0.94	CL0072	RA	TRUE	CL0072	TRUE	1	0	0	0	0	0	0
NP_009197.1	MMR_HSR1	1.98016e-05	26	CL0017	MMR_HSR1	TRUE	CL0017	TRUE	1	0	0	0	0	0	0
NP_009197.1	Asp_Glu_race	0.032	42		MMR_HSR1	FALSE	CL0017	FALSE	0	0	1	0	1	0	0
NP_009197.1	SH3BGR	0.0049	38	CL0172	MMR_HSR1	FALSE	CL0017	FALSE	0	0	1	0	1	0	0
NP_009197.1	AIRC	0.1422	40		MMR_HSR1	FALSE	CL0017	FALSE	0	0	1	0	1	0	0
NP_009197.1	RNA_pol_Rpb2_2	0.0028	28		MMR_HSR1	FALSE	CL0017	FALSE	0	0	1	0	1	0	0
NP_009197.1	RhoGEF	0.1461	21		MMR_HSR1	FALSE	CL0017	FALSE	0	0	1	0	1	0	0
NP_009197.1	dNK	0.9962	30		MMR_HSR1	FALSE	CL0017	FALSE	0	0	1	0	1	0	0
NP_009197.1	ArfGap	0.4506	45		MMR_HSR1	FALSE	CL0017	FALSE	0	0	1	0	1	0	0
NP_009197.1	MarR	0.0644	28	CL0123	MMR_HSR1	FALSE	CL0017	FALSE	0	0	1	0	1	0	0
NP_009197.1	DUF448	0.0191	33		MMR_HSR1	FALSE	CL0017	FALSE	0	0	1	0	1	0	0
NP_009197.1	Ribosomal_L5	0.0145	48		MMR_HSR1	FALSE	CL0017	FALSE	0	0	1	0	1	0	0
NP_009223.2	Acyl-CoA_dh_M	2.75266e-05	0.32		Acyl-CoA_dh_M	TRUE		TRUE	1	0	0	0	0	0	0
NP_036356.1	APH	0.0001	3.4	CL0016	APH	TRUE	CL0016	TRUE	1	0	0	0	0	0	0
NP_036357.1	CbiA	1.46942e-10	31		CbiA	TRUE		TRUE	1	0	0	0	0	0	0
NP_036357.1	Peptidase_M22	0.1248	33	CL0108	CbiA	FALSE		FALSE	0	0	1	0	1	0	0
NP_036357.1	GFO_IDH_MocA	0.0121	12	CL0063	CbiA	FALSE		FALSE	0	0	1	0	1	0	0
NP_036357.1	GATA	0.0076	26	CL0167	CbiA	FALSE		FALSE	0	0	1	0	1	0	0
NP_036416.1	PAS	2.43084e-05	5.6	CL0183	PAS	TRUE	CL0183	TRUE	1	0	0	0	0	0	0
NP_036426.3	RA	7.43788e-07	1.2	CL0072	RA	TRUE	CL0072	TRUE	1	0	0	0	0	0	0
NP_036426.3	MazG	0.4037	5.4	CL0231	RA	FALSE	CL0072	FALSE	0	0	1	0	1	0	0
NP_036474.1	Activin_recp	9.63346e-06	0.26	CL0117	Activin_recp	TRUE	CL0117	TRUE	1	0	0	0	0	0	0
NP_036474.1	TIL	0.0838	32		Activin_recp	FALSE	CL0117	FALSE	0	0	1	0	1	0	0
NP_036474.1	ET	0.1031	11		Activin_recp	FALSE	CL0117	FALSE	0	0	1	0	1	0	0
NP_036474.1	ANATO	0.9004	5.6		Activin_recp	FALSE	CL0117	FALSE	0	0	1	0	1	0	0
NP_036474.1	TB	0.0857	19		Activin_recp	FALSE	CL0117	FALSE	0	0	1	0	1	0	0
NP_036474.1	DNA_ligase_ZBD	0.535	0.54		Activin_recp	FALSE	CL0117	FALSE	0	0	1	0	1	0	0
NP_036474.1	Metallothionein	0.8818	13		Activin_recp	FALSE	CL0117	FALSE	0	0	1	0	1	0	0
NP_036474.1	UCR_hinge	0.0199	20		Activin_recp	FALSE	CL0117	FALSE	0	0	1	0	1	0	0
NP_036534.1	BAR	2.4683e-05	0.23	CL0145	BAR	TRUE	CL0145	TRUE	1	0	0	0	0	0	0
NP_036534.1	RecO	0.1246	17		BAR	FALSE	CL0145	FALSE	0	0	1	0	1	0	0
NP_036534.1	Syntaxin	0.1066	33		BAR	FALSE	CL0145	FALSE	0	0	1	0	1	0	0
NP_036534.1	GlnE	0.1592	34	CL0260	BAR	FALSE	CL0145	FALSE	0	0	1	0	1	0	0
NP_036534.1	Peptidase_M28	0.336	19	CL0035	BAR	FALSE	CL0145	FALSE	0	0	1	0	1	0	0
NP_036534.1	PG_binding_1	0.0806	15	CL0244	BAR	FALSE	CL0145	FALSE	0	0	1	0	1	0	0
NP_036534.1	I_LWEQ	0.8366	17		BAR	FALSE	CL0145	FALSE	0	0	1	0	1	0	0
NP_036534.1	Rubrerythrin	0.03	8.1	CL0044	BAR	FALSE	CL0145	FALSE	0	0	1	0	1	0	0
NP_036534.1	TarH	0.0291	43		BAR	FALSE	CL0145	FALSE	0	0	1	0	1	0	0
NP_036534.1	UPF0079	0.0575	14	CL0023	BAR	FALSE	CL0145	FALSE	0	0	1	0	1	0	0
NP_036534.1	DinI	0.4892	33		BAR	FALSE	CL0145	FALSE	0	0	1	0	1	0	0
NP_036548.1	HEAT	5.68572e-10	0.98	CL0019	HEAT	TRUE	CL0019	TRUE	1	0	0	0	0	0	0
NP_036585.1	WD40	5.04566e-21	9.5e-11	CL0186	WD40	TRUE	CL0186	TRUE	1	0	0	0	0	0	0
NP_036604.2	CS	2.93962e-06	29	CL0190	CS	TRUE	CL0190	TRUE	1	0	0	0	0	0	0
NP_037364.1	efhand	1.11245e-23	3e-07	CL0220	efhand	TRUE	CL0220	TRUE	1	0	0	0	0	0	0
NP_037387.2	F5_F8_type_C	7.21935e-12	0.5	CL0202	F5_F8_type_C	TRUE	CL0202	TRUE	1	0	0	0	0	0	0
NP_037387.2	GYF	0.1392	22		F5_F8_type_C	FALSE	CL0202	FALSE	0	0	1	0	1	0	0
NP_038475.2	EGF	0.000103692	0.13	CL0001	EGF	TRUE	CL0001	TRUE	1	0	0	0	0	0	0
NP_039249.1	NAD_binding_1	6.44502e-20	20	CL0091	NAD_binding_1	TRUE	CL0091	TRUE	1	0	0	0	0	0	0
NP_039249.1	Gag_MA	0.1255	29	CL0074	NAD_binding_1	FALSE	CL0091	FALSE	0	0	1	0	1	0	0
NP_039249.1	FG-GAP	0.2192	43	CL0186	NAD_binding_1	FALSE	CL0091	FALSE	0	0	1	0	1	0	0
NP_055115.1	Peptidase_S24	3.54157e-08	6.7		Peptidase_S24	TRUE		TRUE	1	0	0	0	0	0	0
NP_055115.1	NTP_transf_2	0.000300984	41	CL0260	Peptidase_S24	FALSE		FALSE	0	0	1	0	1	0	0
NP_055203.4	DEAD	4.0246e-15	0.32	CL0008	DEAD	TRUE	CL0008	TRUE	1	0	0	0	0	0	0
NP_055203.4	CPSase_L_D3	0.0996	31		DEAD	FALSE	CL0008	FALSE	0	0	1	0	1	0	0
NP_055203.4	Ricin_B_lectin	0.0545	4	CL0066	DEAD	FALSE	CL0008	FALSE	0	0	1	0	1	0	0
NP_055203.4	Ribosomal_S28e	0.021	47		DEAD	FALSE	CL0008	FALSE	0	0	1	0	1	0	0
NP_055203.4	Rib_5-P_isom_A	0.0633	48	CL0246	DEAD	FALSE	CL0008	FALSE	0	0	1	0	1	0	0
NP_055203.4	Translat_reg	0.0158	26		DEAD	FALSE	CL0008	FALSE	0	0	1	0	1	0	0
NP_055203.4	SKI	0.1313	34	CL0023	DEAD	FALSE	CL0008	FALSE	0	0	1	0	1	0	0
NP_055262.1	BAR	4.35582e-06	1.1	CL0145	BAR	TRUE	CL0145	TRUE	1	0	0	0	0	0	0
NP_055262.1	Bac_globin	0.0236	49	CL0090	BAR	FALSE	CL0145	FALSE	0	0	1	0	1	0	0
NP_055262.1	RIP	0.00297757	43		BAR	FALSE	CL0145	FALSE	0	0	1	0	1	0	0
NP_055262.1	Prefoldin	0.1979	50	CL0200	BAR	FALSE	CL0145	FALSE	0	0	1	0	1	0	0
NP_055262.1	MGS	0.0768	39		BAR	FALSE	CL0145	FALSE	0	0	1	0	1	0	0
NP_055262.1	Translin	0.2205	2		BAR	FALSE	CL0145	FALSE	0	0	1	0	1	0	0
NP_055262.1	PAS	0.3338	42	CL0183	BAR	FALSE	CL0145	FALSE	0	0	1	0	1	0	0
NP_055262.1	Rubrerythrin	0.1889	26	CL0044	BAR	FALSE	CL0145	FALSE	0	0	1	0	1	0	0
NP_055262.1	UPF0079	0.0127	29	CL0023	BAR	FALSE	CL0145	FALSE	0	0	1	0	1	0	0
NP_055262.1	DinI	0.3141	46		BAR	FALSE	CL0145	FALSE	0	0	1	0	1	0	0
NP_055262.1	YHS	0.042	33	CL0175	BAR	FALSE	CL0145	FALSE	0	0	1	0	1	0	0
NP_055387.2	APH	0.0006	22	CL0016	APH	TRUE	CL0016	TRUE	1	0	0	0	0	0	0
NP_055387.2	Ribosomal_L9_C	0.000113251	7.2		APH	FALSE	CL0016	FALSE	0	0	1	0	1	0	0
NP_055387.2	Mago_nashi	1.73817e-05	13		APH	FALSE	CL0016	FALSE	0	0	1	0	1	0	0
NP_055387.2	RelA_SpoT	0.4225	20	CL0260	APH	FALSE	CL0016	FALSE	0	0	1	0	1	0	0
NP_055387.2	Clat_adaptor_s	0.0636	31	CL0212	APH	FALSE	CL0016	FALSE	0	0	1	0	1	0	0
NP_055407.1	efhand	3.03682e-12	0.25	CL0220	efhand	TRUE	CL0220	TRUE	1	0	0	0	0	0	0
NP_055415.1	MMR_HSR1	2.64021e-05	1.1	CL0017	MMR_HSR1	TRUE	CL0017	TRUE	1	0	0	0	0	0	0
NP_055415.1	efhand	1.18708e-07	0.0065	CL0220	MMR_HSR1	FALSE	CL0017	FALSE	0	0	1	0	1	0	0
NP_055415.1	DUF89	3.45275e-05	44		MMR_HSR1	FALSE	CL0017	FALSE	0	0	1	0	1	0	0
NP_055415.1	MCR_beta_N	5.7663e-06	23		MMR_HSR1	FALSE	CL0017	FALSE	0	0	1	0	1	0	0
NP_055415.1	Homoserine_dh	2.81381e-05	20		MMR_HSR1	FALSE	CL0017	FALSE	0	0	1	0	1	0	0
NP_055415.1	DUF387	0.1848	15		MMR_HSR1	FALSE	CL0017	FALSE	0	0	1	0	1	0	0
NP_055415.1	CARD	0.9123	24	CL0041	MMR_HSR1	FALSE	CL0017	FALSE	0	0	1	0	1	0	0
NP_055415.1	GrpE	0.5074	5.4		MMR_HSR1	FALSE	CL0017	FALSE	0	0	1	0	1	0	0
NP_055415.1	CNTF	0.0298	35	CL0053	MMR_HSR1	FALSE	CL0017	FALSE	0	0	1	0	1	0	0
NP_055415.1	Syntaxin	0.0283	38		MMR_HSR1	FALSE	CL0017	FALSE	0	0	1	0	1	0	0
NP_055415.1	CbiX	0.7016	9.8	CL0043	MMR_HSR1	FALSE	CL0017	FALSE	0	0	1	0	1	0	0
NP_055415.1	HR1	0.0723	40		MMR_HSR1	FALSE	CL0017	FALSE	0	0	1	0	1	0	0
NP_055415.1	UPF0029	0.3711	13		MMR_HSR1	FALSE	CL0017	FALSE	0	0	1	0	1	0	0
NP_055415.1	NusG	0.0946	24		MMR_HSR1	FALSE	CL0017	FALSE	0	0	1	0	1	0	0
NP_055415.1	PAH	0.1928	16		MMR_HSR1	FALSE	CL0017	FALSE	0	0	1	0	1	0	0
NP_055415.1	Pro_dh	0.0333	27	CL0086	MMR_HSR1	FALSE	CL0017	FALSE	0	0	1	0	1	0	0
NP_055415.1	SKI	0.0137	50	CL0023	MMR_HSR1	FALSE	CL0017	FALSE	0	0	1	0	1	0	0
NP_055415.1	MscL	0.1455	40		MMR_HSR1	FALSE	CL0017	FALSE	0	0	1	0	1	0	0
NP_055415.1	RNA_pol_Rpb1_6	0.0363	24		MMR_HSR1	FALSE	CL0017	FALSE	0	0	1	0	1	0	0
NP_055415.1	HMGL-like	0.01	43	CL0152	MMR_HSR1	FALSE	CL0017	FALSE	0	0	1	0	1	0	0
NP_055415.1	Nitroreductase	0.0175	42		MMR_HSR1	FALSE	CL0017	FALSE	0	0	1	0	1	0	0
NP_055415.1	Epimerase	0.0177	11	CL0063	MMR_HSR1	FALSE	CL0017	FALSE	0	0	1	0	1	0	0
NP_055415.1	Asn_synthase	0.0705	16	CL0039	MMR_HSR1	FALSE	CL0017	FALSE	0	0	1	0	1	0	0
NP_055415.1	HIT	0.0966	25	CL0265	MMR_HSR1	FALSE	CL0017	FALSE	0	0	1	0	1	0	0
NP_055415.1	RNA_pol_Rpb4	0.0904	3.8		MMR_HSR1	FALSE	CL0017	FALSE	0	0	1	0	1	0	0
NP_055415.1	SWIB	0.0228	37		MMR_HSR1	FALSE	CL0017	FALSE	0	0	1	0	1	0	0
NP_055415.1	MC1	0.017	11		MMR_HSR1	FALSE	CL0017	FALSE	0	0	1	0	1	0	0
NP_055415.1	FliS	0.2573	35		MMR_HSR1	FALSE	CL0017	FALSE	0	0	1	0	1	0	0
NP_055415.1	Trigger_C	0.0408	36	CL0262	MMR_HSR1	FALSE	CL0017	FALSE	0	0	1	0	1	0	0
NP_055415.1	SRP54_N	0.1506	15		MMR_HSR1	FALSE	CL0017	FALSE	0	0	1	0	1	0	0
NP_055415.1	HLH	0.1033	34		MMR_HSR1	FALSE	CL0017	FALSE	0	0	1	0	1	0	0
NP_055415.1	RRF	0.0256	13		MMR_HSR1	FALSE	CL0017	FALSE	0	0	1	0	1	0	0
NP_055416.2	MMR_HSR1	1.98016e-05	5.6	CL0017	MMR_HSR1	TRUE	CL0017	TRUE	1	0	0	0	0	0	0
NP_055416.2	YbaK	2.0182e-05	40		MMR_HSR1	FALSE	CL0017	FALSE	0	0	1	0	1	0	0
NP_055416.2	MC1	2.91781e-06	4.4		MMR_HSR1	FALSE	CL0017	FALSE	0	0	1	0	1	0	0
NP_055416.2	Coprogen_oxidas	0.1243	10		MMR_HSR1	FALSE	CL0017	FALSE	0	0	1	0	1	0	0
NP_055416.2	Rep-A_N	0.1493	22	CL0021	MMR_HSR1	FALSE	CL0017	FALSE	0	0	1	0	1	0	0
NP_055416.2	RIO1	0.0033	8.6	CL0016	MMR_HSR1	FALSE	CL0017	FALSE	0	0	1	0	1	0	0
NP_055416.2	DUF167	0.1165	17	CL0178	MMR_HSR1	FALSE	CL0017	FALSE	0	0	1	0	1	0	0
NP_055416.2	GTF2I	0.0163	47		MMR_HSR1	FALSE	CL0017	FALSE	0	0	1	0	1	0	0
NP_055474.3	PGAM	1.24582e-10	2.6	CL0071	PGAM	TRUE	CL0071	TRUE	1	0	0	0	0	0	0
NP_055474.3	DUF72	0.0067	14		PGAM	FALSE	CL0071	FALSE	0	0	1	0	1	0	0
NP_055474.3	Peptidase_S41	0.1744	48	CL0127	PGAM	FALSE	CL0071	FALSE	0	0	1	0	1	0	0
NP_055474.3	DinI	0.0189	42		PGAM	FALSE	CL0071	FALSE	0	0	1	0	1	0	0
NP_055543.1	RA	2.97515e-07	0.37	CL0072	RA	TRUE	CL0072	TRUE	1	0	0	0	0	0	0
NP_055543.1	ig	0.0309	38	CL0011	RA	FALSE	CL0072	FALSE	0	0	1	0	1	0	0
NP_055563.1	RA	7.28829e-11	0.37	CL0072	RA	TRUE	CL0072	TRUE	1	0	0	0	0	0	0
NP_055563.1	Barstar	5.7939e-06	28		RA	FALSE	CL0072	FALSE	0	0	1	0	1	0	0
NP_055563.1	ABM	0.0314	18	CL0032	RA	FALSE	CL0072	FALSE	0	0	1	0	1	0	0
NP_055737.1	AAA	8.46659e-05	0.42	CL0023	AAA	TRUE	CL0023	TRUE	1	0	0	0	0	0	0
NP_055737.1	YjeF_N	0.1284	33		AAA	FALSE	CL0023	FALSE	0	0	1	0	1	0	0
NP_055737.1	HisKA	0.238	38	CL0025	AAA	FALSE	CL0023	FALSE	0	0	1	0	1	0	0
NP_055784.2	WD40	0.0614	0.044	CL0186	WD40	TRUE	CL0186	TRUE	1	0	0	0	0	0	0
NP_055790.1	APH	7.65182e-06	14	CL0016	APH	TRUE	CL0016	TRUE	1	0	0	0	0	0	0
NP_055790.1	Ribosomal_L22	0.000158368	45		APH	FALSE	CL0016	FALSE	0	0	1	0	1	0	0
NP_055790.1	XPA_C	0.1756	17		APH	FALSE	CL0016	FALSE	0	0	1	0	1	0	0
NP_055831.1	APH	6.39048e-08	7.4	CL0016	APH	TRUE	CL0016	TRUE	1	0	0	0	0	0	0
NP_055831.1	XPA_C	0.167	20		APH	FALSE	CL0016	FALSE	0	0	1	0	1	0	0
NP_055831.1	Glyco_transf_43	0.0282	35	CL0110	APH	FALSE	CL0016	FALSE	0	0	1	0	1	0	0
NP_055831.1	LysM	0.0346	31	CL0187	APH	FALSE	CL0016	FALSE	0	0	1	0	1	0	0
NP_055836.1	zf-C2H2	1.3293e-06	0.00046		zf-C2H2	TRUE		TRUE	1	0	0	0	0	0	0
NP_055861.3	AAA	0.000101599	4.4	CL0023	UvrD-helicase	FALSE	CL0008	FALSE	0	0	1	0	1	0	0
NP_055861.3	Viral_helicase1	2.43151e-06	0.77		UvrD-helicase	FALSE	CL0008	FALSE	0	0	1	0	1	0	0
NP_055861.3	IL8	2.35352e-12	26		UvrD-helicase	FALSE	CL0008	FALSE	0	0	1	0	1	0	0
NP_055861.3	eRF1_2	0.061	22	CL0267	UvrD-helicase	FALSE	CL0008	FALSE	0	0	1	0	1	0	0
NP_055861.3	DNA_topoisoIV	0.0212	40		UvrD-helicase	FALSE	CL0008	FALSE	0	0	1	0	1	0	0
NP_055861.3	ABC_tran	0.0099	9.6	CL0023	UvrD-helicase	FALSE	CL0008	FALSE	0	0	1	0	1	0	0
NP_055861.3	MobB	0.0027	43		UvrD-helicase	FALSE	CL0008	FALSE	0	0	1	0	1	0	0
NP_055861.3	Peptidase_C14	0.0834	4.4	CL0093	UvrD-helicase	FALSE	CL0008	FALSE	0	0	1	0	1	0	0
NP_055861.3	eIF-1a	0.1574	32	CL0021	UvrD-helicase	FALSE	CL0008	FALSE	0	0	1	0	1	0	0
NP_055861.3	Phosducin	0.0465	14	CL0172	UvrD-helicase	FALSE	CL0008	FALSE	0	0	1	0	1	0	0
NP_055861.3	tRNA-synt_1f	0.4213	41	CL0038	UvrD-helicase	FALSE	CL0008	FALSE	0	0	1	0	1	0	0
NP_055861.3	Rabaptin	0.45	24		UvrD-helicase	FALSE	CL0008	FALSE	0	0	1	0	1	0	0
NP_055861.3	RuvB_N	0.1076	40		UvrD-helicase	FALSE	CL0008	FALSE	0	0	1	0	1	0	0
NP_055861.3	TruB_N	0.3317	33		UvrD-helicase	FALSE	CL0008	FALSE	0	0	1	0	1	0	0
NP_055861.3	bZIP_Maf	0.395	46	CL0018	UvrD-helicase	FALSE	CL0008	FALSE	0	0	1	0	1	0	0
NP_055861.3	Myc-LZ	0.3048	14		UvrD-helicase	FALSE	CL0008	FALSE	0	0	1	0	1	0	0
NP_055861.3	PDGF	0.3529	50	CL0079	UvrD-helicase	FALSE	CL0008	FALSE	0	0	1	0	1	0	0
NP_055861.3	HTH_8	0.0613	47	CL0123	UvrD-helicase	FALSE	CL0008	FALSE	0	0	1	0	1	0	0
NP_055861.3	Ribosomal_L29	0.00213797	50		UvrD-helicase	FALSE	CL0008	FALSE	0	0	1	0	1	0	0
NP_055861.3	UVR	0.0876	35		UvrD-helicase	FALSE	CL0008	FALSE	0	0	1	0	1	0	0
NP_055861.3	zf-Sec23_Sec24	0.1501	29		UvrD-helicase	FALSE	CL0008	FALSE	0	0	1	0	1	0	0
NP_055861.3	PCI	0.6805	24		UvrD-helicase	FALSE	CL0008	FALSE	0	0	1	0	1	0	0
NP_055861.3	LIM	0.0063	45		UvrD-helicase	FALSE	CL0008	FALSE	0	0	1	0	1	0	0
NP_055861.3	Astacin	0.015	10	CL0126	UvrD-helicase	FALSE	CL0008	FALSE	0	0	1	0	1	0	0
NP_055861.3	Glycos_transf_1	0.1317	39	CL0113	UvrD-helicase	FALSE	CL0008	FALSE	0	0	1	0	1	0	0
NP_055861.3	NusB	0.1774	35		UvrD-helicase	FALSE	CL0008	FALSE	0	0	1	0	1	0	0
NP_055861.3	DUF836	0.0832	19	CL0172	UvrD-helicase	FALSE	CL0008	FALSE	0	0	1	0	1	0	0
NP_055861.3	Ribosomal_S12	0.1064	44	CL0021	UvrD-helicase	FALSE	CL0008	FALSE	0	0	1	0	1	0	0
NP_055861.3	Ribosomal_L20	0.6747	13		UvrD-helicase	FALSE	CL0008	FALSE	0	0	1	0	1	0	0
NP_055861.3	PUF	0.4421	15		UvrD-helicase	FALSE	CL0008	FALSE	0	0	1	0	1	0	0
NP_055998.1	APH	6.39048e-08	9.4	CL0016	APH	TRUE	CL0016	TRUE	1	0	0	0	0	0	0
NP_055998.1	PyrI_C	0.024	41		APH	FALSE	CL0016	FALSE	0	0	1	0	1	0	0
NP_055998.1	DHquinase_II	0.0448	33		APH	FALSE	CL0016	FALSE	0	0	1	0	1	0	0
NP_056031.2	PGAM	4.38341e-09	1.8	CL0071	PGAM	TRUE	CL0071	TRUE	1	0	0	0	0	0	0
NP_056031.2	PP1_inhibitor	0.0047	49		PGAM	FALSE	CL0071	FALSE	0	0	1	0	1	0	0
NP_056031.2	DinI	0.0682	8.2		PGAM	FALSE	CL0071	FALSE	0	0	1	0	1	0	0
NP_056074.1	ig	0.000323677	6.6	CL0011	ig	TRUE	CL0011	TRUE	1	0	0	0	0	0	0
NP_056276.1	zf-C2H2	1.5813e-20	1.9e-06		zf-C2H2	TRUE		TRUE	1	0	0	0	0	0	0
NP_056288.1	HEAT	0.0496	2.2	CL0019	HEAT	TRUE	CL0019	TRUE	1	0	0	0	0	0	0
NP_056296.1	zf-C2H2	4.95996e-05	0.77		zf-C2H2	TRUE		TRUE	1	0	0	0	0	0	0
NP_057168.1	GTP_EFTU	7.58665e-13	1.4	CL0017	GTP_EFTU	TRUE	CL0017	TRUE	1	0	0	0	0	0	0
NP_057168.1	BSD	0.9546	44		GTP_EFTU	FALSE	CL0017	FALSE	0	0	1	0	1	0	0
NP_057168.1	zf-Sec23_Sec24	0.1571	36		GTP_EFTU	FALSE	CL0017	FALSE	0	0	1	0	1	0	0
NP_057168.1	RecU	0.0016	40		GTP_EFTU	FALSE	CL0017	FALSE	0	0	1	0	1	0	0
NP_057185.1	PUA	7.03349e-07	0.96	CL0178	PUA	TRUE	CL0178	TRUE	1	0	0	0	0	0	0
NP_057210.2	F5_F8_type_C	7.21935e-12	14	CL0202	F5_F8_type_C	TRUE	CL0202	TRUE	1	0	0	0	0	0	0
NP_057239.4	PG_binding_1	1.74931e-12	0.25	CL0244	PG_binding_1	TRUE	CL0244	TRUE	1	0	0	0	0	0	0
NP_057365.3	APH	0.0001	1	CL0016	APH	TRUE	CL0016	TRUE	1	0	0	0	0	0	0
NP_057365.3	MurB_C	2.16753e-05	17		APH	FALSE	CL0016	FALSE	0	0	1	0	1	0	0
NP_057365.3	Asp_decarbox	0.2438	25		APH	FALSE	CL0016	FALSE	0	0	1	0	1	0	0
NP_057365.3	PadR	0.6047	35	CL0123	APH	FALSE	CL0016	FALSE	0	0	1	0	1	0	0
NP_057365.3	Clathrin_propel	0.2393	31		APH	FALSE	CL0016	FALSE	0	0	1	0	1	0	0
NP_057365.3	CobU	0.0046	32		APH	FALSE	CL0016	FALSE	0	0	1	0	1	0	0
NP_057365.3	Ribosomal_L3	0.0054	8.8		APH	FALSE	CL0016	FALSE	0	0	1	0	1	0	0
NP_057479.2	CS	3.82591e-06	0.62	CL0190	CS	TRUE	CL0190	TRUE	1	0	0	0	0	0	0
NP_057626.2	APH	0.0002	4	CL0016	APH	TRUE	CL0016	TRUE	1	0	0	0	0	0	0
NP_057626.2	Peptidase_M16_C	0.000134502	27	CL0094	APH	FALSE	CL0016	FALSE	0	0	1	0	1	0	0
NP_057626.2	GARS_C	6.79196e-06	48		APH	FALSE	CL0016	FALSE	0	0	1	0	1	0	0
NP_057626.2	RGS	0.004	16	CL0272	APH	FALSE	CL0016	FALSE	0	0	1	0	1	0	0
NP_057626.2	AIG1	0.1871	20	CL0017	APH	FALSE	CL0016	FALSE	0	0	1	0	1	0	0
NP_057626.2	Arg_repressor_C	0.064	25		APH	FALSE	CL0016	FALSE	0	0	1	0	1	0	0
NP_057626.2	Bgal_small_N	0.3299	29	CL0103	APH	FALSE	CL0016	FALSE	0	0	1	0	1	0	0
NP_057626.2	NTF2	0.1023	49	CL0051	APH	FALSE	CL0016	FALSE	0	0	1	0	1	0	0
NP_057627.2	ig	2.2996e-21	0.00016	CL0011	ig	TRUE	CL0011	TRUE	1	0	0	0	0	0	0
NP_057631.1	efhand	1.82209e-12	0.033	CL0220	efhand	TRUE	CL0220	TRUE	1	0	0	0	0	0	0
NP_060034.9	EGF	0.00399212	1.3	CL0001	EGF	TRUE	CL0001	TRUE	1	0	0	0	0	0	0
NP_060034.9	Antistasin	0.5341	9.4		EGF	FALSE	CL0001	FALSE	0	0	1	0	1	0	0
NP_060034.9	Metallothio_Pro	0.4144	11		EGF	FALSE	CL0001	FALSE	0	0	1	0	1	0	0
NP_060093.3	cNMP_binding	1.04147e-21	0.65		cNMP_binding	TRUE		TRUE	1	0	0	0	0	0	0
NP_060107.3	zf-C2H2	0.0257	3.8e-05		zf-C2H2	TRUE		TRUE	1	0	0	0	0	0	0
NP_060130.2	GATA	3.13087e-05	0.15	CL0167	GATA	TRUE	CL0167	TRUE	1	0	0	0	0	0	0
NP_060130.2	DNA_RNApol_7kD	0.0932	17		GATA	FALSE	CL0167	FALSE	0	0	1	0	1	0	0
NP_060130.2	zf-C3HC4	0.1175	6.3	CL0229	GATA	FALSE	CL0167	FALSE	0	0	1	0	1	0	0
NP_060220.2	DAO	5.27049e-06	7.6	CL0063	DAO	TRUE	CL0063	TRUE	1	0	0	0	0	0	0
NP_060220.2	Ecotin	0.3056	41		DAO	FALSE	CL0063	FALSE	0	0	1	0	1	0	0
NP_060220.2	GP41	0.3246	32		DAO	FALSE	CL0063	FALSE	0	0	1	0	1	0	0
NP_060220.2	SWIB	0.0306	6.6		DAO	FALSE	CL0063	FALSE	0	0	1	0	1	0	0
NP_060220.2	Xlink	0.0107	36	CL0056	DAO	FALSE	CL0063	FALSE	0	0	1	0	1	0	0
NP_060404.3	WD40	0.000297893	2.8	CL0186	WD40	TRUE	CL0186	TRUE	1	0	0	0	0	0	0
NP_060651.2	zf-C2H2	3.54287e-06	0.0013		zf-C2H2	TRUE		TRUE	1	0	0	0	0	0	0
NP_060667.2	zf-C2H2	1.07201e-07	1.7e-05		zf-C2H2	TRUE		TRUE	1	0	0	0	0	0	0
NP_060710.2	ig	5.16076e-05	2.7e-09	CL0011	ig	TRUE	CL0011	TRUE	1	0	0	0	0	0	0
NP_060777.3	MMR_HSR1	5.94048e-05	2.2	CL0017	MMR_HSR1	TRUE	CL0017	TRUE	1	0	0	0	0	0	0
NP_060777.3	Colicin_Pyocin	0.000349828	18		MMR_HSR1	FALSE	CL0017	FALSE	0	0	1	0	1	0	0
NP_060777.3	KIX	0.5182	36		MMR_HSR1	FALSE	CL0017	FALSE	0	0	1	0	1	0	0
NP_060777.3	SRF-TF	0.2014	20		MMR_HSR1	FALSE	CL0017	FALSE	0	0	1	0	1	0	0
NP_060777.3	DNA_ligase_ZBD	0.2644	24		MMR_HSR1	FALSE	CL0017	FALSE	0	0	1	0	1	0	0
NP_060777.3	FAD_binding_5	0.0684	29	CL0077	MMR_HSR1	FALSE	CL0017	FALSE	0	0	1	0	1	0	0
NP_060777.3	NSF	0.8911	45	CL0020	MMR_HSR1	FALSE	CL0017	FALSE	0	0	1	0	1	0	0
NP_060777.3	efhand	0.00470344	0.057	CL0220	MMR_HSR1	FALSE	CL0017	FALSE	0	0	1	0	1	0	0
NP_060777.3	Arg_repressor	0.172	10	CL0123	MMR_HSR1	FALSE	CL0017	FALSE	0	0	1	0	1	0	0
NP_060784.3	UQ_con	7.87237e-33	1.6	CL0208	UQ_con	TRUE	CL0208	TRUE	1	0	0	0	0	0	0
NP_060784.3	Nepo_coat_N	0.2707	31		UQ_con	FALSE	CL0208	FALSE	0	0	1	0	1	0	0
NP_060833.1	DAO	7.70649e-11	48	CL0063	DAO	TRUE	CL0063	TRUE	1	0	0	0	0	0	0
NP_060833.1	Apocytochr_F_C	0.000204616	39		DAO	FALSE	CL0063	FALSE	0	0	1	0	1	0	0
NP_060833.1	ERF	0.0191	26		DAO	FALSE	CL0063	FALSE	0	0	1	0	1	0	0
NP_060833.1	TP6A_N	0.5035	49		DAO	FALSE	CL0063	FALSE	0	0	1	0	1	0	0
NP_060833.1	CBM_3	0.0298	32	CL0203	DAO	FALSE	CL0063	FALSE	0	0	1	0	1	0	0
NP_060833.1	Fz	0.8579	28		DAO	FALSE	CL0063	FALSE	0	0	1	0	1	0	0
NP_060833.1	Viral_helicase1	0.0111	21		DAO	FALSE	CL0063	FALSE	0	0	1	0	1	0	0
NP_060833.1	MBD	0.0416	47	CL0081	DAO	FALSE	CL0063	FALSE	0	0	1	0	1	0	0
NP_060918.2	Adaptin_N	1.45891e-06	0.15	CL0019	Adaptin_N	TRUE	CL0019	TRUE	1	0	0	0	0	0	0
NP_060918.2	CAS_CSE1	1.45891e-06	27		Adaptin_N	FALSE	CL0019	FALSE	0	0	1	0	1	0	0
NP_060918.2	Glyco_hydro_17	2.78206e-08	43	CL0058	Adaptin_N	FALSE	CL0019	FALSE	0	0	1	0	1	0	0
NP_060918.2	NusB	9.39262e-05	11		Adaptin_N	FALSE	CL0019	FALSE	0	0	1	0	1	0	0
NP_060918.2	CRAL_TRIO	6.91955e-05	40		Adaptin_N	FALSE	CL0019	FALSE	0	0	1	0	1	0	0
NP_060918.2	HTH_5	0.1247	20	CL0123	Adaptin_N	FALSE	CL0019	FALSE	0	0	1	0	1	0	0
NP_060918.2	MH1	0.1712	27	CL0263	Adaptin_N	FALSE	CL0019	FALSE	0	0	1	0	1	0	0
NP_060918.2	CitF	0.1212	36		Adaptin_N	FALSE	CL0019	FALSE	0	0	1	0	1	0	0
NP_060918.2	VHL	0.0849	1.6		Adaptin_N	FALSE	CL0019	FALSE	0	0	1	0	1	0	0
NP_060918.2	HMGL-like	0.0117	47	CL0152	Adaptin_N	FALSE	CL0019	FALSE	0	0	1	0	1	0	0
NP_060918.2	DUF89	0.0206	38		Adaptin_N	FALSE	CL0019	FALSE	0	0	1	0	1	0	0
NP_060918.2	PolyA_pol	0.0357	28		Adaptin_N	FALSE	CL0019	FALSE	0	0	1	0	1	0	0
NP_060918.2	FliS	0.054	32		Adaptin_N	FALSE	CL0019	FALSE	0	0	1	0	1	0	0
NP_060918.2	UPF0081	0.0197	7.7		Adaptin_N	FALSE	CL0019	FALSE	0	0	1	0	1	0	0
NP_060918.2	GSPII_E	0.0616	15	CL0023	Adaptin_N	FALSE	CL0019	FALSE	0	0	1	0	1	0	0
NP_060918.2	RhoGEF	0.0064	46		Adaptin_N	FALSE	CL0019	FALSE	0	0	1	0	1	0	0
NP_060918.2	ENTH	0.3317	34	CL0009	Adaptin_N	FALSE	CL0019	FALSE	0	0	1	0	1	0	0
NP_060918.2	PTA_PTB	0.0178	43	CL0270	Adaptin_N	FALSE	CL0019	FALSE	0	0	1	0	1	0	0
NP_060918.2	Trigger_C	0.0089	3.6	CL0262	Adaptin_N	FALSE	CL0019	FALSE	0	0	1	0	1	0	0
NP_060918.2	NIR_SIR	0.365	11		Adaptin_N	FALSE	CL0019	FALSE	0	0	1	0	1	0	0
NP_060918.2	Methyltransf_3	0.489	18	CL0102	Adaptin_N	FALSE	CL0019	FALSE	0	0	1	0	1	0	0
NP_060918.2	MutS_III	0.0341	39		Adaptin_N	FALSE	CL0019	FALSE	0	0	1	0	1	0	0
NP_060918.2	ParBc	0.0475	49	CL0248	Adaptin_N	FALSE	CL0019	FALSE	0	0	1	0	1	0	0
NP_060918.2	GATase	0.0064	28	CL0014	Adaptin_N	FALSE	CL0019	FALSE	0	0	1	0	1	0	0
NP_060918.2	GCV_T	0.0601	42		Adaptin_N	FALSE	CL0019	FALSE	0	0	1	0	1	0	0
NP_060918.2	RB_B	0.0328	34	CL0065	Adaptin_N	FALSE	CL0019	FALSE	0	0	1	0	1	0	0
NP_060918.2	Trp_repressor	0.204	3.3	CL0123	Adaptin_N	FALSE	CL0019	FALSE	0	0	1	0	1	0	0
NP_060918.2	Ham1p_like	0.1534	21		Adaptin_N	FALSE	CL0019	FALSE	0	0	1	0	1	0	0
NP_060918.2	GGDEF	0.5148	48	CL0276	Adaptin_N	FALSE	CL0019	FALSE	0	0	1	0	1	0	0
NP_060918.2	Rrf2	0.0144	48	CL0123	Adaptin_N	FALSE	CL0019	FALSE	0	0	1	0	1	0	0
NP_060918.2	SAC3_GANP	0.1363	19		Adaptin_N	FALSE	CL0019	FALSE	0	0	1	0	1	0	0
NP_060918.2	Colicin	0.0128	38		Adaptin_N	FALSE	CL0019	FALSE	0	0	1	0	1	0	0
NP_060918.2	DHDPS	0.0312	36	CL0036	Adaptin_N	FALSE	CL0019	FALSE	0	0	1	0	1	0	0
NP_060918.2	RhoGAP	0.0974	42		Adaptin_N	FALSE	CL0019	FALSE	0	0	1	0	1	0	0
NP_060918.2	OKR_DC_1_C	0.058	48		Adaptin_N	FALSE	CL0019	FALSE	0	0	1	0	1	0	0
NP_060918.2	Sec23_helical	0.0327	38		Adaptin_N	FALSE	CL0019	FALSE	0	0	1	0	1	0	0
NP_060918.2	LamB_YcsF	0.013	46		Adaptin_N	FALSE	CL0019	FALSE	0	0	1	0	1	0	0
NP_060918.2	Pantoate_transf	0.0176	18		Adaptin_N	FALSE	CL0019	FALSE	0	0	1	0	1	0	0
NP_060918.2	AlkA_N	0.0598	17		Adaptin_N	FALSE	CL0019	FALSE	0	0	1	0	1	0	0
NP_060918.2	DSPc	0.0949	18	CL0031	Adaptin_N	FALSE	CL0019	FALSE	0	0	1	0	1	0	0
NP_060918.2	HA2	0.0521	18		Adaptin_N	FALSE	CL0019	FALSE	0	0	1	0	1	0	0
NP_060918.2	VPS9	0.2301	46		Adaptin_N	FALSE	CL0019	FALSE	0	0	1	0	1	0	0
NP_060918.2	Phe_tRNA-synt_N	0.0528	24		Adaptin_N	FALSE	CL0019	FALSE	0	0	1	0	1	0	0
NP_062548.1	ig	0.000103215	1.1	CL0011	ig	TRUE	CL0011	TRUE	1	0	0	0	0	0	0
NP_062550.2	ig	3.95216e-08	9e-07	CL0011	ig	TRUE	CL0011	TRUE	1	0	0	0	0	0	0
NP_064454.1	Activin_recp	7.22509e-06	2.2	CL0117	Activin_recp	TRUE	CL0117	TRUE	1	0	0	0	0	0	0
NP_064454.1	zf-C4	0.0099	3.4		Activin_recp	FALSE	CL0117	FALSE	0	0	1	0	1	0	0
NP_064454.1	PSI	0.0917	3.5		Activin_recp	FALSE	CL0117	FALSE	0	0	1	0	1	0	0
NP_064454.1	Chitin_bind_1	0.0429	41		Activin_recp	FALSE	CL0117	FALSE	0	0	1	0	1	0	0
NP_064454.1	Antistasin	0.1247	36		Activin_recp	FALSE	CL0117	FALSE	0	0	1	0	1	0	0
NP_064492.1	zf-C4	0.0176	8.9		Activin_recp	FALSE	CL0117	FALSE	0	0	1	0	1	0	0
NP_064492.1	PSI	0.0544	3.5		Activin_recp	FALSE	CL0117	FALSE	0	0	1	0	1	0	0
NP_064492.1	Chitin_bind_1	0.038	41		Activin_recp	FALSE	CL0117	FALSE	0	0	1	0	1	0	0
NP_064492.1	Antistasin	0.0691	36		Activin_recp	FALSE	CL0117	FALSE	0	0	1	0	1	0	0
NP_064493.1	Activin_recp	7.22509e-06	2.8	CL0117	Activin_recp	TRUE	CL0117	TRUE	1	0	0	0	0	0	0
NP_064493.1	zf-C4	0.0146	8.9		Activin_recp	FALSE	CL0117	FALSE	0	0	1	0	1	0	0
NP_064493.1	PSI	0.0771	3.5		Activin_recp	FALSE	CL0117	FALSE	0	0	1	0	1	0	0
NP_064493.1	Chitin_bind_1	0.0482	41		Activin_recp	FALSE	CL0117	FALSE	0	0	1	0	1	0	0
NP_064493.1	Antistasin	0.107	36		Activin_recp	FALSE	CL0117	FALSE	0	0	1	0	1	0	0
NP_064494.1	Activin_recp	0.0587	2.2	CL0117	Activin_recp	TRUE	CL0117	TRUE	1	0	0	0	0	0	0
NP_064494.1	zf-C4	0.0144	3.4		Activin_recp	FALSE	CL0117	FALSE	0	0	1	0	1	0	0
NP_064494.1	PSI	0.0509	3.5		Activin_recp	FALSE	CL0117	FALSE	0	0	1	0	1	0	0
NP_064494.1	Chitin_bind_1	0.0634	41		Activin_recp	FALSE	CL0117	FALSE	0	0	1	0	1	0	0
NP_064494.1	Antistasin	0.0819	36		Activin_recp	FALSE	CL0117	FALSE	0	0	1	0	1	0	0
NP_064495.1	Activin_recp	4.81673e-06	17	CL0117	Activin_recp	TRUE	CL0117	TRUE	1	0	0	0	0	0	0
NP_064495.1	Antistasin	0.0395	36		Activin_recp	FALSE	CL0117	FALSE	0	0	1	0	1	0	0
NP_064495.1	zf-C4	0.00131553	37		Activin_recp	FALSE	CL0117	FALSE	0	0	1	0	1	0	0
NP_064495.1	PSI	0.0639	3.5		Activin_recp	FALSE	CL0117	FALSE	0	0	1	0	1	0	0
NP_064495.1	Chitin_bind_1	0.0288	41		Activin_recp	FALSE	CL0117	FALSE	0	0	1	0	1	0	0
NP_064496.1	Activin_recp	0.2188	2.8	CL0117	Activin_recp	TRUE	CL0117	TRUE	1	0	0	0	0	0	0
NP_064496.1	zf-C4	0.0151	8.9		Activin_recp	FALSE	CL0117	FALSE	0	0	1	0	1	0	0
NP_064496.1	PSI	0.1067	3.5		Activin_recp	FALSE	CL0117	FALSE	0	0	1	0	1	0	0
NP_064496.1	Chitin_bind_1	0.0421	41		Activin_recp	FALSE	CL0117	FALSE	0	0	1	0	1	0	0
NP_064496.1	Antistasin	0.0583	36		Activin_recp	FALSE	CL0117	FALSE	0	0	1	0	1	0	0
NP_064510.1	ig	4.47429e-07	1.1	CL0011	ig	TRUE	CL0011	TRUE	1	0	0	0	0	0	0
NP_064569.3	cNMP_binding	0.000109941	2		cNMP_binding	TRUE		TRUE	1	0	0	0	0	0	0
NP_064580.2	Epimerase	3.20462e-05	0.24	CL0063	Epimerase	TRUE	CL0063	TRUE	1	0	0	0	0	0	0
NP_064580.2	DHQ_synthase	0.0065	39	CL0224	Epimerase	FALSE	CL0063	FALSE	0	0	1	0	1	0	0
NP_064580.2	Dak2	0.0092	27		Epimerase	FALSE	CL0063	FALSE	0	0	1	0	1	0	0
NP_064580.2	LamB_YcsF	0.023	42		Epimerase	FALSE	CL0063	FALSE	0	0	1	0	1	0	0
NP_064599.2	PARP	6.60053e-06	5.7	CL0084	PARP	TRUE	CL0084	TRUE	1	0	0	0	0	0	0
NP_064599.2	Cu_amine_oxidN2	0.0124	33	CL0047	PARP	FALSE	CL0084	FALSE	0	0	1	0	1	0	0
NP_064599.2	Fork_head	0.1353	11		PARP	FALSE	CL0084	FALSE	0	0	1	0	1	0	0
NP_065201.1	RGS	8.85246e-06	0.34	CL0272	RGS	TRUE	CL0272	TRUE	1	0	0	0	0	0	0
NP_065201.1	PUF	0.2331	44		RGS	FALSE	CL0272	FALSE	0	0	1	0	1	0	0
NP_065201.1	TGS	0.1631	46	CL0072	RGS	FALSE	CL0272	FALSE	0	0	1	0	1	0	0
NP_065832.1	zf-C2H2	7.52575e-17	4.3e-05		zf-C2H2	TRUE		TRUE	1	0	0	0	0	0	0
NP_065842.1	APH	0.0001	4	CL0016	APH	TRUE	CL0016	TRUE	1	0	0	0	0	0	0
NP_065842.1	MurB_C	3.13087e-05	6		APH	FALSE	CL0016	FALSE	0	0	1	0	1	0	0
NP_065842.1	EIIA-man	0.071	48	CL0245	APH	FALSE	CL0016	FALSE	0	0	1	0	1	0	0
NP_065842.1	Asp_decarbox	0.327	30		APH	FALSE	CL0016	FALSE	0	0	1	0	1	0	0
NP_066296.2	ig	5.52864e-25	0.44	CL0011	ig	TRUE	CL0011	TRUE	1	0	0	0	0	0	0
NP_066299.2	efhand	1.79574e-71	7.9e-05	CL0220	efhand	TRUE	CL0220	TRUE	1	0	0	0	0	0	0
NP_066923.3	Beta_elim_lyase	6.25185e-12	30	CL0061	Beta_elim_lyase	TRUE	CL0061	TRUE	1	0	0	0	0	0	0
NP_066923.3	Aldolase_II	4.07116e-05	28		Beta_elim_lyase	FALSE	CL0061	FALSE	0	0	1	0	1	0	0
NP_066923.3	RuvB_C	0.000199894	30		Beta_elim_lyase	FALSE	CL0061	FALSE	0	0	1	0	1	0	0
NP_066923.3	NtA	2.91781e-06	42		Beta_elim_lyase	FALSE	CL0061	FALSE	0	0	1	0	1	0	0
NP_066923.3	RPH3A_effector	0.0771	37		Beta_elim_lyase	FALSE	CL0061	FALSE	0	0	1	0	1	0	0
NP_066923.3	3HCDH_N	0.0391	25	CL0063	Beta_elim_lyase	FALSE	CL0061	FALSE	0	0	1	0	1	0	0
NP_066923.3	RTC	0.3005	23		Beta_elim_lyase	FALSE	CL0061	FALSE	0	0	1	0	1	0	0
NP_066923.3	BcrAD_BadFG	0.0415	45	CL0108	Beta_elim_lyase	FALSE	CL0061	FALSE	0	0	1	0	1	0	0
NP_066923.3	DUF77	0.0574	47		Beta_elim_lyase	FALSE	CL0061	FALSE	0	0	1	0	1	0	0
NP_066923.3	PARP_reg	0.1509	33		Beta_elim_lyase	FALSE	CL0061	FALSE	0	0	1	0	1	0	0
NP_066923.3	Ribosomal_L24e	0.0441	20	CL0175	Beta_elim_lyase	FALSE	CL0061	FALSE	0	0	1	0	1	0	0
NP_066923.3	MC1	0.243	26		Beta_elim_lyase	FALSE	CL0061	FALSE	0	0	1	0	1	0	0
NP_066923.3	GlnE	0.0532	43	CL0260	Beta_elim_lyase	FALSE	CL0061	FALSE	0	0	1	0	1	0	0
NP_066923.3	PBP_GOBP	0.127	34		Beta_elim_lyase	FALSE	CL0061	FALSE	0	0	1	0	1	0	0
NP_066923.3	MH1	0.0806	16	CL0263	Beta_elim_lyase	FALSE	CL0061	FALSE	0	0	1	0	1	0	0
NP_066923.3	DNA_ligase_A_N	0.1414	49		Beta_elim_lyase	FALSE	CL0061	FALSE	0	0	1	0	1	0	0
NP_066923.3	F-box	0.1383	44	CL0271	Beta_elim_lyase	FALSE	CL0061	FALSE	0	0	1	0	1	0	0
NP_066923.3	Clp_N	0.1381	13		Beta_elim_lyase	FALSE	CL0061	FALSE	0	0	1	0	1	0	0
NP_067042.1	ig	6.11727e-53	1.1e-07	CL0011	ig	TRUE	CL0011	TRUE	1	0	0	0	0	0	0
NP_067044.2	Activin_recp	3.22543e-07	0.37	CL0117	Activin_recp	TRUE	CL0117	TRUE	1	0	0	0	0	0	0
NP_067044.2	PHD	0.9876	11		Activin_recp	FALSE	CL0117	FALSE	0	0	1	0	1	0	0
NP_067046.1	efhand	0.000323995	0.00059	CL0220	efhand	TRUE	CL0220	TRUE	1	0	0	0	0	0	0
NP_067073.1	ig	5.68624e-39	2.3e-05	CL0011	ig	TRUE	CL0011	TRUE	1	0	0	0	0	0	0
NP_068813.1	SEA	6.80823e-06	3.7		SEA	TRUE		TRUE	1	0	0	0	0	0	0
NP_068834.2	zf-C2H2	1.71522e-07	4.6e-05		zf-C2H2	TRUE		TRUE	1	0	0	0	0	0	0
NP_071397.2	SET	4.58819e-10	0.22		SET	TRUE		TRUE	1	0	0	0	0	0	0
NP_071405.2	PG_binding_1	5.80777e-06	0.45	CL0244	PG_binding_1	TRUE	CL0244	TRUE	1	0	0	0	0	0	0
NP_071418.2	cNMP_binding	6.40605e-07	1.9		cNMP_binding	TRUE		TRUE	1	0	0	0	0	0	0
NP_071445.1	CARD	1.20361e-09	0.43	CL0041	CARD	TRUE	CL0041	TRUE	1	0	0	0	0	0	0
NP_071445.1	Fe_hyd_SSU	0.01	31		CARD	FALSE	CL0041	FALSE	0	0	1	0	1	0	0
NP_071756.2	cNMP_binding	1.33217e-10	0.33		cNMP_binding	TRUE		TRUE	1	0	0	0	0	0	0
NP_071908.2	AhpC-TSA	1.05898e-19	4.9	CL0172	AhpC-TSA	TRUE	CL0172	TRUE	1	0	0	0	0	0	0
NP_071908.2	IL8	0.002	46		AhpC-TSA	FALSE	CL0172	FALSE	0	0	1	0	1	0	0
NP_071908.2	AIRC	0.021	43		AhpC-TSA	FALSE	CL0172	FALSE	0	0	1	0	1	0	0
NP_071908.2	CBS	0.0438	29		AhpC-TSA	FALSE	CL0172	FALSE	0	0	1	0	1	0	0
NP_071913.1	PG_binding_1	1.16155e-05	0.43	CL0244	PG_binding_1	TRUE	CL0244	TRUE	1	0	0	0	0	0	0
NP_071926.4	RA	2.97515e-07	0.22	CL0072	RA	TRUE	CL0072	TRUE	1	0	0	0	0	0	0
NP_072086.2	PG_binding_1	3.49861e-12	4.2	CL0244	PG_binding_1	TRUE	CL0244	TRUE	1	0	0	0	0	0	0
NP_075252.2	ig	1.13628e-29	0.28	CL0011	ig	TRUE	CL0011	TRUE	1	0	0	0	0	0	0
NP_075595.1	ig	9.15547e-45	1.3e-06	CL0011	ig	TRUE	CL0011	TRUE	1	0	0	0	0	0	0
NP_075595.1	TFIIS	0.4219	47		ig	FALSE	CL0011	FALSE	0	0	1	0	1	0	0
NP_076973.1	tRNA_anti	6.8984e-07	0.51	CL0021	tRNA_anti	TRUE	CL0021	TRUE	1	0	0	0	0	0	0
NP_077278.1	PG_binding_1	1.74931e-12	15	CL0244	PG_binding_1	TRUE	CL0244	TRUE	1	0	0	0	0	0	0
NP_077278.1	PadR	0.8701	2.1	CL0123	PG_binding_1	FALSE	CL0244	FALSE	0	0	1	0	1	0	0
NP_077294.2	ig	8.20632e-13	1.2	CL0011	ig	TRUE	CL0011	TRUE	1	0	0	0	0	0	0
NP_078891.2	PARP	3.83118e-09	0.32	CL0084	PARP	TRUE	CL0084	TRUE	1	0	0	0	0	0	0
NP_078891.2	GM_CSF	0.2202	29	CL0053	PARP	FALSE	CL0084	FALSE	0	0	1	0	1	0	0
NP_078891.2	FGF	0.1577	44	CL0066	PARP	FALSE	CL0084	FALSE	0	0	1	0	1	0	0
NP_079107.6	ADH_zinc_N	1.78917e-05	11	CL0063	ADH_zinc_N	TRUE	CL0063	TRUE	1	0	0	0	0	0	0
NP_079107.6	Methyltransf_2	1.56696e-05	43	CL0102	ADH_zinc_N	FALSE	CL0063	FALSE	0	0	1	0	1	0	0
NP_079107.6	TPMT	1.94056e-06	19	CL0102	ADH_zinc_N	FALSE	CL0063	FALSE	0	0	1	0	1	0	0
NP_079107.6	Methyltransf_5	4.86302e-07	2.2	CL0102	ADH_zinc_N	FALSE	CL0063	FALSE	0	0	1	0	1	0	0
NP_079107.6	Methyltransf_3	3.8626e-06	5.9	CL0102	ADH_zinc_N	FALSE	CL0063	FALSE	0	0	1	0	1	0	0
NP_079107.6	HPPK	3.52762e-05	1.7		ADH_zinc_N	FALSE	CL0063	FALSE	0	0	1	0	1	0	0
NP_079107.6	Ribosomal_L18p	0.0039	37	CL0267	ADH_zinc_N	FALSE	CL0063	FALSE	0	0	1	0	1	0	0
NP_079107.6	COX4	0.0298	41		ADH_zinc_N	FALSE	CL0063	FALSE	0	0	1	0	1	0	0
NP_079107.6	CLP_protease	0.0035	22	CL0127	ADH_zinc_N	FALSE	CL0063	FALSE	0	0	1	0	1	0	0
NP_079107.6	MinC_C	0.0462	22		ADH_zinc_N	FALSE	CL0063	FALSE	0	0	1	0	1	0	0
NP_079107.6	YjeF_N	0.017	30		ADH_zinc_N	FALSE	CL0063	FALSE	0	0	1	0	1	0	0
NP_079107.6	DCX	0.1545	43		ADH_zinc_N	FALSE	CL0063	FALSE	0	0	1	0	1	0	0
NP_079107.6	IF_tail	0.0416	46		ADH_zinc_N	FALSE	CL0063	FALSE	0	0	1	0	1	0	0
NP_079107.6	DUF89	0.0232	41		ADH_zinc_N	FALSE	CL0063	FALSE	0	0	1	0	1	0	0
NP_079107.6	SBP	0.0853	49		ADH_zinc_N	FALSE	CL0063	FALSE	0	0	1	0	1	0	0
NP_079107.6	SUI1	0.0189	26		ADH_zinc_N	FALSE	CL0063	FALSE	0	0	1	0	1	0	0
NP_079130.2	Transaldolase	1.28817e-05	49		DAO	FALSE	CL0063	FALSE	0	0	1	0	1	0	0
NP_079130.2	Ran_BP1	3.47758e-08	27	CL0266	DAO	FALSE	CL0063	FALSE	0	0	1	0	1	0	0
NP_079130.2	DAO	0.002	39	CL0063	DAO	TRUE	CL0063	TRUE	1	0	0	0	0	0	0
NP_079130.2	Peptidase_S24	0.0201	26		DAO	FALSE	CL0063	FALSE	0	0	1	0	1	0	0
NP_079130.2	G3P_antiterm	0.0192	11	CL0036	DAO	FALSE	CL0063	FALSE	0	0	1	0	1	0	0
NP_079130.2	GTP_cyclohydroI	0.026	47		DAO	FALSE	CL0063	FALSE	0	0	1	0	1	0	0
NP_079130.2	Prot_inhib_II	0.2674	34		DAO	FALSE	CL0063	FALSE	0	0	1	0	1	0	0
NP_079130.2	MinC_C	0.0149	26		DAO	FALSE	CL0063	FALSE	0	0	1	0	1	0	0
NP_079130.2	PGM_PMM_II	0.0059	27		DAO	FALSE	CL0063	FALSE	0	0	1	0	1	0	0
NP_079130.2	Stathmin	0.093	10		DAO	FALSE	CL0063	FALSE	0	0	1	0	1	0	0
NP_079130.2	Hom_end_hint	0.0188	46		DAO	FALSE	CL0063	FALSE	0	0	1	0	1	0	0
NP_079203.3	RA	8.52677e-05	9.5	CL0072	RA	TRUE	CL0072	TRUE	1	0	0	0	0	0	0
NP_079328.3	APH	3.82591e-06	13	CL0016	APH	TRUE	CL0016	TRUE	1	0	0	0	0	0	0
NP_079328.3	ThiS	5.36365e-08	27	CL0072	APH	FALSE	CL0016	FALSE	0	0	1	0	1	0	0
NP_079328.3	Seryl_tRNA_N	0.1978	17		APH	FALSE	CL0016	FALSE	0	0	1	0	1	0	0
NP_079328.3	CRAL_TRIO_N	0.0171	40		APH	FALSE	CL0016	FALSE	0	0	1	0	1	0	0
NP_079328.3	NDK	0.003	7.2		APH	FALSE	CL0016	FALSE	0	0	1	0	1	0	0
NP_079428.1	CbiA	1.69408e-08	9.1		CbiA	TRUE		TRUE	1	0	0	0	0	0	0
NP_079428.1	Ribosomal_S27e	1.94521e-06	8.9	CL0167	CbiA	FALSE		FALSE	0	0	1	0	1	0	0
NP_079537.1	Activin_recp	2.6492e-05	1.2	CL0117	Activin_recp	TRUE	CL0117	TRUE	1	0	0	0	0	0	0
NP_079537.1	Somatomedin_B	0.8671	18		Activin_recp	FALSE	CL0117	FALSE	0	0	1	0	1	0	0
NP_110406.1	PAS	2.43084e-05	6	CL0183	PAS	TRUE	CL0183	TRUE	1	0	0	0	0	0	0
NP_110406.1	Antistasin	0.2276	32		PAS	FALSE	CL0183	FALSE	0	0	1	0	1	0	0
NP_110430.5	WD40	0.00139414	0.12	CL0186	WD40	TRUE	CL0186	TRUE	1	0	0	0	0	0	0
NP_112482.1	efhand	1.52734e-31	6.9	CL0220	efhand	TRUE	CL0220	TRUE	1	0	0	0	0	0	0
NP_112484.1	AP_endonuc_2	5.46294e-15	3.6	CL0152	AP_endonuc_2	TRUE	CL0152	TRUE	1	0	0	0	0	0	0
NP_112484.1	ABM	7.43788e-07	26	CL0032	AP_endonuc_2	FALSE	CL0152	FALSE	0	0	1	0	1	0	0
NP_112484.1	HA	0.1711	16		AP_endonuc_2	FALSE	CL0152	FALSE	0	0	1	0	1	0	0
NP_112484.1	Glutaredoxin2_C	0.1154	8.2		AP_endonuc_2	FALSE	CL0152	FALSE	0	0	1	0	1	0	0
NP_112571.1	ig	1.65859e-24	0.43	CL0011	ig	TRUE	CL0011	TRUE	1	0	0	0	0	0	0
NP_112571.1	Colipase_C	1.92669e-05	6.4		ig	FALSE	CL0011	FALSE	0	0	1	0	1	0	0
NP_114418.2	ig	3.52191e-06	0.17	CL0011	ig	TRUE	CL0011	TRUE	1	0	0	0	0	0	0
NP_114418.2	zf-C2H2	0.1276	25		ig	FALSE	CL0011	FALSE	0	0	1	0	1	0	0
NP_114426.1	APH	3.82591e-06	18	CL0016	APH	TRUE	CL0016	TRUE	1	0	0	0	0	0	0
NP_114426.1	potato_inhibit	0.0601	44		APH	FALSE	CL0016	FALSE	0	0	1	0	1	0	0
NP_114426.1	Ribosomal_L13	0.0248	43		APH	FALSE	CL0016	FALSE	0	0	1	0	1	0	0
NP_114426.1	CbiX	0.0875	11	CL0043	APH	FALSE	CL0016	FALSE	0	0	1	0	1	0	0
NP_114426.1	LRV	0.6327	39		APH	FALSE	CL0016	FALSE	0	0	1	0	1	0	0
NP_114439.1	zf-C2H2	1.39389e-13	4.2e-06		zf-C2H2	TRUE		TRUE	1	0	0	0	0	0	0
NP_115499.4	ig	2.21978e-18	5.4e-06	CL0011	ig	TRUE	CL0011	TRUE	1	0	0	0	0	0	0
NP_115604.1	Epimerase	1.29898e-24	1.5	CL0063	Epimerase	TRUE	CL0063	TRUE	1	0	0	0	0	0	0
NP_115604.1	ThiS	1.12104e-05	40	CL0072	Epimerase	FALSE	CL0063	FALSE	0	0	1	0	1	0	0
NP_115604.1	ROK	9.8027e-05	22	CL0108	Epimerase	FALSE	CL0063	FALSE	0	0	1	0	1	0	0
NP_115604.1	HSF_DNA-bind	0.1816	16		Epimerase	FALSE	CL0063	FALSE	0	0	1	0	1	0	0
NP_115604.1	SBP_bac_9	0.0018	30		Epimerase	FALSE	CL0063	FALSE	0	0	1	0	1	0	0
NP_115604.1	HHA	0.2761	14		Epimerase	FALSE	CL0063	FALSE	0	0	1	0	1	0	0
NP_115604.1	Peptidase_M27	0.0531	24	CL0126	Epimerase	FALSE	CL0063	FALSE	0	0	1	0	1	0	0
NP_115604.1	HEAT	0.0068	9.2	CL0019	Epimerase	FALSE	CL0063	FALSE	0	0	1	0	1	0	0
NP_115604.1	ParBc	0.2121	14	CL0248	Epimerase	FALSE	CL0063	FALSE	0	0	1	0	1	0	0
NP_115604.1	Seryl_tRNA_N	0.0342	24		Epimerase	FALSE	CL0063	FALSE	0	0	1	0	1	0	0
NP_115604.1	STAS	0.2032	45	CL0179	Epimerase	FALSE	CL0063	FALSE	0	0	1	0	1	0	0
NP_115604.1	MutS_III	0.0937	7.7		Epimerase	FALSE	CL0063	FALSE	0	0	1	0	1	0	0
NP_115604.1	KID	0.3901	39		Epimerase	FALSE	CL0063	FALSE	0	0	1	0	1	0	0
NP_115604.1	GrpE	0.136	37		Epimerase	FALSE	CL0063	FALSE	0	0	1	0	1	0	0
NP_115604.1	RecU	0.0086	45		Epimerase	FALSE	CL0063	FALSE	0	0	1	0	1	0	0
NP_115604.1	ALAD	0.0443	18		Epimerase	FALSE	CL0063	FALSE	0	0	1	0	1	0	0
NP_115709.3	AhpC-TSA	4.9578e-05	43	CL0172	AhpC-TSA	TRUE	CL0172	TRUE	1	0	0	0	0	0	0
NP_115709.3	LHC	0.0417	47		AhpC-TSA	FALSE	CL0172	FALSE	0	0	1	0	1	0	0
NP_115709.3	Cloacin_immun	0.0154	8.7		AhpC-TSA	FALSE	CL0172	FALSE	0	0	1	0	1	0	0
NP_115709.3	zf-CCHC	0.2229	46		AhpC-TSA	FALSE	CL0172	FALSE	0	0	1	0	1	0	0
NP_115746.1	zf-C2H2	3.47936e-15	0.68		zf-C2H2	TRUE		TRUE	1	0	0	0	0	0	0
NP_115972.2	SMC_N	1.90387e-05	21	CL0023	SMC_N	TRUE	CL0023	TRUE	1	0	0	0	0	0	0
NP_115972.2	Ribosomal_S9	0.0136	5.3		SMC_N	FALSE	CL0023	FALSE	0	0	1	0	1	0	0
NP_116127.3	ig	1.70587e-38	0.4	CL0011	ig	TRUE	CL0011	TRUE	1	0	0	0	0	0	0
NP_116166.6	ig	1.12465e-09	0.42	CL0011	ig	TRUE	CL0011	TRUE	1	0	0	0	0	0	0
NP_116175.1	zf-CCCH	7.65067e-08	3.7e-06		zf-CCCH	TRUE		TRUE	1	0	0	0	0	0	0
NP_116233.1	APH	3.82591e-06	1.2	CL0016	APH	TRUE	CL0016	TRUE	1	0	0	0	0	0	0
NP_116233.1	PQQ	0.085	28	CL0186	APH	FALSE	CL0016	FALSE	0	0	1	0	1	0	0
NP_116233.1	BTB	0.1491	40	CL0033	APH	FALSE	CL0016	FALSE	0	0	1	0	1	0	0
NP_116233.1	Sedlin_N	0.409	29	CL0212	APH	FALSE	CL0016	FALSE	0	0	1	0	1	0	0
NP_116233.1	NDK	0.048	8.4		APH	FALSE	CL0016	FALSE	0	0	1	0	1	0	0
NP_116233.1	YTH	0.1897	47		APH	FALSE	CL0016	FALSE	0	0	1	0	1	0	0
NP_127497.1	AAA	0.000152399	0.42	CL0023	AAA	TRUE	CL0023	TRUE	1	0	0	0	0	0	0
NP_127497.1	YjeF_N	0.0816	33		AAA	FALSE	CL0023	FALSE	0	0	1	0	1	0	0
NP_127497.1	HisKA	0.3087	38	CL0025	AAA	FALSE	CL0023	FALSE	0	0	1	0	1	0	0
NP_127499.1	AAA	6.77327e-05	0.42	CL0023	AAA	TRUE	CL0023	TRUE	1	0	0	0	0	0	0
NP_127499.1	YjeF_N	0.0725	33		AAA	FALSE	CL0023	FALSE	0	0	1	0	1	0	0
NP_127499.1	HisKA	0.2621	38	CL0025	AAA	FALSE	CL0023	FALSE	0	0	1	0	1	0	0
NP_149059.1	PGAM	4.33904e-06	10	CL0071	PGAM	TRUE	CL0071	TRUE	1	0	0	0	0	0	0
NP_149059.1	tRNA-synt_2b	0.0447	23	CL0040	PGAM	FALSE	CL0071	FALSE	0	0	1	0	1	0	0
NP_149163.2	SMC_N	1.90387e-05	21	CL0023	SMC_N	TRUE	CL0023	TRUE	1	0	0	0	0	0	0
NP_149163.2	Ribosomal_S9	0.012	5.3		SMC_N	FALSE	CL0023	FALSE	0	0	1	0	1	0	0
NP_149981.2	zf-C2H2	6.96945e-13	4.2e-06		zf-C2H2	TRUE		TRUE	1	0	0	0	0	0	0
NP_258429.2	zf-C2H2	1.91017e-28	1.4e-07		zf-C2H2	TRUE		TRUE	1	0	0	0	0	0	0
NP_284941.2	MMR_HSR1	4.07652e-07	29	CL0017	MMR_HSR1	TRUE	CL0017	TRUE	1	0	0	0	0	0	0
NP_284941.2	ABC_tran	5.46868e-06	1.6	CL0023	MMR_HSR1	FALSE	CL0017	FALSE	0	0	1	0	1	0	0
NP_284941.2	Ribul_P_3_epim	7.22509e-06	42	CL0036	MMR_HSR1	FALSE	CL0017	FALSE	0	0	1	0	1	0	0
NP_284941.2	Evr1_Alr	1.55245e-05	24		MMR_HSR1	FALSE	CL0017	FALSE	0	0	1	0	1	0	0
NP_284941.2	NtA	0.0657	28		MMR_HSR1	FALSE	CL0017	FALSE	0	0	1	0	1	0	0
NP_284941.2	N6_N4_Mtase	0.0044	26	CL0102	MMR_HSR1	FALSE	CL0017	FALSE	0	0	1	0	1	0	0
NP_284941.2	Peptidase_C28	0.2315	19	CL0125	MMR_HSR1	FALSE	CL0017	FALSE	0	0	1	0	1	0	0
NP_443125.1	F5_F8_type_C	4.17565e-10	0.63	CL0202	F5_F8_type_C	TRUE	CL0202	TRUE	1	0	0	0	0	0	0
NP_443133.2	efhand	1.30579e-06	0.00028	CL0220	efhand	TRUE	CL0220	TRUE	1	0	0	0	0	0	0
NP_443163.1	ig	6.71143e-07	2.7	CL0011	ig	TRUE	CL0011	TRUE	1	0	0	0	0	0	0
NP_443178.1	HR1	1.16434e-05	0.11		HR1	TRUE		TRUE	1	0	0	0	0	0	0
NP_443182.1	WD40	0.0153	2e-11	CL0186	WD40	TRUE	CL0186	TRUE	1	0	0	0	0	0	0
NP_444256.3	ig	3.15326e-31	4.8	CL0011	ig	TRUE	CL0011	TRUE	1	0	0	0	0	0	0
NP_444256.3	WRKY	0.0378	40	CL0274	ig	FALSE	CL0011	FALSE	0	0	1	0	1	0	0
NP_542167.1	ig	2.81753e-05	6.5	CL0011	ig	TRUE	CL0011	TRUE	1	0	0	0	0	0	0
NP_579813.1	ig	2.49579e-20	1.9	CL0011	ig	TRUE	CL0011	TRUE	1	0	0	0	0	0	0
NP_612203.2	zf-C2H2	4.18167e-13	0.0086		zf-C2H2	TRUE		TRUE	1	0	0	0	0	0	0
NP_612412.2	efhand	1.27977e-28	1.3	CL0220	efhand	TRUE	CL0220	TRUE	1	0	0	0	0	0	0
NP_612456.1	zf-C2H2	2.78723e-07	0.12		zf-C2H2	TRUE		TRUE	1	0	0	0	0	0	0
NP_612494.1	MMR_HSR1	3.44806e-08	16	CL0017	MMR_HSR1	TRUE	CL0017	TRUE	1	0	0	0	0	0	0
NP_612494.1	mRNA_cap_C	0.0782	33	CL0021	MMR_HSR1	FALSE	CL0017	FALSE	0	0	1	0	1	0	0
NP_612494.1	CUT	0.0333	8.3		MMR_HSR1	FALSE	CL0017	FALSE	0	0	1	0	1	0	0
NP_612494.1	HTH_8	0.104	15	CL0123	MMR_HSR1	FALSE	CL0017	FALSE	0	0	1	0	1	0	0
NP_612494.1	Pantoate_ligase	0.1663	25	CL0119	MMR_HSR1	FALSE	CL0017	FALSE	0	0	1	0	1	0	0
NP_620636.1	DEAD	4.0246e-15	0.54	CL0008	DEAD	TRUE	CL0008	TRUE	1	0	0	0	0	0	0
NP_631913.2	dsrm	4.63321e-25	0.18	CL0196	dsrm	TRUE	CL0196	TRUE	1	0	0	0	0	0	0
NP_647479.2	PAS	2.43084e-05	13	CL0183	PAS	TRUE	CL0183	TRUE	1	0	0	0	0	0	0
NP_659499.1	zf-C2H2	1.67481e-05	0.27		zf-C2H2	TRUE		TRUE	1	0	0	0	0	0	0
NP_660339.1	ig	6.45224e-23	0.0018	CL0011	ig	TRUE	CL0011	TRUE	1	0	0	0	0	0	0
NP_663304.1	APH	0.0002	4.8	CL0016	APH	TRUE	CL0016	TRUE	1	0	0	0	0	0	0
NP_663304.1	Ribosomal_L30	0.00041705	6.9		APH	FALSE	CL0016	FALSE	0	0	1	0	1	0	0
NP_663304.1	zf-B_box	2.77192e-05	14		APH	FALSE	CL0016	FALSE	0	0	1	0	1	0	0
NP_663304.1	POR_N	0.0135	49	CL0254	APH	FALSE	CL0016	FALSE	0	0	1	0	1	0	0
NP_663305.1	APH	0.0001	4.8	CL0016	APH	TRUE	CL0016	TRUE	1	0	0	0	0	0	0
NP_663305.1	Ribosomal_L30	0.0397	6.9		APH	FALSE	CL0016	FALSE	0	0	1	0	1	0	0
NP_663305.1	zf-B_box	0.0124	14		APH	FALSE	CL0016	FALSE	0	0	1	0	1	0	0
NP_663305.1	POR_N	0.0245	49	CL0254	APH	FALSE	CL0016	FALSE	0	0	1	0	1	0	0
NP_663306.1	APH	0.0002	4.8	CL0016	APH	TRUE	CL0016	TRUE	1	0	0	0	0	0	0
NP_663306.1	Ribosomal_L30	0.0089	6.9		APH	FALSE	CL0016	FALSE	0	0	1	0	1	0	0
NP_663306.1	zf-B_box	0.0091	14		APH	FALSE	CL0016	FALSE	0	0	1	0	1	0	0
NP_663306.1	POR_N	0.0194	49	CL0254	APH	FALSE	CL0016	FALSE	0	0	1	0	1	0	0
NP_663696.1	BRCT	1.51391e-06	0.86		BRCT	TRUE		TRUE	1	0	0	0	0	0	0
NP_671488.1	cNMP_binding	1.04073e-17	0.29		cNMP_binding	TRUE		TRUE	1	0	0	0	0	0	0
NP_671724.1	PG_binding_1	1.74931e-12	0.37	CL0244	PG_binding_1	TRUE	CL0244	TRUE	1	0	0	0	0	0	0
NP_671726.1	zf-C2H2	9.48975e-19	1.6e-05		zf-C2H2	TRUE		TRUE	1	0	0	0	0	0	0
NP_683867.1	TNFR_c6	5.25766e-07	0.12		TNFR_c6	TRUE		TRUE	1	0	0	0	0	0	0
NP_689569.2	zf-C2H2	1.00343e-16	2.1e-06		zf-C2H2	TRUE		TRUE	1	0	0	0	0	0	0
NP_689688.2	zf-C2H2	7.73308e-05	1e-07		zf-C2H2	TRUE		TRUE	1	0	0	0	0	0	0
NP_689785.1	SKI	4.44156e-13	0.45	CL0023	SKI	TRUE	CL0023	TRUE	1	0	0	0	0	0	0
NP_689785.1	MobB	0.0005	17		SKI	FALSE	CL0023	FALSE	0	0	1	0	1	0	0
NP_689785.1	dsDNA_bind	0.1096	27		SKI	FALSE	CL0023	FALSE	0	0	1	0	1	0	0
NP_689785.1	BPL_C	0.0535	15	CL0206	SKI	FALSE	CL0023	FALSE	0	0	1	0	1	0	0
NP_689839.1	zf-C2H2	2.37194e-20	6.7e-07		zf-C2H2	TRUE		TRUE	1	0	0	0	0	0	0
NP_689949.2	zf-C2H2	7.52575e-17	3.6e-05		zf-C2H2	TRUE		TRUE	1	0	0	0	0	0	0
NP_690883.1	EGF	6.36053e-33	0.13	CL0001	EGF	TRUE	CL0001	TRUE	1	0	0	0	0	0	0
NP_722523.1	RGS	7.93031e-14	0.34	CL0272	RGS	TRUE	CL0272	TRUE	1	0	0	0	0	0	0
NP_722523.1	PUF	0.2935	44		RGS	FALSE	CL0272	FALSE	0	0	1	0	1	0	0
NP_722523.1	TGS	0.1209	46	CL0072	RGS	FALSE	CL0272	FALSE	0	0	1	0	1	0	0
NP_742053.1	PAS	2.50248e-05	2.9	CL0183	PAS	TRUE	CL0183	TRUE	1	0	0	0	0	0	0
NP_742053.1	E_raikovi_mat	0.0247	48		PAS	FALSE	CL0183	FALSE	0	0	1	0	1	0	0
NP_742053.1	zf-CCCH	0.2256	35		PAS	FALSE	CL0183	FALSE	0	0	1	0	1	0	0
NP_758454.1	cobW	1.45891e-06	3.3		cobW	TRUE		TRUE	1	0	0	0	0	0	0
NP_758454.1	CTP_transf_2	0.0026	38	CL0119	cobW	FALSE		FALSE	0	0	1	0	1	0	0
NP_758454.1	CMAS	0.1052	3.4	CL0102	cobW	FALSE		FALSE	0	0	1	0	1	0	0
NP_758454.1	tRNA_bind	0.063	27	CL0021	cobW	FALSE		FALSE	0	0	1	0	1	0	0
NP_758454.1	zf-CHC2	0.053	34	CL0167	cobW	FALSE		FALSE	0	0	1	0	1	0	0
NP_758963.1	PAS	6.2562e-06	13	CL0183	PAS	TRUE	CL0183	TRUE	1	0	0	0	0	0	0
NP_775465.1	ig	1.13725e-38	0.0017	CL0011	ig	TRUE	CL0011	TRUE	1	0	0	0	0	0	0
NP_775756.3	zf-C2H2	0.0192	0.0012		zf-C2H2	TRUE		TRUE	1	0	0	0	0	0	0
NP_775771.3	APH	6.39048e-08	5.2	CL0016	APH	TRUE	CL0016	TRUE	1	0	0	0	0	0	0
NP_775771.3	Ribosomal_S4	0.0115	32		APH	FALSE	CL0016	FALSE	0	0	1	0	1	0	0
NP_775771.3	TFIIE_alpha	0.1954	22	CL0123	APH	FALSE	CL0016	FALSE	0	0	1	0	1	0	0
NP_775771.3	CpcD	0.478	31		APH	FALSE	CL0016	FALSE	0	0	1	0	1	0	0
NP_775771.3	HA	0.1552	12		APH	FALSE	CL0016	FALSE	0	0	1	0	1	0	0
NP_775771.3	DNA_ligase_A_C	0.0227	5.1		APH	FALSE	CL0016	FALSE	0	0	1	0	1	0	0
NP_775891.2	Glyco_hydro_20	1.02063e-07	0.11	CL0058	Glyco_hydro_20	TRUE	CL0058	TRUE	1	0	0	0	0	0	0
NP_775891.2	HEAT_PBS	0.506	44	CL0019	Glyco_hydro_20	FALSE	CL0058	FALSE	0	0	1	0	1	0	0
NP_775891.2	Asp_decarbox	0.1856	18		Glyco_hydro_20	FALSE	CL0058	FALSE	0	0	1	0	1	0	0
NP_775891.2	GlutR_N	0.0363	35		Glyco_hydro_20	FALSE	CL0058	FALSE	0	0	1	0	1	0	0
NP_775913.1	Ribosomal_L7Ae	3.23731e-07	5.9	CL0101	GSH-S_ATP	FALSE	CL0179	FALSE	0	0	1	0	1	0	0
NP_775913.1	zf-Sec23_Sec24	9.6763e-07	28		GSH-S_ATP	FALSE	CL0179	FALSE	0	0	1	0	1	0	0
NP_775913.1	GSH-S_ATP	0.0014	7.1	CL0179	GSH-S_ATP	TRUE	CL0179	TRUE	1	0	0	0	0	0	0
NP_775913.1	LSM	0.0086	6.9		GSH-S_ATP	FALSE	CL0179	FALSE	0	0	1	0	1	0	0
NP_775913.1	HTH_AraC	0.0804	34	CL0123	GSH-S_ATP	FALSE	CL0179	FALSE	0	0	1	0	1	0	0
NP_787068.3	zf-C2H2	3.61616e-26	7.4e-08		zf-C2H2	TRUE		TRUE	1	0	0	0	0	0	0
NP_796377.2	GTP_EFTU	2.86399e-08	0.31	CL0017	GTP_EFTU	TRUE	CL0017	TRUE	1	0	0	0	0	0	0
NP_796377.2	SRP54	0.0239	49		GTP_EFTU	FALSE	CL0017	FALSE	0	0	1	0	1	0	0
NP_796377.2	TFR_dimer	0.0598	38		GTP_EFTU	FALSE	CL0017	FALSE	0	0	1	0	1	0	0
NP_808227.1	APH	1.2781e-07	4.3	CL0016	APH	TRUE	CL0016	TRUE	1	0	0	0	0	0	0
NP_808227.1	fn3	1.05387e-05	35	CL0159	APH	FALSE	CL0016	FALSE	0	0	1	0	1	0	0
NP_808227.1	Nuc_deoxyrib_tr	0.4502	26		APH	FALSE	CL0016	FALSE	0	0	1	0	1	0	0
NP_808227.1	Sec7	0.0461	31		APH	FALSE	CL0016	FALSE	0	0	1	0	1	0	0
NP_808227.1	CheR	0.0191	6.6	CL0102	APH	FALSE	CL0016	FALSE	0	0	1	0	1	0	0
NP_808227.1	SET	0.0043	15		APH	FALSE	CL0016	FALSE	0	0	1	0	1	0	0
NP_808227.1	ENTH	0.2017	21	CL0009	APH	FALSE	CL0016	FALSE	0	0	1	0	1	0	0
NP_808227.1	DnaB	0.0729	41		APH	FALSE	CL0016	FALSE	0	0	1	0	1	0	0
NP_808227.1	3H	0.0344	12		APH	FALSE	CL0016	FALSE	0	0	1	0	1	0	0
NP_853556.1	AAA	2.03694e-10	0.2	CL0023	AAA	TRUE	CL0023	TRUE	1	0	0	0	0	0	0
NP_853556.1	RecR	0.0413	31		AAA	FALSE	CL0023	FALSE	0	0	1	0	1	0	0
NP_853556.1	PPTA	0.1177	12		AAA	FALSE	CL0023	FALSE	0	0	1	0	1	0	0
NP_859531.1	DEAD	4.59375e-05	12	CL0008	DEAD	TRUE	CL0008	TRUE	1	0	0	0	0	0	0
NP_859531.1	NAD_binding_1	0.000113119	29	CL0091	DEAD	FALSE	CL0008	FALSE	0	0	1	0	1	0	0
NP_859531.1	ArsC	0.0017	10	CL0172	DEAD	FALSE	CL0008	FALSE	0	0	1	0	1	0	0
NP_859531.1	F-box	0.0088	23	CL0271	DEAD	FALSE	CL0008	FALSE	0	0	1	0	1	0	0
NP_859531.1	SRP_SPB	0.0123	43		DEAD	FALSE	CL0008	FALSE	0	0	1	0	1	0	0
NP_859531.1	TCTP	0.0224	38	CL0080	DEAD	FALSE	CL0008	FALSE	0	0	1	0	1	0	0
NP_859531.1	PGAM	0.0029	23	CL0071	DEAD	FALSE	CL0008	FALSE	0	0	1	0	1	0	0
NP_859531.1	Hpt	0.1666	28		DEAD	FALSE	CL0008	FALSE	0	0	1	0	1	0	0
NP_859531.1	ANTAR	0.0344	49		DEAD	FALSE	CL0008	FALSE	0	0	1	0	1	0	0
NP_859531.1	Methyltransf_1N	0.3462	4.8		DEAD	FALSE	CL0008	FALSE	0	0	1	0	1	0	0
NP_859531.1	GTF2I	0.0142	30		DEAD	FALSE	CL0008	FALSE	0	0	1	0	1	0	0
NP_871715.1	ig	7.17919e-41	2.3e-05	CL0011	ig	TRUE	CL0011	TRUE	1	0	0	0	0	0	0
NP_872349.1	PUA	9.37798e-07	1.1	CL0178	PUA	TRUE	CL0178	TRUE	1	0	0	0	0	0	0
NP_872349.1	UCR_UQCRX_QCR9	0.0144	11		PUA	FALSE	CL0178	FALSE	0	0	1	0	1	0	0
NP_872349.1	CW_binding_1	0.2629	21		PUA	FALSE	CL0178	FALSE	0	0	1	0	1	0	0
NP_877393.1	DAO	2.63524e-06	7.1	CL0063	DAO	TRUE	CL0063	TRUE	1	0	0	0	0	0	0
NP_877393.1	CRS1_YhbY	3.33947e-05	28		DAO	FALSE	CL0063	FALSE	0	0	1	0	1	0	0
NP_877393.1	PASTA	7.70677e-05	48		DAO	FALSE	CL0063	FALSE	0	0	1	0	1	0	0
NP_877393.1	Pep_deformylase	0.0021	46		DAO	FALSE	CL0063	FALSE	0	0	1	0	1	0	0
NP_877393.1	Glyoxalase	0.0015	41	CL0104	DAO	FALSE	CL0063	FALSE	0	0	1	0	1	0	0
NP_877393.1	ArfGap	0.0423	8.8		DAO	FALSE	CL0063	FALSE	0	0	1	0	1	0	0
NP_877393.1	APS_kinase	0.0063	42	CL0023	DAO	FALSE	CL0063	FALSE	0	0	1	0	1	0	0
NP_877393.1	Glyco_transf_28	0.0071	25	CL0113	DAO	FALSE	CL0063	FALSE	0	0	1	0	1	0	0
NP_877419.1	DAO	2.63524e-06	7.1	CL0063	DAO	TRUE	CL0063	TRUE	1	0	0	0	0	0	0
NP_877419.1	CRS1_YhbY	3.04908e-05	28		DAO	FALSE	CL0063	FALSE	0	0	1	0	1	0	0
NP_877419.1	PASTA	6.02091e-05	48		DAO	FALSE	CL0063	FALSE	0	0	1	0	1	0	0
NP_877419.1	Pep_deformylase	0.008	46		DAO	FALSE	CL0063	FALSE	0	0	1	0	1	0	0
NP_877419.1	Glyoxalase	0.0024	41	CL0104	DAO	FALSE	CL0063	FALSE	0	0	1	0	1	0	0
NP_877419.1	ArfGap	0.0459	8.8		DAO	FALSE	CL0063	FALSE	0	0	1	0	1	0	0
NP_877419.1	APS_kinase	0.0046	42	CL0023	DAO	FALSE	CL0063	FALSE	0	0	1	0	1	0	0
NP_877419.1	Glyco_transf_28	0.0075	25	CL0113	DAO	FALSE	CL0063	FALSE	0	0	1	0	1	0	0
NP_877420.1	DAO	2.63524e-06	7.1	CL0063	DAO	TRUE	CL0063	TRUE	1	0	0	0	0	0	0
NP_877420.1	CRS1_YhbY	2.4683e-05	28		DAO	FALSE	CL0063	FALSE	0	0	1	0	1	0	0
NP_877420.1	PASTA	6.26175e-05	48		DAO	FALSE	CL0063	FALSE	0	0	1	0	1	0	0
NP_877420.1	Pep_deformylase	0.0073	46		DAO	FALSE	CL0063	FALSE	0	0	1	0	1	0	0
NP_877420.1	Glyoxalase	0.0034	41	CL0104	DAO	FALSE	CL0063	FALSE	0	0	1	0	1	0	0
NP_877420.1	ArfGap	0.0205	8.8		DAO	FALSE	CL0063	FALSE	0	0	1	0	1	0	0
NP_877420.1	APS_kinase	0.0059	42	CL0023	DAO	FALSE	CL0063	FALSE	0	0	1	0	1	0	0
NP_877420.1	Glyco_transf_28	0.004	25	CL0113	DAO	FALSE	CL0063	FALSE	0	0	1	0	1	0	0
NP_878911.1	zf-C2H2	4.6709e-22	8.6e-07		zf-C2H2	TRUE		TRUE	1	0	0	0	0	0	0
NP_932079.1	ig	1.61839e-05	0.84	CL0011	ig	TRUE	CL0011	TRUE	1	0	0	0	0	0	0
NP_932355.1	PHD	4.77241e-09	0.2		PHD	TRUE		TRUE	1	0	0	0	0	0	0
NP_940871.1	MORN	0.000409372	0.0067	CL0251	MORN	TRUE	CL0251	TRUE	1	0	0	0	0	0	0
NP_940918.1	Ricin_B_lectin	0.000940307	1	CL0066	Ricin_B_lectin	TRUE	CL0066	TRUE	1	0	0	0	0	0	0
NP_951060.1	cNMP_binding	1.04147e-21	0.65		cNMP_binding	TRUE		TRUE	1	0	0	0	0	0	0
NP_954649.2	ig	2.2996e-21	1.7e-07	CL0011	ig	TRUE	CL0011	TRUE	1	0	0	0	0	0	0
NP_955459.1	zf-C2H2	3.18912e-12	0.00015		zf-C2H2	TRUE		TRUE	1	0	0	0	0	0	0
NP_976226.1	APH	0.0003	12	CL0016	APH	TRUE	CL0016	TRUE	1	0	0	0	0	0	0
NP_976226.1	LEM	3.47758e-08	29		APH	FALSE	CL0016	FALSE	0	0	1	0	1	0	0
NP_976226.1	PQQ	0.0151	5	CL0186	APH	FALSE	CL0016	FALSE	0	0	1	0	1	0	0
NP_976226.1	MutH	0.0208	33		APH	FALSE	CL0016	FALSE	0	0	1	0	1	0	0
NP_976226.1	GrpE	0.3352	13		APH	FALSE	CL0016	FALSE	0	0	1	0	1	0	0
NP_976226.1	MinC_C	0.2356	35		APH	FALSE	CL0016	FALSE	0	0	1	0	1	0	0
NP_976226.1	Ribosomal_S11	0.0156	22	CL0267	APH	FALSE	CL0016	FALSE	0	0	1	0	1	0	0
NP_996671.1	Sigma54_activat	2.40836e-06	0.2	CL0023	Sigma54_activat	TRUE	CL0023	TRUE	1	0	0	0	0	0	0
NP_996671.1	YgbB	0.0007	4.1		Sigma54_activat	FALSE	CL0023	FALSE	0	0	1	0	1	0	0
NP_996671.1	SRP54	0.0007	27		Sigma54_activat	FALSE	CL0023	FALSE	0	0	1	0	1	0	0
NP_996671.1	CoaE	0.0006	7.8		Sigma54_activat	FALSE	CL0023	FALSE	0	0	1	0	1	0	0
NP_996671.1	CobU	0.0007	9.8		Sigma54_activat	FALSE	CL0023	FALSE	0	0	1	0	1	0	0
NP_996671.1	ADK	7.11765e-19	37		Sigma54_activat	FALSE	CL0023	FALSE	0	0	1	0	1	0	0
NP_996671.1	Esterase	5.25766e-07	9.4	CL0028	Sigma54_activat	FALSE	CL0023	FALSE	0	0	1	0	1	0	0
NP_996671.1	CRS1_YhbY	2.4683e-05	39		Sigma54_activat	FALSE	CL0023	FALSE	0	0	1	0	1	0	0
NP_996671.1	HD	0.0243	19	CL0237	Sigma54_activat	FALSE	CL0023	FALSE	0	0	1	0	1	0	0
NP_996671.1	EIIA-man	0.0149	5.8	CL0245	Sigma54_activat	FALSE	CL0023	FALSE	0	0	1	0	1	0	0
NP_996671.1	BAG	0.0226	15		Sigma54_activat	FALSE	CL0023	FALSE	0	0	1	0	1	0	0
NP_996671.1	RNA_pol_Rpb4	0.0475	17		Sigma54_activat	FALSE	CL0023	FALSE	0	0	1	0	1	0	0
NP_996671.1	HycI	0.0014	37	CL0095	Sigma54_activat	FALSE	CL0023	FALSE	0	0	1	0	1	0	0
NP_996671.1	Pirin_C	0.0739	43	CL0029	Sigma54_activat	FALSE	CL0023	FALSE	0	0	1	0	1	0	0
NP_996671.1	gpW	0.4059	31		Sigma54_activat	FALSE	CL0023	FALSE	0	0	1	0	1	0	0
NP_996671.1	PTS_EIIA_2	0.0022	38		Sigma54_activat	FALSE	CL0023	FALSE	0	0	1	0	1	0	0
NP_996671.1	NDK	0.0039	16		Sigma54_activat	FALSE	CL0023	FALSE	0	0	1	0	1	0	0
NP_996671.1	Myc-LZ	0.4262	15		Sigma54_activat	FALSE	CL0023	FALSE	0	0	1	0	1	0	0
NP_997543.1	zf-CCCH	4.03399e-07	0.52		zf-CCCH	TRUE		TRUE	1	0	0	0	0	0	0
NP_997630.1	efhand	1.94605e-26	4.4e-05	CL0220	efhand	TRUE	CL0220	TRUE	1	0	0	0	0	0	0
XP_001126578.1	zf-C2H2	5.01716e-17	7.6e-08		zf-C2H2	TRUE		TRUE	1	0	0	0	0	0	0
XP_001126942.1	ig	1.41522e-11	0.3	CL0011	ig	TRUE	CL0011	TRUE	1	0	0	0	0	0	0
XP_001127146.1	PH	5.44996e-09	22	CL0266	PH	TRUE	CL0266	TRUE	1	0	0	0	0	0	0
XP_001128291.1	PARP	3.83118e-09	0.32	CL0084	PARP	TRUE	CL0084	TRUE	1	0	0	0	0	0	0
XP_001128291.1	GM_CSF	0.1497	29	CL0053	PARP	FALSE	CL0084	FALSE	0	0	1	0	1	0	0
XP_001128291.1	FGF	0.059	44	CL0066	PARP	FALSE	CL0084	FALSE	0	0	1	0	1	0	0
XP_001129642.1	DAO	1.31762e-06	2.8	CL0063	DAO	TRUE	CL0063	TRUE	1	0	0	0	0	0	0
XP_001129642.1	Glyco_hydro_10	3.95378e-06	15	CL0058	DAO	FALSE	CL0063	FALSE	0	0	1	0	1	0	0
XP_001129642.1	GP41	0.2926	28		DAO	FALSE	CL0063	FALSE	0	0	1	0	1	0	0
XP_001129642.1	Colipase	0.182	36		DAO	FALSE	CL0063	FALSE	0	0	1	0	1	0	0
XP_001129642.1	DnaB	0.0309	36		DAO	FALSE	CL0063	FALSE	0	0	1	0	1	0	0
XP_001129642.1	MBD	0.3773	11	CL0081	DAO	FALSE	CL0063	FALSE	0	0	1	0	1	0	0
XP_001129642.1	Nepo_coat_C	0.1097	13		DAO	FALSE	CL0063	FALSE	0	0	1	0	1	0	0
XP_001129642.1	Ribosomal_L44	0.0386	47		DAO	FALSE	CL0063	FALSE	0	0	1	0	1	0	0
XP_001129642.1	CRAL_TRIO	0.0054	48		DAO	FALSE	CL0063	FALSE	0	0	1	0	1	0	0
XP_001129642.1	UPF0149	0.0064	42		DAO	FALSE	CL0063	FALSE	0	0	1	0	1	0	0
XP_001129642.1	ArfGap	0.031	0.7		DAO	FALSE	CL0063	FALSE	0	0	1	0	1	0	0
XP_001129642.1	TCTP	0.03	25	CL0080	DAO	FALSE	CL0063	FALSE	0	0	1	0	1	0	0
XP_001129642.1	ICAT	0.0201	36		DAO	FALSE	CL0063	FALSE	0	0	1	0	1	0	0
XP_001129642.1	Colicin_Pyocin	0.1139	40		DAO	FALSE	CL0063	FALSE	0	0	1	0	1	0	0
XP_001129642.1	Hom_end	0.0851	44		DAO	FALSE	CL0063	FALSE	0	0	1	0	1	0	0
XP_001129642.1	Propep_M14	0.0441	38		DAO	FALSE	CL0063	FALSE	0	0	1	0	1	0	0
XP_001130163.1	DAO	1.31762e-06	2.8	CL0063	DAO	TRUE	CL0063	TRUE	1	0	0	0	0	0	0
XP_001130163.1	Glyco_hydro_10	0.000146634	15	CL0058	DAO	FALSE	CL0063	FALSE	0	0	1	0	1	0	0
XP_001130163.1	GP41	0.2314	28		DAO	FALSE	CL0063	FALSE	0	0	1	0	1	0	0
XP_001130163.1	Colipase	0.1615	36		DAO	FALSE	CL0063	FALSE	0	0	1	0	1	0	0
XP_001130163.1	DnaB	0.012	36		DAO	FALSE	CL0063	FALSE	0	0	1	0	1	0	0
XP_001130163.1	MBD	0.377	11	CL0081	DAO	FALSE	CL0063	FALSE	0	0	1	0	1	0	0
XP_001130163.1	Nepo_coat_C	0.1665	13		DAO	FALSE	CL0063	FALSE	0	0	1	0	1	0	0
XP_001130163.1	Ribosomal_L44	0.0602	47		DAO	FALSE	CL0063	FALSE	0	0	1	0	1	0	0
XP_001130163.1	CRAL_TRIO	0.0036	48		DAO	FALSE	CL0063	FALSE	0	0	1	0	1	0	0
XP_001130163.1	UPF0149	0.0047	42		DAO	FALSE	CL0063	FALSE	0	0	1	0	1	0	0
XP_001130163.1	ArfGap	0.0294	0.7		DAO	FALSE	CL0063	FALSE	0	0	1	0	1	0	0
XP_001130163.1	TCTP	0.0324	25	CL0080	DAO	FALSE	CL0063	FALSE	0	0	1	0	1	0	0
XP_001130163.1	ICAT	0.0145	36		DAO	FALSE	CL0063	FALSE	0	0	1	0	1	0	0
XP_001130163.1	Colicin_Pyocin	0.0971	40		DAO	FALSE	CL0063	FALSE	0	0	1	0	1	0	0
XP_001130163.1	Hom_end	0.0788	44		DAO	FALSE	CL0063	FALSE	0	0	1	0	1	0	0
XP_001130163.1	Propep_M14	0.041	38		DAO	FALSE	CL0063	FALSE	0	0	1	0	1	0	0
XP_001131294.1	ig	2.41584e-15	0.3	CL0011	ig	TRUE	CL0011	TRUE	1	0	0	0	0	0	0
XP_001131376.1	zf-C2H2	4.74488e-19	7.6e-08		zf-C2H2	TRUE		TRUE	1	0	0	0	0	0	0
XP_001133320.1	PG_binding_1	4.35582e-06	0.14	CL0244	PG_binding_1	TRUE	CL0244	TRUE	1	0	0	0	0	0	0
XP_001133344.1	Ricin_B_lectin	3.32467e-29	0.47	CL0066	Ricin_B_lectin	TRUE	CL0066	TRUE	1	0	0	0	0	0	0
XP_001133623.1	CS	3.48591e-12	0.62	CL0190	CS	TRUE	CL0190	TRUE	1	0	0	0	0	0	0
XP_039169.5	OmpH	0.0505	6.2		OmpH	TRUE		TRUE	1	0	0	0	0	0	0
XP_042978.5	RA	1.1369e-05	9.2	CL0072	RA	TRUE	CL0072	TRUE	1	0	0	0	0	0	0
XP_373042.2	efhand	0.000630397	0.18	CL0220	efhand	TRUE	CL0220	TRUE	1	0	0	0	0	0	0
XP_496428.3	ig	3.95216e-08	5.8	CL0011	ig	TRUE	CL0011	TRUE	1	0	0	0	0	0	0
XP_496428.3	zf-C2H2	0.000180684	44		ig	FALSE	CL0011	FALSE	0	0	1	0	1	0	0
XP_496428.3	AFP	0.0538	27		ig	FALSE	CL0011	FALSE	0	0	1	0	1	0	0
XP_496721.1	CS	1.01636e-13	10	CL0190	CS	TRUE	CL0190	TRUE	1	0	0	0	0	0	0
XP_496721.1	Conotoxin	0.5848	17		CS	FALSE	CL0190	FALSE	0	0	1	0	1	0	0
XP_496847.3	zf-C2H2	4.28805e-07	0.0078		zf-C2H2	TRUE		TRUE	1	0	0	0	0	0	0
XP_931956.2	GTP_EFTU	2.39675e-07	1.7	CL0017	GTP_EFTU	TRUE	CL0017	TRUE	1	0	0	0	0	0	0
XP_933834.1	zf-C2H2	4.74389e-20	2.1e-06		zf-C2H2	TRUE		TRUE	1	0	0	0	0	0	0
XP_940759.2	zf-C2H2	6.4675e-10	0.0078		zf-C2H2	TRUE		TRUE	1	0	0	0	0	0	0
XP_940878.1	zf-C2H2	1.89795e-18	3.1		zf-C2H2	TRUE		TRUE	1	0	0	0	0	0	0
XP_942100.1	RA	1.70535e-05	9.2	CL0072	RA	TRUE	CL0072	TRUE	1	0	0	0	0	0	0
XP_943085.1	zf-C2H2	3.16259e-20	3.1		zf-C2H2	TRUE		TRUE	1	0	0	0	0	0	0
XP_943181.2	GTP_EFTU	2.39675e-07	1.7	CL0017	GTP_EFTU	TRUE	CL0017	TRUE	1	0	0	0	0	0	0
XP_943978.1	efhand	9.87764e-09	3.1	CL0220	efhand	TRUE	CL0220	TRUE	1	0	0	0	0	0	0
XP_944613.1	CS	7.62274e-14	10	CL0190	CS	TRUE	CL0190	TRUE	1	0	0	0	0	0	0
XP_944613.1	Conotoxin	0.5094	17		CS	FALSE	CL0190	FALSE	0	0	1	0	1	0	0
XP_945499.1	efhand	0.00127613	0.18	CL0220	efhand	TRUE	CL0220	TRUE	1	0	0	0	0	0	0

## Sheet: 0.1
Protein ID	Pfam Domain	p-value	e-value	Clan	Expected	Is Expected	Expected Clan	Is Clan	True Postive	False Negative	False Positive	True Negative	Clan False Positive	Clan True Negative	Eliminated Due to Clan
NP_000011.2	APH	1.14777e-05	33	CL0016	APH	TRUE	CL0016	TRUE	1	0	0	0	0	0	0		Threshold	0.1
NP_000011.2	MutS_V	0.0173	40	CL0023	APH	FALSE	CL0016	FALSE	0	0	1	0	1	0	0
NP_000062.1	CBS	9.40156e-08	1.1		CBS	TRUE		TRUE	1	0	0	0	0	0	0		Clan Based
NP_000066.1	APH	3.82591e-06	0.75	CL0016	APH	TRUE	CL0016	TRUE	1	0	0	0	0	0	0
NP_000066.1	CobU	0.009	35		APH	FALSE	CL0016	FALSE	0	0	1	0	1	0	0		True Positives	389
NP_000066.1	FeoA	0.3975	34	CL0206	APH	FALSE	CL0016	FALSE	0	0	0	1	0	1	0		False Negatives	1
NP_000066.1	Phage_integr_N	0.0219	42		APH	FALSE	CL0016	FALSE	0	0	1	0	1	0	0		False Positives	661
NP_000161.2	Beta_elim_lyase	6.25185e-12	49	CL0061	Beta_elim_lyase	TRUE	CL0061	TRUE	1	0	0	0	0	0	0		True Negatives	308
NP_000161.2	Glyco_hydro_6	0.002	26		Beta_elim_lyase	FALSE	CL0061	FALSE	0	0	1	0	1	0	0		Eliminated (Clan)	0
NP_000161.2	SurE	0.0059	19		Beta_elim_lyase	FALSE	CL0061	FALSE	0	0	1	0	1	0	0
NP_000161.2	SapB_2	0.0547	42		Beta_elim_lyase	FALSE	CL0061	FALSE	0	0	1	0	1	0	0		False Positive Rate	0.682147
NP_000161.2	Runt	0.1034	29	CL0073	Beta_elim_lyase	FALSE	CL0061	FALSE	0	0	0	1	0	1	0		False Negatives Rate	0.0025641
NP_000204.3	EGF	0.00466612	0.62	CL0001	EGF	TRUE	CL0001	TRUE	1	0	0	0	0	0	0
NP_000229.1	PAS	3.1281e-06	2.9	CL0183	PAS	TRUE	CL0183	TRUE	1	0	0	0	0	0	0		Precision	0.370476
NP_000229.1	zf-CCCH	0.2067	35		PAS	FALSE	CL0183	FALSE	0	0	0	1	0	1	0		Accuracy	0.512877
NP_000229.1	E_raikovi_mat	0.0206	48		PAS	FALSE	CL0183	FALSE	0	0	1	0	1	0	0		Recall	0.997436
NP_000388.2	NAD_binding_1	8.20617e-24	1.5	CL0091	NAD_binding_1	TRUE	CL0091	TRUE	1	0	0	0	0	0	0
NP_000388.2	ABM	1.39899e-08	46	CL0032	NAD_binding_1	FALSE	CL0091	FALSE	0	0	1	0	1	0	0
NP_000483.3	MMR_HSR1	1.98016e-05	9.9	CL0017	MMR_HSR1	TRUE	CL0017	TRUE	1	0	0	0	0	0	0
NP_000483.3	DEAD	2.29688e-05	1.6	CL0008	MMR_HSR1	FALSE	CL0017	FALSE	0	0	1	0	1	0	0
NP_000483.3	APS_kinase	1.79916e-09	48	CL0023	MMR_HSR1	FALSE	CL0017	FALSE	0	0	1	0	1	0	0
NP_000483.3	CbiA	0.0003	24		MMR_HSR1	FALSE	CL0017	FALSE	0	0	1	0	1	0	0
NP_000483.3	CoaE	1.2781e-07	6.3		MMR_HSR1	FALSE	CL0017	FALSE	0	0	1	0	1	0	0
NP_000483.3	FMN_red	4.60776e-08	42	CL0042	MMR_HSR1	FALSE	CL0017	FALSE	0	0	1	0	1	0	0
NP_000483.3	Fn_bind	0.3855	18		MMR_HSR1	FALSE	CL0017	FALSE	0	0	0	1	0	1	0
NP_000483.3	Invas_SpaK	0.2431	14		MMR_HSR1	FALSE	CL0017	FALSE	0	0	0	1	0	1	0
NP_000483.3	PEP-utilizers	0.127	37		MMR_HSR1	FALSE	CL0017	FALSE	0	0	0	1	0	1	0
NP_000483.3	NIR_SIR_ferr	0.1661	16		MMR_HSR1	FALSE	CL0017	FALSE	0	0	0	1	0	1	0
NP_000483.3	AAA	0.0031	2.9	CL0023	MMR_HSR1	FALSE	CL0017	FALSE	0	0	1	0	1	0	0
NP_000483.3	DUF448	0.0021	18		MMR_HSR1	FALSE	CL0017	FALSE	0	0	1	0	1	0	0
NP_000483.3	CBF_beta	0.1201	24		MMR_HSR1	FALSE	CL0017	FALSE	0	0	0	1	0	1	0
NP_000483.3	zf-C3HC4	0.0959	40	CL0229	MMR_HSR1	FALSE	CL0017	FALSE	0	0	1	0	1	0	0
NP_000560.5	ig	5.68624e-39	1.2e-05	CL0011	ig	TRUE	CL0011	TRUE	1	0	0	0	0	0	0
NP_000704.1	Epimerase	4.40238e-21	4.1	CL0063	Epimerase	TRUE	CL0063	TRUE	1	0	0	0	0	0	0
NP_000704.1	Lipase_GDSL	6.62666e-11	37	CL0264	Epimerase	FALSE	CL0063	FALSE	0	0	1	0	1	0	0
NP_000704.1	HGTP_anticodon	3.70349e-05	35		Epimerase	FALSE	CL0063	FALSE	0	0	1	0	1	0	0
NP_000704.1	MGS	0.0279	27		Epimerase	FALSE	CL0063	FALSE	0	0	1	0	1	0	0			Total:	1359
NP_000704.1	CsrA	0.1528	30		Epimerase	FALSE	CL0063	FALSE	0	0	0	1	0	1	0
NP_000704.1	FAA_hydrolase	0.0151	35		Epimerase	FALSE	CL0063	FALSE	0	0	1	0	1	0	0
NP_000704.1	DJ-1_PfpI	0.0067	4.4	CL0014	Epimerase	FALSE	CL0063	FALSE	0	0	1	0	1	0	0
NP_000704.1	PemK	0.0466	32		Epimerase	FALSE	CL0063	FALSE	0	0	1	0	1	0	0
NP_000704.1	FG-GAP	0.0663	18	CL0186	Epimerase	FALSE	CL0063	FALSE	0	0	1	0	1	0	0
NP_000704.1	Adhesin_Dr	0.0055	8.8	CL0204	Epimerase	FALSE	CL0063	FALSE	0	0	1	0	1	0	0
NP_001001132.1	efhand	1.18708e-07	0.00021	CL0220	efhand	TRUE	CL0220	TRUE	1	0	0	0	0	0	0
NP_001001852.1	APH	1.91295e-05	3.3	CL0016	APH	TRUE	CL0016	TRUE	1	0	0	0	0	0	0
NP_001001852.1	P-II	0.0244	11	CL0089	APH	FALSE	CL0016	FALSE	0	0	1	0	1	0	0
NP_001001852.1	Arg_repressor_C	0.0101	34		APH	FALSE	CL0016	FALSE	0	0	1	0	1	0	0
NP_001001852.1	L27	0.7469	43		APH	FALSE	CL0016	FALSE	0	0	0	1	0	1	0
NP_001001852.1	RecR	0.0099	44		APH	FALSE	CL0016	FALSE	0	0	1	0	1	0	0
NP_001001852.1	tRNA_int_endo	0.1306	41		APH	FALSE	CL0016	FALSE	0	0	0	1	0	1	0
NP_001006643.1	efhand	1.8939e-05	0.00028	CL0220	efhand	TRUE	CL0220	TRUE	1	0	0	0	0	0	0
NP_001006945.1	APH	0.0006	5.8	CL0016	APH	TRUE	CL0016	TRUE	1	0	0	0	0	0	0
NP_001006945.1	Met_synt_B12	0.0208	35		APH	FALSE	CL0016	FALSE	0	0	1	0	1	0	0
NP_001006945.1	TFIIS	0.0326	18		APH	FALSE	CL0016	FALSE	0	0	1	0	1	0	0
NP_001006945.1	RuvC	0.0834	6.9	CL0219	APH	FALSE	CL0016	FALSE	0	0	1	0	1	0	0
NP_001006945.1	SapB_1	0.0877	16		APH	FALSE	CL0016	FALSE	0	0	1	0	1	0	0
NP_001006945.1	MAP1_LC3	0.0022	34	CL0072	APH	FALSE	CL0016	FALSE	0	0	1	0	1	0	0
NP_001006945.1	zf-B_box	0.6751	45		APH	FALSE	CL0016	FALSE	0	0	0	1	0	1	0
NP_001006945.1	PadR	0.7569	37	CL0123	APH	FALSE	CL0016	FALSE	0	0	0	1	0	1	0
NP_001006945.1	ZipA_C	0.7556	6.7		APH	FALSE	CL0016	FALSE	0	0	0	1	0	1	0
NP_001006945.1	Pex14_N	0.6675	43		APH	FALSE	CL0016	FALSE	0	0	0	1	0	1	0
NP_001008491.1	MMR_HSR1	4.44156e-13	43	CL0017	MMR_HSR1	TRUE	CL0017	TRUE	1	0	0	0	0	0	0
NP_001008491.1	ABC_tran	0.000159679	7.5	CL0023	MMR_HSR1	FALSE	CL0017	FALSE	0	0	1	0	1	0	0
NP_001008491.1	PRK	0.0041	39		MMR_HSR1	FALSE	CL0017	FALSE	0	0	1	0	1	0	0
NP_001008491.1	UcrQ	0.0029	37		MMR_HSR1	FALSE	CL0017	FALSE	0	0	1	0	1	0	0
NP_001008491.1	zf-CCCH	0.2515	23		MMR_HSR1	FALSE	CL0017	FALSE	0	0	0	1	0	1	0
NP_001008491.1	Ribosomal_L12	0.0124	41		MMR_HSR1	FALSE	CL0017	FALSE	0	0	1	0	1	0	0
NP_001008491.1	UPF0066	0.4473	10		MMR_HSR1	FALSE	CL0017	FALSE	0	0	0	1	0	1	0
NP_001008492.1	MMR_HSR1	2.98131e-15	43	CL0017	MMR_HSR1	TRUE	CL0017	TRUE	1	0	0	0	0	0	0
NP_001008492.1	ABC_tran	1.36717e-05	7.5	CL0023	MMR_HSR1	FALSE	CL0017	FALSE	0	0	1	0	1	0	0
NP_001008492.1	PRK	0.0083	39		MMR_HSR1	FALSE	CL0017	FALSE	0	0	1	0	1	0	0
NP_001008492.1	UcrQ	0.0056	37		MMR_HSR1	FALSE	CL0017	FALSE	0	0	1	0	1	0	0
NP_001008492.1	zf-CCCH	0.268	23		MMR_HSR1	FALSE	CL0017	FALSE	0	0	0	1	0	1	0
NP_001008492.1	Ribosomal_L12	0.0162	41		MMR_HSR1	FALSE	CL0017	FALSE	0	0	1	0	1	0	0
NP_001008492.1	UPF0066	0.4244	10		MMR_HSR1	FALSE	CL0017	FALSE	0	0	0	1	0	1	0
NP_001008910.1	APH	0.0005	45	CL0016	APH	TRUE	CL0016	TRUE	1	0	0	0	0	0	0
NP_001008910.1	Glycos_trans_3N	3.697e-15	34		APH	FALSE	CL0016	FALSE	0	0	1	0	1	0	0
NP_001008910.1	CbiX	0.1484	24	CL0043	APH	FALSE	CL0016	FALSE	0	0	0	1	0	1	0
NP_001008910.1	PSI	0.0922	34		APH	FALSE	CL0016	FALSE	0	0	1	0	1	0	0
NP_001010851.1	zf-C2H2	4.63915e-15	9.6e-07		zf-C2H2	TRUE		TRUE	1	0	0	0	0	0	0
NP_001011553.2	MMR_HSR1	1.13071e-19	40	CL0017	MMR_HSR1	TRUE	CL0017	TRUE	1	0	0	0	0	0	0
NP_001011553.2	UPF0066	0.1455	41		MMR_HSR1	FALSE	CL0017	FALSE	0	0	0	1	0	1	0
NP_001011553.2	DsrH	0.1685	40		MMR_HSR1	FALSE	CL0017	FALSE	0	0	0	1	0	1	0
NP_001011553.2	tRNA_int_endo	0.0063	23		MMR_HSR1	FALSE	CL0017	FALSE	0	0	1	0	1	0	0
NP_001011553.2	Integrase_Zn	0.0454	45		MMR_HSR1	FALSE	CL0017	FALSE	0	0	1	0	1	0	0
NP_001011553.2	Ribosomal_L13	0.0866	45		MMR_HSR1	FALSE	CL0017	FALSE	0	0	1	0	1	0	0
NP_001012771.1	zf-C2H2	6.37824e-12	0.0063		zf-C2H2	TRUE		TRUE	1	0	0	0	0	0	0
NP_001013012.1	BAR	1.16155e-05	0.39	CL0145	BAR	TRUE	CL0145	TRUE	1	0	0	0	0	0	0
NP_001013012.1	RIO1	0.0803	10	CL0016	BAR	FALSE	CL0145	FALSE	0	0	1	0	1	0	0
NP_001013012.1	RNA_pol_Rpb4	0.0321	7.9		BAR	FALSE	CL0145	FALSE	0	0	1	0	1	0	0
NP_001013012.1	ACOX	0.0799	7.9	CL0087	BAR	FALSE	CL0145	FALSE	0	0	1	0	1	0	0
NP_001013012.1	DUF386	0.573	19	CL0029	BAR	FALSE	CL0145	FALSE	0	0	0	1	0	1	0
NP_001013012.1	UPF0122	0.1758	47	CL0123	BAR	FALSE	CL0145	FALSE	0	0	0	1	0	1	0
NP_001013012.1	L27	0.2142	7.6		BAR	FALSE	CL0145	FALSE	0	0	0	1	0	1	0
NP_001013012.1	EFG_C	0.2317	32		BAR	FALSE	CL0145	FALSE	0	0	0	1	0	1	0
NP_001013012.1	ATP-synt_F6	0.1175	36		BAR	FALSE	CL0145	FALSE	0	0	0	1	0	1	0
NP_001013012.1	Syntaxin	0.1905	23		BAR	FALSE	CL0145	FALSE	0	0	0	1	0	1	0
NP_001013012.1	TBCA	0.3688	18		BAR	FALSE	CL0145	FALSE	0	0	0	1	0	1	0
NP_001014444.1	Shikimate_DH	1.71002e-15	0.95	CL0063	Shikimate_DH	TRUE	CL0063	TRUE	1	0	0	0	0	0	0
NP_001014444.1	FMN_red	0.0008	23	CL0042	Shikimate_DH	FALSE	CL0063	FALSE	0	0	1	0	1	0	0
NP_001014444.1	Thymidylate_kin	0.0153	17		Shikimate_DH	FALSE	CL0063	FALSE	0	0	1	0	1	0	0
NP_001014444.1	Trigger_N	0.0103	44		Shikimate_DH	FALSE	CL0063	FALSE	0	0	1	0	1	0	0
NP_001014444.1	PQQ	0.0189	21	CL0186	Shikimate_DH	FALSE	CL0063	FALSE	0	0	1	0	1	0	0
NP_001014444.1	5_3_exonuc_N	0.0028	42	CL0280	Shikimate_DH	FALSE	CL0063	FALSE	0	0	1	0	1	0	0
NP_001014444.1	Flavin_Reduct	0.0105	11		Shikimate_DH	FALSE	CL0063	FALSE	0	0	1	0	1	0	0
NP_001014444.1	HATPase_c	0.0043	44		Shikimate_DH	FALSE	CL0063	FALSE	0	0	1	0	1	0	0
NP_001014444.1	SCP2	0.0114	40		Shikimate_DH	FALSE	CL0063	FALSE	0	0	1	0	1	0	0
NP_001014444.1	TRAM	0.0264	27		Shikimate_DH	FALSE	CL0063	FALSE	0	0	1	0	1	0	0
NP_001014444.1	dsrm	0.0073	37	CL0196	Shikimate_DH	FALSE	CL0063	FALSE	0	0	1	0	1	0	0
NP_001015891.1	SKI	4.44156e-13	0.4	CL0023	SKI	TRUE	CL0023	TRUE	1	0	0	0	0	0	0
NP_001015891.1	ADK	1.67551e-23	0.45		SKI	FALSE	CL0023	FALSE	0	0	1	0	1	0	0
NP_001015891.1	Thymidylate_kin	2.64964e-09	3.7		SKI	FALSE	CL0023	FALSE	0	0	1	0	1	0	0
NP_001015891.1	ITAM	0.6088	44		SKI	FALSE	CL0023	FALSE	0	0	0	1	0	1	0
NP_001018056.1	APH	3.82591e-06	13	CL0016	APH	TRUE	CL0016	TRUE	1	0	0	0	0	0	0
NP_001018056.1	ThiS	2.85356e-06	27	CL0072	APH	FALSE	CL0016	FALSE	0	0	1	0	1	0	0
NP_001018056.1	Seryl_tRNA_N	0.18	17		APH	FALSE	CL0016	FALSE	0	0	0	1	0	1	0
NP_001018056.1	CRAL_TRIO_N	0.0174	40		APH	FALSE	CL0016	FALSE	0	0	1	0	1	0	0
NP_001018056.1	NDK	0.0022	7.2		APH	FALSE	CL0016	FALSE	0	0	1	0	1	0	0
NP_001018854.1	zf-C2H2	7.52575e-17	3.6e-05		zf-C2H2	TRUE		TRUE	1	0	0	0	0	0	0
NP_001019634.1	PGAM	4.38341e-09	2.6	CL0071	PGAM	TRUE	CL0071	TRUE	1	0	0	0	0	0	0
NP_001019634.1	DUF72	0.0064	14		PGAM	FALSE	CL0071	FALSE	0	0	1	0	1	0	0
NP_001019634.1	Peptidase_S41	0.1267	48	CL0127	PGAM	FALSE	CL0071	FALSE	0	0	0	1	0	1	0
NP_001019634.1	DinI	0.0183	42		PGAM	FALSE	CL0071	FALSE	0	0	1	0	1	0	0
NP_001020413.1	APH	6.39048e-08	0.26	CL0016	APH	TRUE	CL0016	TRUE	1	0	0	0	0	0	0
NP_001020413.1	VOMI	0.0832	34		APH	FALSE	CL0016	FALSE	0	0	1	0	1	0	0
NP_001020413.1	Chitin_bind_1	0.0131	40		APH	FALSE	CL0016	FALSE	0	0	1	0	1	0	0
NP_001020413.1	EGF	0.00186645	49	CL0001	APH	FALSE	CL0016	FALSE	0	0	1	0	1	0	0
NP_001020414.1	APH	6.39048e-08	0.26	CL0016	APH	TRUE	CL0016	TRUE	1	0	0	0	0	0	0
NP_001020414.1	EGF	0.000588792	49	CL0001	APH	FALSE	CL0016	FALSE	0	0	1	0	1	0	0
NP_001020414.1	VOMI	0.1064	34		APH	FALSE	CL0016	FALSE	0	0	0	1	0	1	0
NP_001020414.1	Chitin_bind_1	0.0301	40		APH	FALSE	CL0016	FALSE	0	0	1	0	1	0	0
NP_001020766.1	BAR	8.71165e-06	1.1	CL0145	BAR	TRUE	CL0145	TRUE	1	0	0	0	0	0	0
NP_001020766.1	Bac_globin	0.0156	49	CL0090	BAR	FALSE	CL0145	FALSE	0	0	1	0	1	0	0
NP_001020766.1	RIP	0.00334977	43		BAR	FALSE	CL0145	FALSE	0	0	1	0	1	0	0
NP_001020766.1	Prefoldin	0.1456	50	CL0200	BAR	FALSE	CL0145	FALSE	0	0	0	1	0	1	0
NP_001020766.1	MGS	0.0549	39		BAR	FALSE	CL0145	FALSE	0	0	1	0	1	0	0
NP_001020766.1	Translin	0.2499	2		BAR	FALSE	CL0145	FALSE	0	0	0	1	0	1	0
NP_001020766.1	PAS	0.2831	42	CL0183	BAR	FALSE	CL0145	FALSE	0	0	0	1	0	1	0
NP_001020766.1	Rubrerythrin	0.1295	26	CL0044	BAR	FALSE	CL0145	FALSE	0	0	0	1	0	1	0
NP_001020766.1	UPF0079	0.0097	29	CL0023	BAR	FALSE	CL0145	FALSE	0	0	1	0	1	0	0
NP_001020766.1	DinI	0.3673	46		BAR	FALSE	CL0145	FALSE	0	0	0	1	0	1	0
NP_001020766.1	YHS	0.0287	33	CL0175	BAR	FALSE	CL0145	FALSE	0	0	1	0	1	0	0
NP_001025226.1	GTP_EFTU	1.43805e-06	3.3	CL0017	GTP_EFTU	TRUE	CL0017	TRUE	1	0	0	0	0	0	0
NP_001025226.1	LIM	0.0935	38		GTP_EFTU	FALSE	CL0017	FALSE	0	0	1	0	1	0	0
NP_001025226.1	AFP	0.1187	21		GTP_EFTU	FALSE	CL0017	FALSE	0	0	0	1	0	1	0
NP_001026835.1	zf-C2H2	5.42423e-26	4.6e-06		zf-C2H2	TRUE		TRUE	1	0	0	0	0	0	0
NP_001026879.1	DAO	5.29929e-09	42	CL0063	DAO	TRUE	CL0063	TRUE	1	0	0	0	0	0	0
NP_001026879.1	TP6A_N	0.4405	49		DAO	FALSE	CL0063	FALSE	0	0	0	1	0	1	0
NP_001026879.1	CBM_3	0.0246	32	CL0203	DAO	FALSE	CL0063	FALSE	0	0	1	0	1	0	0
NP_001026879.1	Apocytochr_F_C	0.0085	39		DAO	FALSE	CL0063	FALSE	0	0	1	0	1	0	0
NP_001026879.1	fn2	0.0755	45		DAO	FALSE	CL0063	FALSE	0	0	1	0	1	0	0
NP_001026879.1	zf-C2HC	0.7394	35		DAO	FALSE	CL0063	FALSE	0	0	0	1	0	1	0
NP_001026879.1	Viral_helicase1	0.0169	23		DAO	FALSE	CL0063	FALSE	0	0	1	0	1	0	0
NP_001026879.1	MBD	0.0217	47	CL0081	DAO	FALSE	CL0063	FALSE	0	0	1	0	1	0	0
NP_001026879.1	ERF	0.021	26		DAO	FALSE	CL0063	FALSE	0	0	1	0	1	0	0
NP_001026886.1	tRNA_anti	1.27722e-05	2.5	CL0021	tRNA_anti	TRUE	CL0021	TRUE	1	0	0	0	0	0	0
NP_001026886.1	Ribosomal_S5	0.0235	44	CL0196	tRNA_anti	FALSE	CL0021	FALSE	0	0	1	0	1	0	0
NP_001027449.1	PG_binding_1	1.74931e-12	15	CL0244	PG_binding_1	TRUE	CL0244	TRUE	1	0	0	0	0	0	0
NP_001027449.1	PadR	0.8491	2.1	CL0123	PG_binding_1	FALSE	CL0244	FALSE	0	0	0	1	0	1	0
NP_001027467.2	APH	0.0001	6	CL0016	APH	TRUE	CL0016	TRUE	1	0	0	0	0	0	0
NP_001027467.2	DUF163	0.0009	47	CL0098	APH	FALSE	CL0016	FALSE	0	0	1	0	1	0	0
NP_001027467.2	Lysine_decarbox	8.71165e-06	37		APH	FALSE	CL0016	FALSE	0	0	1	0	1	0	0
NP_001027467.2	Fe_hyd_lg_C	0.0199	10		APH	FALSE	CL0016	FALSE	0	0	1	0	1	0	0
NP_001027467.2	LMWPc	0.0088	12		APH	FALSE	CL0016	FALSE	0	0	1	0	1	0	0
NP_001027467.2	Arg_repressor_C	0.0491	27		APH	FALSE	CL0016	FALSE	0	0	1	0	1	0	0
NP_001027467.2	Hpt	0.0806	50		APH	FALSE	CL0016	FALSE	0	0	1	0	1	0	0
NP_001027467.2	Binary_toxA	0.1563	16	CL0084	APH	FALSE	CL0016	FALSE	0	0	0	1	0	1	0
NP_001027467.2	Dehydratase_MU	0.0045	49		APH	FALSE	CL0016	FALSE	0	0	1	0	1	0	0
NP_001027467.2	CARD	0.0818	15	CL0041	APH	FALSE	CL0016	FALSE	0	0	1	0	1	0	0
NP_001028225.1	AAA	5.07995e-05	0.42	CL0023	AAA	TRUE	CL0023	TRUE	1	0	0	0	0	0	0
NP_001028225.1	YjeF_N	0.1193	33		AAA	FALSE	CL0023	FALSE	0	0	0	1	0	1	0
NP_001028225.1	HisKA	0.2782	38	CL0025	AAA	FALSE	CL0023	FALSE	0	0	0	1	0	1	0
NP_001028740.1	Colicin_Pyocin	0.000567645	18		MMR_HSR1	FALSE	CL0017	FALSE	0	0	1	0	1	0	0
NP_001028740.1	MMR_HSR1	0.0016	2.7	CL0017	MMR_HSR1	TRUE	CL0017	TRUE	1	0	0	0	0	0	0
NP_001028740.1	KIX	0.4976	36		MMR_HSR1	FALSE	CL0017	FALSE	0	0	0	1	0	1	0
NP_001028740.1	SRF-TF	0.2623	20		MMR_HSR1	FALSE	CL0017	FALSE	0	0	0	1	0	1	0
NP_001028740.1	DNA_ligase_ZBD	0.1875	24		MMR_HSR1	FALSE	CL0017	FALSE	0	0	0	1	0	1	0
NP_001028740.1	FAD_binding_5	0.0464	29	CL0077	MMR_HSR1	FALSE	CL0017	FALSE	0	0	1	0	1	0	0
NP_001028740.1	NSF	0.8579	45	CL0020	MMR_HSR1	FALSE	CL0017	FALSE	0	0	0	1	0	1	0
NP_001028740.1	efhand	0.00181604	0.057	CL0220	MMR_HSR1	FALSE	CL0017	FALSE	0	0	1	0	1	0	0
NP_001028740.1	Arg_repressor	0.192	10	CL0123	MMR_HSR1	FALSE	CL0017	FALSE	0	0	0	1	0	1	0
NP_001028891.2	zf-C2H2	1.11619e-11	0.0037		zf-C2H2	TRUE		TRUE	1	0	0	0	0	0	0
NP_001030010.1	efhand	9.00837e-15	3.7e-07	CL0220	efhand	TRUE	CL0220	TRUE	1	0	0	0	0	0	0
NP_001032202.1	zf-CCCH	4.17309e-08	0.67		zf-CCCH	TRUE		TRUE	1	0	0	0	0	0	0
NP_001032309.2	zf-C2H2	7.52575e-17	6.9e-05		zf-C2H2	TRUE		TRUE	1	0	0	0	0	0	0
NP_001034302.1	ig	2.84766e-35	0.023	CL0011	ig	TRUE	CL0011	TRUE	1	0	0	0	0	0	0
NP_001034671.1	APH	0.0001	11	CL0016	APH	TRUE	CL0016	TRUE	1	0	0	0	0	0	0
NP_001034671.1	DEP	1.08213e-09	7.4		APH	FALSE	CL0016	FALSE	0	0	1	0	1	0	0
NP_001034671.1	EIIA-man	0.0851	50	CL0245	APH	FALSE	CL0016	FALSE	0	0	1	0	1	0	0
NP_001034671.1	Desulfoferrodox	0.0096	1.2		APH	FALSE	CL0016	FALSE	0	0	1	0	1	0	0
NP_001034671.1	HHA	0.1816	8.8		APH	FALSE	CL0016	FALSE	0	0	0	1	0	1	0
NP_001034671.1	Ribosomal_L1	0.2357	31		APH	FALSE	CL0016	FALSE	0	0	0	1	0	1	0
NP_001034671.1	RuvC	0.0059	5	CL0219	APH	FALSE	CL0016	FALSE	0	0	1	0	1	0	0
NP_001034671.1	DUF84	0.0059	16	CL0269	APH	FALSE	CL0016	FALSE	0	0	1	0	1	0	0
NP_001034813.1	HR1	7.76223e-06	0.11		HR1	TRUE		TRUE	1	0	0	0	0	0	0
NP_001035787.1	UQ_con	1.28567e-30	1.6	CL0208	UQ_con	TRUE	CL0208	TRUE	1	0	0	0	0	0	0
NP_001035787.1	Nepo_coat_N	0.3497	31		UQ_con	FALSE	CL0208	FALSE	0	0	0	1	0	1	0
NP_001035917.1	APH	0.0001	1.6	CL0016	APH	TRUE	CL0016	TRUE	1	0	0	0	0	0	0
NP_001035917.1	Peptidase_M16_C	7.56575e-05	27	CL0094	APH	FALSE	CL0016	FALSE	0	0	1	0	1	0	0
NP_001035917.1	GARS_C	1.26136e-05	48		APH	FALSE	CL0016	FALSE	0	0	1	0	1	0	0
NP_001035917.1	AIG1	0.2097	20	CL0017	APH	FALSE	CL0016	FALSE	0	0	0	1	0	1	0
NP_001035917.1	Arg_repressor_C	0.0816	25		APH	FALSE	CL0016	FALSE	0	0	1	0	1	0	0
NP_001035917.1	NTF2	0.0645	49	CL0051	APH	FALSE	CL0016	FALSE	0	0	1	0	1	0	0
NP_001035917.1	NifU_N	0.3122	46	CL0233	APH	FALSE	CL0016	FALSE	0	0	0	1	0	1	0
NP_001035917.1	RGS	0.0086	16	CL0272	APH	FALSE	CL0016	FALSE	0	0	1	0	1	0	0
NP_001070143.1	zf-C2H2	1.16772e-22	0.2		zf-C2H2	TRUE		TRUE	1	0	0	0	0	0	0
NP_001070869.1	APH	0.0004	33	CL0016	APH	TRUE	CL0016	TRUE	1	0	0	0	0	0	0
NP_001070869.1	MutS_V	0.0177	40	CL0023	APH	FALSE	CL0016	FALSE	0	0	1	0	1	0	0
NP_001075106.1	ig	1.05109e-31	0.0003	CL0011	ig	TRUE	CL0011	TRUE	1	0	0	0	0	0	0
NP_001075107.1	ig	1.30521e-26	0.027	CL0011	ig	TRUE	CL0011	TRUE	1	0	0	0	0	0	0
NP_001075108.1	ig	2.83594e-28	0.027	CL0011	ig	TRUE	CL0011	TRUE	1	0	0	0	0	0	0
NP_001075155.1	PAP2	0.000283823	0.2		PAP2	TRUE		TRUE	1	0	0	0	0	0	0
NP_001076777.1	PAAD_DAPIN	2.32567e-09	0.49	CL0041	PAAD_DAPIN	TRUE	CL0041	TRUE	1	0	0	0	0	0	0
NP_001076777.1	L27	0.3608	29		PAAD_DAPIN	FALSE	CL0041	FALSE	0	0	0	1	0	1	0
NP_001078958.2	CS	3.81137e-14	0.23	CL0190	CS	TRUE	CL0190	TRUE	1	0	0	0	0	0	0
NP_001078958.2	Conotoxin	0.4153	12		CS	FALSE	CL0190	FALSE	0	0	0	1	0	1	0
NP_001087240.1	DAO	6.96433e-08	7.1	CL0063	DAO	TRUE	CL0063	TRUE	1	0	0	0	0	0	0
NP_001087240.1	CRS1_YhbY	2.90388e-05	28		DAO	FALSE	CL0063	FALSE	0	0	1	0	1	0	0
NP_001087240.1	PASTA	3.45582e-07	48		DAO	FALSE	CL0063	FALSE	0	0	1	0	1	0	0
NP_001087240.1	Glyco_transf_28	0.0067	25	CL0113	DAO	FALSE	CL0063	FALSE	0	0	1	0	1	0	0
NP_001087240.1	Pep_deformylase	0.0034	46		DAO	FALSE	CL0063	FALSE	0	0	1	0	1	0	0
NP_001087240.1	Glyoxalase	0.0016	41	CL0104	DAO	FALSE	CL0063	FALSE	0	0	1	0	1	0	0
NP_001087240.1	ArfGap	0.0355	8.8		DAO	FALSE	CL0063	FALSE	0	0	1	0	1	0	0
NP_001087240.1	APS_kinase	0.0022	42	CL0023	DAO	FALSE	CL0063	FALSE	0	0	1	0	1	0	0
NP_001091990.1	Semialdhyde_dh	1.39564e-11	0.12	CL0063	Semialdhyde_dh	TRUE	CL0063	TRUE	1	0	0	0	0	0	0
NP_001091990.1	NDK	0.0025	8.9		Semialdhyde_dh	FALSE	CL0063	FALSE	0	0	1	0	1	0	0
NP_001091990.1	RCC1	0.1354	14		Semialdhyde_dh	FALSE	CL0063	FALSE	0	0	0	1	0	1	0
NP_001091990.1	Conotoxin	0.6932	46		Semialdhyde_dh	FALSE	CL0063	FALSE	0	0	0	1	0	1	0
NP_001091991.1	Semialdhyde_dh	1.39564e-11	0.12	CL0063	Semialdhyde_dh	TRUE	CL0063	TRUE	1	0	0	0	0	0	0
NP_001091991.1	NDK	0.0046	8.9		Semialdhyde_dh	FALSE	CL0063	FALSE	0	0	1	0	1	0	0
NP_001091991.1	RCC1	0.1498	14		Semialdhyde_dh	FALSE	CL0063	FALSE	0	0	0	1	0	1	0
NP_001091991.1	Conotoxin	0.7014	46		Semialdhyde_dh	FALSE	CL0063	FALSE	0	0	0	1	0	1	0
NP_001091992.1	Semialdhyde_dh	1.39564e-11	0.12	CL0063	Semialdhyde_dh	TRUE	CL0063	TRUE	1	0	0	0	0	0	0
NP_001091992.1	NDK	0.0016	8.9		Semialdhyde_dh	FALSE	CL0063	FALSE	0	0	1	0	1	0	0
NP_001091992.1	RCC1	0.107	14		Semialdhyde_dh	FALSE	CL0063	FALSE	0	0	0	1	0	1	0
NP_001091992.1	Conotoxin	0.6334	46		Semialdhyde_dh	FALSE	CL0063	FALSE	0	0	0	1	0	1	0
NP_001091993.1	Semialdhyde_dh	1.39564e-11	0.43	CL0063	Semialdhyde_dh	TRUE	CL0063	TRUE	1	0	0	0	0	0	0
NP_001091993.1	NDK	4.22286e-05	42		Semialdhyde_dh	FALSE	CL0063	FALSE	0	0	1	0	1	0	0
NP_001091993.1	RCC1	0.196	14		Semialdhyde_dh	FALSE	CL0063	FALSE	0	0	0	1	0	1	0
NP_001091993.1	Conotoxin	0.5256	46		Semialdhyde_dh	FALSE	CL0063	FALSE	0	0	0	1	0	1	0
NP_001092284.1	MMR_HSR1	5.96262e-15	48	CL0017	MMR_HSR1	TRUE	CL0017	TRUE	1	0	0	0	0	0	0
NP_001092284.1	PRK	7.7252e-06	43		MMR_HSR1	FALSE	CL0017	FALSE	0	0	1	0	1	0	0
NP_001092284.1	ABC_tran	8.20302e-06	14	CL0023	MMR_HSR1	FALSE	CL0017	FALSE	0	0	1	0	1	0	0
NP_001092284.1	PyrI_C	9.02142e-08	20		MMR_HSR1	FALSE	CL0017	FALSE	0	0	1	0	1	0	0
NP_001092284.1	ICAT	1.45194e-05	40		MMR_HSR1	FALSE	CL0017	FALSE	0	0	1	0	1	0	0
NP_001092284.1	V-ATPase_H	0.1814	49	CL0019	MMR_HSR1	FALSE	CL0017	FALSE	0	0	0	1	0	1	0
NP_001092284.1	GidB	0.0039	34	CL0102	MMR_HSR1	FALSE	CL0017	FALSE	0	0	1	0	1	0	0
NP_001092284.1	PI3K_C2	0.0636	30	CL0154	MMR_HSR1	FALSE	CL0017	FALSE	0	0	1	0	1	0	0
NP_001092284.1	Ribosomal_L31e	0.0063	25		MMR_HSR1	FALSE	CL0017	FALSE	0	0	1	0	1	0	0
NP_001092284.1	HHA	0.1738	8.5		MMR_HSR1	FALSE	CL0017	FALSE	0	0	0	1	0	1	0
NP_001092284.1	RNA_pol_L	0.0018	6.4		MMR_HSR1	FALSE	CL0017	FALSE	0	0	1	0	1	0	0
NP_001092284.1	ETX_MTX2	0.0156	45		MMR_HSR1	FALSE	CL0017	FALSE	0	0	1	0	1	0	0
NP_001092284.1	CheR_N	0.2122	33		MMR_HSR1	FALSE	CL0017	FALSE	0	0	0	1	0	1	0
NP_001092284.1	Gal4_dimer	0.6811	50		MMR_HSR1	FALSE	CL0017	FALSE	0	0	0	1	0	1	0
NP_001092742.1	F5_F8_type_C	4.17565e-10	0.63	CL0202	F5_F8_type_C	TRUE	CL0202	TRUE	1	0	0	0	0	0	0
NP_001093867.1	RA	6.99497e-09	0.23	CL0072	RA	TRUE	CL0072	TRUE	1	0	0	0	0	0	0
NP_001093867.1	BPL_C	0.0725	48	CL0206	RA	FALSE	CL0072	FALSE	0	0	1	0	1	0	0
NP_001093867.1	ATP-synt_DE_N	0.0263	41		RA	FALSE	CL0072	FALSE	0	0	1	0	1	0	0
NP_001095.1	efhand	4.74833e-07	0.25	CL0220	efhand	TRUE	CL0220	TRUE	1	0	0	0	0	0	0
NP_001175.1	HEAT	0.000360314	0.36	CL0019	HEAT	TRUE	CL0019	TRUE	1	0	0	0	0	0	0
NP_001250.1	APH	0.0002	3.6	CL0016	APH	TRUE	CL0016	TRUE	1	0	0	0	0	0	0
NP_001250.1	Potex_coat	0.0006	20		APH	FALSE	CL0016	FALSE	0	0	1	0	1	0	0
NP_001250.1	Uricase	0.0701	50		APH	FALSE	CL0016	FALSE	0	0	1	0	1	0	0
NP_001250.1	NTF2	0.021	24	CL0051	APH	FALSE	CL0016	FALSE	0	0	1	0	1	0	0
NP_001250.1	NHL	0.0553	23	CL0186	APH	FALSE	CL0016	FALSE	0	0	1	0	1	0	0
NP_001250.1	Pterin_bind	0.0052	41		APH	FALSE	CL0016	FALSE	0	0	1	0	1	0	0
NP_001250.1	DUF190	0.025	27	CL0089	APH	FALSE	CL0016	FALSE	0	0	1	0	1	0	0
NP_001380.2	ig	6.11727e-53	3.1e-10	CL0011	ig	TRUE	CL0011	TRUE	1	0	0	0	0	0	0
NP_001451.1	DAO	1.39287e-07	1.1	CL0063	DAO	TRUE	CL0063	TRUE	1	0	0	0	0	0	0
NP_001451.1	SKI	1.98016e-05	41	CL0023	DAO	FALSE	CL0063	FALSE	0	0	1	0	1	0	0
NP_001451.1	DNA_pol3_beta_3	0.0605	48	CL0060	DAO	FALSE	CL0063	FALSE	0	0	1	0	1	0	0
NP_001451.1	DJ-1_PfpI	0.0484	10	CL0014	DAO	FALSE	CL0063	FALSE	0	0	1	0	1	0	0
NP_001451.1	Multi_Drug_Res	0.9719	8.3	CL0184	DAO	FALSE	CL0063	FALSE	0	0	0	1	0	1	0
NP_001451.1	tRNA_anti	0.0565	8.3	CL0021	DAO	FALSE	CL0063	FALSE	0	0	1	0	1	0	0
NP_001451.1	Peptidase_C5	0.1152	21	CL0134	DAO	FALSE	CL0063	FALSE	0	0	0	1	0	1	0
NP_001452.1	DAO	1.61169e-05	0.48	CL0063	DAO	TRUE	CL0063	TRUE	1	0	0	0	0	0	0
NP_001452.1	Frataxin_Cyay	0.0015	49		DAO	FALSE	CL0063	FALSE	0	0	1	0	1	0	0
NP_001452.1	Ribosomal_L5	0.0148	34		DAO	FALSE	CL0063	FALSE	0	0	1	0	1	0	0
NP_001452.1	Dynein_light	0.0484	12		DAO	FALSE	CL0063	FALSE	0	0	1	0	1	0	0
NP_001452.1	BPL_LipA_LipB	0.4337	49	CL0040	DAO	FALSE	CL0063	FALSE	0	0	0	1	0	1	0
NP_001452.1	BH4	0.3536	42		DAO	FALSE	CL0063	FALSE	0	0	0	1	0	1	0
NP_001452.1	Prot_inhib_II	0.052	36		DAO	FALSE	CL0063	FALSE	0	0	1	0	1	0	0
NP_001560.2	APH	3.82591e-06	0.26	CL0016	APH	TRUE	CL0016	TRUE	1	0	0	0	0	0	0
NP_001560.2	VOMI	0.0817	34		APH	FALSE	CL0016	FALSE	0	0	1	0	1	0	0
NP_001560.2	Chitin_bind_1	0.0175	40		APH	FALSE	CL0016	FALSE	0	0	1	0	1	0	0
NP_001560.2	EGF	0.0074	49	CL0001	APH	FALSE	CL0016	FALSE	0	0	1	0	1	0	0
NP_001603.1	Activin_recp	1.20418e-05	2.8	CL0117	Activin_recp	TRUE	CL0117	TRUE	1	0	0	0	0	0	0
NP_001603.1	zf-C4	0.0125	8.9		Activin_recp	FALSE	CL0117	FALSE	0	0	1	0	1	0	0
NP_001603.1	PSI	0.0717	3.5		Activin_recp	FALSE	CL0117	FALSE	0	0	1	0	1	0	0
NP_001603.1	Chitin_bind_1	0.0454	41		Activin_recp	FALSE	CL0117	FALSE	0	0	1	0	1	0	0
NP_001603.1	Antistasin	0.0616	36		Activin_recp	FALSE	CL0117	FALSE	0	0	1	0	1	0	0
NP_001615.1	Ricin_B_lectin	7.1286e-06	1.4	CL0066	Ricin_B_lectin	TRUE	CL0066	TRUE	1	0	0	0	0	0	0
NP_001618.2	ig	2.15075e-23	0.00046	CL0011	ig	TRUE	CL0011	TRUE	1	0	0	0	0	0	0
NP_001656.2	GTP_EFTU	4.71268e-05	0.34	CL0017	GTP_EFTU	TRUE	CL0017	TRUE	1	0	0	0	0	0	0
NP_001656.2	zf-Sec23_Sec24	0.0333	4.7		GTP_EFTU	FALSE	CL0017	FALSE	0	0	1	0	1	0	0
NP_001656.2	ARD	0.1325	40	CL0029	GTP_EFTU	FALSE	CL0017	FALSE	0	0	0	1	0	1	0
NP_001656.2	Ada_Zn_binding	0.081	36		GTP_EFTU	FALSE	CL0017	FALSE	0	0	1	0	1	0	0
NP_001656.2	Ribosomal_L32e	0.0044	32		GTP_EFTU	FALSE	CL0017	FALSE	0	0	1	0	1	0	0
NP_001703.2	ig	7.564e-51	1.2e-08	CL0011	ig	TRUE	CL0011	TRUE	1	0	0	0	0	0	0
NP_001708.2	zf-C2H2	1.75601e-16	0.0011		zf-C2H2	TRUE		TRUE	1	0	0	0	0	0	0
NP_001719.2	ig	1.43584e-40	8.9e-06	CL0011	ig	TRUE	CL0011	TRUE	1	0	0	0	0	0	0
NP_001762.1	ig	9.18026e-55	4.2e-06	CL0011	ig	TRUE	CL0011	TRUE	1	0	0	0	0	0	0
NP_001779.3	MMR_HSR1	5.65356e-20	45	CL0017	MMR_HSR1	TRUE	CL0017	TRUE	1	0	0	0	0	0	0
NP_001779.3	tRNA_int_endo	6.56642e-05	23		MMR_HSR1	FALSE	CL0017	FALSE	0	0	1	0	1	0	0
NP_001779.3	UPF0066	0.1302	41		MMR_HSR1	FALSE	CL0017	FALSE	0	0	0	1	0	1	0
NP_001779.3	DsrH	0.1982	40		MMR_HSR1	FALSE	CL0017	FALSE	0	0	0	1	0	1	0
NP_001779.3	Integrase_Zn	0.0269	45		MMR_HSR1	FALSE	CL0017	FALSE	0	0	1	0	1	0	0
NP_001807.2	ig	0.000103215	0.00049	CL0011	ig	TRUE	CL0011	TRUE	1	0	0	0	0	0	0
NP_001879.1	Shikimate_DH	2.86594e-13	0.95	CL0063	Shikimate_DH	TRUE	CL0063	TRUE	1	0	0	0	0	0	0
NP_001879.1	dsrm	4.14175e-06	37	CL0196	Shikimate_DH	FALSE	CL0063	FALSE	0	0	1	0	1	0	0
NP_001879.1	FMN_red	0.0005	23	CL0042	Shikimate_DH	FALSE	CL0063	FALSE	0	0	1	0	1	0	0
NP_001879.1	Thymidylate_kin	0.0092	17		Shikimate_DH	FALSE	CL0063	FALSE	0	0	1	0	1	0	0
NP_001879.1	Trigger_N	0.0064	44		Shikimate_DH	FALSE	CL0063	FALSE	0	0	1	0	1	0	0
NP_001879.1	PQQ	0.0255	21	CL0186	Shikimate_DH	FALSE	CL0063	FALSE	0	0	1	0	1	0	0
NP_001879.1	5_3_exonuc_N	0.0041	42	CL0280	Shikimate_DH	FALSE	CL0063	FALSE	0	0	1	0	1	0	0
NP_001879.1	Flavin_Reduct	0.0135	11		Shikimate_DH	FALSE	CL0063	FALSE	0	0	1	0	1	0	0
NP_001879.1	HATPase_c	0.0033	44		Shikimate_DH	FALSE	CL0063	FALSE	0	0	1	0	1	0	0
NP_001879.1	SCP2	0.007	40		Shikimate_DH	FALSE	CL0063	FALSE	0	0	1	0	1	0	0
NP_001879.1	TRAM	0.0132	27		Shikimate_DH	FALSE	CL0063	FALSE	0	0	1	0	1	0	0
NP_001886.1	APH	1.2781e-07	4.3	CL0016	APH	TRUE	CL0016	TRUE	1	0	0	0	0	0	0
NP_001886.1	fn3	6.20774e-05	35	CL0159	APH	FALSE	CL0016	FALSE	0	0	1	0	1	0	0
NP_001886.1	Nuc_deoxyrib_tr	0.4332	26		APH	FALSE	CL0016	FALSE	0	0	0	1	0	1	0
NP_001886.1	Sec7	0.0575	31		APH	FALSE	CL0016	FALSE	0	0	1	0	1	0	0
NP_001886.1	CheR	0.0734	6.6	CL0102	APH	FALSE	CL0016	FALSE	0	0	1	0	1	0	0
NP_001886.1	SET	0.0018	15		APH	FALSE	CL0016	FALSE	0	0	1	0	1	0	0
NP_001886.1	ENTH	0.221	21	CL0009	APH	FALSE	CL0016	FALSE	0	0	0	1	0	1	0
NP_001886.1	DnaB	0.0586	41		APH	FALSE	CL0016	FALSE	0	0	1	0	1	0	0
NP_001886.1	3H	0.0359	12		APH	FALSE	CL0016	FALSE	0	0	1	0	1	0	0
NP_001887.1	APH	1.91714e-07	1.6	CL0016	APH	TRUE	CL0016	TRUE	1	0	0	0	0	0	0
NP_001887.1	ENTH	0.093	7	CL0009	APH	FALSE	CL0016	FALSE	0	0	1	0	1	0	0
NP_001887.1	IFN-gamma	0.0549	12	CL0053	APH	FALSE	CL0016	FALSE	0	0	1	0	1	0	0
NP_001887.1	Mss4	0.1984	47	CL0080	APH	FALSE	CL0016	FALSE	0	0	0	1	0	1	0
NP_001887.1	SET	0.0025	20		APH	FALSE	CL0016	FALSE	0	0	1	0	1	0	0
NP_001887.1	SRP54_N	0.0281	43		APH	FALSE	CL0016	FALSE	0	0	1	0	1	0	0
NP_001991.1	ig	7.17919e-41	0.0016	CL0011	ig	TRUE	CL0011	TRUE	1	0	0	0	0	0	0
NP_002011.2	ig	1.22887e-61	1.5e-07	CL0011	ig	TRUE	CL0011	TRUE	1	0	0	0	0	0	0
NP_002012.1	DAO	6.96433e-08	8	CL0063	DAO	TRUE	CL0063	TRUE	1	0	0	0	0	0	0
NP_002012.1	Radical_SAM	1.16155e-05	36		DAO	FALSE	CL0063	FALSE	0	0	1	0	1	0	0
NP_002012.1	Binary_toxA	0.0157	40	CL0084	DAO	FALSE	CL0063	FALSE	0	0	1	0	1	0	0
NP_002012.1	RuvB_N	0.0866	44		DAO	FALSE	CL0063	FALSE	0	0	1	0	1	0	0
NP_002012.1	CX	0.195	42		DAO	FALSE	CL0063	FALSE	0	0	0	1	0	1	0
NP_002012.1	VHP	0.09	24		DAO	FALSE	CL0063	FALSE	0	0	1	0	1	0	0
NP_002012.1	Fn_bind	0.2994	7.6		DAO	FALSE	CL0063	FALSE	0	0	0	1	0	1	0
NP_002013.1	DAO	1.61169e-05	3.3	CL0063	DAO	TRUE	CL0063	TRUE	1	0	0	0	0	0	0
NP_002013.1	C4	0.000701294	9	CL0056	DAO	FALSE	CL0063	FALSE	0	0	1	0	1	0	0
NP_002013.1	Seryl_tRNA_N	0.0773	42		DAO	FALSE	CL0063	FALSE	0	0	1	0	1	0	0
NP_002013.1	FUR	0.0208	47	CL0123	DAO	FALSE	CL0063	FALSE	0	0	1	0	1	0	0
NP_002013.1	UCR_TM	0.0565	27		DAO	FALSE	CL0063	FALSE	0	0	1	0	1	0	0
NP_002022.1	APH	0.0001	6.7	CL0016	APH	TRUE	CL0016	TRUE	1	0	0	0	0	0	0
NP_002022.1	Cyanate_lyase	0.1378	40		APH	FALSE	CL0016	FALSE	0	0	0	1	0	1	0
NP_002022.1	PTS_EIIB	0.2583	29		APH	FALSE	CL0016	FALSE	0	0	0	1	0	1	0
NP_002028.1	APH	0.0002	0.8	CL0016	APH	TRUE	CL0016	TRUE	1	0	0	0	0	0	0
NP_002028.1	AIG1	0.0045	26	CL0017	APH	FALSE	CL0016	FALSE	0	0	1	0	1	0	0
NP_002028.1	eIF-5a	0.0938	31	CL0021	APH	FALSE	CL0016	FALSE	0	0	1	0	1	0	0
NP_002028.1	ROK	0.0223	48	CL0108	APH	FALSE	CL0016	FALSE	0	0	1	0	1	0	0
NP_002028.1	GrpE	0.1434	11		APH	FALSE	CL0016	FALSE	0	0	0	1	0	1	0
NP_002028.1	B12-binding_2	0.0038	18		APH	FALSE	CL0016	FALSE	0	0	1	0	1	0	0
NP_002028.1	ACBP	0.0042	13		APH	FALSE	CL0016	FALSE	0	0	1	0	1	0	0
NP_002028.1	Pur_DNA_glyco	0.0018	33		APH	FALSE	CL0016	FALSE	0	0	1	0	1	0	0
NP_002028.1	3H	0.0114	17		APH	FALSE	CL0016	FALSE	0	0	1	0	1	0	0
NP_002028.1	Creatinase_N	0.019	42		APH	FALSE	CL0016	FALSE	0	0	1	0	1	0	0
NP_002028.1	Hpt	0.053	42		APH	FALSE	CL0016	FALSE	0	0	1	0	1	0	0
NP_002244.1	ig	5.96572e-07	0.023	CL0011	ig	TRUE	CL0011	TRUE	1	0	0	0	0	0	0
NP_002257.1	HEAT	4.09897e-08	7.1	CL0019	HEAT	TRUE	CL0019	TRUE	1	0	0	0	0	0	0
NP_002262.3	HEAT	8.79693e-12	6	CL0019	HEAT	TRUE	CL0019	TRUE	1	0	0	0	0	0	0
NP_002352.1	ig	1.83109e-44	3.6e-07	CL0011	ig	TRUE	CL0011	TRUE	1	0	0	0	0	0	0
NP_002392.2	APH	0.0004	12	CL0016	APH	TRUE	CL0016	TRUE	1	0	0	0	0	0	0
NP_002392.2	LEM	3.47758e-08	29		APH	FALSE	CL0016	FALSE	0	0	1	0	1	0	0
NP_002392.2	PQQ	0.0084	5	CL0186	APH	FALSE	CL0016	FALSE	0	0	1	0	1	0	0
NP_002392.2	MutH	0.0119	33		APH	FALSE	CL0016	FALSE	0	0	1	0	1	0	0
NP_002392.2	GrpE	0.2545	13		APH	FALSE	CL0016	FALSE	0	0	0	1	0	1	0
NP_002392.2	MinC_C	0.2803	35		APH	FALSE	CL0016	FALSE	0	0	0	1	0	1	0
NP_002392.2	Ribosomal_S11	0.0183	22	CL0267	APH	FALSE	CL0016	FALSE	0	0	1	0	1	0	0
NP_002413.1	PG_binding_1	2.90388e-06	2.8	CL0244	PG_binding_1	TRUE	CL0244	TRUE	1	0	0	0	0	0	0
NP_002413.1	Fe_dep_repress	0.000165549	17	CL0123	PG_binding_1	FALSE	CL0244	FALSE	0	0	1	0	1	0	0
NP_002416.1	PG_binding_1	4.35582e-06	21	CL0244	PG_binding_1	TRUE	CL0244	TRUE	1	0	0	0	0	0	0
NP_002417.2	PG_binding_1	7.25971e-06	0.75	CL0244	PG_binding_1	TRUE	CL0244	TRUE	1	0	0	0	0	0	0
NP_002418.1	PG_binding_1	2.17791e-05	5.7	CL0244	PG_binding_1	TRUE	CL0244	TRUE	1	0	0	0	0	0	0
NP_002419.1	PG_binding_1	3.35566e-06	0.59	CL0244	PG_binding_1	TRUE	CL0244	TRUE	1	0	0	0	0	0	0
NP_002420.1	PG_binding_1	2.90388e-06	3.7	CL0244	PG_binding_1	TRUE	CL0244	TRUE	1	0	0	0	0	0	0
NP_002474.3	ig	2.12283e-11	1.2	CL0011	ig	TRUE	CL0011	TRUE	1	0	0	0	0	0	0
NP_002524.2	Sigma54_activat	4.81673e-06	0.2	CL0023	Sigma54_activat	TRUE	CL0023	TRUE	1	0	0	0	0	0	0
NP_002524.2	CRS1_YhbY	1.30675e-05	39		Sigma54_activat	FALSE	CL0023	FALSE	0	0	1	0	1	0	0
NP_002524.2	SRP54	0.0005	27		Sigma54_activat	FALSE	CL0023	FALSE	0	0	1	0	1	0	0
NP_002524.2	CoaE	1.91714e-07	7.8		Sigma54_activat	FALSE	CL0023	FALSE	0	0	1	0	1	0	0
NP_002524.2	CobU	0.0007	9.8		Sigma54_activat	FALSE	CL0023	FALSE	0	0	1	0	1	0	0
NP_002524.2	ADK	1.19411e-16	37		Sigma54_activat	FALSE	CL0023	FALSE	0	0	1	0	1	0	0
NP_002524.2	Esterase	9.06199e-09	9.4	CL0028	Sigma54_activat	FALSE	CL0023	FALSE	0	0	1	0	1	0	0
NP_002524.2	RNA_pol_Rpb4	0.0378	17		Sigma54_activat	FALSE	CL0023	FALSE	0	0	1	0	1	0	0
NP_002524.2	HycI	0.0029	37	CL0095	Sigma54_activat	FALSE	CL0023	FALSE	0	0	1	0	1	0	0
NP_002524.2	Pirin_C	0.2168	43	CL0029	Sigma54_activat	FALSE	CL0023	FALSE	0	0	0	1	0	1	0
NP_002524.2	gpW	0.4039	31		Sigma54_activat	FALSE	CL0023	FALSE	0	0	0	1	0	1	0
NP_002524.2	PTS_EIIA_2	0.0044	38		Sigma54_activat	FALSE	CL0023	FALSE	0	0	1	0	1	0	0
NP_002524.2	NDK	0.0086	16		Sigma54_activat	FALSE	CL0023	FALSE	0	0	1	0	1	0	0
NP_002524.2	Myc-LZ	0.4408	15		Sigma54_activat	FALSE	CL0023	FALSE	0	0	0	1	0	1	0
NP_002524.2	HD	0.0513	19	CL0237	Sigma54_activat	FALSE	CL0023	FALSE	0	0	1	0	1	0	0
NP_002524.2	YgbB	0.0011	4.1		Sigma54_activat	FALSE	CL0023	FALSE	0	0	1	0	1	0	0
NP_002524.2	EIIA-man	0.0091	5.8	CL0245	Sigma54_activat	FALSE	CL0023	FALSE	0	0	1	0	1	0	0
NP_002524.2	BAG	0.0311	15		Sigma54_activat	FALSE	CL0023	FALSE	0	0	1	0	1	0	0
NP_002544.1	DEAD	3.44531e-05	12	CL0008	DEAD	TRUE	CL0008	TRUE	1	0	0	0	0	0	0
NP_002544.1	ArsC	0.0012	10	CL0172	DEAD	FALSE	CL0008	FALSE	0	0	1	0	1	0	0
NP_002544.1	F-box	0.0039	23	CL0271	DEAD	FALSE	CL0008	FALSE	0	0	1	0	1	0	0
NP_002544.1	SRP_SPB	0.0141	43		DEAD	FALSE	CL0008	FALSE	0	0	1	0	1	0	0
NP_002544.1	TCTP	0.0196	38	CL0080	DEAD	FALSE	CL0008	FALSE	0	0	1	0	1	0	0
NP_002544.1	PGAM	0.0093	23	CL0071	DEAD	FALSE	CL0008	FALSE	0	0	1	0	1	0	0
NP_002544.1	Hpt	0.1489	28		DEAD	FALSE	CL0008	FALSE	0	0	0	1	0	1	0
NP_002544.1	ANTAR	0.0431	49		DEAD	FALSE	CL0008	FALSE	0	0	1	0	1	0	0
NP_002544.1	Methyltransf_1N	0.2452	4.8		DEAD	FALSE	CL0008	FALSE	0	0	0	1	0	1	0
NP_002544.1	GTF2I	0.0091	30		DEAD	FALSE	CL0008	FALSE	0	0	1	0	1	0	0
NP_002544.1	NAD_binding_1	0.001	29	CL0091	DEAD	FALSE	CL0008	FALSE	0	0	1	0	1	0	0
NP_002567.3	APH	0.0001	2.5	CL0016	APH	TRUE	CL0016	TRUE	1	0	0	0	0	0	0
NP_002567.3	LuxS	1.4279e-05	50	CL0094	APH	FALSE	CL0016	FALSE	0	0	1	0	1	0	0
NP_002567.3	zf-C3HC4	0.00013514	25	CL0229	APH	FALSE	CL0016	FALSE	0	0	1	0	1	0	0
NP_002567.3	HRM	0.3424	46		APH	FALSE	CL0016	FALSE	0	0	0	1	0	1	0
NP_002567.3	zf-CCHC	0.3347	39		APH	FALSE	CL0016	FALSE	0	0	0	1	0	1	0
NP_002567.3	Anthrax_toxA	0.0531	12		APH	FALSE	CL0016	FALSE	0	0	1	0	1	0	0
NP_002568.2	APH	0.0001	1.6	CL0016	APH	TRUE	CL0016	TRUE	1	0	0	0	0	0	0
NP_002568.2	Prp18	0.1155	46		APH	FALSE	CL0016	FALSE	0	0	0	1	0	1	0
NP_002568.2	HRM	0.4349	16		APH	FALSE	CL0016	FALSE	0	0	0	1	0	1	0
NP_002568.2	Anthrax_toxA	0.0532	8.3		APH	FALSE	CL0016	FALSE	0	0	1	0	1	0	0
NP_002569.1	APH	0.0002	0.84	CL0016	APH	TRUE	CL0016	TRUE	1	0	0	0	0	0	0
NP_002569.1	zf-C3HC4	0.0104	30	CL0229	APH	FALSE	CL0016	FALSE	0	0	1	0	1	0	0
NP_002569.1	zf-CCHC	0.3976	39		APH	FALSE	CL0016	FALSE	0	0	0	1	0	1	0
NP_002569.1	Anthrax_toxA	0.0806	14		APH	FALSE	CL0016	FALSE	0	0	1	0	1	0	0
NP_002772.2	ig	3.87005e-24	0.41	CL0011	ig	TRUE	CL0011	TRUE	1	0	0	0	0	0	0
NP_002776.2	ig	1.13725e-38	2.9e-06	CL0011	ig	TRUE	CL0011	TRUE	1	0	0	0	0	0	0
NP_002960.2	APH	0.001	3.3	CL0016	APH	TRUE	CL0016	TRUE	1	0	0	0	0	0	0
NP_002960.2	Transposase_Tn5	0.2443	39		APH	FALSE	CL0016	FALSE	0	0	0	1	0	1	0
NP_002960.2	TGS	0.0074	34	CL0072	APH	FALSE	CL0016	FALSE	0	0	1	0	1	0	0
NP_002960.2	UVR	0.0382	47		APH	FALSE	CL0016	FALSE	0	0	1	0	1	0	0
NP_002960.2	RYDR_ITPR	0.0496	27		APH	FALSE	CL0016	FALSE	0	0	1	0	1	0	0
NP_003062.2	DEAD	2.26289e-11	0.54	CL0008	DEAD	TRUE	CL0008	TRUE	1	0	0	0	0	0	0
NP_003179.1	APH	0.0001	4.8	CL0016	APH	TRUE	CL0016	TRUE	1	0	0	0	0	0	0
NP_003179.1	Ribosomal_L30	0.008	6.9		APH	FALSE	CL0016	FALSE	0	0	1	0	1	0	0
NP_003179.1	zf-B_box	0.0063	14		APH	FALSE	CL0016	FALSE	0	0	1	0	1	0	0
NP_003179.1	POR_N	0.0377	49	CL0254	APH	FALSE	CL0016	FALSE	0	0	1	0	1	0	0
NP_003321.3	DAO	2.0893e-07	7.1	CL0063	DAO	TRUE	CL0063	TRUE	1	0	0	0	0	0	0
NP_003321.3	PASTA	3.68621e-07	48		DAO	FALSE	CL0063	FALSE	0	0	1	0	1	0	0
NP_003321.3	Glyco_transf_28	0.0109	25	CL0113	DAO	FALSE	CL0063	FALSE	0	0	1	0	1	0	0
NP_003321.3	Pep_deformylase	0.0033	46		DAO	FALSE	CL0063	FALSE	0	0	1	0	1	0	0
NP_003321.3	Glyoxalase	0.0069	41	CL0104	DAO	FALSE	CL0063	FALSE	0	0	1	0	1	0	0
NP_003321.3	ArfGap	0.0321	8.8		DAO	FALSE	CL0063	FALSE	0	0	1	0	1	0	0
NP_003321.3	APS_kinase	0.0038	42	CL0023	DAO	FALSE	CL0063	FALSE	0	0	1	0	1	0	0
NP_003321.3	CRS1_YhbY	0.005	28		DAO	FALSE	CL0063	FALSE	0	0	1	0	1	0	0
NP_003429.1	zf-C2H2	5.78887e-07	0.31		zf-C2H2	TRUE		TRUE	1	0	0	0	0	0	0
NP_003436.2	PHD	4.77241e-09	0.2		PHD	TRUE		TRUE	1	0	0	0	0	0	0
NP_003491.1	Acyl-CoA_dh_M	7.04717e-09	7.8		Acyl-CoA_dh_M	TRUE		TRUE	1	0	0	0	0	0	0
NP_003495.1	DHH	6.71132e-06	0.69		DHH	TRUE		TRUE	1	0	0	0	0	0	0
NP_003567.2	APH	0.0001	6	CL0016	APH	TRUE	CL0016	TRUE	1	0	0	0	0	0	0
NP_003567.2	DUF163	0.0008	47	CL0098	APH	FALSE	CL0016	FALSE	0	0	1	0	1	0	0
NP_003567.2	Fe_hyd_lg_C	0.0152	10		APH	FALSE	CL0016	FALSE	0	0	1	0	1	0	0
NP_003567.2	LMWPc	0.0073	12		APH	FALSE	CL0016	FALSE	0	0	1	0	1	0	0
NP_003567.2	Arg_repressor_C	0.1024	27		APH	FALSE	CL0016	FALSE	0	0	0	1	0	1	0
NP_003567.2	Hpt	0.0863	50		APH	FALSE	CL0016	FALSE	0	0	1	0	1	0	0
NP_003567.2	Binary_toxA	0.1389	16	CL0084	APH	FALSE	CL0016	FALSE	0	0	0	1	0	1	0
NP_003567.2	Dehydratase_MU	0.0061	49		APH	FALSE	CL0016	FALSE	0	0	1	0	1	0	0
NP_003567.2	CARD	0.0733	15	CL0041	APH	FALSE	CL0016	FALSE	0	0	1	0	1	0	0
NP_003567.2	Lysine_decarbox	0.0031	37		APH	FALSE	CL0016	FALSE	0	0	1	0	1	0	0
NP_003574.1	APH	6.39048e-08	6.2	CL0016	APH	TRUE	CL0016	TRUE	1	0	0	0	0	0	0
NP_003574.1	Ribosomal_S28e	1.16434e-05	34		APH	FALSE	CL0016	FALSE	0	0	1	0	1	0	0
NP_003574.1	Dehydratase_SU	0.0156	43		APH	FALSE	CL0016	FALSE	0	0	1	0	1	0	0
NP_003574.1	Ribosomal_L9_N	0.0119	29		APH	FALSE	CL0016	FALSE	0	0	1	0	1	0	0
NP_003574.1	ENTH	0.0079	47	CL0009	APH	FALSE	CL0016	FALSE	0	0	1	0	1	0	0
NP_003574.1	CBM_1	0.0876	34		APH	FALSE	CL0016	FALSE	0	0	1	0	1	0	0
NP_003682.2	APH	0.0004	45	CL0016	APH	TRUE	CL0016	TRUE	1	0	0	0	0	0	0
NP_003682.2	Glycos_trans_3N	4.62125e-15	34		APH	FALSE	CL0016	FALSE	0	0	1	0	1	0	0
NP_003682.2	CbiX	0.2379	24	CL0043	APH	FALSE	CL0016	FALSE	0	0	0	1	0	1	0
NP_003682.2	PSI	0.0497	34		APH	FALSE	CL0016	FALSE	0	0	1	0	1	0	0
NP_003696.2	efhand	1.04083e-12	0.0066	CL0220	efhand	TRUE	CL0220	TRUE	1	0	0	0	0	0	0
NP_003811.2	TNFR_c6	1.39858e-10	1.1e-12		TNFR_c6	TRUE		TRUE	1	0	0	0	0	0	0
NP_003866.1	NAD_synthase	2.0134e-05	12	CL0039	NAD_synthase	TRUE	CL0039	TRUE	1	0	0	0	0	0	0
NP_003866.1	PDH	0.00010226	12	CL0063	NAD_synthase	FALSE	CL0039	FALSE	0	0	1	0	1	0	0
NP_003866.1	IL5	0.1741	17	CL0053	NAD_synthase	FALSE	CL0039	FALSE	0	0	0	1	0	1	0
NP_003866.1	DUF89	0.6579	26		NAD_synthase	FALSE	CL0039	FALSE	0	0	0	1	0	1	0
NP_003866.1	PABP	0.0125	24		NAD_synthase	FALSE	CL0039	FALSE	0	0	1	0	1	0	0
NP_003866.1	S4	0.0161	3.6		NAD_synthase	FALSE	CL0039	FALSE	0	0	1	0	1	0	0
NP_003866.1	Rabaptin	0.0712	39		NAD_synthase	FALSE	CL0039	FALSE	0	0	1	0	1	0	0
NP_003866.1	Pro_CA	0.063	18		NAD_synthase	FALSE	CL0039	FALSE	0	0	1	0	1	0	0
NP_003866.1	Sigma54_activat	0.1843	34	CL0023	NAD_synthase	FALSE	CL0039	FALSE	0	0	0	1	0	1	0
NP_003866.1	tRNA_int_endo_N	0.0323	18		NAD_synthase	FALSE	CL0039	FALSE	0	0	1	0	1	0	0
NP_003866.1	EFP	0.4322	33	CL0021	NAD_synthase	FALSE	CL0039	FALSE	0	0	0	1	0	1	0
NP_003866.1	PTS_IIA	0.0378	43		NAD_synthase	FALSE	CL0039	FALSE	0	0	1	0	1	0	0
NP_003866.1	XPG_I	0.0373	22		NAD_synthase	FALSE	CL0039	FALSE	0	0	1	0	1	0	0
NP_003866.1	RNA_pol_Rpb2_4	0.4408	18		NAD_synthase	FALSE	CL0039	FALSE	0	0	0	1	0	1	0
NP_003866.1	UPF0086	0.0055	12		NAD_synthase	FALSE	CL0039	FALSE	0	0	1	0	1	0	0
NP_003866.1	PAH	0.074	29		NAD_synthase	FALSE	CL0039	FALSE	0	0	1	0	1	0	0
NP_003933.1	APH	0.0002	6.9	CL0016	APH	TRUE	CL0016	TRUE	1	0	0	0	0	0	0
NP_003933.1	RuvC	0.0294	6.9	CL0219	APH	FALSE	CL0016	FALSE	0	0	1	0	1	0	0
NP_003933.1	SapB_1	0.0528	16		APH	FALSE	CL0016	FALSE	0	0	1	0	1	0	0
NP_003933.1	MAP1_LC3	0.004	34	CL0072	APH	FALSE	CL0016	FALSE	0	0	1	0	1	0	0
NP_003933.1	zf-B_box	0.7344	45		APH	FALSE	CL0016	FALSE	0	0	0	1	0	1	0
NP_003933.1	PadR	0.6781	37	CL0123	APH	FALSE	CL0016	FALSE	0	0	0	1	0	1	0
NP_003933.1	ZipA_C	0.7285	6.7		APH	FALSE	CL0016	FALSE	0	0	0	1	0	1	0
NP_003933.1	Pex14_N	0.6588	43		APH	FALSE	CL0016	FALSE	0	0	0	1	0	1	0
NP_004026.2	Acyl-CoA_dh_M	2.60619e-07	0.32		Acyl-CoA_dh_M	TRUE		TRUE	1	0	0	0	0	0	0
NP_004061.3	CBS	6.61372e-16	0.41		CBS	TRUE		TRUE	1	0	0	0	0	0	0
NP_004153.2	GTP_EFTU	1.43199e-08	0.26	CL0017	GTP_EFTU	TRUE	CL0017	TRUE	1	0	0	0	0	0	0
NP_004153.2	Rubrerythrin	0.1829	49	CL0044	GTP_EFTU	FALSE	CL0017	FALSE	0	0	0	1	0	1	0
NP_004153.2	BRCA2	0.4049	44		GTP_EFTU	FALSE	CL0017	FALSE	0	0	0	1	0	1	0
NP_004153.2	DUF151	0.4049	44		GTP_EFTU	FALSE	CL0017	FALSE	0	0	0	1	0	1	0
NP_004231.1	HR1	8.15035e-05	4.9		HR1	TRUE		TRUE	1	0	0	0	0	0	0
NP_004395.1	MMR_HSR1	2.98131e-15	43	CL0017	MMR_HSR1	TRUE	CL0017	TRUE	1	0	0	0	0	0	0
NP_004395.1	ABC_tran	8.61963e-07	7.5	CL0023	MMR_HSR1	FALSE	CL0017	FALSE	0	0	1	0	1	0	0
NP_004395.1	PRK	0.0027	39		MMR_HSR1	FALSE	CL0017	FALSE	0	0	1	0	1	0	0
NP_004395.1	UcrQ	0.0026	37		MMR_HSR1	FALSE	CL0017	FALSE	0	0	1	0	1	0	0
NP_004395.1	zf-CCCH	0.299	23		MMR_HSR1	FALSE	CL0017	FALSE	0	0	0	1	0	1	0
NP_004395.1	Ribosomal_L12	0.0047	41		MMR_HSR1	FALSE	CL0017	FALSE	0	0	1	0	1	0	0
NP_004395.1	UPF0066	0.4127	10		MMR_HSR1	FALSE	CL0017	FALSE	0	0	0	1	0	1	0
NP_004402.1	WD40	0.000798353	3.6	CL0186	WD40	TRUE	CL0186	TRUE	1	0	0	0	0	0	0
NP_004444.2	DAO	1.78021e-12	50	CL0063	DAO	TRUE	CL0063	TRUE	1	0	0	0	0	0	0
NP_004444.2	Glyco_transf_28	0.0459	27	CL0113	DAO	FALSE	CL0063	FALSE	0	0	1	0	1	0	0
NP_004444.2	PRC	0.2397	38		DAO	FALSE	CL0063	FALSE	0	0	0	1	0	1	0
NP_004444.2	TRAM	0.3242	32		DAO	FALSE	CL0063	FALSE	0	0	0	1	0	1	0
NP_004444.2	SspB	0.0355	17		DAO	FALSE	CL0063	FALSE	0	0	1	0	1	0	0
NP_004444.2	XPG_I	0.0318	39		DAO	FALSE	CL0063	FALSE	0	0	1	0	1	0	0
NP_004444.2	IQ	0.059	22		DAO	FALSE	CL0063	FALSE	0	0	1	0	1	0	0
NP_004521.1	PG_binding_1	8.71165e-06	1.6	CL0244	PG_binding_1	TRUE	CL0244	TRUE	1	0	0	0	0	0	0
NP_004521.1	BRCA2	0.5321	47		PG_binding_1	FALSE	CL0244	FALSE	0	0	0	1	0	1	0
NP_004624.1	ig	1.68274e-42	0.0017	CL0011	ig	TRUE	CL0011	TRUE	1	0	0	0	0	0	0
NP_004637.1	ig	9.15547e-45	7.7e-08	CL0011	ig	TRUE	CL0011	TRUE	1	0	0	0	0	0	0
NP_004681.1	APH	0.0009	46	CL0016	APH	TRUE	CL0016	TRUE	1	0	0	0	0	0	0
NP_004681.1	Mago_nashi	4.16002e-08	1.9		APH	FALSE	CL0016	FALSE	0	0	1	0	1	0	0
NP_004681.1	TAFII28	0.0357	31	CL0012	APH	FALSE	CL0016	FALSE	0	0	1	0	1	0	0
NP_004681.1	Glutaredoxin2_C	0.3825	47		APH	FALSE	CL0016	FALSE	0	0	0	1	0	1	0
NP_004681.1	Asp_decarbox	0.0223	28		APH	FALSE	CL0016	FALSE	0	0	1	0	1	0	0
NP_004681.1	Ecotin	0.0648	49		APH	FALSE	CL0016	FALSE	0	0	1	0	1	0	0
NP_004681.1	IFN-gamma	0.1339	28	CL0053	APH	FALSE	CL0016	FALSE	0	0	0	1	0	1	0
NP_004681.1	Clat_adaptor_s	0.0452	9.8	CL0212	APH	FALSE	CL0016	FALSE	0	0	1	0	1	0	0
NP_004681.1	UVR	0.1408	49		APH	FALSE	CL0016	FALSE	0	0	0	1	0	1	0
NP_004762.2	PG_binding_1	5.80777e-06	15	CL0244	PG_binding_1	TRUE	CL0244	TRUE	1	0	0	0	0	0	0
NP_004905.2	GTP_EFTU	2.39675e-07	1.1	CL0017	GTP_EFTU	TRUE	CL0017	TRUE	1	0	0	0	0	0	0
NP_004905.2	MoCF_biosynth	7.66236e-09	26		GTP_EFTU	FALSE	CL0017	FALSE	0	0	1	0	1	0	0
NP_004905.2	AAA	0.0123	49	CL0023	GTP_EFTU	FALSE	CL0017	FALSE	0	0	1	0	1	0	0
NP_004905.2	Dak2	0.2016	49		GTP_EFTU	FALSE	CL0017	FALSE	0	0	0	1	0	1	0
NP_004905.2	DNA_pol3_chi	0.001	29		GTP_EFTU	FALSE	CL0017	FALSE	0	0	1	0	1	0	0
NP_004905.2	Rubrerythrin	0.1346	48	CL0044	GTP_EFTU	FALSE	CL0017	FALSE	0	0	0	1	0	1	0
NP_004985.2	PG_binding_1	4.35582e-06	45	CL0244	PG_binding_1	TRUE	CL0244	TRUE	1	0	0	0	0	0	0
NP_004986.1	PG_binding_1	3.35566e-06	0.26	CL0244	PG_binding_1	TRUE	CL0244	TRUE	1	0	0	0	0	0	0
NP_004993.1	Epimerase	3.40249e-32	0.38	CL0063	Epimerase	TRUE	CL0063	TRUE	1	0	0	0	0	0	0
NP_004993.1	IFN-gamma	0.0085	18	CL0053	Epimerase	FALSE	CL0063	FALSE	0	0	1	0	1	0	0
NP_004993.1	DnaJ_C	0.5032	40		Epimerase	FALSE	CL0063	FALSE	0	0	0	1	0	1	0
NP_005083.1	TNF	5.72728e-18	3.4	CL0100	TNF	TRUE	CL0100	TRUE	1	0	0	0	0	0	0
NP_005083.1	mRNA_cap_C	0.4339	34	CL0021	TNF	FALSE	CL0100	FALSE	0	0	0	1	0	1	0
NP_005083.1	Ribosomal_L23	0.0184	34		TNF	FALSE	CL0100	FALSE	0	0	1	0	1	0	0
NP_005202.2	ig	0.00289002	2.3	CL0011	ig	TRUE	CL0011	TRUE	1	0	0	0	0	0	0
NP_005267.2	F420_oxidored	3.35566e-06	2.2	CL0063	F420_oxidored	TRUE	CL0063	TRUE	1	0	0	0	0	0	0
NP_005267.2	MoaC	0.1246	33		F420_oxidored	FALSE	CL0063	FALSE	0	0	0	1	0	1	0
NP_005267.2	Pept_tRNA_hydro	0.0541	22		F420_oxidored	FALSE	CL0063	FALSE	0	0	1	0	1	0	0
NP_005267.2	La	0.0394	37		F420_oxidored	FALSE	CL0063	FALSE	0	0	1	0	1	0	0
NP_005267.2	RuvB_C	0.0675	41		F420_oxidored	FALSE	CL0063	FALSE	0	0	1	0	1	0	0
NP_005550.2	F5_F8_type_C	7.43084e-05	11	CL0202	F5_F8_type_C	TRUE	CL0202	TRUE	1	0	0	0	0	0	0
NP_005679.2	SMC_N	5.22561e-05	1.7	CL0023	SMC_N	TRUE	CL0023	TRUE	1	0	0	0	0	0	0
NP_005679.2	GTP_EFTU	0.0009	17	CL0017	SMC_N	FALSE	CL0023	FALSE	0	0	1	0	1	0	0
NP_005679.2	CoaE	6.39048e-08	46		SMC_N	FALSE	CL0023	FALSE	0	0	1	0	1	0	0
NP_005679.2	MobB	0.0005	14		SMC_N	FALSE	CL0023	FALSE	0	0	1	0	1	0	0
NP_005679.2	Creatinase_N	0.0949	29		SMC_N	FALSE	CL0023	FALSE	0	0	1	0	1	0	0
NP_005730.1	efhand	7.8615e-19	0.016	CL0220	efhand	TRUE	CL0220	TRUE	1	0	0	0	0	0	0
NP_005836.1	SMC_N	1.02063e-07	1.3	CL0023	SMC_N	TRUE	CL0023	TRUE	1	0	0	0	0	0	0
NP_005836.1	UreE_C	0.224	28		SMC_N	FALSE	CL0023	FALSE	0	0	0	1	0	1	0
NP_005836.1	MobB	0.0011	5.5		SMC_N	FALSE	CL0023	FALSE	0	0	1	0	1	0	0
NP_005836.1	PK_C	0.0012	5.8		SMC_N	FALSE	CL0023	FALSE	0	0	1	0	1	0	0
NP_005836.1	Dak2	0.1702	15		SMC_N	FALSE	CL0023	FALSE	0	0	0	1	0	1	0
NP_005836.1	Skp1_POZ	0.0024	41	CL0033	SMC_N	FALSE	CL0023	FALSE	0	0	1	0	1	0	0
NP_005836.1	eRF1_2	0.0359	40	CL0267	SMC_N	FALSE	CL0023	FALSE	0	0	1	0	1	0	0
NP_005836.1	GTP_EFTU_D2	0.0199	8.9		SMC_N	FALSE	CL0023	FALSE	0	0	1	0	1	0	0
NP_005836.1	WHEP-TRS	0.2387	31		SMC_N	FALSE	CL0023	FALSE	0	0	0	1	0	1	0
NP_005909.2	THF_DHG_CYH_C	1.80541e-09	0.57	CL0063	THF_DHG_CYH_C	TRUE	CL0063	TRUE	1	0	0	0	0	0	0
NP_005932.2	PG_binding_1	3.49861e-12	4.2	CL0244	PG_binding_1	TRUE	CL0244	TRUE	1	0	0	0	0	0	0
NP_006088.2	efhand	3.59439e-07	0.027	CL0220	efhand	TRUE	CL0220	TRUE	1	0	0	0	0	0	0
NP_006146.1	MMR_HSR1	4.44156e-13	43	CL0017	MMR_HSR1	TRUE	CL0017	TRUE	1	0	0	0	0	0	0
NP_006146.1	ABC_tran	1.09374e-05	7.5	CL0023	MMR_HSR1	FALSE	CL0017	FALSE	0	0	1	0	1	0	0
NP_006146.1	PRK	0.0025	39		MMR_HSR1	FALSE	CL0017	FALSE	0	0	1	0	1	0	0
NP_006146.1	UcrQ	0.0013	37		MMR_HSR1	FALSE	CL0017	FALSE	0	0	1	0	1	0	0
NP_006146.1	zf-CCCH	0.2491	23		MMR_HSR1	FALSE	CL0017	FALSE	0	0	0	1	0	1	0
NP_006146.1	Ribosomal_L12	0.0261	41		MMR_HSR1	FALSE	CL0017	FALSE	0	0	1	0	1	0	0
NP_006146.1	UPF0066	0.4785	10		MMR_HSR1	FALSE	CL0017	FALSE	0	0	0	1	0	1	0
NP_006198.1	ig	0.0058	3.6	CL0011	ig	TRUE	CL0011	TRUE	1	0	0	0	0	0	0
NP_006276.2	APH	0.0002	5.1	CL0016	APH	TRUE	CL0016	TRUE	1	0	0	0	0	0	0
NP_006276.2	ADK_lid	4.34433e-11	33		APH	FALSE	CL0016	FALSE	0	0	1	0	1	0	0
NP_006276.2	Methyltransf_3	0.129	47	CL0102	APH	FALSE	CL0016	FALSE	0	0	0	1	0	1	0
NP_006320.2	EGF	2.12018e-33	4.1e-06	CL0001	EGF	TRUE	CL0001	TRUE	1	0	0	0	0	0	0
NP_006401.3	Semialdhyde_dh	1.39564e-11	0.12	CL0063	Semialdhyde_dh	TRUE	CL0063	TRUE	1	0	0	0	0	0	0
NP_006401.3	NDK	0.0021	8.9		Semialdhyde_dh	FALSE	CL0063	FALSE	0	0	1	0	1	0	0
NP_006401.3	RCC1	0.1742	14		Semialdhyde_dh	FALSE	CL0063	FALSE	0	0	0	1	0	1	0
NP_006401.3	Conotoxin	0.7072	46		Semialdhyde_dh	FALSE	CL0063	FALSE	0	0	0	1	0	1	0
NP_006408.2	MMR_HSR1	9.90079e-05	5.3	CL0017	MMR_HSR1	TRUE	CL0017	TRUE	1	0	0	0	0	0	0
NP_006408.2	PTS-HPr	1.63801e-11	19		MMR_HSR1	FALSE	CL0017	FALSE	0	0	1	0	1	0	0
NP_006408.2	fn3	0.000341426	31	CL0159	MMR_HSR1	FALSE	CL0017	FALSE	0	0	1	0	1	0	0
NP_006408.2	MutS_III	0.0817	33		MMR_HSR1	FALSE	CL0017	FALSE	0	0	1	0	1	0	0
NP_006408.2	Sigma54_activat	0.0527	19	CL0023	MMR_HSR1	FALSE	CL0017	FALSE	0	0	1	0	1	0	0
NP_006431.2	DAO	3.22338e-05	26	CL0063	DAO	TRUE	CL0063	TRUE	1	0	0	0	0	0	0
NP_006431.2	Glyco_transf_28	0.0183	29	CL0113	DAO	FALSE	CL0063	FALSE	0	0	1	0	1	0	0
NP_006431.2	CMD	0.0046	13		DAO	FALSE	CL0063	FALSE	0	0	1	0	1	0	0
NP_006431.2	PAP2	0.4459	12		DAO	FALSE	CL0063	FALSE	0	0	0	1	0	1	0
NP_006431.2	DsrH	0.4008	18		DAO	FALSE	CL0063	FALSE	0	0	0	1	0	1	0
NP_006473.2	APH	6.39048e-08	6.2	CL0016	APH	TRUE	CL0016	TRUE	1	0	0	0	0	0	0
NP_006473.2	Ribosomal_S28e	1.64947e-05	34		APH	FALSE	CL0016	FALSE	0	0	1	0	1	0	0
NP_006473.2	Ribosomal_L9_N	0.000142916	29		APH	FALSE	CL0016	FALSE	0	0	1	0	1	0	0
NP_006473.2	Dehydratase_SU	0.0188	43		APH	FALSE	CL0016	FALSE	0	0	1	0	1	0	0
NP_006473.2	ENTH	0.0128	47	CL0009	APH	FALSE	CL0016	FALSE	0	0	1	0	1	0	0
NP_006473.2	CBM_1	0.0892	34		APH	FALSE	CL0016	FALSE	0	0	1	0	1	0	0
NP_006491.2	ig	1.85033e-46	2.7e-05	CL0011	ig	TRUE	CL0011	TRUE	1	0	0	0	0	0	0
NP_006517.1	zf-C2H2	1.89795e-18	2.6e-05		zf-C2H2	TRUE		TRUE	1	0	0	0	0	0	0
NP_006631.2	MMR_HSR1	8.15304e-07	0.31	CL0017	MMR_HSR1	TRUE	CL0017	TRUE	1	0	0	0	0	0	0
NP_006631.2	Pep_deformylase	7.66877e-10	30		MMR_HSR1	FALSE	CL0017	FALSE	0	0	1	0	1	0	0
NP_006631.2	PTS_IIB	3.85338e-05	14		MMR_HSR1	FALSE	CL0017	FALSE	0	0	1	0	1	0	0
NP_006631.2	Transposase_5	0.586	38		MMR_HSR1	FALSE	CL0017	FALSE	0	0	0	1	0	1	0
NP_006631.2	AIRC	0.1492	44		MMR_HSR1	FALSE	CL0017	FALSE	0	0	0	1	0	1	0
NP_006631.2	Fapy_DNA_glyco	0.0244	30		MMR_HSR1	FALSE	CL0017	FALSE	0	0	1	0	1	0	0
NP_006631.2	Aldolase	0.0961	39	CL0036	MMR_HSR1	FALSE	CL0017	FALSE	0	0	1	0	1	0	0
NP_006631.2	DUF84	0.3675	33	CL0269	MMR_HSR1	FALSE	CL0017	FALSE	0	0	0	1	0	1	0
NP_006631.2	Ribosomal_S11	0.0196	43	CL0267	MMR_HSR1	FALSE	CL0017	FALSE	0	0	1	0	1	0	0
NP_006631.2	BolA	0.0678	8.9		MMR_HSR1	FALSE	CL0017	FALSE	0	0	1	0	1	0	0
NP_006631.2	HLH	0.1458	15		MMR_HSR1	FALSE	CL0017	FALSE	0	0	0	1	0	1	0
NP_006631.2	Bet_v_I	0.0012	19	CL0209	MMR_HSR1	FALSE	CL0017	FALSE	0	0	1	0	1	0	0
NP_006631.2	Egg_lysin	0.0083	43		MMR_HSR1	FALSE	CL0017	FALSE	0	0	1	0	1	0	0
NP_006631.2	PSI_PsaJ	0.0773	15		MMR_HSR1	FALSE	CL0017	FALSE	0	0	1	0	1	0	0
NP_006660.3	ig	5.68141e-30	0.027	CL0011	ig	TRUE	CL0011	TRUE	1	0	0	0	0	0	0
NP_006681.1	PG_binding_1	5.80777e-06	1.5	CL0244	PG_binding_1	TRUE	CL0244	TRUE	1	0	0	0	0	0	0
NP_006781.1	ig	9.15547e-45	1.5e-05	CL0011	ig	TRUE	CL0011	TRUE	1	0	0	0	0	0	0
NP_006811.1	MMR_HSR1	1.98016e-05	5.4	CL0017	MMR_HSR1	TRUE	CL0017	TRUE	1	0	0	0	0	0	0
NP_006811.1	UPF0079	1.75069e-05	3	CL0023	MMR_HSR1	FALSE	CL0017	FALSE	0	0	1	0	1	0	0
NP_006811.1	Ribosomal_S15	0.029	32		MMR_HSR1	FALSE	CL0017	FALSE	0	0	1	0	1	0	0
NP_006811.1	Activin_recp	0.1111	22	CL0117	MMR_HSR1	FALSE	CL0017	FALSE	0	0	0	1	0	1	0
NP_006811.1	RNA_pol_A_CTD	0.0261	16		MMR_HSR1	FALSE	CL0017	FALSE	0	0	1	0	1	0	0
NP_006855.2	ig	1.53307e-21	0.0002	CL0011	ig	TRUE	CL0011	TRUE	1	0	0	0	0	0	0
NP_006859.2	GTP_EFTU	2.39675e-07	0.21	CL0017	GTP_EFTU	TRUE	CL0017	TRUE	1	0	0	0	0	0	0
NP_006859.2	ACBP	0.1569	42		GTP_EFTU	FALSE	CL0017	FALSE	0	0	0	1	0	1	0
NP_006859.2	zf-B_box	0.022	37		GTP_EFTU	FALSE	CL0017	FALSE	0	0	1	0	1	0	0
NP_006859.2	Ribosomal_S11	0.0771	38	CL0267	GTP_EFTU	FALSE	CL0017	FALSE	0	0	1	0	1	0	0
NP_006859.2	Rubrerythrin	0.0524	33	CL0044	GTP_EFTU	FALSE	CL0017	FALSE	0	0	1	0	1	0	0
NP_006859.2	HGTP_anticodon	0.001	9.4		GTP_EFTU	FALSE	CL0017	FALSE	0	0	1	0	1	0	0
NP_008821.1	ig	5.16076e-05	4.3	CL0011	ig	TRUE	CL0011	TRUE	1	0	0	0	0	0	0
NP_008824.2	PUA	4.77241e-09	0.95	CL0178	PUA	TRUE	CL0178	TRUE	1	0	0	0	0	0	0
NP_008836.2	ig	7.66533e-22	0.19	CL0011	ig	TRUE	CL0011	TRUE	1	0	0	0	0	0	0
NP_008954.2	RA	6.99497e-09	0.23	CL0072	RA	TRUE	CL0072	TRUE	1	0	0	0	0	0	0
NP_008954.2	BPL_C	0.0853	48	CL0206	RA	FALSE	CL0072	FALSE	0	0	1	0	1	0	0
NP_008983.2	NAD_binding_1	3.52154e-17	2	CL0091	NAD_binding_1	TRUE	CL0091	TRUE	1	0	0	0	0	0	0
NP_008983.2	GSHPx	0.1641	37	CL0172	NAD_binding_1	FALSE	CL0091	FALSE	0	0	0	1	0	1	0
NP_009004.2	cNMP_binding	2.08147e-17	0.29		cNMP_binding	TRUE		TRUE	1	0	0	0	0	0	0
NP_009041.2	CbiA	3.38439e-07	37		CbiA	TRUE		TRUE	1	0	0	0	0	0	0
NP_009060.2	zf-C2H2	2.15793e-05	0.021		zf-C2H2	TRUE		TRUE	1	0	0	0	0	0	0
NP_009082.1	zf-C2H2	5.01716e-17	3.6e-05		zf-C2H2	TRUE		TRUE	1	0	0	0	0	0	0
NP_009142.2	RA	7.28829e-11	0.94	CL0072	RA	TRUE	CL0072	TRUE	1	0	0	0	0	0	0
NP_009197.1	MMR_HSR1	1.98016e-05	26	CL0017	MMR_HSR1	TRUE	CL0017	TRUE	1	0	0	0	0	0	0
NP_009197.1	Asp_Glu_race	0.032	42		MMR_HSR1	FALSE	CL0017	FALSE	0	0	1	0	1	0	0
NP_009197.1	SH3BGR	0.0049	38	CL0172	MMR_HSR1	FALSE	CL0017	FALSE	0	0	1	0	1	0	0
NP_009197.1	AIRC	0.1422	40		MMR_HSR1	FALSE	CL0017	FALSE	0	0	0	1	0	1	0
NP_009197.1	RNA_pol_Rpb2_2	0.0028	28		MMR_HSR1	FALSE	CL0017	FALSE	0	0	1	0	1	0	0
NP_009197.1	RhoGEF	0.1461	21		MMR_HSR1	FALSE	CL0017	FALSE	0	0	0	1	0	1	0
NP_009197.1	dNK	0.9962	30		MMR_HSR1	FALSE	CL0017	FALSE	0	0	0	1	0	1	0
NP_009197.1	ArfGap	0.4506	45		MMR_HSR1	FALSE	CL0017	FALSE	0	0	0	1	0	1	0
NP_009197.1	MarR	0.0644	28	CL0123	MMR_HSR1	FALSE	CL0017	FALSE	0	0	1	0	1	0	0
NP_009197.1	DUF448	0.0191	33		MMR_HSR1	FALSE	CL0017	FALSE	0	0	1	0	1	0	0
NP_009197.1	Ribosomal_L5	0.0145	48		MMR_HSR1	FALSE	CL0017	FALSE	0	0	1	0	1	0	0
NP_009223.2	Acyl-CoA_dh_M	2.75266e-05	0.32		Acyl-CoA_dh_M	TRUE		TRUE	1	0	0	0	0	0	0
NP_036356.1	APH	0.0001	3.4	CL0016	APH	TRUE	CL0016	TRUE	1	0	0	0	0	0	0
NP_036357.1	CbiA	1.46942e-10	31		CbiA	TRUE		TRUE	1	0	0	0	0	0	0
NP_036357.1	Peptidase_M22	0.1248	33	CL0108	CbiA	FALSE		FALSE	0	0	0	1	0	1	0
NP_036357.1	GFO_IDH_MocA	0.0121	12	CL0063	CbiA	FALSE		FALSE	0	0	1	0	1	0	0
NP_036357.1	GATA	0.0076	26	CL0167	CbiA	FALSE		FALSE	0	0	1	0	1	0	0
NP_036416.1	PAS	2.43084e-05	5.6	CL0183	PAS	TRUE	CL0183	TRUE	1	0	0	0	0	0	0
NP_036426.3	RA	7.43788e-07	1.2	CL0072	RA	TRUE	CL0072	TRUE	1	0	0	0	0	0	0
NP_036426.3	MazG	0.4037	5.4	CL0231	RA	FALSE	CL0072	FALSE	0	0	0	1	0	1	0
NP_036474.1	Activin_recp	9.63346e-06	0.26	CL0117	Activin_recp	TRUE	CL0117	TRUE	1	0	0	0	0	0	0
NP_036474.1	TIL	0.0838	32		Activin_recp	FALSE	CL0117	FALSE	0	0	1	0	1	0	0
NP_036474.1	ET	0.1031	11		Activin_recp	FALSE	CL0117	FALSE	0	0	0	1	0	1	0
NP_036474.1	ANATO	0.9004	5.6		Activin_recp	FALSE	CL0117	FALSE	0	0	0	1	0	1	0
NP_036474.1	TB	0.0857	19		Activin_recp	FALSE	CL0117	FALSE	0	0	1	0	1	0	0
NP_036474.1	DNA_ligase_ZBD	0.535	0.54		Activin_recp	FALSE	CL0117	FALSE	0	0	0	1	0	1	0
NP_036474.1	Metallothionein	0.8818	13		Activin_recp	FALSE	CL0117	FALSE	0	0	0	1	0	1	0
NP_036474.1	UCR_hinge	0.0199	20		Activin_recp	FALSE	CL0117	FALSE	0	0	1	0	1	0	0
NP_036534.1	BAR	2.4683e-05	0.23	CL0145	BAR	TRUE	CL0145	TRUE	1	0	0	0	0	0	0
NP_036534.1	RecO	0.1246	17		BAR	FALSE	CL0145	FALSE	0	0	0	1	0	1	0
NP_036534.1	Syntaxin	0.1066	33		BAR	FALSE	CL0145	FALSE	0	0	0	1	0	1	0
NP_036534.1	GlnE	0.1592	34	CL0260	BAR	FALSE	CL0145	FALSE	0	0	0	1	0	1	0
NP_036534.1	Peptidase_M28	0.336	19	CL0035	BAR	FALSE	CL0145	FALSE	0	0	0	1	0	1	0
NP_036534.1	PG_binding_1	0.0806	15	CL0244	BAR	FALSE	CL0145	FALSE	0	0	1	0	1	0	0
NP_036534.1	I_LWEQ	0.8366	17		BAR	FALSE	CL0145	FALSE	0	0	0	1	0	1	0
NP_036534.1	Rubrerythrin	0.03	8.1	CL0044	BAR	FALSE	CL0145	FALSE	0	0	1	0	1	0	0
NP_036534.1	TarH	0.0291	43		BAR	FALSE	CL0145	FALSE	0	0	1	0	1	0	0
NP_036534.1	UPF0079	0.0575	14	CL0023	BAR	FALSE	CL0145	FALSE	0	0	1	0	1	0	0
NP_036534.1	DinI	0.4892	33		BAR	FALSE	CL0145	FALSE	0	0	0	1	0	1	0
NP_036548.1	HEAT	5.68572e-10	0.98	CL0019	HEAT	TRUE	CL0019	TRUE	1	0	0	0	0	0	0
NP_036585.1	WD40	5.04566e-21	9.5e-11	CL0186	WD40	TRUE	CL0186	TRUE	1	0	0	0	0	0	0
NP_036604.2	CS	2.93962e-06	29	CL0190	CS	TRUE	CL0190	TRUE	1	0	0	0	0	0	0
NP_037364.1	efhand	1.11245e-23	3e-07	CL0220	efhand	TRUE	CL0220	TRUE	1	0	0	0	0	0	0
NP_037387.2	F5_F8_type_C	7.21935e-12	0.5	CL0202	F5_F8_type_C	TRUE	CL0202	TRUE	1	0	0	0	0	0	0
NP_037387.2	GYF	0.1392	22		F5_F8_type_C	FALSE	CL0202	FALSE	0	0	0	1	0	1	0
NP_038475.2	EGF	0.000103692	0.13	CL0001	EGF	TRUE	CL0001	TRUE	1	0	0	0	0	0	0
NP_039249.1	NAD_binding_1	6.44502e-20	20	CL0091	NAD_binding_1	TRUE	CL0091	TRUE	1	0	0	0	0	0	0
NP_039249.1	Gag_MA	0.1255	29	CL0074	NAD_binding_1	FALSE	CL0091	FALSE	0	0	0	1	0	1	0
NP_039249.1	FG-GAP	0.2192	43	CL0186	NAD_binding_1	FALSE	CL0091	FALSE	0	0	0	1	0	1	0
NP_055115.1	Peptidase_S24	3.54157e-08	6.7		Peptidase_S24	TRUE		TRUE	1	0	0	0	0	0	0
NP_055115.1	NTP_transf_2	0.000300984	41	CL0260	Peptidase_S24	FALSE		FALSE	0	0	1	0	1	0	0
NP_055203.4	DEAD	4.0246e-15	0.32	CL0008	DEAD	TRUE	CL0008	TRUE	1	0	0	0	0	0	0
NP_055203.4	CPSase_L_D3	0.0996	31		DEAD	FALSE	CL0008	FALSE	0	0	1	0	1	0	0
NP_055203.4	Ricin_B_lectin	0.0545	4	CL0066	DEAD	FALSE	CL0008	FALSE	0	0	1	0	1	0	0
NP_055203.4	Ribosomal_S28e	0.021	47		DEAD	FALSE	CL0008	FALSE	0	0	1	0	1	0	0
NP_055203.4	Rib_5-P_isom_A	0.0633	48	CL0246	DEAD	FALSE	CL0008	FALSE	0	0	1	0	1	0	0
NP_055203.4	Translat_reg	0.0158	26		DEAD	FALSE	CL0008	FALSE	0	0	1	0	1	0	0
NP_055203.4	SKI	0.1313	34	CL0023	DEAD	FALSE	CL0008	FALSE	0	0	0	1	0	1	0
NP_055262.1	BAR	4.35582e-06	1.1	CL0145	BAR	TRUE	CL0145	TRUE	1	0	0	0	0	0	0
NP_055262.1	Bac_globin	0.0236	49	CL0090	BAR	FALSE	CL0145	FALSE	0	0	1	0	1	0	0
NP_055262.1	RIP	0.00297757	43		BAR	FALSE	CL0145	FALSE	0	0	1	0	1	0	0
NP_055262.1	Prefoldin	0.1979	50	CL0200	BAR	FALSE	CL0145	FALSE	0	0	0	1	0	1	0
NP_055262.1	MGS	0.0768	39		BAR	FALSE	CL0145	FALSE	0	0	1	0	1	0	0
NP_055262.1	Translin	0.2205	2		BAR	FALSE	CL0145	FALSE	0	0	0	1	0	1	0
NP_055262.1	PAS	0.3338	42	CL0183	BAR	FALSE	CL0145	FALSE	0	0	0	1	0	1	0
NP_055262.1	Rubrerythrin	0.1889	26	CL0044	BAR	FALSE	CL0145	FALSE	0	0	0	1	0	1	0
NP_055262.1	UPF0079	0.0127	29	CL0023	BAR	FALSE	CL0145	FALSE	0	0	1	0	1	0	0
NP_055262.1	DinI	0.3141	46		BAR	FALSE	CL0145	FALSE	0	0	0	1	0	1	0
NP_055262.1	YHS	0.042	33	CL0175	BAR	FALSE	CL0145	FALSE	0	0	1	0	1	0	0
NP_055387.2	APH	0.0006	22	CL0016	APH	TRUE	CL0016	TRUE	1	0	0	0	0	0	0
NP_055387.2	Ribosomal_L9_C	0.000113251	7.2		APH	FALSE	CL0016	FALSE	0	0	1	0	1	0	0
NP_055387.2	Mago_nashi	1.73817e-05	13		APH	FALSE	CL0016	FALSE	0	0	1	0	1	0	0
NP_055387.2	RelA_SpoT	0.4225	20	CL0260	APH	FALSE	CL0016	FALSE	0	0	0	1	0	1	0
NP_055387.2	Clat_adaptor_s	0.0636	31	CL0212	APH	FALSE	CL0016	FALSE	0	0	1	0	1	0	0
NP_055407.1	efhand	3.03682e-12	0.25	CL0220	efhand	TRUE	CL0220	TRUE	1	0	0	0	0	0	0
NP_055415.1	MMR_HSR1	2.64021e-05	1.1	CL0017	MMR_HSR1	TRUE	CL0017	TRUE	1	0	0	0	0	0	0
NP_055415.1	efhand	1.18708e-07	0.0065	CL0220	MMR_HSR1	FALSE	CL0017	FALSE	0	0	1	0	1	0	0
NP_055415.1	DUF89	3.45275e-05	44		MMR_HSR1	FALSE	CL0017	FALSE	0	0	1	0	1	0	0
NP_055415.1	MCR_beta_N	5.7663e-06	23		MMR_HSR1	FALSE	CL0017	FALSE	0	0	1	0	1	0	0
NP_055415.1	Homoserine_dh	2.81381e-05	20		MMR_HSR1	FALSE	CL0017	FALSE	0	0	1	0	1	0	0
NP_055415.1	DUF387	0.1848	15		MMR_HSR1	FALSE	CL0017	FALSE	0	0	0	1	0	1	0
NP_055415.1	CARD	0.9123	24	CL0041	MMR_HSR1	FALSE	CL0017	FALSE	0	0	0	1	0	1	0
NP_055415.1	GrpE	0.5074	5.4		MMR_HSR1	FALSE	CL0017	FALSE	0	0	0	1	0	1	0
NP_055415.1	CNTF	0.0298	35	CL0053	MMR_HSR1	FALSE	CL0017	FALSE	0	0	1	0	1	0	0
NP_055415.1	Syntaxin	0.0283	38		MMR_HSR1	FALSE	CL0017	FALSE	0	0	1	0	1	0	0
NP_055415.1	CbiX	0.7016	9.8	CL0043	MMR_HSR1	FALSE	CL0017	FALSE	0	0	0	1	0	1	0
NP_055415.1	HR1	0.0723	40		MMR_HSR1	FALSE	CL0017	FALSE	0	0	1	0	1	0	0
NP_055415.1	UPF0029	0.3711	13		MMR_HSR1	FALSE	CL0017	FALSE	0	0	0	1	0	1	0
NP_055415.1	NusG	0.0946	24		MMR_HSR1	FALSE	CL0017	FALSE	0	0	1	0	1	0	0
NP_055415.1	PAH	0.1928	16		MMR_HSR1	FALSE	CL0017	FALSE	0	0	0	1	0	1	0
NP_055415.1	Pro_dh	0.0333	27	CL0086	MMR_HSR1	FALSE	CL0017	FALSE	0	0	1	0	1	0	0
NP_055415.1	SKI	0.0137	50	CL0023	MMR_HSR1	FALSE	CL0017	FALSE	0	0	1	0	1	0	0
NP_055415.1	MscL	0.1455	40		MMR_HSR1	FALSE	CL0017	FALSE	0	0	0	1	0	1	0
NP_055415.1	RNA_pol_Rpb1_6	0.0363	24		MMR_HSR1	FALSE	CL0017	FALSE	0	0	1	0	1	0	0
NP_055415.1	HMGL-like	0.01	43	CL0152	MMR_HSR1	FALSE	CL0017	FALSE	0	0	1	0	1	0	0
NP_055415.1	Nitroreductase	0.0175	42		MMR_HSR1	FALSE	CL0017	FALSE	0	0	1	0	1	0	0
NP_055415.1	Epimerase	0.0177	11	CL0063	MMR_HSR1	FALSE	CL0017	FALSE	0	0	1	0	1	0	0
NP_055415.1	Asn_synthase	0.0705	16	CL0039	MMR_HSR1	FALSE	CL0017	FALSE	0	0	1	0	1	0	0
NP_055415.1	HIT	0.0966	25	CL0265	MMR_HSR1	FALSE	CL0017	FALSE	0	0	1	0	1	0	0
NP_055415.1	RNA_pol_Rpb4	0.0904	3.8		MMR_HSR1	FALSE	CL0017	FALSE	0	0	1	0	1	0	0
NP_055415.1	SWIB	0.0228	37		MMR_HSR1	FALSE	CL0017	FALSE	0	0	1	0	1	0	0
NP_055415.1	MC1	0.017	11		MMR_HSR1	FALSE	CL0017	FALSE	0	0	1	0	1	0	0
NP_055415.1	FliS	0.2573	35		MMR_HSR1	FALSE	CL0017	FALSE	0	0	0	1	0	1	0
NP_055415.1	Trigger_C	0.0408	36	CL0262	MMR_HSR1	FALSE	CL0017	FALSE	0	0	1	0	1	0	0
NP_055415.1	SRP54_N	0.1506	15		MMR_HSR1	FALSE	CL0017	FALSE	0	0	0	1	0	1	0
NP_055415.1	HLH	0.1033	34		MMR_HSR1	FALSE	CL0017	FALSE	0	0	0	1	0	1	0
NP_055415.1	RRF	0.0256	13		MMR_HSR1	FALSE	CL0017	FALSE	0	0	1	0	1	0	0
NP_055416.2	MMR_HSR1	1.98016e-05	5.6	CL0017	MMR_HSR1	TRUE	CL0017	TRUE	1	0	0	0	0	0	0
NP_055416.2	YbaK	2.0182e-05	40		MMR_HSR1	FALSE	CL0017	FALSE	0	0	1	0	1	0	0
NP_055416.2	MC1	2.91781e-06	4.4		MMR_HSR1	FALSE	CL0017	FALSE	0	0	1	0	1	0	0
NP_055416.2	Coprogen_oxidas	0.1243	10		MMR_HSR1	FALSE	CL0017	FALSE	0	0	0	1	0	1	0
NP_055416.2	Rep-A_N	0.1493	22	CL0021	MMR_HSR1	FALSE	CL0017	FALSE	0	0	0	1	0	1	0
NP_055416.2	RIO1	0.0033	8.6	CL0016	MMR_HSR1	FALSE	CL0017	FALSE	0	0	1	0	1	0	0
NP_055416.2	DUF167	0.1165	17	CL0178	MMR_HSR1	FALSE	CL0017	FALSE	0	0	0	1	0	1	0
NP_055416.2	GTF2I	0.0163	47		MMR_HSR1	FALSE	CL0017	FALSE	0	0	1	0	1	0	0
NP_055474.3	PGAM	1.24582e-10	2.6	CL0071	PGAM	TRUE	CL0071	TRUE	1	0	0	0	0	0	0
NP_055474.3	DUF72	0.0067	14		PGAM	FALSE	CL0071	FALSE	0	0	1	0	1	0	0
NP_055474.3	Peptidase_S41	0.1744	48	CL0127	PGAM	FALSE	CL0071	FALSE	0	0	0	1	0	1	0
NP_055474.3	DinI	0.0189	42		PGAM	FALSE	CL0071	FALSE	0	0	1	0	1	0	0
NP_055543.1	RA	2.97515e-07	0.37	CL0072	RA	TRUE	CL0072	TRUE	1	0	0	0	0	0	0
NP_055543.1	ig	0.0309	38	CL0011	RA	FALSE	CL0072	FALSE	0	0	1	0	1	0	0
NP_055563.1	RA	7.28829e-11	0.37	CL0072	RA	TRUE	CL0072	TRUE	1	0	0	0	0	0	0
NP_055563.1	Barstar	5.7939e-06	28		RA	FALSE	CL0072	FALSE	0	0	1	0	1	0	0
NP_055563.1	ABM	0.0314	18	CL0032	RA	FALSE	CL0072	FALSE	0	0	1	0	1	0	0
NP_055737.1	AAA	8.46659e-05	0.42	CL0023	AAA	TRUE	CL0023	TRUE	1	0	0	0	0	0	0
NP_055737.1	YjeF_N	0.1284	33		AAA	FALSE	CL0023	FALSE	0	0	0	1	0	1	0
NP_055737.1	HisKA	0.238	38	CL0025	AAA	FALSE	CL0023	FALSE	0	0	0	1	0	1	0
NP_055784.2	WD40	0.0614	0.044	CL0186	WD40	TRUE	CL0186	TRUE	1	0	0	0	0	0	0
NP_055790.1	APH	7.65182e-06	14	CL0016	APH	TRUE	CL0016	TRUE	1	0	0	0	0	0	0
NP_055790.1	Ribosomal_L22	0.000158368	45		APH	FALSE	CL0016	FALSE	0	0	1	0	1	0	0
NP_055790.1	XPA_C	0.1756	17		APH	FALSE	CL0016	FALSE	0	0	0	1	0	1	0
NP_055831.1	APH	6.39048e-08	7.4	CL0016	APH	TRUE	CL0016	TRUE	1	0	0	0	0	0	0
NP_055831.1	XPA_C	0.167	20		APH	FALSE	CL0016	FALSE	0	0	0	1	0	1	0
NP_055831.1	Glyco_transf_43	0.0282	35	CL0110	APH	FALSE	CL0016	FALSE	0	0	1	0	1	0	0
NP_055831.1	LysM	0.0346	31	CL0187	APH	FALSE	CL0016	FALSE	0	0	1	0	1	0	0
NP_055836.1	zf-C2H2	1.3293e-06	0.00046		zf-C2H2	TRUE		TRUE	1	0	0	0	0	0	0
NP_055861.3	AAA	0.000101599	4.4	CL0023	UvrD-helicase	FALSE	CL0008	FALSE	0	0	1	0	1	0	0
NP_055861.3	Viral_helicase1	2.43151e-06	0.77		UvrD-helicase	FALSE	CL0008	FALSE	0	0	1	0	1	0	0
NP_055861.3	IL8	2.35352e-12	26		UvrD-helicase	FALSE	CL0008	FALSE	0	0	1	0	1	0	0
NP_055861.3	eRF1_2	0.061	22	CL0267	UvrD-helicase	FALSE	CL0008	FALSE	0	0	1	0	1	0	0
NP_055861.3	DNA_topoisoIV	0.0212	40		UvrD-helicase	FALSE	CL0008	FALSE	0	0	1	0	1	0	0
NP_055861.3	ABC_tran	0.0099	9.6	CL0023	UvrD-helicase	FALSE	CL0008	FALSE	0	0	1	0	1	0	0
NP_055861.3	MobB	0.0027	43		UvrD-helicase	FALSE	CL0008	FALSE	0	0	1	0	1	0	0
NP_055861.3	Peptidase_C14	0.0834	4.4	CL0093	UvrD-helicase	FALSE	CL0008	FALSE	0	0	1	0	1	0	0
NP_055861.3	eIF-1a	0.1574	32	CL0021	UvrD-helicase	FALSE	CL0008	FALSE	0	0	0	1	0	1	0
NP_055861.3	Phosducin	0.0465	14	CL0172	UvrD-helicase	FALSE	CL0008	FALSE	0	0	1	0	1	0	0
NP_055861.3	tRNA-synt_1f	0.4213	41	CL0038	UvrD-helicase	FALSE	CL0008	FALSE	0	0	0	1	0	1	0
NP_055861.3	Rabaptin	0.45	24		UvrD-helicase	FALSE	CL0008	FALSE	0	0	0	1	0	1	0
NP_055861.3	RuvB_N	0.1076	40		UvrD-helicase	FALSE	CL0008	FALSE	0	0	0	1	0	1	0
NP_055861.3	TruB_N	0.3317	33		UvrD-helicase	FALSE	CL0008	FALSE	0	0	0	1	0	1	0
NP_055861.3	bZIP_Maf	0.395	46	CL0018	UvrD-helicase	FALSE	CL0008	FALSE	0	0	0	1	0	1	0
NP_055861.3	Myc-LZ	0.3048	14		UvrD-helicase	FALSE	CL0008	FALSE	0	0	0	1	0	1	0
NP_055861.3	PDGF	0.3529	50	CL0079	UvrD-helicase	FALSE	CL0008	FALSE	0	0	0	1	0	1	0
NP_055861.3	HTH_8	0.0613	47	CL0123	UvrD-helicase	FALSE	CL0008	FALSE	0	0	1	0	1	0	0
NP_055861.3	Ribosomal_L29	0.00213797	50		UvrD-helicase	FALSE	CL0008	FALSE	0	0	1	0	1	0	0
NP_055861.3	UVR	0.0876	35		UvrD-helicase	FALSE	CL0008	FALSE	0	0	1	0	1	0	0
NP_055861.3	zf-Sec23_Sec24	0.1501	29		UvrD-helicase	FALSE	CL0008	FALSE	0	0	0	1	0	1	0
NP_055861.3	PCI	0.6805	24		UvrD-helicase	FALSE	CL0008	FALSE	0	0	0	1	0	1	0
NP_055861.3	LIM	0.0063	45		UvrD-helicase	FALSE	CL0008	FALSE	0	0	1	0	1	0	0
NP_055861.3	Astacin	0.015	10	CL0126	UvrD-helicase	FALSE	CL0008	FALSE	0	0	1	0	1	0	0
NP_055861.3	Glycos_transf_1	0.1317	39	CL0113	UvrD-helicase	FALSE	CL0008	FALSE	0	0	0	1	0	1	0
NP_055861.3	NusB	0.1774	35		UvrD-helicase	FALSE	CL0008	FALSE	0	0	0	1	0	1	0
NP_055861.3	DUF836	0.0832	19	CL0172	UvrD-helicase	FALSE	CL0008	FALSE	0	0	1	0	1	0	0
NP_055861.3	Ribosomal_S12	0.1064	44	CL0021	UvrD-helicase	FALSE	CL0008	FALSE	0	0	0	1	0	1	0
NP_055861.3	Ribosomal_L20	0.6747	13		UvrD-helicase	FALSE	CL0008	FALSE	0	0	0	1	0	1	0
NP_055861.3	PUF	0.4421	15		UvrD-helicase	FALSE	CL0008	FALSE	0	0	0	1	0	1	0
NP_055998.1	APH	6.39048e-08	9.4	CL0016	APH	TRUE	CL0016	TRUE	1	0	0	0	0	0	0
NP_055998.1	PyrI_C	0.024	41		APH	FALSE	CL0016	FALSE	0	0	1	0	1	0	0
NP_055998.1	DHquinase_II	0.0448	33		APH	FALSE	CL0016	FALSE	0	0	1	0	1	0	0
NP_056031.2	PGAM	4.38341e-09	1.8	CL0071	PGAM	TRUE	CL0071	TRUE	1	0	0	0	0	0	0
NP_056031.2	PP1_inhibitor	0.0047	49		PGAM	FALSE	CL0071	FALSE	0	0	1	0	1	0	0
NP_056031.2	DinI	0.0682	8.2		PGAM	FALSE	CL0071	FALSE	0	0	1	0	1	0	0
NP_056074.1	ig	0.000323677	6.6	CL0011	ig	TRUE	CL0011	TRUE	1	0	0	0	0	0	0
NP_056276.1	zf-C2H2	1.5813e-20	1.9e-06		zf-C2H2	TRUE		TRUE	1	0	0	0	0	0	0
NP_056288.1	HEAT	0.0496	2.2	CL0019	HEAT	TRUE	CL0019	TRUE	1	0	0	0	0	0	0
NP_056296.1	zf-C2H2	4.95996e-05	0.77		zf-C2H2	TRUE		TRUE	1	0	0	0	0	0	0
NP_057168.1	GTP_EFTU	7.58665e-13	1.4	CL0017	GTP_EFTU	TRUE	CL0017	TRUE	1	0	0	0	0	0	0
NP_057168.1	BSD	0.9546	44		GTP_EFTU	FALSE	CL0017	FALSE	0	0	0	1	0	1	0
NP_057168.1	zf-Sec23_Sec24	0.1571	36		GTP_EFTU	FALSE	CL0017	FALSE	0	0	0	1	0	1	0
NP_057168.1	RecU	0.0016	40		GTP_EFTU	FALSE	CL0017	FALSE	0	0	1	0	1	0	0
NP_057185.1	PUA	7.03349e-07	0.96	CL0178	PUA	TRUE	CL0178	TRUE	1	0	0	0	0	0	0
NP_057210.2	F5_F8_type_C	7.21935e-12	14	CL0202	F5_F8_type_C	TRUE	CL0202	TRUE	1	0	0	0	0	0	0
NP_057239.4	PG_binding_1	1.74931e-12	0.25	CL0244	PG_binding_1	TRUE	CL0244	TRUE	1	0	0	0	0	0	0
NP_057365.3	APH	0.0001	1	CL0016	APH	TRUE	CL0016	TRUE	1	0	0	0	0	0	0
NP_057365.3	MurB_C	2.16753e-05	17		APH	FALSE	CL0016	FALSE	0	0	1	0	1	0	0
NP_057365.3	Asp_decarbox	0.2438	25		APH	FALSE	CL0016	FALSE	0	0	0	1	0	1	0
NP_057365.3	PadR	0.6047	35	CL0123	APH	FALSE	CL0016	FALSE	0	0	0	1	0	1	0
NP_057365.3	Clathrin_propel	0.2393	31		APH	FALSE	CL0016	FALSE	0	0	0	1	0	1	0
NP_057365.3	CobU	0.0046	32		APH	FALSE	CL0016	FALSE	0	0	1	0	1	0	0
NP_057365.3	Ribosomal_L3	0.0054	8.8		APH	FALSE	CL0016	FALSE	0	0	1	0	1	0	0
NP_057479.2	CS	3.82591e-06	0.62	CL0190	CS	TRUE	CL0190	TRUE	1	0	0	0	0	0	0
NP_057626.2	APH	0.0002	4	CL0016	APH	TRUE	CL0016	TRUE	1	0	0	0	0	0	0
NP_057626.2	Peptidase_M16_C	0.000134502	27	CL0094	APH	FALSE	CL0016	FALSE	0	0	1	0	1	0	0
NP_057626.2	GARS_C	6.79196e-06	48		APH	FALSE	CL0016	FALSE	0	0	1	0	1	0	0
NP_057626.2	RGS	0.004	16	CL0272	APH	FALSE	CL0016	FALSE	0	0	1	0	1	0	0
NP_057626.2	AIG1	0.1871	20	CL0017	APH	FALSE	CL0016	FALSE	0	0	0	1	0	1	0
NP_057626.2	Arg_repressor_C	0.064	25		APH	FALSE	CL0016	FALSE	0	0	1	0	1	0	0
NP_057626.2	Bgal_small_N	0.3299	29	CL0103	APH	FALSE	CL0016	FALSE	0	0	0	1	0	1	0
NP_057626.2	NTF2	0.1023	49	CL0051	APH	FALSE	CL0016	FALSE	0	0	0	1	0	1	0
NP_057627.2	ig	2.2996e-21	0.00016	CL0011	ig	TRUE	CL0011	TRUE	1	0	0	0	0	0	0
NP_057631.1	efhand	1.82209e-12	0.033	CL0220	efhand	TRUE	CL0220	TRUE	1	0	0	0	0	0	0
NP_060034.9	EGF	0.00399212	1.3	CL0001	EGF	TRUE	CL0001	TRUE	1	0	0	0	0	0	0
NP_060034.9	Antistasin	0.5341	9.4		EGF	FALSE	CL0001	FALSE	0	0	0	1	0	1	0
NP_060034.9	Metallothio_Pro	0.4144	11		EGF	FALSE	CL0001	FALSE	0	0	0	1	0	1	0
NP_060093.3	cNMP_binding	1.04147e-21	0.65		cNMP_binding	TRUE		TRUE	1	0	0	0	0	0	0
NP_060107.3	zf-C2H2	0.0257	3.8e-05		zf-C2H2	TRUE		TRUE	1	0	0	0	0	0	0
NP_060130.2	GATA	3.13087e-05	0.15	CL0167	GATA	TRUE	CL0167	TRUE	1	0	0	0	0	0	0
NP_060130.2	DNA_RNApol_7kD	0.0932	17		GATA	FALSE	CL0167	FALSE	0	0	1	0	1	0	0
NP_060130.2	zf-C3HC4	0.1175	6.3	CL0229	GATA	FALSE	CL0167	FALSE	0	0	0	1	0	1	0
NP_060220.2	DAO	5.27049e-06	7.6	CL0063	DAO	TRUE	CL0063	TRUE	1	0	0	0	0	0	0
NP_060220.2	Ecotin	0.3056	41		DAO	FALSE	CL0063	FALSE	0	0	0	1	0	1	0
NP_060220.2	GP41	0.3246	32		DAO	FALSE	CL0063	FALSE	0	0	0	1	0	1	0
NP_060220.2	SWIB	0.0306	6.6		DAO	FALSE	CL0063	FALSE	0	0	1	0	1	0	0
NP_060220.2	Xlink	0.0107	36	CL0056	DAO	FALSE	CL0063	FALSE	0	0	1	0	1	0	0
NP_060404.3	WD40	0.000297893	2.8	CL0186	WD40	TRUE	CL0186	TRUE	1	0	0	0	0	0	0
NP_060651.2	zf-C2H2	3.54287e-06	0.0013		zf-C2H2	TRUE		TRUE	1	0	0	0	0	0	0
NP_060667.2	zf-C2H2	1.07201e-07	1.7e-05		zf-C2H2	TRUE		TRUE	1	0	0	0	0	0	0
NP_060710.2	ig	5.16076e-05	2.7e-09	CL0011	ig	TRUE	CL0011	TRUE	1	0	0	0	0	0	0
NP_060777.3	MMR_HSR1	5.94048e-05	2.2	CL0017	MMR_HSR1	TRUE	CL0017	TRUE	1	0	0	0	0	0	0
NP_060777.3	Colicin_Pyocin	0.000349828	18		MMR_HSR1	FALSE	CL0017	FALSE	0	0	1	0	1	0	0
NP_060777.3	KIX	0.5182	36		MMR_HSR1	FALSE	CL0017	FALSE	0	0	0	1	0	1	0
NP_060777.3	SRF-TF	0.2014	20		MMR_HSR1	FALSE	CL0017	FALSE	0	0	0	1	0	1	0
NP_060777.3	DNA_ligase_ZBD	0.2644	24		MMR_HSR1	FALSE	CL0017	FALSE	0	0	0	1	0	1	0
NP_060777.3	FAD_binding_5	0.0684	29	CL0077	MMR_HSR1	FALSE	CL0017	FALSE	0	0	1	0	1	0	0
NP_060777.3	NSF	0.8911	45	CL0020	MMR_HSR1	FALSE	CL0017	FALSE	0	0	0	1	0	1	0
NP_060777.3	efhand	0.00470344	0.057	CL0220	MMR_HSR1	FALSE	CL0017	FALSE	0	0	1	0	1	0	0
NP_060777.3	Arg_repressor	0.172	10	CL0123	MMR_HSR1	FALSE	CL0017	FALSE	0	0	0	1	0	1	0
NP_060784.3	UQ_con	7.87237e-33	1.6	CL0208	UQ_con	TRUE	CL0208	TRUE	1	0	0	0	0	0	0
NP_060784.3	Nepo_coat_N	0.2707	31		UQ_con	FALSE	CL0208	FALSE	0	0	0	1	0	1	0
NP_060833.1	DAO	7.70649e-11	48	CL0063	DAO	TRUE	CL0063	TRUE	1	0	0	0	0	0	0
NP_060833.1	Apocytochr_F_C	0.000204616	39		DAO	FALSE	CL0063	FALSE	0	0	1	0	1	0	0
NP_060833.1	ERF	0.0191	26		DAO	FALSE	CL0063	FALSE	0	0	1	0	1	0	0
NP_060833.1	TP6A_N	0.5035	49		DAO	FALSE	CL0063	FALSE	0	0	0	1	0	1	0
NP_060833.1	CBM_3	0.0298	32	CL0203	DAO	FALSE	CL0063	FALSE	0	0	1	0	1	0	0
NP_060833.1	Fz	0.8579	28		DAO	FALSE	CL0063	FALSE	0	0	0	1	0	1	0
NP_060833.1	Viral_helicase1	0.0111	21		DAO	FALSE	CL0063	FALSE	0	0	1	0	1	0	0
NP_060833.1	MBD	0.0416	47	CL0081	DAO	FALSE	CL0063	FALSE	0	0	1	0	1	0	0
NP_060918.2	Adaptin_N	1.45891e-06	0.15	CL0019	Adaptin_N	TRUE	CL0019	TRUE	1	0	0	0	0	0	0
NP_060918.2	CAS_CSE1	1.45891e-06	27		Adaptin_N	FALSE	CL0019	FALSE	0	0	1	0	1	0	0
NP_060918.2	Glyco_hydro_17	2.78206e-08	43	CL0058	Adaptin_N	FALSE	CL0019	FALSE	0	0	1	0	1	0	0
NP_060918.2	NusB	9.39262e-05	11		Adaptin_N	FALSE	CL0019	FALSE	0	0	1	0	1	0	0
NP_060918.2	CRAL_TRIO	6.91955e-05	40		Adaptin_N	FALSE	CL0019	FALSE	0	0	1	0	1	0	0
NP_060918.2	HTH_5	0.1247	20	CL0123	Adaptin_N	FALSE	CL0019	FALSE	0	0	0	1	0	1	0
NP_060918.2	MH1	0.1712	27	CL0263	Adaptin_N	FALSE	CL0019	FALSE	0	0	0	1	0	1	0
NP_060918.2	CitF	0.1212	36		Adaptin_N	FALSE	CL0019	FALSE	0	0	0	1	0	1	0
NP_060918.2	VHL	0.0849	1.6		Adaptin_N	FALSE	CL0019	FALSE	0	0	1	0	1	0	0
NP_060918.2	HMGL-like	0.0117	47	CL0152	Adaptin_N	FALSE	CL0019	FALSE	0	0	1	0	1	0	0
NP_060918.2	DUF89	0.0206	38		Adaptin_N	FALSE	CL0019	FALSE	0	0	1	0	1	0	0
NP_060918.2	PolyA_pol	0.0357	28		Adaptin_N	FALSE	CL0019	FALSE	0	0	1	0	1	0	0
NP_060918.2	FliS	0.054	32		Adaptin_N	FALSE	CL0019	FALSE	0	0	1	0	1	0	0
NP_060918.2	UPF0081	0.0197	7.7		Adaptin_N	FALSE	CL0019	FALSE	0	0	1	0	1	0	0
NP_060918.2	GSPII_E	0.0616	15	CL0023	Adaptin_N	FALSE	CL0019	FALSE	0	0	1	0	1	0	0
NP_060918.2	RhoGEF	0.0064	46		Adaptin_N	FALSE	CL0019	FALSE	0	0	1	0	1	0	0
NP_060918.2	ENTH	0.3317	34	CL0009	Adaptin_N	FALSE	CL0019	FALSE	0	0	0	1	0	1	0
NP_060918.2	PTA_PTB	0.0178	43	CL0270	Adaptin_N	FALSE	CL0019	FALSE	0	0	1	0	1	0	0
NP_060918.2	Trigger_C	0.0089	3.6	CL0262	Adaptin_N	FALSE	CL0019	FALSE	0	0	1	0	1	0	0
NP_060918.2	NIR_SIR	0.365	11		Adaptin_N	FALSE	CL0019	FALSE	0	0	0	1	0	1	0
NP_060918.2	Methyltransf_3	0.489	18	CL0102	Adaptin_N	FALSE	CL0019	FALSE	0	0	0	1	0	1	0
NP_060918.2	MutS_III	0.0341	39		Adaptin_N	FALSE	CL0019	FALSE	0	0	1	0	1	0	0
NP_060918.2	ParBc	0.0475	49	CL0248	Adaptin_N	FALSE	CL0019	FALSE	0	0	1	0	1	0	0
NP_060918.2	GATase	0.0064	28	CL0014	Adaptin_N	FALSE	CL0019	FALSE	0	0	1	0	1	0	0
NP_060918.2	GCV_T	0.0601	42		Adaptin_N	FALSE	CL0019	FALSE	0	0	1	0	1	0	0
NP_060918.2	RB_B	0.0328	34	CL0065	Adaptin_N	FALSE	CL0019	FALSE	0	0	1	0	1	0	0
NP_060918.2	Trp_repressor	0.204	3.3	CL0123	Adaptin_N	FALSE	CL0019	FALSE	0	0	0	1	0	1	0
NP_060918.2	Ham1p_like	0.1534	21		Adaptin_N	FALSE	CL0019	FALSE	0	0	0	1	0	1	0
NP_060918.2	GGDEF	0.5148	48	CL0276	Adaptin_N	FALSE	CL0019	FALSE	0	0	0	1	0	1	0
NP_060918.2	Rrf2	0.0144	48	CL0123	Adaptin_N	FALSE	CL0019	FALSE	0	0	1	0	1	0	0
NP_060918.2	SAC3_GANP	0.1363	19		Adaptin_N	FALSE	CL0019	FALSE	0	0	0	1	0	1	0
NP_060918.2	Colicin	0.0128	38		Adaptin_N	FALSE	CL0019	FALSE	0	0	1	0	1	0	0
NP_060918.2	DHDPS	0.0312	36	CL0036	Adaptin_N	FALSE	CL0019	FALSE	0	0	1	0	1	0	0
NP_060918.2	RhoGAP	0.0974	42		Adaptin_N	FALSE	CL0019	FALSE	0	0	1	0	1	0	0
NP_060918.2	OKR_DC_1_C	0.058	48		Adaptin_N	FALSE	CL0019	FALSE	0	0	1	0	1	0	0
NP_060918.2	Sec23_helical	0.0327	38		Adaptin_N	FALSE	CL0019	FALSE	0	0	1	0	1	0	0
NP_060918.2	LamB_YcsF	0.013	46		Adaptin_N	FALSE	CL0019	FALSE	0	0	1	0	1	0	0
NP_060918.2	Pantoate_transf	0.0176	18		Adaptin_N	FALSE	CL0019	FALSE	0	0	1	0	1	0	0
NP_060918.2	AlkA_N	0.0598	17		Adaptin_N	FALSE	CL0019	FALSE	0	0	1	0	1	0	0
NP_060918.2	DSPc	0.0949	18	CL0031	Adaptin_N	FALSE	CL0019	FALSE	0	0	1	0	1	0	0
NP_060918.2	HA2	0.0521	18		Adaptin_N	FALSE	CL0019	FALSE	0	0	1	0	1	0	0
NP_060918.2	VPS9	0.2301	46		Adaptin_N	FALSE	CL0019	FALSE	0	0	0	1	0	1	0
NP_060918.2	Phe_tRNA-synt_N	0.0528	24		Adaptin_N	FALSE	CL0019	FALSE	0	0	1	0	1	0	0
NP_062548.1	ig	0.000103215	1.1	CL0011	ig	TRUE	CL0011	TRUE	1	0	0	0	0	0	0
NP_062550.2	ig	3.95216e-08	9e-07	CL0011	ig	TRUE	CL0011	TRUE	1	0	0	0	0	0	0
NP_064454.1	Activin_recp	7.22509e-06	2.2	CL0117	Activin_recp	TRUE	CL0117	TRUE	1	0	0	0	0	0	0
NP_064454.1	zf-C4	0.0099	3.4		Activin_recp	FALSE	CL0117	FALSE	0	0	1	0	1	0	0
NP_064454.1	PSI	0.0917	3.5		Activin_recp	FALSE	CL0117	FALSE	0	0	1	0	1	0	0
NP_064454.1	Chitin_bind_1	0.0429	41		Activin_recp	FALSE	CL0117	FALSE	0	0	1	0	1	0	0
NP_064454.1	Antistasin	0.1247	36		Activin_recp	FALSE	CL0117	FALSE	0	0	0	1	0	1	0
NP_064492.1	zf-C4	0.0176	8.9		Activin_recp	FALSE	CL0117	FALSE	0	0	1	0	1	0	0
NP_064492.1	PSI	0.0544	3.5		Activin_recp	FALSE	CL0117	FALSE	0	0	1	0	1	0	0
NP_064492.1	Chitin_bind_1	0.038	41		Activin_recp	FALSE	CL0117	FALSE	0	0	1	0	1	0	0
NP_064492.1	Antistasin	0.0691	36		Activin_recp	FALSE	CL0117	FALSE	0	0	1	0	1	0	0
NP_064493.1	Activin_recp	7.22509e-06	2.8	CL0117	Activin_recp	TRUE	CL0117	TRUE	1	0	0	0	0	0	0
NP_064493.1	zf-C4	0.0146	8.9		Activin_recp	FALSE	CL0117	FALSE	0	0	1	0	1	0	0
NP_064493.1	PSI	0.0771	3.5		Activin_recp	FALSE	CL0117	FALSE	0	0	1	0	1	0	0
NP_064493.1	Chitin_bind_1	0.0482	41		Activin_recp	FALSE	CL0117	FALSE	0	0	1	0	1	0	0
NP_064493.1	Antistasin	0.107	36		Activin_recp	FALSE	CL0117	FALSE	0	0	0	1	0	1	0
NP_064494.1	Activin_recp	0.0587	2.2	CL0117	Activin_recp	TRUE	CL0117	TRUE	1	0	0	0	0	0	0
NP_064494.1	zf-C4	0.0144	3.4		Activin_recp	FALSE	CL0117	FALSE	0	0	1	0	1	0	0
NP_064494.1	PSI	0.0509	3.5		Activin_recp	FALSE	CL0117	FALSE	0	0	1	0	1	0	0
NP_064494.1	Chitin_bind_1	0.0634	41		Activin_recp	FALSE	CL0117	FALSE	0	0	1	0	1	0	0
NP_064494.1	Antistasin	0.0819	36		Activin_recp	FALSE	CL0117	FALSE	0	0	1	0	1	0	0
NP_064495.1	Activin_recp	4.81673e-06	17	CL0117	Activin_recp	TRUE	CL0117	TRUE	1	0	0	0	0	0	0
NP_064495.1	Antistasin	0.0395	36		Activin_recp	FALSE	CL0117	FALSE	0	0	1	0	1	0	0
NP_064495.1	zf-C4	0.00131553	37		Activin_recp	FALSE	CL0117	FALSE	0	0	1	0	1	0	0
NP_064495.1	PSI	0.0639	3.5		Activin_recp	FALSE	CL0117	FALSE	0	0	1	0	1	0	0
NP_064495.1	Chitin_bind_1	0.0288	41		Activin_recp	FALSE	CL0117	FALSE	0	0	1	0	1	0	0
NP_064496.1	Activin_recp	0.2188	2.8	CL0117	Activin_recp	TRUE	CL0117	TRUE	0	1	0	0	0	0	0
NP_064496.1	zf-C4	0.0151	8.9		Activin_recp	FALSE	CL0117	FALSE	0	0	1	0	1	0	0
NP_064496.1	PSI	0.1067	3.5		Activin_recp	FALSE	CL0117	FALSE	0	0	0	1	0	1	0
NP_064496.1	Chitin_bind_1	0.0421	41		Activin_recp	FALSE	CL0117	FALSE	0	0	1	0	1	0	0
NP_064496.1	Antistasin	0.0583	36		Activin_recp	FALSE	CL0117	FALSE	0	0	1	0	1	0	0
NP_064510.1	ig	4.47429e-07	1.1	CL0011	ig	TRUE	CL0011	TRUE	1	0	0	0	0	0	0
NP_064569.3	cNMP_binding	0.000109941	2		cNMP_binding	TRUE		TRUE	1	0	0	0	0	0	0
NP_064580.2	Epimerase	3.20462e-05	0.24	CL0063	Epimerase	TRUE	CL0063	TRUE	1	0	0	0	0	0	0
NP_064580.2	DHQ_synthase	0.0065	39	CL0224	Epimerase	FALSE	CL0063	FALSE	0	0	1	0	1	0	0
NP_064580.2	Dak2	0.0092	27		Epimerase	FALSE	CL0063	FALSE	0	0	1	0	1	0	0
NP_064580.2	LamB_YcsF	0.023	42		Epimerase	FALSE	CL0063	FALSE	0	0	1	0	1	0	0
NP_064599.2	PARP	6.60053e-06	5.7	CL0084	PARP	TRUE	CL0084	TRUE	1	0	0	0	0	0	0
NP_064599.2	Cu_amine_oxidN2	0.0124	33	CL0047	PARP	FALSE	CL0084	FALSE	0	0	1	0	1	0	0
NP_064599.2	Fork_head	0.1353	11		PARP	FALSE	CL0084	FALSE	0	0	0	1	0	1	0
NP_065201.1	RGS	8.85246e-06	0.34	CL0272	RGS	TRUE	CL0272	TRUE	1	0	0	0	0	0	0
NP_065201.1	PUF	0.2331	44		RGS	FALSE	CL0272	FALSE	0	0	0	1	0	1	0
NP_065201.1	TGS	0.1631	46	CL0072	RGS	FALSE	CL0272	FALSE	0	0	0	1	0	1	0
NP_065832.1	zf-C2H2	7.52575e-17	4.3e-05		zf-C2H2	TRUE		TRUE	1	0	0	0	0	0	0
NP_065842.1	APH	0.0001	4	CL0016	APH	TRUE	CL0016	TRUE	1	0	0	0	0	0	0
NP_065842.1	MurB_C	3.13087e-05	6		APH	FALSE	CL0016	FALSE	0	0	1	0	1	0	0
NP_065842.1	EIIA-man	0.071	48	CL0245	APH	FALSE	CL0016	FALSE	0	0	1	0	1	0	0
NP_065842.1	Asp_decarbox	0.327	30		APH	FALSE	CL0016	FALSE	0	0	0	1	0	1	0
NP_066296.2	ig	5.52864e-25	0.44	CL0011	ig	TRUE	CL0011	TRUE	1	0	0	0	0	0	0
NP_066299.2	efhand	1.79574e-71	7.9e-05	CL0220	efhand	TRUE	CL0220	TRUE	1	0	0	0	0	0	0
NP_066923.3	Beta_elim_lyase	6.25185e-12	30	CL0061	Beta_elim_lyase	TRUE	CL0061	TRUE	1	0	0	0	0	0	0
NP_066923.3	Aldolase_II	4.07116e-05	28		Beta_elim_lyase	FALSE	CL0061	FALSE	0	0	1	0	1	0	0
NP_066923.3	RuvB_C	0.000199894	30		Beta_elim_lyase	FALSE	CL0061	FALSE	0	0	1	0	1	0	0
NP_066923.3	NtA	2.91781e-06	42		Beta_elim_lyase	FALSE	CL0061	FALSE	0	0	1	0	1	0	0
NP_066923.3	RPH3A_effector	0.0771	37		Beta_elim_lyase	FALSE	CL0061	FALSE	0	0	1	0	1	0	0
NP_066923.3	3HCDH_N	0.0391	25	CL0063	Beta_elim_lyase	FALSE	CL0061	FALSE	0	0	1	0	1	0	0
NP_066923.3	RTC	0.3005	23		Beta_elim_lyase	FALSE	CL0061	FALSE	0	0	0	1	0	1	0
NP_066923.3	BcrAD_BadFG	0.0415	45	CL0108	Beta_elim_lyase	FALSE	CL0061	FALSE	0	0	1	0	1	0	0
NP_066923.3	DUF77	0.0574	47		Beta_elim_lyase	FALSE	CL0061	FALSE	0	0	1	0	1	0	0
NP_066923.3	PARP_reg	0.1509	33		Beta_elim_lyase	FALSE	CL0061	FALSE	0	0	0	1	0	1	0
NP_066923.3	Ribosomal_L24e	0.0441	20	CL0175	Beta_elim_lyase	FALSE	CL0061	FALSE	0	0	1	0	1	0	0
NP_066923.3	MC1	0.243	26		Beta_elim_lyase	FALSE	CL0061	FALSE	0	0	0	1	0	1	0
NP_066923.3	GlnE	0.0532	43	CL0260	Beta_elim_lyase	FALSE	CL0061	FALSE	0	0	1	0	1	0	0
NP_066923.3	PBP_GOBP	0.127	34		Beta_elim_lyase	FALSE	CL0061	FALSE	0	0	0	1	0	1	0
NP_066923.3	MH1	0.0806	16	CL0263	Beta_elim_lyase	FALSE	CL0061	FALSE	0	0	1	0	1	0	0
NP_066923.3	DNA_ligase_A_N	0.1414	49		Beta_elim_lyase	FALSE	CL0061	FALSE	0	0	0	1	0	1	0
NP_066923.3	F-box	0.1383	44	CL0271	Beta_elim_lyase	FALSE	CL0061	FALSE	0	0	0	1	0	1	0
NP_066923.3	Clp_N	0.1381	13		Beta_elim_lyase	FALSE	CL0061	FALSE	0	0	0	1	0	1	0
NP_067042.1	ig	6.11727e-53	1.1e-07	CL0011	ig	TRUE	CL0011	TRUE	1	0	0	0	0	0	0
NP_067044.2	Activin_recp	3.22543e-07	0.37	CL0117	Activin_recp	TRUE	CL0117	TRUE	1	0	0	0	0	0	0
NP_067044.2	PHD	0.9876	11		Activin_recp	FALSE	CL0117	FALSE	0	0	0	1	0	1	0
NP_067046.1	efhand	0.000323995	0.00059	CL0220	efhand	TRUE	CL0220	TRUE	1	0	0	0	0	0	0
NP_067073.1	ig	5.68624e-39	2.3e-05	CL0011	ig	TRUE	CL0011	TRUE	1	0	0	0	0	0	0
NP_068813.1	SEA	6.80823e-06	3.7		SEA	TRUE		TRUE	1	0	0	0	0	0	0
NP_068834.2	zf-C2H2	1.71522e-07	4.6e-05		zf-C2H2	TRUE		TRUE	1	0	0	0	0	0	0
NP_071397.2	SET	4.58819e-10	0.22		SET	TRUE		TRUE	1	0	0	0	0	0	0
NP_071405.2	PG_binding_1	5.80777e-06	0.45	CL0244	PG_binding_1	TRUE	CL0244	TRUE	1	0	0	0	0	0	0
NP_071418.2	cNMP_binding	6.40605e-07	1.9		cNMP_binding	TRUE		TRUE	1	0	0	0	0	0	0
NP_071445.1	CARD	1.20361e-09	0.43	CL0041	CARD	TRUE	CL0041	TRUE	1	0	0	0	0	0	0
NP_071445.1	Fe_hyd_SSU	0.01	31		CARD	FALSE	CL0041	FALSE	0	0	1	0	1	0	0
NP_071756.2	cNMP_binding	1.33217e-10	0.33		cNMP_binding	TRUE		TRUE	1	0	0	0	0	0	0
NP_071908.2	AhpC-TSA	1.05898e-19	4.9	CL0172	AhpC-TSA	TRUE	CL0172	TRUE	1	0	0	0	0	0	0
NP_071908.2	IL8	0.002	46		AhpC-TSA	FALSE	CL0172	FALSE	0	0	1	0	1	0	0
NP_071908.2	AIRC	0.021	43		AhpC-TSA	FALSE	CL0172	FALSE	0	0	1	0	1	0	0
NP_071908.2	CBS	0.0438	29		AhpC-TSA	FALSE	CL0172	FALSE	0	0	1	0	1	0	0
NP_071913.1	PG_binding_1	1.16155e-05	0.43	CL0244	PG_binding_1	TRUE	CL0244	TRUE	1	0	0	0	0	0	0
NP_071926.4	RA	2.97515e-07	0.22	CL0072	RA	TRUE	CL0072	TRUE	1	0	0	0	0	0	0
NP_072086.2	PG_binding_1	3.49861e-12	4.2	CL0244	PG_binding_1	TRUE	CL0244	TRUE	1	0	0	0	0	0	0
NP_075252.2	ig	1.13628e-29	0.28	CL0011	ig	TRUE	CL0011	TRUE	1	0	0	0	0	0	0
NP_075595.1	ig	9.15547e-45	1.3e-06	CL0011	ig	TRUE	CL0011	TRUE	1	0	0	0	0	0	0
NP_075595.1	TFIIS	0.4219	47		ig	FALSE	CL0011	FALSE	0	0	0	1	0	1	0
NP_076973.1	tRNA_anti	6.8984e-07	0.51	CL0021	tRNA_anti	TRUE	CL0021	TRUE	1	0	0	0	0	0	0
NP_077278.1	PG_binding_1	1.74931e-12	15	CL0244	PG_binding_1	TRUE	CL0244	TRUE	1	0	0	0	0	0	0
NP_077278.1	PadR	0.8701	2.1	CL0123	PG_binding_1	FALSE	CL0244	FALSE	0	0	0	1	0	1	0
NP_077294.2	ig	8.20632e-13	1.2	CL0011	ig	TRUE	CL0011	TRUE	1	0	0	0	0	0	0
NP_078891.2	PARP	3.83118e-09	0.32	CL0084	PARP	TRUE	CL0084	TRUE	1	0	0	0	0	0	0
NP_078891.2	GM_CSF	0.2202	29	CL0053	PARP	FALSE	CL0084	FALSE	0	0	0	1	0	1	0
NP_078891.2	FGF	0.1577	44	CL0066	PARP	FALSE	CL0084	FALSE	0	0	0	1	0	1	0
NP_079107.6	ADH_zinc_N	1.78917e-05	11	CL0063	ADH_zinc_N	TRUE	CL0063	TRUE	1	0	0	0	0	0	0
NP_079107.6	Methyltransf_2	1.56696e-05	43	CL0102	ADH_zinc_N	FALSE	CL0063	FALSE	0	0	1	0	1	0	0
NP_079107.6	TPMT	1.94056e-06	19	CL0102	ADH_zinc_N	FALSE	CL0063	FALSE	0	0	1	0	1	0	0
NP_079107.6	Methyltransf_5	4.86302e-07	2.2	CL0102	ADH_zinc_N	FALSE	CL0063	FALSE	0	0	1	0	1	0	0
NP_079107.6	Methyltransf_3	3.8626e-06	5.9	CL0102	ADH_zinc_N	FALSE	CL0063	FALSE	0	0	1	0	1	0	0
NP_079107.6	HPPK	3.52762e-05	1.7		ADH_zinc_N	FALSE	CL0063	FALSE	0	0	1	0	1	0	0
NP_079107.6	Ribosomal_L18p	0.0039	37	CL0267	ADH_zinc_N	FALSE	CL0063	FALSE	0	0	1	0	1	0	0
NP_079107.6	COX4	0.0298	41		ADH_zinc_N	FALSE	CL0063	FALSE	0	0	1	0	1	0	0
NP_079107.6	CLP_protease	0.0035	22	CL0127	ADH_zinc_N	FALSE	CL0063	FALSE	0	0	1	0	1	0	0
NP_079107.6	MinC_C	0.0462	22		ADH_zinc_N	FALSE	CL0063	FALSE	0	0	1	0	1	0	0
NP_079107.6	YjeF_N	0.017	30		ADH_zinc_N	FALSE	CL0063	FALSE	0	0	1	0	1	0	0
NP_079107.6	DCX	0.1545	43		ADH_zinc_N	FALSE	CL0063	FALSE	0	0	0	1	0	1	0
NP_079107.6	IF_tail	0.0416	46		ADH_zinc_N	FALSE	CL0063	FALSE	0	0	1	0	1	0	0
NP_079107.6	DUF89	0.0232	41		ADH_zinc_N	FALSE	CL0063	FALSE	0	0	1	0	1	0	0
NP_079107.6	SBP	0.0853	49		ADH_zinc_N	FALSE	CL0063	FALSE	0	0	1	0	1	0	0
NP_079107.6	SUI1	0.0189	26		ADH_zinc_N	FALSE	CL0063	FALSE	0	0	1	0	1	0	0
NP_079130.2	Transaldolase	1.28817e-05	49		DAO	FALSE	CL0063	FALSE	0	0	1	0	1	0	0
NP_079130.2	Ran_BP1	3.47758e-08	27	CL0266	DAO	FALSE	CL0063	FALSE	0	0	1	0	1	0	0
NP_079130.2	DAO	0.002	39	CL0063	DAO	TRUE	CL0063	TRUE	1	0	0	0	0	0	0
NP_079130.2	Peptidase_S24	0.0201	26		DAO	FALSE	CL0063	FALSE	0	0	1	0	1	0	0
NP_079130.2	G3P_antiterm	0.0192	11	CL0036	DAO	FALSE	CL0063	FALSE	0	0	1	0	1	0	0
NP_079130.2	GTP_cyclohydroI	0.026	47		DAO	FALSE	CL0063	FALSE	0	0	1	0	1	0	0
NP_079130.2	Prot_inhib_II	0.2674	34		DAO	FALSE	CL0063	FALSE	0	0	0	1	0	1	0
NP_079130.2	MinC_C	0.0149	26		DAO	FALSE	CL0063	FALSE	0	0	1	0	1	0	0
NP_079130.2	PGM_PMM_II	0.0059	27		DAO	FALSE	CL0063	FALSE	0	0	1	0	1	0	0
NP_079130.2	Stathmin	0.093	10		DAO	FALSE	CL0063	FALSE	0	0	1	0	1	0	0
NP_079130.2	Hom_end_hint	0.0188	46		DAO	FALSE	CL0063	FALSE	0	0	1	0	1	0	0
NP_079203.3	RA	8.52677e-05	9.5	CL0072	RA	TRUE	CL0072	TRUE	1	0	0	0	0	0	0
NP_079328.3	APH	3.82591e-06	13	CL0016	APH	TRUE	CL0016	TRUE	1	0	0	0	0	0	0
NP_079328.3	ThiS	5.36365e-08	27	CL0072	APH	FALSE	CL0016	FALSE	0	0	1	0	1	0	0
NP_079328.3	Seryl_tRNA_N	0.1978	17		APH	FALSE	CL0016	FALSE	0	0	0	1	0	1	0
NP_079328.3	CRAL_TRIO_N	0.0171	40		APH	FALSE	CL0016	FALSE	0	0	1	0	1	0	0
NP_079328.3	NDK	0.003	7.2		APH	FALSE	CL0016	FALSE	0	0	1	0	1	0	0
NP_079428.1	CbiA	1.69408e-08	9.1		CbiA	TRUE		TRUE	1	0	0	0	0	0	0
NP_079428.1	Ribosomal_S27e	1.94521e-06	8.9	CL0167	CbiA	FALSE		FALSE	0	0	1	0	1	0	0
NP_079537.1	Activin_recp	2.6492e-05	1.2	CL0117	Activin_recp	TRUE	CL0117	TRUE	1	0	0	0	0	0	0
NP_079537.1	Somatomedin_B	0.8671	18		Activin_recp	FALSE	CL0117	FALSE	0	0	0	1	0	1	0
NP_110406.1	PAS	2.43084e-05	6	CL0183	PAS	TRUE	CL0183	TRUE	1	0	0	0	0	0	0
NP_110406.1	Antistasin	0.2276	32		PAS	FALSE	CL0183	FALSE	0	0	0	1	0	1	0
NP_110430.5	WD40	0.00139414	0.12	CL0186	WD40	TRUE	CL0186	TRUE	1	0	0	0	0	0	0
NP_112482.1	efhand	1.52734e-31	6.9	CL0220	efhand	TRUE	CL0220	TRUE	1	0	0	0	0	0	0
NP_112484.1	AP_endonuc_2	5.46294e-15	3.6	CL0152	AP_endonuc_2	TRUE	CL0152	TRUE	1	0	0	0	0	0	0
NP_112484.1	ABM	7.43788e-07	26	CL0032	AP_endonuc_2	FALSE	CL0152	FALSE	0	0	1	0	1	0	0
NP_112484.1	HA	0.1711	16		AP_endonuc_2	FALSE	CL0152	FALSE	0	0	0	1	0	1	0
NP_112484.1	Glutaredoxin2_C	0.1154	8.2		AP_endonuc_2	FALSE	CL0152	FALSE	0	0	0	1	0	1	0
NP_112571.1	ig	1.65859e-24	0.43	CL0011	ig	TRUE	CL0011	TRUE	1	0	0	0	0	0	0
NP_112571.1	Colipase_C	1.92669e-05	6.4		ig	FALSE	CL0011	FALSE	0	0	1	0	1	0	0
NP_114418.2	ig	3.52191e-06	0.17	CL0011	ig	TRUE	CL0011	TRUE	1	0	0	0	0	0	0
NP_114418.2	zf-C2H2	0.1276	25		ig	FALSE	CL0011	FALSE	0	0	0	1	0	1	0
NP_114426.1	APH	3.82591e-06	18	CL0016	APH	TRUE	CL0016	TRUE	1	0	0	0	0	0	0
NP_114426.1	potato_inhibit	0.0601	44		APH	FALSE	CL0016	FALSE	0	0	1	0	1	0	0
NP_114426.1	Ribosomal_L13	0.0248	43		APH	FALSE	CL0016	FALSE	0	0	1	0	1	0	0
NP_114426.1	CbiX	0.0875	11	CL0043	APH	FALSE	CL0016	FALSE	0	0	1	0	1	0	0
NP_114426.1	LRV	0.6327	39		APH	FALSE	CL0016	FALSE	0	0	0	1	0	1	0
NP_114439.1	zf-C2H2	1.39389e-13	4.2e-06		zf-C2H2	TRUE		TRUE	1	0	0	0	0	0	0
NP_115499.4	ig	2.21978e-18	5.4e-06	CL0011	ig	TRUE	CL0011	TRUE	1	0	0	0	0	0	0
NP_115604.1	Epimerase	1.29898e-24	1.5	CL0063	Epimerase	TRUE	CL0063	TRUE	1	0	0	0	0	0	0
NP_115604.1	ThiS	1.12104e-05	40	CL0072	Epimerase	FALSE	CL0063	FALSE	0	0	1	0	1	0	0
NP_115604.1	ROK	9.8027e-05	22	CL0108	Epimerase	FALSE	CL0063	FALSE	0	0	1	0	1	0	0
NP_115604.1	HSF_DNA-bind	0.1816	16		Epimerase	FALSE	CL0063	FALSE	0	0	0	1	0	1	0
NP_115604.1	SBP_bac_9	0.0018	30		Epimerase	FALSE	CL0063	FALSE	0	0	1	0	1	0	0
NP_115604.1	HHA	0.2761	14		Epimerase	FALSE	CL0063	FALSE	0	0	0	1	0	1	0
NP_115604.1	Peptidase_M27	0.0531	24	CL0126	Epimerase	FALSE	CL0063	FALSE	0	0	1	0	1	0	0
NP_115604.1	HEAT	0.0068	9.2	CL0019	Epimerase	FALSE	CL0063	FALSE	0	0	1	0	1	0	0
NP_115604.1	ParBc	0.2121	14	CL0248	Epimerase	FALSE	CL0063	FALSE	0	0	0	1	0	1	0
NP_115604.1	Seryl_tRNA_N	0.0342	24		Epimerase	FALSE	CL0063	FALSE	0	0	1	0	1	0	0
NP_115604.1	STAS	0.2032	45	CL0179	Epimerase	FALSE	CL0063	FALSE	0	0	0	1	0	1	0
NP_115604.1	MutS_III	0.0937	7.7		Epimerase	FALSE	CL0063	FALSE	0	0	1	0	1	0	0
NP_115604.1	KID	0.3901	39		Epimerase	FALSE	CL0063	FALSE	0	0	0	1	0	1	0
NP_115604.1	GrpE	0.136	37		Epimerase	FALSE	CL0063	FALSE	0	0	0	1	0	1	0
NP_115604.1	RecU	0.0086	45		Epimerase	FALSE	CL0063	FALSE	0	0	1	0	1	0	0
NP_115604.1	ALAD	0.0443	18		Epimerase	FALSE	CL0063	FALSE	0	0	1	0	1	0	0
NP_115709.3	AhpC-TSA	4.9578e-05	43	CL0172	AhpC-TSA	TRUE	CL0172	TRUE	1	0	0	0	0	0	0
NP_115709.3	LHC	0.0417	47		AhpC-TSA	FALSE	CL0172	FALSE	0	0	1	0	1	0	0
NP_115709.3	Cloacin_immun	0.0154	8.7		AhpC-TSA	FALSE	CL0172	FALSE	0	0	1	0	1	0	0
NP_115709.3	zf-CCHC	0.2229	46		AhpC-TSA	FALSE	CL0172	FALSE	0	0	0	1	0	1	0
NP_115746.1	zf-C2H2	3.47936e-15	0.68		zf-C2H2	TRUE		TRUE	1	0	0	0	0	0	0
NP_115972.2	SMC_N	1.90387e-05	21	CL0023	SMC_N	TRUE	CL0023	TRUE	1	0	0	0	0	0	0
NP_115972.2	Ribosomal_S9	0.0136	5.3		SMC_N	FALSE	CL0023	FALSE	0	0	1	0	1	0	0
NP_116127.3	ig	1.70587e-38	0.4	CL0011	ig	TRUE	CL0011	TRUE	1	0	0	0	0	0	0
NP_116166.6	ig	1.12465e-09	0.42	CL0011	ig	TRUE	CL0011	TRUE	1	0	0	0	0	0	0
NP_116175.1	zf-CCCH	7.65067e-08	3.7e-06		zf-CCCH	TRUE		TRUE	1	0	0	0	0	0	0
NP_116233.1	APH	3.82591e-06	1.2	CL0016	APH	TRUE	CL0016	TRUE	1	0	0	0	0	0	0
NP_116233.1	PQQ	0.085	28	CL0186	APH	FALSE	CL0016	FALSE	0	0	1	0	1	0	0
NP_116233.1	BTB	0.1491	40	CL0033	APH	FALSE	CL0016	FALSE	0	0	0	1	0	1	0
NP_116233.1	Sedlin_N	0.409	29	CL0212	APH	FALSE	CL0016	FALSE	0	0	0	1	0	1	0
NP_116233.1	NDK	0.048	8.4		APH	FALSE	CL0016	FALSE	0	0	1	0	1	0	0
NP_116233.1	YTH	0.1897	47		APH	FALSE	CL0016	FALSE	0	0	0	1	0	1	0
NP_127497.1	AAA	0.000152399	0.42	CL0023	AAA	TRUE	CL0023	TRUE	1	0	0	0	0	0	0
NP_127497.1	YjeF_N	0.0816	33		AAA	FALSE	CL0023	FALSE	0	0	1	0	1	0	0
NP_127497.1	HisKA	0.3087	38	CL0025	AAA	FALSE	CL0023	FALSE	0	0	0	1	0	1	0
NP_127499.1	AAA	6.77327e-05	0.42	CL0023	AAA	TRUE	CL0023	TRUE	1	0	0	0	0	0	0
NP_127499.1	YjeF_N	0.0725	33		AAA	FALSE	CL0023	FALSE	0	0	1	0	1	0	0
NP_127499.1	HisKA	0.2621	38	CL0025	AAA	FALSE	CL0023	FALSE	0	0	0	1	0	1	0
NP_149059.1	PGAM	4.33904e-06	10	CL0071	PGAM	TRUE	CL0071	TRUE	1	0	0	0	0	0	0
NP_149059.1	tRNA-synt_2b	0.0447	23	CL0040	PGAM	FALSE	CL0071	FALSE	0	0	1	0	1	0	0
NP_149163.2	SMC_N	1.90387e-05	21	CL0023	SMC_N	TRUE	CL0023	TRUE	1	0	0	0	0	0	0
NP_149163.2	Ribosomal_S9	0.012	5.3		SMC_N	FALSE	CL0023	FALSE	0	0	1	0	1	0	0
NP_149981.2	zf-C2H2	6.96945e-13	4.2e-06		zf-C2H2	TRUE		TRUE	1	0	0	0	0	0	0
NP_258429.2	zf-C2H2	1.91017e-28	1.4e-07		zf-C2H2	TRUE		TRUE	1	0	0	0	0	0	0
NP_284941.2	MMR_HSR1	4.07652e-07	29	CL0017	MMR_HSR1	TRUE	CL0017	TRUE	1	0	0	0	0	0	0
NP_284941.2	ABC_tran	5.46868e-06	1.6	CL0023	MMR_HSR1	FALSE	CL0017	FALSE	0	0	1	0	1	0	0
NP_284941.2	Ribul_P_3_epim	7.22509e-06	42	CL0036	MMR_HSR1	FALSE	CL0017	FALSE	0	0	1	0	1	0	0
NP_284941.2	Evr1_Alr	1.55245e-05	24		MMR_HSR1	FALSE	CL0017	FALSE	0	0	1	0	1	0	0
NP_284941.2	NtA	0.0657	28		MMR_HSR1	FALSE	CL0017	FALSE	0	0	1	0	1	0	0
NP_284941.2	N6_N4_Mtase	0.0044	26	CL0102	MMR_HSR1	FALSE	CL0017	FALSE	0	0	1	0	1	0	0
NP_284941.2	Peptidase_C28	0.2315	19	CL0125	MMR_HSR1	FALSE	CL0017	FALSE	0	0	0	1	0	1	0
NP_443125.1	F5_F8_type_C	4.17565e-10	0.63	CL0202	F5_F8_type_C	TRUE	CL0202	TRUE	1	0	0	0	0	0	0
NP_443133.2	efhand	1.30579e-06	0.00028	CL0220	efhand	TRUE	CL0220	TRUE	1	0	0	0	0	0	0
NP_443163.1	ig	6.71143e-07	2.7	CL0011	ig	TRUE	CL0011	TRUE	1	0	0	0	0	0	0
NP_443178.1	HR1	1.16434e-05	0.11		HR1	TRUE		TRUE	1	0	0	0	0	0	0
NP_443182.1	WD40	0.0153	2e-11	CL0186	WD40	TRUE	CL0186	TRUE	1	0	0	0	0	0	0
NP_444256.3	ig	3.15326e-31	4.8	CL0011	ig	TRUE	CL0011	TRUE	1	0	0	0	0	0	0
NP_444256.3	WRKY	0.0378	40	CL0274	ig	FALSE	CL0011	FALSE	0	0	1	0	1	0	0
NP_542167.1	ig	2.81753e-05	6.5	CL0011	ig	TRUE	CL0011	TRUE	1	0	0	0	0	0	0
NP_579813.1	ig	2.49579e-20	1.9	CL0011	ig	TRUE	CL0011	TRUE	1	0	0	0	0	0	0
NP_612203.2	zf-C2H2	4.18167e-13	0.0086		zf-C2H2	TRUE		TRUE	1	0	0	0	0	0	0
NP_612412.2	efhand	1.27977e-28	1.3	CL0220	efhand	TRUE	CL0220	TRUE	1	0	0	0	0	0	0
NP_612456.1	zf-C2H2	2.78723e-07	0.12		zf-C2H2	TRUE		TRUE	1	0	0	0	0	0	0
NP_612494.1	MMR_HSR1	3.44806e-08	16	CL0017	MMR_HSR1	TRUE	CL0017	TRUE	1	0	0	0	0	0	0
NP_612494.1	mRNA_cap_C	0.0782	33	CL0021	MMR_HSR1	FALSE	CL0017	FALSE	0	0	1	0	1	0	0
NP_612494.1	CUT	0.0333	8.3		MMR_HSR1	FALSE	CL0017	FALSE	0	0	1	0	1	0	0
NP_612494.1	HTH_8	0.104	15	CL0123	MMR_HSR1	FALSE	CL0017	FALSE	0	0	0	1	0	1	0
NP_612494.1	Pantoate_ligase	0.1663	25	CL0119	MMR_HSR1	FALSE	CL0017	FALSE	0	0	0	1	0	1	0
NP_620636.1	DEAD	4.0246e-15	0.54	CL0008	DEAD	TRUE	CL0008	TRUE	1	0	0	0	0	0	0
NP_631913.2	dsrm	4.63321e-25	0.18	CL0196	dsrm	TRUE	CL0196	TRUE	1	0	0	0	0	0	0
NP_647479.2	PAS	2.43084e-05	13	CL0183	PAS	TRUE	CL0183	TRUE	1	0	0	0	0	0	0
NP_659499.1	zf-C2H2	1.67481e-05	0.27		zf-C2H2	TRUE		TRUE	1	0	0	0	0	0	0
NP_660339.1	ig	6.45224e-23	0.0018	CL0011	ig	TRUE	CL0011	TRUE	1	0	0	0	0	0	0
NP_663304.1	APH	0.0002	4.8	CL0016	APH	TRUE	CL0016	TRUE	1	0	0	0	0	0	0
NP_663304.1	Ribosomal_L30	0.00041705	6.9		APH	FALSE	CL0016	FALSE	0	0	1	0	1	0	0
NP_663304.1	zf-B_box	2.77192e-05	14		APH	FALSE	CL0016	FALSE	0	0	1	0	1	0	0
NP_663304.1	POR_N	0.0135	49	CL0254	APH	FALSE	CL0016	FALSE	0	0	1	0	1	0	0
NP_663305.1	APH	0.0001	4.8	CL0016	APH	TRUE	CL0016	TRUE	1	0	0	0	0	0	0
NP_663305.1	Ribosomal_L30	0.0397	6.9		APH	FALSE	CL0016	FALSE	0	0	1	0	1	0	0
NP_663305.1	zf-B_box	0.0124	14		APH	FALSE	CL0016	FALSE	0	0	1	0	1	0	0
NP_663305.1	POR_N	0.0245	49	CL0254	APH	FALSE	CL0016	FALSE	0	0	1	0	1	0	0
NP_663306.1	APH	0.0002	4.8	CL0016	APH	TRUE	CL0016	TRUE	1	0	0	0	0	0	0
NP_663306.1	Ribosomal_L30	0.0089	6.9		APH	FALSE	CL0016	FALSE	0	0	1	0	1	0	0
NP_663306.1	zf-B_box	0.0091	14		APH	FALSE	CL0016	FALSE	0	0	1	0	1	0	0
NP_663306.1	POR_N	0.0194	49	CL0254	APH	FALSE	CL0016	FALSE	0	0	1	0	1	0	0
NP_663696.1	BRCT	1.51391e-06	0.86		BRCT	TRUE		TRUE	1	0	0	0	0	0	0
NP_671488.1	cNMP_binding	1.04073e-17	0.29		cNMP_binding	TRUE		TRUE	1	0	0	0	0	0	0
NP_671724.1	PG_binding_1	1.74931e-12	0.37	CL0244	PG_binding_1	TRUE	CL0244	TRUE	1	0	0	0	0	0	0
NP_671726.1	zf-C2H2	9.48975e-19	1.6e-05		zf-C2H2	TRUE		TRUE	1	0	0	0	0	0	0
NP_683867.1	TNFR_c6	5.25766e-07	0.12		TNFR_c6	TRUE		TRUE	1	0	0	0	0	0	0
NP_689569.2	zf-C2H2	1.00343e-16	2.1e-06		zf-C2H2	TRUE		TRUE	1	0	0	0	0	0	0
NP_689688.2	zf-C2H2	7.73308e-05	1e-07		zf-C2H2	TRUE		TRUE	1	0	0	0	0	0	0
NP_689785.1	SKI	4.44156e-13	0.45	CL0023	SKI	TRUE	CL0023	TRUE	1	0	0	0	0	0	0
NP_689785.1	MobB	0.0005	17		SKI	FALSE	CL0023	FALSE	0	0	1	0	1	0	0
NP_689785.1	dsDNA_bind	0.1096	27		SKI	FALSE	CL0023	FALSE	0	0	0	1	0	1	0
NP_689785.1	BPL_C	0.0535	15	CL0206	SKI	FALSE	CL0023	FALSE	0	0	1	0	1	0	0
NP_689839.1	zf-C2H2	2.37194e-20	6.7e-07		zf-C2H2	TRUE		TRUE	1	0	0	0	0	0	0
NP_689949.2	zf-C2H2	7.52575e-17	3.6e-05		zf-C2H2	TRUE		TRUE	1	0	0	0	0	0	0
NP_690883.1	EGF	6.36053e-33	0.13	CL0001	EGF	TRUE	CL0001	TRUE	1	0	0	0	0	0	0
NP_722523.1	RGS	7.93031e-14	0.34	CL0272	RGS	TRUE	CL0272	TRUE	1	0	0	0	0	0	0
NP_722523.1	PUF	0.2935	44		RGS	FALSE	CL0272	FALSE	0	0	0	1	0	1	0
NP_722523.1	TGS	0.1209	46	CL0072	RGS	FALSE	CL0272	FALSE	0	0	0	1	0	1	0
NP_742053.1	PAS	2.50248e-05	2.9	CL0183	PAS	TRUE	CL0183	TRUE	1	0	0	0	0	0	0
NP_742053.1	E_raikovi_mat	0.0247	48		PAS	FALSE	CL0183	FALSE	0	0	1	0	1	0	0
NP_742053.1	zf-CCCH	0.2256	35		PAS	FALSE	CL0183	FALSE	0	0	0	1	0	1	0
NP_758454.1	cobW	1.45891e-06	3.3		cobW	TRUE		TRUE	1	0	0	0	0	0	0
NP_758454.1	CTP_transf_2	0.0026	38	CL0119	cobW	FALSE		FALSE	0	0	1	0	1	0	0
NP_758454.1	CMAS	0.1052	3.4	CL0102	cobW	FALSE		FALSE	0	0	0	1	0	1	0
NP_758454.1	tRNA_bind	0.063	27	CL0021	cobW	FALSE		FALSE	0	0	1	0	1	0	0
NP_758454.1	zf-CHC2	0.053	34	CL0167	cobW	FALSE		FALSE	0	0	1	0	1	0	0
NP_758963.1	PAS	6.2562e-06	13	CL0183	PAS	TRUE	CL0183	TRUE	1	0	0	0	0	0	0
NP_775465.1	ig	1.13725e-38	0.0017	CL0011	ig	TRUE	CL0011	TRUE	1	0	0	0	0	0	0
NP_775756.3	zf-C2H2	0.0192	0.0012		zf-C2H2	TRUE		TRUE	1	0	0	0	0	0	0
NP_775771.3	APH	6.39048e-08	5.2	CL0016	APH	TRUE	CL0016	TRUE	1	0	0	0	0	0	0
NP_775771.3	Ribosomal_S4	0.0115	32		APH	FALSE	CL0016	FALSE	0	0	1	0	1	0	0
NP_775771.3	TFIIE_alpha	0.1954	22	CL0123	APH	FALSE	CL0016	FALSE	0	0	0	1	0	1	0
NP_775771.3	CpcD	0.478	31		APH	FALSE	CL0016	FALSE	0	0	0	1	0	1	0
NP_775771.3	HA	0.1552	12		APH	FALSE	CL0016	FALSE	0	0	0	1	0	1	0
NP_775771.3	DNA_ligase_A_C	0.0227	5.1		APH	FALSE	CL0016	FALSE	0	0	1	0	1	0	0
NP_775891.2	Glyco_hydro_20	1.02063e-07	0.11	CL0058	Glyco_hydro_20	TRUE	CL0058	TRUE	1	0	0	0	0	0	0
NP_775891.2	HEAT_PBS	0.506	44	CL0019	Glyco_hydro_20	FALSE	CL0058	FALSE	0	0	0	1	0	1	0
NP_775891.2	Asp_decarbox	0.1856	18		Glyco_hydro_20	FALSE	CL0058	FALSE	0	0	0	1	0	1	0
NP_775891.2	GlutR_N	0.0363	35		Glyco_hydro_20	FALSE	CL0058	FALSE	0	0	1	0	1	0	0
NP_775913.1	Ribosomal_L7Ae	3.23731e-07	5.9	CL0101	GSH-S_ATP	FALSE	CL0179	FALSE	0	0	1	0	1	0	0
NP_775913.1	zf-Sec23_Sec24	9.6763e-07	28		GSH-S_ATP	FALSE	CL0179	FALSE	0	0	1	0	1	0	0
NP_775913.1	GSH-S_ATP	0.0014	7.1	CL0179	GSH-S_ATP	TRUE	CL0179	TRUE	1	0	0	0	0	0	0
NP_775913.1	LSM	0.0086	6.9		GSH-S_ATP	FALSE	CL0179	FALSE	0	0	1	0	1	0	0
NP_775913.1	HTH_AraC	0.0804	34	CL0123	GSH-S_ATP	FALSE	CL0179	FALSE	0	0	1	0	1	0	0
NP_787068.3	zf-C2H2	3.61616e-26	7.4e-08		zf-C2H2	TRUE		TRUE	1	0	0	0	0	0	0
NP_796377.2	GTP_EFTU	2.86399e-08	0.31	CL0017	GTP_EFTU	TRUE	CL0017	TRUE	1	0	0	0	0	0	0
NP_796377.2	SRP54	0.0239	49		GTP_EFTU	FALSE	CL0017	FALSE	0	0	1	0	1	0	0
NP_796377.2	TFR_dimer	0.0598	38		GTP_EFTU	FALSE	CL0017	FALSE	0	0	1	0	1	0	0
NP_808227.1	APH	1.2781e-07	4.3	CL0016	APH	TRUE	CL0016	TRUE	1	0	0	0	0	0	0
NP_808227.1	fn3	1.05387e-05	35	CL0159	APH	FALSE	CL0016	FALSE	0	0	1	0	1	0	0
NP_808227.1	Nuc_deoxyrib_tr	0.4502	26		APH	FALSE	CL0016	FALSE	0	0	0	1	0	1	0
NP_808227.1	Sec7	0.0461	31		APH	FALSE	CL0016	FALSE	0	0	1	0	1	0	0
NP_808227.1	CheR	0.0191	6.6	CL0102	APH	FALSE	CL0016	FALSE	0	0	1	0	1	0	0
NP_808227.1	SET	0.0043	15		APH	FALSE	CL0016	FALSE	0	0	1	0	1	0	0
NP_808227.1	ENTH	0.2017	21	CL0009	APH	FALSE	CL0016	FALSE	0	0	0	1	0	1	0
NP_808227.1	DnaB	0.0729	41		APH	FALSE	CL0016	FALSE	0	0	1	0	1	0	0
NP_808227.1	3H	0.0344	12		APH	FALSE	CL0016	FALSE	0	0	1	0	1	0	0
NP_853556.1	AAA	2.03694e-10	0.2	CL0023	AAA	TRUE	CL0023	TRUE	1	0	0	0	0	0	0
NP_853556.1	RecR	0.0413	31		AAA	FALSE	CL0023	FALSE	0	0	1	0	1	0	0
NP_853556.1	PPTA	0.1177	12		AAA	FALSE	CL0023	FALSE	0	0	0	1	0	1	0
NP_859531.1	DEAD	4.59375e-05	12	CL0008	DEAD	TRUE	CL0008	TRUE	1	0	0	0	0	0	0
NP_859531.1	NAD_binding_1	0.000113119	29	CL0091	DEAD	FALSE	CL0008	FALSE	0	0	1	0	1	0	0
NP_859531.1	ArsC	0.0017	10	CL0172	DEAD	FALSE	CL0008	FALSE	0	0	1	0	1	0	0
NP_859531.1	F-box	0.0088	23	CL0271	DEAD	FALSE	CL0008	FALSE	0	0	1	0	1	0	0
NP_859531.1	SRP_SPB	0.0123	43		DEAD	FALSE	CL0008	FALSE	0	0	1	0	1	0	0
NP_859531.1	TCTP	0.0224	38	CL0080	DEAD	FALSE	CL0008	FALSE	0	0	1	0	1	0	0
NP_859531.1	PGAM	0.0029	23	CL0071	DEAD	FALSE	CL0008	FALSE	0	0	1	0	1	0	0
NP_859531.1	Hpt	0.1666	28		DEAD	FALSE	CL0008	FALSE	0	0	0	1	0	1	0
NP_859531.1	ANTAR	0.0344	49		DEAD	FALSE	CL0008	FALSE	0	0	1	0	1	0	0
NP_859531.1	Methyltransf_1N	0.3462	4.8		DEAD	FALSE	CL0008	FALSE	0	0	0	1	0	1	0
NP_859531.1	GTF2I	0.0142	30		DEAD	FALSE	CL0008	FALSE	0	0	1	0	1	0	0
NP_871715.1	ig	7.17919e-41	2.3e-05	CL0011	ig	TRUE	CL0011	TRUE	1	0	0	0	0	0	0
NP_872349.1	PUA	9.37798e-07	1.1	CL0178	PUA	TRUE	CL0178	TRUE	1	0	0	0	0	0	0
NP_872349.1	UCR_UQCRX_QCR9	0.0144	11		PUA	FALSE	CL0178	FALSE	0	0	1	0	1	0	0
NP_872349.1	CW_binding_1	0.2629	21		PUA	FALSE	CL0178	FALSE	0	0	0	1	0	1	0
NP_877393.1	DAO	2.63524e-06	7.1	CL0063	DAO	TRUE	CL0063	TRUE	1	0	0	0	0	0	0
NP_877393.1	CRS1_YhbY	3.33947e-05	28		DAO	FALSE	CL0063	FALSE	0	0	1	0	1	0	0
NP_877393.1	PASTA	7.70677e-05	48		DAO	FALSE	CL0063	FALSE	0	0	1	0	1	0	0
NP_877393.1	Pep_deformylase	0.0021	46		DAO	FALSE	CL0063	FALSE	0	0	1	0	1	0	0
NP_877393.1	Glyoxalase	0.0015	41	CL0104	DAO	FALSE	CL0063	FALSE	0	0	1	0	1	0	0
NP_877393.1	ArfGap	0.0423	8.8		DAO	FALSE	CL0063	FALSE	0	0	1	0	1	0	0
NP_877393.1	APS_kinase	0.0063	42	CL0023	DAO	FALSE	CL0063	FALSE	0	0	1	0	1	0	0
NP_877393.1	Glyco_transf_28	0.0071	25	CL0113	DAO	FALSE	CL0063	FALSE	0	0	1	0	1	0	0
NP_877419.1	DAO	2.63524e-06	7.1	CL0063	DAO	TRUE	CL0063	TRUE	1	0	0	0	0	0	0
NP_877419.1	CRS1_YhbY	3.04908e-05	28		DAO	FALSE	CL0063	FALSE	0	0	1	0	1	0	0
NP_877419.1	PASTA	6.02091e-05	48		DAO	FALSE	CL0063	FALSE	0	0	1	0	1	0	0
NP_877419.1	Pep_deformylase	0.008	46		DAO	FALSE	CL0063	FALSE	0	0	1	0	1	0	0
NP_877419.1	Glyoxalase	0.0024	41	CL0104	DAO	FALSE	CL0063	FALSE	0	0	1	0	1	0	0
NP_877419.1	ArfGap	0.0459	8.8		DAO	FALSE	CL0063	FALSE	0	0	1	0	1	0	0
NP_877419.1	APS_kinase	0.0046	42	CL0023	DAO	FALSE	CL0063	FALSE	0	0	1	0	1	0	0
NP_877419.1	Glyco_transf_28	0.0075	25	CL0113	DAO	FALSE	CL0063	FALSE	0	0	1	0	1	0	0
NP_877420.1	DAO	2.63524e-06	7.1	CL0063	DAO	TRUE	CL0063	TRUE	1	0	0	0	0	0	0
NP_877420.1	CRS1_YhbY	2.4683e-05	28		DAO	FALSE	CL0063	FALSE	0	0	1	0	1	0	0
NP_877420.1	PASTA	6.26175e-05	48		DAO	FALSE	CL0063	FALSE	0	0	1	0	1	0	0
NP_877420.1	Pep_deformylase	0.0073	46		DAO	FALSE	CL0063	FALSE	0	0	1	0	1	0	0
NP_877420.1	Glyoxalase	0.0034	41	CL0104	DAO	FALSE	CL0063	FALSE	0	0	1	0	1	0	0
NP_877420.1	ArfGap	0.0205	8.8		DAO	FALSE	CL0063	FALSE	0	0	1	0	1	0	0
NP_877420.1	APS_kinase	0.0059	42	CL0023	DAO	FALSE	CL0063	FALSE	0	0	1	0	1	0	0
NP_877420.1	Glyco_transf_28	0.004	25	CL0113	DAO	FALSE	CL0063	FALSE	0	0	1	0	1	0	0
NP_878911.1	zf-C2H2	4.6709e-22	8.6e-07		zf-C2H2	TRUE		TRUE	1	0	0	0	0	0	0
NP_932079.1	ig	1.61839e-05	0.84	CL0011	ig	TRUE	CL0011	TRUE	1	0	0	0	0	0	0
NP_932355.1	PHD	4.77241e-09	0.2		PHD	TRUE		TRUE	1	0	0	0	0	0	0
NP_940871.1	MORN	0.000409372	0.0067	CL0251	MORN	TRUE	CL0251	TRUE	1	0	0	0	0	0	0
NP_940918.1	Ricin_B_lectin	0.000940307	1	CL0066	Ricin_B_lectin	TRUE	CL0066	TRUE	1	0	0	0	0	0	0
NP_951060.1	cNMP_binding	1.04147e-21	0.65		cNMP_binding	TRUE		TRUE	1	0	0	0	0	0	0
NP_954649.2	ig	2.2996e-21	1.7e-07	CL0011	ig	TRUE	CL0011	TRUE	1	0	0	0	0	0	0
NP_955459.1	zf-C2H2	3.18912e-12	0.00015		zf-C2H2	TRUE		TRUE	1	0	0	0	0	0	0
NP_976226.1	APH	0.0003	12	CL0016	APH	TRUE	CL0016	TRUE	1	0	0	0	0	0	0
NP_976226.1	LEM	3.47758e-08	29		APH	FALSE	CL0016	FALSE	0	0	1	0	1	0	0
NP_976226.1	PQQ	0.0151	5	CL0186	APH	FALSE	CL0016	FALSE	0	0	1	0	1	0	0
NP_976226.1	MutH	0.0208	33		APH	FALSE	CL0016	FALSE	0	0	1	0	1	0	0
NP_976226.1	GrpE	0.3352	13		APH	FALSE	CL0016	FALSE	0	0	0	1	0	1	0
NP_976226.1	MinC_C	0.2356	35		APH	FALSE	CL0016	FALSE	0	0	0	1	0	1	0
NP_976226.1	Ribosomal_S11	0.0156	22	CL0267	APH	FALSE	CL0016	FALSE	0	0	1	0	1	0	0
NP_996671.1	Sigma54_activat	2.40836e-06	0.2	CL0023	Sigma54_activat	TRUE	CL0023	TRUE	1	0	0	0	0	0	0
NP_996671.1	YgbB	0.0007	4.1		Sigma54_activat	FALSE	CL0023	FALSE	0	0	1	0	1	0	0
NP_996671.1	SRP54	0.0007	27		Sigma54_activat	FALSE	CL0023	FALSE	0	0	1	0	1	0	0
NP_996671.1	CoaE	0.0006	7.8		Sigma54_activat	FALSE	CL0023	FALSE	0	0	1	0	1	0	0
NP_996671.1	CobU	0.0007	9.8		Sigma54_activat	FALSE	CL0023	FALSE	0	0	1	0	1	0	0
NP_996671.1	ADK	7.11765e-19	37		Sigma54_activat	FALSE	CL0023	FALSE	0	0	1	0	1	0	0
NP_996671.1	Esterase	5.25766e-07	9.4	CL0028	Sigma54_activat	FALSE	CL0023	FALSE	0	0	1	0	1	0	0
NP_996671.1	CRS1_YhbY	2.4683e-05	39		Sigma54_activat	FALSE	CL0023	FALSE	0	0	1	0	1	0	0
NP_996671.1	HD	0.0243	19	CL0237	Sigma54_activat	FALSE	CL0023	FALSE	0	0	1	0	1	0	0
NP_996671.1	EIIA-man	0.0149	5.8	CL0245	Sigma54_activat	FALSE	CL0023	FALSE	0	0	1	0	1	0	0
NP_996671.1	BAG	0.0226	15		Sigma54_activat	FALSE	CL0023	FALSE	0	0	1	0	1	0	0
NP_996671.1	RNA_pol_Rpb4	0.0475	17		Sigma54_activat	FALSE	CL0023	FALSE	0	0	1	0	1	0	0
NP_996671.1	HycI	0.0014	37	CL0095	Sigma54_activat	FALSE	CL0023	FALSE	0	0	1	0	1	0	0
NP_996671.1	Pirin_C	0.0739	43	CL0029	Sigma54_activat	FALSE	CL0023	FALSE	0	0	1	0	1	0	0
NP_996671.1	gpW	0.4059	31		Sigma54_activat	FALSE	CL0023	FALSE	0	0	0	1	0	1	0
NP_996671.1	PTS_EIIA_2	0.0022	38		Sigma54_activat	FALSE	CL0023	FALSE	0	0	1	0	1	0	0
NP_996671.1	NDK	0.0039	16		Sigma54_activat	FALSE	CL0023	FALSE	0	0	1	0	1	0	0
NP_996671.1	Myc-LZ	0.4262	15		Sigma54_activat	FALSE	CL0023	FALSE	0	0	0	1	0	1	0
NP_997543.1	zf-CCCH	4.03399e-07	0.52		zf-CCCH	TRUE		TRUE	1	0	0	0	0	0	0
NP_997630.1	efhand	1.94605e-26	4.4e-05	CL0220	efhand	TRUE	CL0220	TRUE	1	0	0	0	0	0	0
XP_001126578.1	zf-C2H2	5.01716e-17	7.6e-08		zf-C2H2	TRUE		TRUE	1	0	0	0	0	0	0
XP_001126942.1	ig	1.41522e-11	0.3	CL0011	ig	TRUE	CL0011	TRUE	1	0	0	0	0	0	0
XP_001127146.1	PH	5.44996e-09	22	CL0266	PH	TRUE	CL0266	TRUE	1	0	0	0	0	0	0
XP_001128291.1	PARP	3.83118e-09	0.32	CL0084	PARP	TRUE	CL0084	TRUE	1	0	0	0	0	0	0
XP_001128291.1	GM_CSF	0.1497	29	CL0053	PARP	FALSE	CL0084	FALSE	0	0	0	1	0	1	0
XP_001128291.1	FGF	0.059	44	CL0066	PARP	FALSE	CL0084	FALSE	0	0	1	0	1	0	0
XP_001129642.1	DAO	1.31762e-06	2.8	CL0063	DAO	TRUE	CL0063	TRUE	1	0	0	0	0	0	0
XP_001129642.1	Glyco_hydro_10	3.95378e-06	15	CL0058	DAO	FALSE	CL0063	FALSE	0	0	1	0	1	0	0
XP_001129642.1	GP41	0.2926	28		DAO	FALSE	CL0063	FALSE	0	0	0	1	0	1	0
XP_001129642.1	Colipase	0.182	36		DAO	FALSE	CL0063	FALSE	0	0	0	1	0	1	0
XP_001129642.1	DnaB	0.0309	36		DAO	FALSE	CL0063	FALSE	0	0	1	0	1	0	0
XP_001129642.1	MBD	0.3773	11	CL0081	DAO	FALSE	CL0063	FALSE	0	0	0	1	0	1	0
XP_001129642.1	Nepo_coat_C	0.1097	13		DAO	FALSE	CL0063	FALSE	0	0	0	1	0	1	0
XP_001129642.1	Ribosomal_L44	0.0386	47		DAO	FALSE	CL0063	FALSE	0	0	1	0	1	0	0
XP_001129642.1	CRAL_TRIO	0.0054	48		DAO	FALSE	CL0063	FALSE	0	0	1	0	1	0	0
XP_001129642.1	UPF0149	0.0064	42		DAO	FALSE	CL0063	FALSE	0	0	1	0	1	0	0
XP_001129642.1	ArfGap	0.031	0.7		DAO	FALSE	CL0063	FALSE	0	0	1	0	1	0	0
XP_001129642.1	TCTP	0.03	25	CL0080	DAO	FALSE	CL0063	FALSE	0	0	1	0	1	0	0
XP_001129642.1	ICAT	0.0201	36		DAO	FALSE	CL0063	FALSE	0	0	1	0	1	0	0
XP_001129642.1	Colicin_Pyocin	0.1139	40		DAO	FALSE	CL0063	FALSE	0	0	0	1	0	1	0
XP_001129642.1	Hom_end	0.0851	44		DAO	FALSE	CL0063	FALSE	0	0	1	0	1	0	0
XP_001129642.1	Propep_M14	0.0441	38		DAO	FALSE	CL0063	FALSE	0	0	1	0	1	0	0
XP_001130163.1	DAO	1.31762e-06	2.8	CL0063	DAO	TRUE	CL0063	TRUE	1	0	0	0	0	0	0
XP_001130163.1	Glyco_hydro_10	0.000146634	15	CL0058	DAO	FALSE	CL0063	FALSE	0	0	1	0	1	0	0
XP_001130163.1	GP41	0.2314	28		DAO	FALSE	CL0063	FALSE	0	0	0	1	0	1	0
XP_001130163.1	Colipase	0.1615	36		DAO	FALSE	CL0063	FALSE	0	0	0	1	0	1	0
XP_001130163.1	DnaB	0.012	36		DAO	FALSE	CL0063	FALSE	0	0	1	0	1	0	0
XP_001130163.1	MBD	0.377	11	CL0081	DAO	FALSE	CL0063	FALSE	0	0	0	1	0	1	0
XP_001130163.1	Nepo_coat_C	0.1665	13		DAO	FALSE	CL0063	FALSE	0	0	0	1	0	1	0
XP_001130163.1	Ribosomal_L44	0.0602	47		DAO	FALSE	CL0063	FALSE	0	0	1	0	1	0	0
XP_001130163.1	CRAL_TRIO	0.0036	48		DAO	FALSE	CL0063	FALSE	0	0	1	0	1	0	0
XP_001130163.1	UPF0149	0.0047	42		DAO	FALSE	CL0063	FALSE	0	0	1	0	1	0	0
XP_001130163.1	ArfGap	0.0294	0.7		DAO	FALSE	CL0063	FALSE	0	0	1	0	1	0	0
XP_001130163.1	TCTP	0.0324	25	CL0080	DAO	FALSE	CL0063	FALSE	0	0	1	0	1	0	0
XP_001130163.1	ICAT	0.0145	36		DAO	FALSE	CL0063	FALSE	0	0	1	0	1	0	0
XP_001130163.1	Colicin_Pyocin	0.0971	40		DAO	FALSE	CL0063	FALSE	0	0	1	0	1	0	0
XP_001130163.1	Hom_end	0.0788	44		DAO	FALSE	CL0063	FALSE	0	0	1	0	1	0	0
XP_001130163.1	Propep_M14	0.041	38		DAO	FALSE	CL0063	FALSE	0	0	1	0	1	0	0
XP_001131294.1	ig	2.41584e-15	0.3	CL0011	ig	TRUE	CL0011	TRUE	1	0	0	0	0	0	0
XP_001131376.1	zf-C2H2	4.74488e-19	7.6e-08		zf-C2H2	TRUE		TRUE	1	0	0	0	0	0	0
XP_001133320.1	PG_binding_1	4.35582e-06	0.14	CL0244	PG_binding_1	TRUE	CL0244	TRUE	1	0	0	0	0	0	0
XP_001133344.1	Ricin_B_lectin	3.32467e-29	0.47	CL0066	Ricin_B_lectin	TRUE	CL0066	TRUE	1	0	0	0	0	0	0
XP_001133623.1	CS	3.48591e-12	0.62	CL0190	CS	TRUE	CL0190	TRUE	1	0	0	0	0	0	0
XP_039169.5	OmpH	0.0505	6.2		OmpH	TRUE		TRUE	1	0	0	0	0	0	0
XP_042978.5	RA	1.1369e-05	9.2	CL0072	RA	TRUE	CL0072	TRUE	1	0	0	0	0	0	0
XP_373042.2	efhand	0.000630397	0.18	CL0220	efhand	TRUE	CL0220	TRUE	1	0	0	0	0	0	0
XP_496428.3	ig	3.95216e-08	5.8	CL0011	ig	TRUE	CL0011	TRUE	1	0	0	0	0	0	0
XP_496428.3	zf-C2H2	0.000180684	44		ig	FALSE	CL0011	FALSE	0	0	1	0	1	0	0
XP_496428.3	AFP	0.0538	27		ig	FALSE	CL0011	FALSE	0	0	1	0	1	0	0
XP_496721.1	CS	1.01636e-13	10	CL0190	CS	TRUE	CL0190	TRUE	1	0	0	0	0	0	0
XP_496721.1	Conotoxin	0.5848	17		CS	FALSE	CL0190	FALSE	0	0	0	1	0	1	0
XP_496847.3	zf-C2H2	4.28805e-07	0.0078		zf-C2H2	TRUE		TRUE	1	0	0	0	0	0	0
XP_931956.2	GTP_EFTU	2.39675e-07	1.7	CL0017	GTP_EFTU	TRUE	CL0017	TRUE	1	0	0	0	0	0	0
XP_933834.1	zf-C2H2	4.74389e-20	2.1e-06		zf-C2H2	TRUE		TRUE	1	0	0	0	0	0	0
XP_940759.2	zf-C2H2	6.4675e-10	0.0078		zf-C2H2	TRUE		TRUE	1	0	0	0	0	0	0
XP_940878.1	zf-C2H2	1.89795e-18	3.1		zf-C2H2	TRUE		TRUE	1	0	0	0	0	0	0
XP_942100.1	RA	1.70535e-05	9.2	CL0072	RA	TRUE	CL0072	TRUE	1	0	0	0	0	0	0
XP_943085.1	zf-C2H2	3.16259e-20	3.1		zf-C2H2	TRUE		TRUE	1	0	0	0	0	0	0
XP_943181.2	GTP_EFTU	2.39675e-07	1.7	CL0017	GTP_EFTU	TRUE	CL0017	TRUE	1	0	0	0	0	0	0
XP_943978.1	efhand	9.87764e-09	3.1	CL0220	efhand	TRUE	CL0220	TRUE	1	0	0	0	0	0	0
XP_944613.1	CS	7.62274e-14	10	CL0190	CS	TRUE	CL0190	TRUE	1	0	0	0	0	0	0
XP_944613.1	Conotoxin	0.5094	17		CS	FALSE	CL0190	FALSE	0	0	0	1	0	1	0
XP_945499.1	efhand	0.00127613	0.18	CL0220	efhand	TRUE	CL0220	TRUE	1	0	0	0	0	0	0

## Sheet: 0.01
Protein ID	Pfam Domain	p-value	e-value	Clan	Expected	Is Expected	Expected Clan	Is Clan	True Postive	False Negative	False Positive	True Negative	Clan False Positive	Clan True Negative	Eliminated Due to Clan
NP_000011.2	APH	1.14777e-05	33	CL0016	APH	TRUE	CL0016	TRUE	1	0	0	0	0	0	0		Threshold	0.01
NP_000011.2	MutS_V	0.0173	40	CL0023	APH	FALSE	CL0016	FALSE	0	0	0	1	0	1	0
NP_000062.1	CBS	9.40156e-08	1.1		CBS	TRUE		TRUE	1	0	0	0	0	0	0		Clan Based
NP_000066.1	APH	3.82591e-06	0.75	CL0016	APH	TRUE	CL0016	TRUE	1	0	0	0	0	0	0
NP_000066.1	CobU	0.009	35		APH	FALSE	CL0016	FALSE	0	0	1	0	1	0	0		True Positives	382
NP_000066.1	FeoA	0.3975	34	CL0206	APH	FALSE	CL0016	FALSE	0	0	0	1	0	1	0		False Negatives	8
NP_000066.1	Phage_integr_N	0.0219	42		APH	FALSE	CL0016	FALSE	0	0	0	1	0	1	0		False Positives	287
NP_000161.2	Beta_elim_lyase	6.25185e-12	49	CL0061	Beta_elim_lyase	TRUE	CL0061	TRUE	1	0	0	0	0	0	0		True Negatives	682
NP_000161.2	Glyco_hydro_6	0.002	26		Beta_elim_lyase	FALSE	CL0061	FALSE	0	0	1	0	1	0	0		Eliminated (Clan)	0
NP_000161.2	SurE	0.0059	19		Beta_elim_lyase	FALSE	CL0061	FALSE	0	0	1	0	1	0	0
NP_000161.2	SapB_2	0.0547	42		Beta_elim_lyase	FALSE	CL0061	FALSE	0	0	0	1	0	1	0		False Positive Rate	0.296182
NP_000161.2	Runt	0.1034	29	CL0073	Beta_elim_lyase	FALSE	CL0061	FALSE	0	0	0	1	0	1	0		False Negatives Rate	0.0205128
NP_000204.3	EGF	0.00466612	0.62	CL0001	EGF	TRUE	CL0001	TRUE	1	0	0	0	0	0	0
NP_000229.1	PAS	3.1281e-06	2.9	CL0183	PAS	TRUE	CL0183	TRUE	1	0	0	0	0	0	0		Precision	0.571001
NP_000229.1	zf-CCCH	0.2067	35		PAS	FALSE	CL0183	FALSE	0	0	0	1	0	1	0		Accuracy	0.782929
NP_000229.1	E_raikovi_mat	0.0206	48		PAS	FALSE	CL0183	FALSE	0	0	0	1	0	1	0		Recall	0.979487
NP_000388.2	NAD_binding_1	8.20617e-24	1.5	CL0091	NAD_binding_1	TRUE	CL0091	TRUE	1	0	0	0	0	0	0
NP_000388.2	ABM	1.39899e-08	46	CL0032	NAD_binding_1	FALSE	CL0091	FALSE	0	0	1	0	1	0	0
NP_000483.3	MMR_HSR1	1.98016e-05	9.9	CL0017	MMR_HSR1	TRUE	CL0017	TRUE	1	0	0	0	0	0	0
NP_000483.3	DEAD	2.29688e-05	1.6	CL0008	MMR_HSR1	FALSE	CL0017	FALSE	0	0	1	0	1	0	0
NP_000483.3	APS_kinase	1.79916e-09	48	CL0023	MMR_HSR1	FALSE	CL0017	FALSE	0	0	1	0	1	0	0
NP_000483.3	CbiA	0.0003	24		MMR_HSR1	FALSE	CL0017	FALSE	0	0	1	0	1	0	0
NP_000483.3	CoaE	1.2781e-07	6.3		MMR_HSR1	FALSE	CL0017	FALSE	0	0	1	0	1	0	0
NP_000483.3	FMN_red	4.60776e-08	42	CL0042	MMR_HSR1	FALSE	CL0017	FALSE	0	0	1	0	1	0	0
NP_000483.3	Fn_bind	0.3855	18		MMR_HSR1	FALSE	CL0017	FALSE	0	0	0	1	0	1	0
NP_000483.3	Invas_SpaK	0.2431	14		MMR_HSR1	FALSE	CL0017	FALSE	0	0	0	1	0	1	0
NP_000483.3	PEP-utilizers	0.127	37		MMR_HSR1	FALSE	CL0017	FALSE	0	0	0	1	0	1	0
NP_000483.3	NIR_SIR_ferr	0.1661	16		MMR_HSR1	FALSE	CL0017	FALSE	0	0	0	1	0	1	0
NP_000483.3	AAA	0.0031	2.9	CL0023	MMR_HSR1	FALSE	CL0017	FALSE	0	0	1	0	1	0	0
NP_000483.3	DUF448	0.0021	18		MMR_HSR1	FALSE	CL0017	FALSE	0	0	1	0	1	0	0
NP_000483.3	CBF_beta	0.1201	24		MMR_HSR1	FALSE	CL0017	FALSE	0	0	0	1	0	1	0
NP_000483.3	zf-C3HC4	0.0959	40	CL0229	MMR_HSR1	FALSE	CL0017	FALSE	0	0	0	1	0	1	0
NP_000560.5	ig	5.68624e-39	1.2e-05	CL0011	ig	TRUE	CL0011	TRUE	1	0	0	0	0	0	0
NP_000704.1	Epimerase	4.40238e-21	4.1	CL0063	Epimerase	TRUE	CL0063	TRUE	1	0	0	0	0	0	0
NP_000704.1	Lipase_GDSL	6.62666e-11	37	CL0264	Epimerase	FALSE	CL0063	FALSE	0	0	1	0	1	0	0
NP_000704.1	HGTP_anticodon	3.70349e-05	35		Epimerase	FALSE	CL0063	FALSE	0	0	1	0	1	0	0
NP_000704.1	MGS	0.0279	27		Epimerase	FALSE	CL0063	FALSE	0	0	0	1	0	1	0			Total:	1359
NP_000704.1	CsrA	0.1528	30		Epimerase	FALSE	CL0063	FALSE	0	0	0	1	0	1	0
NP_000704.1	FAA_hydrolase	0.0151	35		Epimerase	FALSE	CL0063	FALSE	0	0	0	1	0	1	0
NP_000704.1	DJ-1_PfpI	0.0067	4.4	CL0014	Epimerase	FALSE	CL0063	FALSE	0	0	1	0	1	0	0
NP_000704.1	PemK	0.0466	32		Epimerase	FALSE	CL0063	FALSE	0	0	0	1	0	1	0
NP_000704.1	FG-GAP	0.0663	18	CL0186	Epimerase	FALSE	CL0063	FALSE	0	0	0	1	0	1	0
NP_000704.1	Adhesin_Dr	0.0055	8.8	CL0204	Epimerase	FALSE	CL0063	FALSE	0	0	1	0	1	0	0
NP_001001132.1	efhand	1.18708e-07	0.00021	CL0220	efhand	TRUE	CL0220	TRUE	1	0	0	0	0	0	0
NP_001001852.1	APH	1.91295e-05	3.3	CL0016	APH	TRUE	CL0016	TRUE	1	0	0	0	0	0	0
NP_001001852.1	P-II	0.0244	11	CL0089	APH	FALSE	CL0016	FALSE	0	0	0	1	0	1	0
NP_001001852.1	Arg_repressor_C	0.0101	34		APH	FALSE	CL0016	FALSE	0	0	0	1	0	1	0
NP_001001852.1	L27	0.7469	43		APH	FALSE	CL0016	FALSE	0	0	0	1	0	1	0
NP_001001852.1	RecR	0.0099	44		APH	FALSE	CL0016	FALSE	0	0	1	0	1	0	0
NP_001001852.1	tRNA_int_endo	0.1306	41		APH	FALSE	CL0016	FALSE	0	0	0	1	0	1	0
NP_001006643.1	efhand	1.8939e-05	0.00028	CL0220	efhand	TRUE	CL0220	TRUE	1	0	0	0	0	0	0
NP_001006945.1	APH	0.0006	5.8	CL0016	APH	TRUE	CL0016	TRUE	1	0	0	0	0	0	0
NP_001006945.1	Met_synt_B12	0.0208	35		APH	FALSE	CL0016	FALSE	0	0	0	1	0	1	0
NP_001006945.1	TFIIS	0.0326	18		APH	FALSE	CL0016	FALSE	0	0	0	1	0	1	0
NP_001006945.1	RuvC	0.0834	6.9	CL0219	APH	FALSE	CL0016	FALSE	0	0	0	1	0	1	0
NP_001006945.1	SapB_1	0.0877	16		APH	FALSE	CL0016	FALSE	0	0	0	1	0	1	0
NP_001006945.1	MAP1_LC3	0.0022	34	CL0072	APH	FALSE	CL0016	FALSE	0	0	1	0	1	0	0
NP_001006945.1	zf-B_box	0.6751	45		APH	FALSE	CL0016	FALSE	0	0	0	1	0	1	0
NP_001006945.1	PadR	0.7569	37	CL0123	APH	FALSE	CL0016	FALSE	0	0	0	1	0	1	0
NP_001006945.1	ZipA_C	0.7556	6.7		APH	FALSE	CL0016	FALSE	0	0	0	1	0	1	0
NP_001006945.1	Pex14_N	0.6675	43		APH	FALSE	CL0016	FALSE	0	0	0	1	0	1	0
NP_001008491.1	MMR_HSR1	4.44156e-13	43	CL0017	MMR_HSR1	TRUE	CL0017	TRUE	1	0	0	0	0	0	0
NP_001008491.1	ABC_tran	0.000159679	7.5	CL0023	MMR_HSR1	FALSE	CL0017	FALSE	0	0	1	0	1	0	0
NP_001008491.1	PRK	0.0041	39		MMR_HSR1	FALSE	CL0017	FALSE	0	0	1	0	1	0	0
NP_001008491.1	UcrQ	0.0029	37		MMR_HSR1	FALSE	CL0017	FALSE	0	0	1	0	1	0	0
NP_001008491.1	zf-CCCH	0.2515	23		MMR_HSR1	FALSE	CL0017	FALSE	0	0	0	1	0	1	0
NP_001008491.1	Ribosomal_L12	0.0124	41		MMR_HSR1	FALSE	CL0017	FALSE	0	0	0	1	0	1	0
NP_001008491.1	UPF0066	0.4473	10		MMR_HSR1	FALSE	CL0017	FALSE	0	0	0	1	0	1	0
NP_001008492.1	MMR_HSR1	2.98131e-15	43	CL0017	MMR_HSR1	TRUE	CL0017	TRUE	1	0	0	0	0	0	0
NP_001008492.1	ABC_tran	1.36717e-05	7.5	CL0023	MMR_HSR1	FALSE	CL0017	FALSE	0	0	1	0	1	0	0
NP_001008492.1	PRK	0.0083	39		MMR_HSR1	FALSE	CL0017	FALSE	0	0	1	0	1	0	0
NP_001008492.1	UcrQ	0.0056	37		MMR_HSR1	FALSE	CL0017	FALSE	0	0	1	0	1	0	0
NP_001008492.1	zf-CCCH	0.268	23		MMR_HSR1	FALSE	CL0017	FALSE	0	0	0	1	0	1	0
NP_001008492.1	Ribosomal_L12	0.0162	41		MMR_HSR1	FALSE	CL0017	FALSE	0	0	0	1	0	1	0
NP_001008492.1	UPF0066	0.4244	10		MMR_HSR1	FALSE	CL0017	FALSE	0	0	0	1	0	1	0
NP_001008910.1	APH	0.0005	45	CL0016	APH	TRUE	CL0016	TRUE	1	0	0	0	0	0	0
NP_001008910.1	Glycos_trans_3N	3.697e-15	34		APH	FALSE	CL0016	FALSE	0	0	1	0	1	0	0
NP_001008910.1	CbiX	0.1484	24	CL0043	APH	FALSE	CL0016	FALSE	0	0	0	1	0	1	0
NP_001008910.1	PSI	0.0922	34		APH	FALSE	CL0016	FALSE	0	0	0	1	0	1	0
NP_001010851.1	zf-C2H2	4.63915e-15	9.6e-07		zf-C2H2	TRUE		TRUE	1	0	0	0	0	0	0
NP_001011553.2	MMR_HSR1	1.13071e-19	40	CL0017	MMR_HSR1	TRUE	CL0017	TRUE	1	0	0	0	0	0	0
NP_001011553.2	UPF0066	0.1455	41		MMR_HSR1	FALSE	CL0017	FALSE	0	0	0	1	0	1	0
NP_001011553.2	DsrH	0.1685	40		MMR_HSR1	FALSE	CL0017	FALSE	0	0	0	1	0	1	0
NP_001011553.2	tRNA_int_endo	0.0063	23		MMR_HSR1	FALSE	CL0017	FALSE	0	0	1	0	1	0	0
NP_001011553.2	Integrase_Zn	0.0454	45		MMR_HSR1	FALSE	CL0017	FALSE	0	0	0	1	0	1	0
NP_001011553.2	Ribosomal_L13	0.0866	45		MMR_HSR1	FALSE	CL0017	FALSE	0	0	0	1	0	1	0
NP_001012771.1	zf-C2H2	6.37824e-12	0.0063		zf-C2H2	TRUE		TRUE	1	0	0	0	0	0	0
NP_001013012.1	BAR	1.16155e-05	0.39	CL0145	BAR	TRUE	CL0145	TRUE	1	0	0	0	0	0	0
NP_001013012.1	RIO1	0.0803	10	CL0016	BAR	FALSE	CL0145	FALSE	0	0	0	1	0	1	0
NP_001013012.1	RNA_pol_Rpb4	0.0321	7.9		BAR	FALSE	CL0145	FALSE	0	0	0	1	0	1	0
NP_001013012.1	ACOX	0.0799	7.9	CL0087	BAR	FALSE	CL0145	FALSE	0	0	0	1	0	1	0
NP_001013012.1	DUF386	0.573	19	CL0029	BAR	FALSE	CL0145	FALSE	0	0	0	1	0	1	0
NP_001013012.1	UPF0122	0.1758	47	CL0123	BAR	FALSE	CL0145	FALSE	0	0	0	1	0	1	0
NP_001013012.1	L27	0.2142	7.6		BAR	FALSE	CL0145	FALSE	0	0	0	1	0	1	0
NP_001013012.1	EFG_C	0.2317	32		BAR	FALSE	CL0145	FALSE	0	0	0	1	0	1	0
NP_001013012.1	ATP-synt_F6	0.1175	36		BAR	FALSE	CL0145	FALSE	0	0	0	1	0	1	0
NP_001013012.1	Syntaxin	0.1905	23		BAR	FALSE	CL0145	FALSE	0	0	0	1	0	1	0
NP_001013012.1	TBCA	0.3688	18		BAR	FALSE	CL0145	FALSE	0	0	0	1	0	1	0
NP_001014444.1	Shikimate_DH	1.71002e-15	0.95	CL0063	Shikimate_DH	TRUE	CL0063	TRUE	1	0	0	0	0	0	0
NP_001014444.1	FMN_red	0.0008	23	CL0042	Shikimate_DH	FALSE	CL0063	FALSE	0	0	1	0	1	0	0
NP_001014444.1	Thymidylate_kin	0.0153	17		Shikimate_DH	FALSE	CL0063	FALSE	0	0	0	1	0	1	0
NP_001014444.1	Trigger_N	0.0103	44		Shikimate_DH	FALSE	CL0063	FALSE	0	0	0	1	0	1	0
NP_001014444.1	PQQ	0.0189	21	CL0186	Shikimate_DH	FALSE	CL0063	FALSE	0	0	0	1	0	1	0
NP_001014444.1	5_3_exonuc_N	0.0028	42	CL0280	Shikimate_DH	FALSE	CL0063	FALSE	0	0	1	0	1	0	0
NP_001014444.1	Flavin_Reduct	0.0105	11		Shikimate_DH	FALSE	CL0063	FALSE	0	0	0	1	0	1	0
NP_001014444.1	HATPase_c	0.0043	44		Shikimate_DH	FALSE	CL0063	FALSE	0	0	1	0	1	0	0
NP_001014444.1	SCP2	0.0114	40		Shikimate_DH	FALSE	CL0063	FALSE	0	0	0	1	0	1	0
NP_001014444.1	TRAM	0.0264	27		Shikimate_DH	FALSE	CL0063	FALSE	0	0	0	1	0	1	0
NP_001014444.1	dsrm	0.0073	37	CL0196	Shikimate_DH	FALSE	CL0063	FALSE	0	0	1	0	1	0	0
NP_001015891.1	SKI	4.44156e-13	0.4	CL0023	SKI	TRUE	CL0023	TRUE	1	0	0	0	0	0	0
NP_001015891.1	ADK	1.67551e-23	0.45		SKI	FALSE	CL0023	FALSE	0	0	1	0	1	0	0
NP_001015891.1	Thymidylate_kin	2.64964e-09	3.7		SKI	FALSE	CL0023	FALSE	0	0	1	0	1	0	0
NP_001015891.1	ITAM	0.6088	44		SKI	FALSE	CL0023	FALSE	0	0	0	1	0	1	0
NP_001018056.1	APH	3.82591e-06	13	CL0016	APH	TRUE	CL0016	TRUE	1	0	0	0	0	0	0
NP_001018056.1	ThiS	2.85356e-06	27	CL0072	APH	FALSE	CL0016	FALSE	0	0	1	0	1	0	0
NP_001018056.1	Seryl_tRNA_N	0.18	17		APH	FALSE	CL0016	FALSE	0	0	0	1	0	1	0
NP_001018056.1	CRAL_TRIO_N	0.0174	40		APH	FALSE	CL0016	FALSE	0	0	0	1	0	1	0
NP_001018056.1	NDK	0.0022	7.2		APH	FALSE	CL0016	FALSE	0	0	1	0	1	0	0
NP_001018854.1	zf-C2H2	7.52575e-17	3.6e-05		zf-C2H2	TRUE		TRUE	1	0	0	0	0	0	0
NP_001019634.1	PGAM	4.38341e-09	2.6	CL0071	PGAM	TRUE	CL0071	TRUE	1	0	0	0	0	0	0
NP_001019634.1	DUF72	0.0064	14		PGAM	FALSE	CL0071	FALSE	0	0	1	0	1	0	0
NP_001019634.1	Peptidase_S41	0.1267	48	CL0127	PGAM	FALSE	CL0071	FALSE	0	0	0	1	0	1	0
NP_001019634.1	DinI	0.0183	42		PGAM	FALSE	CL0071	FALSE	0	0	0	1	0	1	0
NP_001020413.1	APH	6.39048e-08	0.26	CL0016	APH	TRUE	CL0016	TRUE	1	0	0	0	0	0	0
NP_001020413.1	VOMI	0.0832	34		APH	FALSE	CL0016	FALSE	0	0	0	1	0	1	0
NP_001020413.1	Chitin_bind_1	0.0131	40		APH	FALSE	CL0016	FALSE	0	0	0	1	0	1	0
NP_001020413.1	EGF	0.00186645	49	CL0001	APH	FALSE	CL0016	FALSE	0	0	1	0	1	0	0
NP_001020414.1	APH	6.39048e-08	0.26	CL0016	APH	TRUE	CL0016	TRUE	1	0	0	0	0	0	0
NP_001020414.1	EGF	0.000588792	49	CL0001	APH	FALSE	CL0016	FALSE	0	0	1	0	1	0	0
NP_001020414.1	VOMI	0.1064	34		APH	FALSE	CL0016	FALSE	0	0	0	1	0	1	0
NP_001020414.1	Chitin_bind_1	0.0301	40		APH	FALSE	CL0016	FALSE	0	0	0	1	0	1	0
NP_001020766.1	BAR	8.71165e-06	1.1	CL0145	BAR	TRUE	CL0145	TRUE	1	0	0	0	0	0	0
NP_001020766.1	Bac_globin	0.0156	49	CL0090	BAR	FALSE	CL0145	FALSE	0	0	0	1	0	1	0
NP_001020766.1	RIP	0.00334977	43		BAR	FALSE	CL0145	FALSE	0	0	1	0	1	0	0
NP_001020766.1	Prefoldin	0.1456	50	CL0200	BAR	FALSE	CL0145	FALSE	0	0	0	1	0	1	0
NP_001020766.1	MGS	0.0549	39		BAR	FALSE	CL0145	FALSE	0	0	0	1	0	1	0
NP_001020766.1	Translin	0.2499	2		BAR	FALSE	CL0145	FALSE	0	0	0	1	0	1	0
NP_001020766.1	PAS	0.2831	42	CL0183	BAR	FALSE	CL0145	FALSE	0	0	0	1	0	1	0
NP_001020766.1	Rubrerythrin	0.1295	26	CL0044	BAR	FALSE	CL0145	FALSE	0	0	0	1	0	1	0
NP_001020766.1	UPF0079	0.0097	29	CL0023	BAR	FALSE	CL0145	FALSE	0	0	1	0	1	0	0
NP_001020766.1	DinI	0.3673	46		BAR	FALSE	CL0145	FALSE	0	0	0	1	0	1	0
NP_001020766.1	YHS	0.0287	33	CL0175	BAR	FALSE	CL0145	FALSE	0	0	0	1	0	1	0
NP_001025226.1	GTP_EFTU	1.43805e-06	3.3	CL0017	GTP_EFTU	TRUE	CL0017	TRUE	1	0	0	0	0	0	0
NP_001025226.1	LIM	0.0935	38		GTP_EFTU	FALSE	CL0017	FALSE	0	0	0	1	0	1	0
NP_001025226.1	AFP	0.1187	21		GTP_EFTU	FALSE	CL0017	FALSE	0	0	0	1	0	1	0
NP_001026835.1	zf-C2H2	5.42423e-26	4.6e-06		zf-C2H2	TRUE		TRUE	1	0	0	0	0	0	0
NP_001026879.1	DAO	5.29929e-09	42	CL0063	DAO	TRUE	CL0063	TRUE	1	0	0	0	0	0	0
NP_001026879.1	TP6A_N	0.4405	49		DAO	FALSE	CL0063	FALSE	0	0	0	1	0	1	0
NP_001026879.1	CBM_3	0.0246	32	CL0203	DAO	FALSE	CL0063	FALSE	0	0	0	1	0	1	0
NP_001026879.1	Apocytochr_F_C	0.0085	39		DAO	FALSE	CL0063	FALSE	0	0	1	0	1	0	0
NP_001026879.1	fn2	0.0755	45		DAO	FALSE	CL0063	FALSE	0	0	0	1	0	1	0
NP_001026879.1	zf-C2HC	0.7394	35		DAO	FALSE	CL0063	FALSE	0	0	0	1	0	1	0
NP_001026879.1	Viral_helicase1	0.0169	23		DAO	FALSE	CL0063	FALSE	0	0	0	1	0	1	0
NP_001026879.1	MBD	0.0217	47	CL0081	DAO	FALSE	CL0063	FALSE	0	0	0	1	0	1	0
NP_001026879.1	ERF	0.021	26		DAO	FALSE	CL0063	FALSE	0	0	0	1	0	1	0
NP_001026886.1	tRNA_anti	1.27722e-05	2.5	CL0021	tRNA_anti	TRUE	CL0021	TRUE	1	0	0	0	0	0	0
NP_001026886.1	Ribosomal_S5	0.0235	44	CL0196	tRNA_anti	FALSE	CL0021	FALSE	0	0	0	1	0	1	0
NP_001027449.1	PG_binding_1	1.74931e-12	15	CL0244	PG_binding_1	TRUE	CL0244	TRUE	1	0	0	0	0	0	0
NP_001027449.1	PadR	0.8491	2.1	CL0123	PG_binding_1	FALSE	CL0244	FALSE	0	0	0	1	0	1	0
NP_001027467.2	APH	0.0001	6	CL0016	APH	TRUE	CL0016	TRUE	1	0	0	0	0	0	0
NP_001027467.2	DUF163	0.0009	47	CL0098	APH	FALSE	CL0016	FALSE	0	0	1	0	1	0	0
NP_001027467.2	Lysine_decarbox	8.71165e-06	37		APH	FALSE	CL0016	FALSE	0	0	1	0	1	0	0
NP_001027467.2	Fe_hyd_lg_C	0.0199	10		APH	FALSE	CL0016	FALSE	0	0	0	1	0	1	0
NP_001027467.2	LMWPc	0.0088	12		APH	FALSE	CL0016	FALSE	0	0	1	0	1	0	0
NP_001027467.2	Arg_repressor_C	0.0491	27		APH	FALSE	CL0016	FALSE	0	0	0	1	0	1	0
NP_001027467.2	Hpt	0.0806	50		APH	FALSE	CL0016	FALSE	0	0	0	1	0	1	0
NP_001027467.2	Binary_toxA	0.1563	16	CL0084	APH	FALSE	CL0016	FALSE	0	0	0	1	0	1	0
NP_001027467.2	Dehydratase_MU	0.0045	49		APH	FALSE	CL0016	FALSE	0	0	1	0	1	0	0
NP_001027467.2	CARD	0.0818	15	CL0041	APH	FALSE	CL0016	FALSE	0	0	0	1	0	1	0
NP_001028225.1	AAA	5.07995e-05	0.42	CL0023	AAA	TRUE	CL0023	TRUE	1	0	0	0	0	0	0
NP_001028225.1	YjeF_N	0.1193	33		AAA	FALSE	CL0023	FALSE	0	0	0	1	0	1	0
NP_001028225.1	HisKA	0.2782	38	CL0025	AAA	FALSE	CL0023	FALSE	0	0	0	1	0	1	0
NP_001028740.1	Colicin_Pyocin	0.000567645	18		MMR_HSR1	FALSE	CL0017	FALSE	0	0	1	0	1	0	0
NP_001028740.1	MMR_HSR1	0.0016	2.7	CL0017	MMR_HSR1	TRUE	CL0017	TRUE	1	0	0	0	0	0	0
NP_001028740.1	KIX	0.4976	36		MMR_HSR1	FALSE	CL0017	FALSE	0	0	0	1	0	1	0
NP_001028740.1	SRF-TF	0.2623	20		MMR_HSR1	FALSE	CL0017	FALSE	0	0	0	1	0	1	0
NP_001028740.1	DNA_ligase_ZBD	0.1875	24		MMR_HSR1	FALSE	CL0017	FALSE	0	0	0	1	0	1	0
NP_001028740.1	FAD_binding_5	0.0464	29	CL0077	MMR_HSR1	FALSE	CL0017	FALSE	0	0	0	1	0	1	0
NP_001028740.1	NSF	0.8579	45	CL0020	MMR_HSR1	FALSE	CL0017	FALSE	0	0	0	1	0	1	0
NP_001028740.1	efhand	0.00181604	0.057	CL0220	MMR_HSR1	FALSE	CL0017	FALSE	0	0	1	0	1	0	0
NP_001028740.1	Arg_repressor	0.192	10	CL0123	MMR_HSR1	FALSE	CL0017	FALSE	0	0	0	1	0	1	0
NP_001028891.2	zf-C2H2	1.11619e-11	0.0037		zf-C2H2	TRUE		TRUE	1	0	0	0	0	0	0
NP_001030010.1	efhand	9.00837e-15	3.7e-07	CL0220	efhand	TRUE	CL0220	TRUE	1	0	0	0	0	0	0
NP_001032202.1	zf-CCCH	4.17309e-08	0.67		zf-CCCH	TRUE		TRUE	1	0	0	0	0	0	0
NP_001032309.2	zf-C2H2	7.52575e-17	6.9e-05		zf-C2H2	TRUE		TRUE	1	0	0	0	0	0	0
NP_001034302.1	ig	2.84766e-35	0.023	CL0011	ig	TRUE	CL0011	TRUE	1	0	0	0	0	0	0
NP_001034671.1	APH	0.0001	11	CL0016	APH	TRUE	CL0016	TRUE	1	0	0	0	0	0	0
NP_001034671.1	DEP	1.08213e-09	7.4		APH	FALSE	CL0016	FALSE	0	0	1	0	1	0	0
NP_001034671.1	EIIA-man	0.0851	50	CL0245	APH	FALSE	CL0016	FALSE	0	0	0	1	0	1	0
NP_001034671.1	Desulfoferrodox	0.0096	1.2		APH	FALSE	CL0016	FALSE	0	0	1	0	1	0	0
NP_001034671.1	HHA	0.1816	8.8		APH	FALSE	CL0016	FALSE	0	0	0	1	0	1	0
NP_001034671.1	Ribosomal_L1	0.2357	31		APH	FALSE	CL0016	FALSE	0	0	0	1	0	1	0
NP_001034671.1	RuvC	0.0059	5	CL0219	APH	FALSE	CL0016	FALSE	0	0	1	0	1	0	0
NP_001034671.1	DUF84	0.0059	16	CL0269	APH	FALSE	CL0016	FALSE	0	0	1	0	1	0	0
NP_001034813.1	HR1	7.76223e-06	0.11		HR1	TRUE		TRUE	1	0	0	0	0	0	0
NP_001035787.1	UQ_con	1.28567e-30	1.6	CL0208	UQ_con	TRUE	CL0208	TRUE	1	0	0	0	0	0	0
NP_001035787.1	Nepo_coat_N	0.3497	31		UQ_con	FALSE	CL0208	FALSE	0	0	0	1	0	1	0
NP_001035917.1	APH	0.0001	1.6	CL0016	APH	TRUE	CL0016	TRUE	1	0	0	0	0	0	0
NP_001035917.1	Peptidase_M16_C	7.56575e-05	27	CL0094	APH	FALSE	CL0016	FALSE	0	0	1	0	1	0	0
NP_001035917.1	GARS_C	1.26136e-05	48		APH	FALSE	CL0016	FALSE	0	0	1	0	1	0	0
NP_001035917.1	AIG1	0.2097	20	CL0017	APH	FALSE	CL0016	FALSE	0	0	0	1	0	1	0
NP_001035917.1	Arg_repressor_C	0.0816	25		APH	FALSE	CL0016	FALSE	0	0	0	1	0	1	0
NP_001035917.1	NTF2	0.0645	49	CL0051	APH	FALSE	CL0016	FALSE	0	0	0	1	0	1	0
NP_001035917.1	NifU_N	0.3122	46	CL0233	APH	FALSE	CL0016	FALSE	0	0	0	1	0	1	0
NP_001035917.1	RGS	0.0086	16	CL0272	APH	FALSE	CL0016	FALSE	0	0	1	0	1	0	0
NP_001070143.1	zf-C2H2	1.16772e-22	0.2		zf-C2H2	TRUE		TRUE	1	0	0	0	0	0	0
NP_001070869.1	APH	0.0004	33	CL0016	APH	TRUE	CL0016	TRUE	1	0	0	0	0	0	0
NP_001070869.1	MutS_V	0.0177	40	CL0023	APH	FALSE	CL0016	FALSE	0	0	0	1	0	1	0
NP_001075106.1	ig	1.05109e-31	0.0003	CL0011	ig	TRUE	CL0011	TRUE	1	0	0	0	0	0	0
NP_001075107.1	ig	1.30521e-26	0.027	CL0011	ig	TRUE	CL0011	TRUE	1	0	0	0	0	0	0
NP_001075108.1	ig	2.83594e-28	0.027	CL0011	ig	TRUE	CL0011	TRUE	1	0	0	0	0	0	0
NP_001075155.1	PAP2	0.000283823	0.2		PAP2	TRUE		TRUE	1	0	0	0	0	0	0
NP_001076777.1	PAAD_DAPIN	2.32567e-09	0.49	CL0041	PAAD_DAPIN	TRUE	CL0041	TRUE	1	0	0	0	0	0	0
NP_001076777.1	L27	0.3608	29		PAAD_DAPIN	FALSE	CL0041	FALSE	0	0	0	1	0	1	0
NP_001078958.2	CS	3.81137e-14	0.23	CL0190	CS	TRUE	CL0190	TRUE	1	0	0	0	0	0	0
NP_001078958.2	Conotoxin	0.4153	12		CS	FALSE	CL0190	FALSE	0	0	0	1	0	1	0
NP_001087240.1	DAO	6.96433e-08	7.1	CL0063	DAO	TRUE	CL0063	TRUE	1	0	0	0	0	0	0
NP_001087240.1	CRS1_YhbY	2.90388e-05	28		DAO	FALSE	CL0063	FALSE	0	0	1	0	1	0	0
NP_001087240.1	PASTA	3.45582e-07	48		DAO	FALSE	CL0063	FALSE	0	0	1	0	1	0	0
NP_001087240.1	Glyco_transf_28	0.0067	25	CL0113	DAO	FALSE	CL0063	FALSE	0	0	1	0	1	0	0
NP_001087240.1	Pep_deformylase	0.0034	46		DAO	FALSE	CL0063	FALSE	0	0	1	0	1	0	0
NP_001087240.1	Glyoxalase	0.0016	41	CL0104	DAO	FALSE	CL0063	FALSE	0	0	1	0	1	0	0
NP_001087240.1	ArfGap	0.0355	8.8		DAO	FALSE	CL0063	FALSE	0	0	0	1	0	1	0
NP_001087240.1	APS_kinase	0.0022	42	CL0023	DAO	FALSE	CL0063	FALSE	0	0	1	0	1	0	0
NP_001091990.1	Semialdhyde_dh	1.39564e-11	0.12	CL0063	Semialdhyde_dh	TRUE	CL0063	TRUE	1	0	0	0	0	0	0
NP_001091990.1	NDK	0.0025	8.9		Semialdhyde_dh	FALSE	CL0063	FALSE	0	0	1	0	1	0	0
NP_001091990.1	RCC1	0.1354	14		Semialdhyde_dh	FALSE	CL0063	FALSE	0	0	0	1	0	1	0
NP_001091990.1	Conotoxin	0.6932	46		Semialdhyde_dh	FALSE	CL0063	FALSE	0	0	0	1	0	1	0
NP_001091991.1	Semialdhyde_dh	1.39564e-11	0.12	CL0063	Semialdhyde_dh	TRUE	CL0063	TRUE	1	0	0	0	0	0	0
NP_001091991.1	NDK	0.0046	8.9		Semialdhyde_dh	FALSE	CL0063	FALSE	0	0	1	0	1	0	0
NP_001091991.1	RCC1	0.1498	14		Semialdhyde_dh	FALSE	CL0063	FALSE	0	0	0	1	0	1	0
NP_001091991.1	Conotoxin	0.7014	46		Semialdhyde_dh	FALSE	CL0063	FALSE	0	0	0	1	0	1	0
NP_001091992.1	Semialdhyde_dh	1.39564e-11	0.12	CL0063	Semialdhyde_dh	TRUE	CL0063	TRUE	1	0	0	0	0	0	0
NP_001091992.1	NDK	0.0016	8.9		Semialdhyde_dh	FALSE	CL0063	FALSE	0	0	1	0	1	0	0
NP_001091992.1	RCC1	0.107	14		Semialdhyde_dh	FALSE	CL0063	FALSE	0	0	0	1	0	1	0
NP_001091992.1	Conotoxin	0.6334	46		Semialdhyde_dh	FALSE	CL0063	FALSE	0	0	0	1	0	1	0
NP_001091993.1	Semialdhyde_dh	1.39564e-11	0.43	CL0063	Semialdhyde_dh	TRUE	CL0063	TRUE	1	0	0	0	0	0	0
NP_001091993.1	NDK	4.22286e-05	42		Semialdhyde_dh	FALSE	CL0063	FALSE	0	0	1	0	1	0	0
NP_001091993.1	RCC1	0.196	14		Semialdhyde_dh	FALSE	CL0063	FALSE	0	0	0	1	0	1	0
NP_001091993.1	Conotoxin	0.5256	46		Semialdhyde_dh	FALSE	CL0063	FALSE	0	0	0	1	0	1	0
NP_001092284.1	MMR_HSR1	5.96262e-15	48	CL0017	MMR_HSR1	TRUE	CL0017	TRUE	1	0	0	0	0	0	0
NP_001092284.1	PRK	7.7252e-06	43		MMR_HSR1	FALSE	CL0017	FALSE	0	0	1	0	1	0	0
NP_001092284.1	ABC_tran	8.20302e-06	14	CL0023	MMR_HSR1	FALSE	CL0017	FALSE	0	0	1	0	1	0	0
NP_001092284.1	PyrI_C	9.02142e-08	20		MMR_HSR1	FALSE	CL0017	FALSE	0	0	1	0	1	0	0
NP_001092284.1	ICAT	1.45194e-05	40		MMR_HSR1	FALSE	CL0017	FALSE	0	0	1	0	1	0	0
NP_001092284.1	V-ATPase_H	0.1814	49	CL0019	MMR_HSR1	FALSE	CL0017	FALSE	0	0	0	1	0	1	0
NP_001092284.1	GidB	0.0039	34	CL0102	MMR_HSR1	FALSE	CL0017	FALSE	0	0	1	0	1	0	0
NP_001092284.1	PI3K_C2	0.0636	30	CL0154	MMR_HSR1	FALSE	CL0017	FALSE	0	0	0	1	0	1	0
NP_001092284.1	Ribosomal_L31e	0.0063	25		MMR_HSR1	FALSE	CL0017	FALSE	0	0	1	0	1	0	0
NP_001092284.1	HHA	0.1738	8.5		MMR_HSR1	FALSE	CL0017	FALSE	0	0	0	1	0	1	0
NP_001092284.1	RNA_pol_L	0.0018	6.4		MMR_HSR1	FALSE	CL0017	FALSE	0	0	1	0	1	0	0
NP_001092284.1	ETX_MTX2	0.0156	45		MMR_HSR1	FALSE	CL0017	FALSE	0	0	0	1	0	1	0
NP_001092284.1	CheR_N	0.2122	33		MMR_HSR1	FALSE	CL0017	FALSE	0	0	0	1	0	1	0
NP_001092284.1	Gal4_dimer	0.6811	50		MMR_HSR1	FALSE	CL0017	FALSE	0	0	0	1	0	1	0
NP_001092742.1	F5_F8_type_C	4.17565e-10	0.63	CL0202	F5_F8_type_C	TRUE	CL0202	TRUE	1	0	0	0	0	0	0
NP_001093867.1	RA	6.99497e-09	0.23	CL0072	RA	TRUE	CL0072	TRUE	1	0	0	0	0	0	0
NP_001093867.1	BPL_C	0.0725	48	CL0206	RA	FALSE	CL0072	FALSE	0	0	0	1	0	1	0
NP_001093867.1	ATP-synt_DE_N	0.0263	41		RA	FALSE	CL0072	FALSE	0	0	0	1	0	1	0
NP_001095.1	efhand	4.74833e-07	0.25	CL0220	efhand	TRUE	CL0220	TRUE	1	0	0	0	0	0	0
NP_001175.1	HEAT	0.000360314	0.36	CL0019	HEAT	TRUE	CL0019	TRUE	1	0	0	0	0	0	0
NP_001250.1	APH	0.0002	3.6	CL0016	APH	TRUE	CL0016	TRUE	1	0	0	0	0	0	0
NP_001250.1	Potex_coat	0.0006	20		APH	FALSE	CL0016	FALSE	0	0	1	0	1	0	0
NP_001250.1	Uricase	0.0701	50		APH	FALSE	CL0016	FALSE	0	0	0	1	0	1	0
NP_001250.1	NTF2	0.021	24	CL0051	APH	FALSE	CL0016	FALSE	0	0	0	1	0	1	0
NP_001250.1	NHL	0.0553	23	CL0186	APH	FALSE	CL0016	FALSE	0	0	0	1	0	1	0
NP_001250.1	Pterin_bind	0.0052	41		APH	FALSE	CL0016	FALSE	0	0	1	0	1	0	0
NP_001250.1	DUF190	0.025	27	CL0089	APH	FALSE	CL0016	FALSE	0	0	0	1	0	1	0
NP_001380.2	ig	6.11727e-53	3.1e-10	CL0011	ig	TRUE	CL0011	TRUE	1	0	0	0	0	0	0
NP_001451.1	DAO	1.39287e-07	1.1	CL0063	DAO	TRUE	CL0063	TRUE	1	0	0	0	0	0	0
NP_001451.1	SKI	1.98016e-05	41	CL0023	DAO	FALSE	CL0063	FALSE	0	0	1	0	1	0	0
NP_001451.1	DNA_pol3_beta_3	0.0605	48	CL0060	DAO	FALSE	CL0063	FALSE	0	0	0	1	0	1	0
NP_001451.1	DJ-1_PfpI	0.0484	10	CL0014	DAO	FALSE	CL0063	FALSE	0	0	0	1	0	1	0
NP_001451.1	Multi_Drug_Res	0.9719	8.3	CL0184	DAO	FALSE	CL0063	FALSE	0	0	0	1	0	1	0
NP_001451.1	tRNA_anti	0.0565	8.3	CL0021	DAO	FALSE	CL0063	FALSE	0	0	0	1	0	1	0
NP_001451.1	Peptidase_C5	0.1152	21	CL0134	DAO	FALSE	CL0063	FALSE	0	0	0	1	0	1	0
NP_001452.1	DAO	1.61169e-05	0.48	CL0063	DAO	TRUE	CL0063	TRUE	1	0	0	0	0	0	0
NP_001452.1	Frataxin_Cyay	0.0015	49		DAO	FALSE	CL0063	FALSE	0	0	1	0	1	0	0
NP_001452.1	Ribosomal_L5	0.0148	34		DAO	FALSE	CL0063	FALSE	0	0	0	1	0	1	0
NP_001452.1	Dynein_light	0.0484	12		DAO	FALSE	CL0063	FALSE	0	0	0	1	0	1	0
NP_001452.1	BPL_LipA_LipB	0.4337	49	CL0040	DAO	FALSE	CL0063	FALSE	0	0	0	1	0	1	0
NP_001452.1	BH4	0.3536	42		DAO	FALSE	CL0063	FALSE	0	0	0	1	0	1	0
NP_001452.1	Prot_inhib_II	0.052	36		DAO	FALSE	CL0063	FALSE	0	0	0	1	0	1	0
NP_001560.2	APH	3.82591e-06	0.26	CL0016	APH	TRUE	CL0016	TRUE	1	0	0	0	0	0	0
NP_001560.2	VOMI	0.0817	34		APH	FALSE	CL0016	FALSE	0	0	0	1	0	1	0
NP_001560.2	Chitin_bind_1	0.0175	40		APH	FALSE	CL0016	FALSE	0	0	0	1	0	1	0
NP_001560.2	EGF	0.0074	49	CL0001	APH	FALSE	CL0016	FALSE	0	0	1	0	1	0	0
NP_001603.1	Activin_recp	1.20418e-05	2.8	CL0117	Activin_recp	TRUE	CL0117	TRUE	1	0	0	0	0	0	0
NP_001603.1	zf-C4	0.0125	8.9		Activin_recp	FALSE	CL0117	FALSE	0	0	0	1	0	1	0
NP_001603.1	PSI	0.0717	3.5		Activin_recp	FALSE	CL0117	FALSE	0	0	0	1	0	1	0
NP_001603.1	Chitin_bind_1	0.0454	41		Activin_recp	FALSE	CL0117	FALSE	0	0	0	1	0	1	0
NP_001603.1	Antistasin	0.0616	36		Activin_recp	FALSE	CL0117	FALSE	0	0	0	1	0	1	0
NP_001615.1	Ricin_B_lectin	7.1286e-06	1.4	CL0066	Ricin_B_lectin	TRUE	CL0066	TRUE	1	0	0	0	0	0	0
NP_001618.2	ig	2.15075e-23	0.00046	CL0011	ig	TRUE	CL0011	TRUE	1	0	0	0	0	0	0
NP_001656.2	GTP_EFTU	4.71268e-05	0.34	CL0017	GTP_EFTU	TRUE	CL0017	TRUE	1	0	0	0	0	0	0
NP_001656.2	zf-Sec23_Sec24	0.0333	4.7		GTP_EFTU	FALSE	CL0017	FALSE	0	0	0	1	0	1	0
NP_001656.2	ARD	0.1325	40	CL0029	GTP_EFTU	FALSE	CL0017	FALSE	0	0	0	1	0	1	0
NP_001656.2	Ada_Zn_binding	0.081	36		GTP_EFTU	FALSE	CL0017	FALSE	0	0	0	1	0	1	0
NP_001656.2	Ribosomal_L32e	0.0044	32		GTP_EFTU	FALSE	CL0017	FALSE	0	0	1	0	1	0	0
NP_001703.2	ig	7.564e-51	1.2e-08	CL0011	ig	TRUE	CL0011	TRUE	1	0	0	0	0	0	0
NP_001708.2	zf-C2H2	1.75601e-16	0.0011		zf-C2H2	TRUE		TRUE	1	0	0	0	0	0	0
NP_001719.2	ig	1.43584e-40	8.9e-06	CL0011	ig	TRUE	CL0011	TRUE	1	0	0	0	0	0	0
NP_001762.1	ig	9.18026e-55	4.2e-06	CL0011	ig	TRUE	CL0011	TRUE	1	0	0	0	0	0	0
NP_001779.3	MMR_HSR1	5.65356e-20	45	CL0017	MMR_HSR1	TRUE	CL0017	TRUE	1	0	0	0	0	0	0
NP_001779.3	tRNA_int_endo	6.56642e-05	23		MMR_HSR1	FALSE	CL0017	FALSE	0	0	1	0	1	0	0
NP_001779.3	UPF0066	0.1302	41		MMR_HSR1	FALSE	CL0017	FALSE	0	0	0	1	0	1	0
NP_001779.3	DsrH	0.1982	40		MMR_HSR1	FALSE	CL0017	FALSE	0	0	0	1	0	1	0
NP_001779.3	Integrase_Zn	0.0269	45		MMR_HSR1	FALSE	CL0017	FALSE	0	0	0	1	0	1	0
NP_001807.2	ig	0.000103215	0.00049	CL0011	ig	TRUE	CL0011	TRUE	1	0	0	0	0	0	0
NP_001879.1	Shikimate_DH	2.86594e-13	0.95	CL0063	Shikimate_DH	TRUE	CL0063	TRUE	1	0	0	0	0	0	0
NP_001879.1	dsrm	4.14175e-06	37	CL0196	Shikimate_DH	FALSE	CL0063	FALSE	0	0	1	0	1	0	0
NP_001879.1	FMN_red	0.0005	23	CL0042	Shikimate_DH	FALSE	CL0063	FALSE	0	0	1	0	1	0	0
NP_001879.1	Thymidylate_kin	0.0092	17		Shikimate_DH	FALSE	CL0063	FALSE	0	0	1	0	1	0	0
NP_001879.1	Trigger_N	0.0064	44		Shikimate_DH	FALSE	CL0063	FALSE	0	0	1	0	1	0	0
NP_001879.1	PQQ	0.0255	21	CL0186	Shikimate_DH	FALSE	CL0063	FALSE	0	0	0	1	0	1	0
NP_001879.1	5_3_exonuc_N	0.0041	42	CL0280	Shikimate_DH	FALSE	CL0063	FALSE	0	0	1	0	1	0	0
NP_001879.1	Flavin_Reduct	0.0135	11		Shikimate_DH	FALSE	CL0063	FALSE	0	0	0	1	0	1	0
NP_001879.1	HATPase_c	0.0033	44		Shikimate_DH	FALSE	CL0063	FALSE	0	0	1	0	1	0	0
NP_001879.1	SCP2	0.007	40		Shikimate_DH	FALSE	CL0063	FALSE	0	0	1	0	1	0	0
NP_001879.1	TRAM	0.0132	27		Shikimate_DH	FALSE	CL0063	FALSE	0	0	0	1	0	1	0
NP_001886.1	APH	1.2781e-07	4.3	CL0016	APH	TRUE	CL0016	TRUE	1	0	0	0	0	0	0
NP_001886.1	fn3	6.20774e-05	35	CL0159	APH	FALSE	CL0016	FALSE	0	0	1	0	1	0	0
NP_001886.1	Nuc_deoxyrib_tr	0.4332	26		APH	FALSE	CL0016	FALSE	0	0	0	1	0	1	0
NP_001886.1	Sec7	0.0575	31		APH	FALSE	CL0016	FALSE	0	0	0	1	0	1	0
NP_001886.1	CheR	0.0734	6.6	CL0102	APH	FALSE	CL0016	FALSE	0	0	0	1	0	1	0
NP_001886.1	SET	0.0018	15		APH	FALSE	CL0016	FALSE	0	0	1	0	1	0	0
NP_001886.1	ENTH	0.221	21	CL0009	APH	FALSE	CL0016	FALSE	0	0	0	1	0	1	0
NP_001886.1	DnaB	0.0586	41		APH	FALSE	CL0016	FALSE	0	0	0	1	0	1	0
NP_001886.1	3H	0.0359	12		APH	FALSE	CL0016	FALSE	0	0	0	1	0	1	0
NP_001887.1	APH	1.91714e-07	1.6	CL0016	APH	TRUE	CL0016	TRUE	1	0	0	0	0	0	0
NP_001887.1	ENTH	0.093	7	CL0009	APH	FALSE	CL0016	FALSE	0	0	0	1	0	1	0
NP_001887.1	IFN-gamma	0.0549	12	CL0053	APH	FALSE	CL0016	FALSE	0	0	0	1	0	1	0
NP_001887.1	Mss4	0.1984	47	CL0080	APH	FALSE	CL0016	FALSE	0	0	0	1	0	1	0
NP_001887.1	SET	0.0025	20		APH	FALSE	CL0016	FALSE	0	0	1	0	1	0	0
NP_001887.1	SRP54_N	0.0281	43		APH	FALSE	CL0016	FALSE	0	0	0	1	0	1	0
NP_001991.1	ig	7.17919e-41	0.0016	CL0011	ig	TRUE	CL0011	TRUE	1	0	0	0	0	0	0
NP_002011.2	ig	1.22887e-61	1.5e-07	CL0011	ig	TRUE	CL0011	TRUE	1	0	0	0	0	0	0
NP_002012.1	DAO	6.96433e-08	8	CL0063	DAO	TRUE	CL0063	TRUE	1	0	0	0	0	0	0
NP_002012.1	Radical_SAM	1.16155e-05	36		DAO	FALSE	CL0063	FALSE	0	0	1	0	1	0	0
NP_002012.1	Binary_toxA	0.0157	40	CL0084	DAO	FALSE	CL0063	FALSE	0	0	0	1	0	1	0
NP_002012.1	RuvB_N	0.0866	44		DAO	FALSE	CL0063	FALSE	0	0	0	1	0	1	0
NP_002012.1	CX	0.195	42		DAO	FALSE	CL0063	FALSE	0	0	0	1	0	1	0
NP_002012.1	VHP	0.09	24		DAO	FALSE	CL0063	FALSE	0	0	0	1	0	1	0
NP_002012.1	Fn_bind	0.2994	7.6		DAO	FALSE	CL0063	FALSE	0	0	0	1	0	1	0
NP_002013.1	DAO	1.61169e-05	3.3	CL0063	DAO	TRUE	CL0063	TRUE	1	0	0	0	0	0	0
NP_002013.1	C4	0.000701294	9	CL0056	DAO	FALSE	CL0063	FALSE	0	0	1	0	1	0	0
NP_002013.1	Seryl_tRNA_N	0.0773	42		DAO	FALSE	CL0063	FALSE	0	0	0	1	0	1	0
NP_002013.1	FUR	0.0208	47	CL0123	DAO	FALSE	CL0063	FALSE	0	0	0	1	0	1	0
NP_002013.1	UCR_TM	0.0565	27		DAO	FALSE	CL0063	FALSE	0	0	0	1	0	1	0
NP_002022.1	APH	0.0001	6.7	CL0016	APH	TRUE	CL0016	TRUE	1	0	0	0	0	0	0
NP_002022.1	Cyanate_lyase	0.1378	40		APH	FALSE	CL0016	FALSE	0	0	0	1	0	1	0
NP_002022.1	PTS_EIIB	0.2583	29		APH	FALSE	CL0016	FALSE	0	0	0	1	0	1	0
NP_002028.1	APH	0.0002	0.8	CL0016	APH	TRUE	CL0016	TRUE	1	0	0	0	0	0	0
NP_002028.1	AIG1	0.0045	26	CL0017	APH	FALSE	CL0016	FALSE	0	0	1	0	1	0	0
NP_002028.1	eIF-5a	0.0938	31	CL0021	APH	FALSE	CL0016	FALSE	0	0	0	1	0	1	0
NP_002028.1	ROK	0.0223	48	CL0108	APH	FALSE	CL0016	FALSE	0	0	0	1	0	1	0
NP_002028.1	GrpE	0.1434	11		APH	FALSE	CL0016	FALSE	0	0	0	1	0	1	0
NP_002028.1	B12-binding_2	0.0038	18		APH	FALSE	CL0016	FALSE	0	0	1	0	1	0	0
NP_002028.1	ACBP	0.0042	13		APH	FALSE	CL0016	FALSE	0	0	1	0	1	0	0
NP_002028.1	Pur_DNA_glyco	0.0018	33		APH	FALSE	CL0016	FALSE	0	0	1	0	1	0	0
NP_002028.1	3H	0.0114	17		APH	FALSE	CL0016	FALSE	0	0	0	1	0	1	0
NP_002028.1	Creatinase_N	0.019	42		APH	FALSE	CL0016	FALSE	0	0	0	1	0	1	0
NP_002028.1	Hpt	0.053	42		APH	FALSE	CL0016	FALSE	0	0	0	1	0	1	0
NP_002244.1	ig	5.96572e-07	0.023	CL0011	ig	TRUE	CL0011	TRUE	1	0	0	0	0	0	0
NP_002257.1	HEAT	4.09897e-08	7.1	CL0019	HEAT	TRUE	CL0019	TRUE	1	0	0	0	0	0	0
NP_002262.3	HEAT	8.79693e-12	6	CL0019	HEAT	TRUE	CL0019	TRUE	1	0	0	0	0	0	0
NP_002352.1	ig	1.83109e-44	3.6e-07	CL0011	ig	TRUE	CL0011	TRUE	1	0	0	0	0	0	0
NP_002392.2	APH	0.0004	12	CL0016	APH	TRUE	CL0016	TRUE	1	0	0	0	0	0	0
NP_002392.2	LEM	3.47758e-08	29		APH	FALSE	CL0016	FALSE	0	0	1	0	1	0	0
NP_002392.2	PQQ	0.0084	5	CL0186	APH	FALSE	CL0016	FALSE	0	0	1	0	1	0	0
NP_002392.2	MutH	0.0119	33		APH	FALSE	CL0016	FALSE	0	0	0	1	0	1	0
NP_002392.2	GrpE	0.2545	13		APH	FALSE	CL0016	FALSE	0	0	0	1	0	1	0
NP_002392.2	MinC_C	0.2803	35		APH	FALSE	CL0016	FALSE	0	0	0	1	0	1	0
NP_002392.2	Ribosomal_S11	0.0183	22	CL0267	APH	FALSE	CL0016	FALSE	0	0	0	1	0	1	0
NP_002413.1	PG_binding_1	2.90388e-06	2.8	CL0244	PG_binding_1	TRUE	CL0244	TRUE	1	0	0	0	0	0	0
NP_002413.1	Fe_dep_repress	0.000165549	17	CL0123	PG_binding_1	FALSE	CL0244	FALSE	0	0	1	0	1	0	0
NP_002416.1	PG_binding_1	4.35582e-06	21	CL0244	PG_binding_1	TRUE	CL0244	TRUE	1	0	0	0	0	0	0
NP_002417.2	PG_binding_1	7.25971e-06	0.75	CL0244	PG_binding_1	TRUE	CL0244	TRUE	1	0	0	0	0	0	0
NP_002418.1	PG_binding_1	2.17791e-05	5.7	CL0244	PG_binding_1	TRUE	CL0244	TRUE	1	0	0	0	0	0	0
NP_002419.1	PG_binding_1	3.35566e-06	0.59	CL0244	PG_binding_1	TRUE	CL0244	TRUE	1	0	0	0	0	0	0
NP_002420.1	PG_binding_1	2.90388e-06	3.7	CL0244	PG_binding_1	TRUE	CL0244	TRUE	1	0	0	0	0	0	0
NP_002474.3	ig	2.12283e-11	1.2	CL0011	ig	TRUE	CL0011	TRUE	1	0	0	0	0	0	0
NP_002524.2	Sigma54_activat	4.81673e-06	0.2	CL0023	Sigma54_activat	TRUE	CL0023	TRUE	1	0	0	0	0	0	0
NP_002524.2	CRS1_YhbY	1.30675e-05	39		Sigma54_activat	FALSE	CL0023	FALSE	0	0	1	0	1	0	0
NP_002524.2	SRP54	0.0005	27		Sigma54_activat	FALSE	CL0023	FALSE	0	0	1	0	1	0	0
NP_002524.2	CoaE	1.91714e-07	7.8		Sigma54_activat	FALSE	CL0023	FALSE	0	0	1	0	1	0	0
NP_002524.2	CobU	0.0007	9.8		Sigma54_activat	FALSE	CL0023	FALSE	0	0	1	0	1	0	0
NP_002524.2	ADK	1.19411e-16	37		Sigma54_activat	FALSE	CL0023	FALSE	0	0	1	0	1	0	0
NP_002524.2	Esterase	9.06199e-09	9.4	CL0028	Sigma54_activat	FALSE	CL0023	FALSE	0	0	1	0	1	0	0
NP_002524.2	RNA_pol_Rpb4	0.0378	17		Sigma54_activat	FALSE	CL0023	FALSE	0	0	0	1	0	1	0
NP_002524.2	HycI	0.0029	37	CL0095	Sigma54_activat	FALSE	CL0023	FALSE	0	0	1	0	1	0	0
NP_002524.2	Pirin_C	0.2168	43	CL0029	Sigma54_activat	FALSE	CL0023	FALSE	0	0	0	1	0	1	0
NP_002524.2	gpW	0.4039	31		Sigma54_activat	FALSE	CL0023	FALSE	0	0	0	1	0	1	0
NP_002524.2	PTS_EIIA_2	0.0044	38		Sigma54_activat	FALSE	CL0023	FALSE	0	0	1	0	1	0	0
NP_002524.2	NDK	0.0086	16		Sigma54_activat	FALSE	CL0023	FALSE	0	0	1	0	1	0	0
NP_002524.2	Myc-LZ	0.4408	15		Sigma54_activat	FALSE	CL0023	FALSE	0	0	0	1	0	1	0
NP_002524.2	HD	0.0513	19	CL0237	Sigma54_activat	FALSE	CL0023	FALSE	0	0	0	1	0	1	0
NP_002524.2	YgbB	0.0011	4.1		Sigma54_activat	FALSE	CL0023	FALSE	0	0	1	0	1	0	0
NP_002524.2	EIIA-man	0.0091	5.8	CL0245	Sigma54_activat	FALSE	CL0023	FALSE	0	0	1	0	1	0	0
NP_002524.2	BAG	0.0311	15		Sigma54_activat	FALSE	CL0023	FALSE	0	0	0	1	0	1	0
NP_002544.1	DEAD	3.44531e-05	12	CL0008	DEAD	TRUE	CL0008	TRUE	1	0	0	0	0	0	0
NP_002544.1	ArsC	0.0012	10	CL0172	DEAD	FALSE	CL0008	FALSE	0	0	1	0	1	0	0
NP_002544.1	F-box	0.0039	23	CL0271	DEAD	FALSE	CL0008	FALSE	0	0	1	0	1	0	0
NP_002544.1	SRP_SPB	0.0141	43		DEAD	FALSE	CL0008	FALSE	0	0	0	1	0	1	0
NP_002544.1	TCTP	0.0196	38	CL0080	DEAD	FALSE	CL0008	FALSE	0	0	0	1	0	1	0
NP_002544.1	PGAM	0.0093	23	CL0071	DEAD	FALSE	CL0008	FALSE	0	0	1	0	1	0	0
NP_002544.1	Hpt	0.1489	28		DEAD	FALSE	CL0008	FALSE	0	0	0	1	0	1	0
NP_002544.1	ANTAR	0.0431	49		DEAD	FALSE	CL0008	FALSE	0	0	0	1	0	1	0
NP_002544.1	Methyltransf_1N	0.2452	4.8		DEAD	FALSE	CL0008	FALSE	0	0	0	1	0	1	0
NP_002544.1	GTF2I	0.0091	30		DEAD	FALSE	CL0008	FALSE	0	0	1	0	1	0	0
NP_002544.1	NAD_binding_1	0.001	29	CL0091	DEAD	FALSE	CL0008	FALSE	0	0	1	0	1	0	0
NP_002567.3	APH	0.0001	2.5	CL0016	APH	TRUE	CL0016	TRUE	1	0	0	0	0	0	0
NP_002567.3	LuxS	1.4279e-05	50	CL0094	APH	FALSE	CL0016	FALSE	0	0	1	0	1	0	0
NP_002567.3	zf-C3HC4	0.00013514	25	CL0229	APH	FALSE	CL0016	FALSE	0	0	1	0	1	0	0
NP_002567.3	HRM	0.3424	46		APH	FALSE	CL0016	FALSE	0	0	0	1	0	1	0
NP_002567.3	zf-CCHC	0.3347	39		APH	FALSE	CL0016	FALSE	0	0	0	1	0	1	0
NP_002567.3	Anthrax_toxA	0.0531	12		APH	FALSE	CL0016	FALSE	0	0	0	1	0	1	0
NP_002568.2	APH	0.0001	1.6	CL0016	APH	TRUE	CL0016	TRUE	1	0	0	0	0	0	0
NP_002568.2	Prp18	0.1155	46		APH	FALSE	CL0016	FALSE	0	0	0	1	0	1	0
NP_002568.2	HRM	0.4349	16		APH	FALSE	CL0016	FALSE	0	0	0	1	0	1	0
NP_002568.2	Anthrax_toxA	0.0532	8.3		APH	FALSE	CL0016	FALSE	0	0	0	1	0	1	0
NP_002569.1	APH	0.0002	0.84	CL0016	APH	TRUE	CL0016	TRUE	1	0	0	0	0	0	0
NP_002569.1	zf-C3HC4	0.0104	30	CL0229	APH	FALSE	CL0016	FALSE	0	0	0	1	0	1	0
NP_002569.1	zf-CCHC	0.3976	39		APH	FALSE	CL0016	FALSE	0	0	0	1	0	1	0
NP_002569.1	Anthrax_toxA	0.0806	14		APH	FALSE	CL0016	FALSE	0	0	0	1	0	1	0
NP_002772.2	ig	3.87005e-24	0.41	CL0011	ig	TRUE	CL0011	TRUE	1	0	0	0	0	0	0
NP_002776.2	ig	1.13725e-38	2.9e-06	CL0011	ig	TRUE	CL0011	TRUE	1	0	0	0	0	0	0
NP_002960.2	APH	0.001	3.3	CL0016	APH	TRUE	CL0016	TRUE	1	0	0	0	0	0	0
NP_002960.2	Transposase_Tn5	0.2443	39		APH	FALSE	CL0016	FALSE	0	0	0	1	0	1	0
NP_002960.2	TGS	0.0074	34	CL0072	APH	FALSE	CL0016	FALSE	0	0	1	0	1	0	0
NP_002960.2	UVR	0.0382	47		APH	FALSE	CL0016	FALSE	0	0	0	1	0	1	0
NP_002960.2	RYDR_ITPR	0.0496	27		APH	FALSE	CL0016	FALSE	0	0	0	1	0	1	0
NP_003062.2	DEAD	2.26289e-11	0.54	CL0008	DEAD	TRUE	CL0008	TRUE	1	0	0	0	0	0	0
NP_003179.1	APH	0.0001	4.8	CL0016	APH	TRUE	CL0016	TRUE	1	0	0	0	0	0	0
NP_003179.1	Ribosomal_L30	0.008	6.9		APH	FALSE	CL0016	FALSE	0	0	1	0	1	0	0
NP_003179.1	zf-B_box	0.0063	14		APH	FALSE	CL0016	FALSE	0	0	1	0	1	0	0
NP_003179.1	POR_N	0.0377	49	CL0254	APH	FALSE	CL0016	FALSE	0	0	0	1	0	1	0
NP_003321.3	DAO	2.0893e-07	7.1	CL0063	DAO	TRUE	CL0063	TRUE	1	0	0	0	0	0	0
NP_003321.3	PASTA	3.68621e-07	48		DAO	FALSE	CL0063	FALSE	0	0	1	0	1	0	0
NP_003321.3	Glyco_transf_28	0.0109	25	CL0113	DAO	FALSE	CL0063	FALSE	0	0	0	1	0	1	0
NP_003321.3	Pep_deformylase	0.0033	46		DAO	FALSE	CL0063	FALSE	0	0	1	0	1	0	0
NP_003321.3	Glyoxalase	0.0069	41	CL0104	DAO	FALSE	CL0063	FALSE	0	0	1	0	1	0	0
NP_003321.3	ArfGap	0.0321	8.8		DAO	FALSE	CL0063	FALSE	0	0	0	1	0	1	0
NP_003321.3	APS_kinase	0.0038	42	CL0023	DAO	FALSE	CL0063	FALSE	0	0	1	0	1	0	0
NP_003321.3	CRS1_YhbY	0.005	28		DAO	FALSE	CL0063	FALSE	0	0	1	0	1	0	0
NP_003429.1	zf-C2H2	5.78887e-07	0.31		zf-C2H2	TRUE		TRUE	1	0	0	0	0	0	0
NP_003436.2	PHD	4.77241e-09	0.2		PHD	TRUE		TRUE	1	0	0	0	0	0	0
NP_003491.1	Acyl-CoA_dh_M	7.04717e-09	7.8		Acyl-CoA_dh_M	TRUE		TRUE	1	0	0	0	0	0	0
NP_003495.1	DHH	6.71132e-06	0.69		DHH	TRUE		TRUE	1	0	0	0	0	0	0
NP_003567.2	APH	0.0001	6	CL0016	APH	TRUE	CL0016	TRUE	1	0	0	0	0	0	0
NP_003567.2	DUF163	0.0008	47	CL0098	APH	FALSE	CL0016	FALSE	0	0	1	0	1	0	0
NP_003567.2	Fe_hyd_lg_C	0.0152	10		APH	FALSE	CL0016	FALSE	0	0	0	1	0	1	0
NP_003567.2	LMWPc	0.0073	12		APH	FALSE	CL0016	FALSE	0	0	1	0	1	0	0
NP_003567.2	Arg_repressor_C	0.1024	27		APH	FALSE	CL0016	FALSE	0	0	0	1	0	1	0
NP_003567.2	Hpt	0.0863	50		APH	FALSE	CL0016	FALSE	0	0	0	1	0	1	0
NP_003567.2	Binary_toxA	0.1389	16	CL0084	APH	FALSE	CL0016	FALSE	0	0	0	1	0	1	0
NP_003567.2	Dehydratase_MU	0.0061	49		APH	FALSE	CL0016	FALSE	0	0	1	0	1	0	0
NP_003567.2	CARD	0.0733	15	CL0041	APH	FALSE	CL0016	FALSE	0	0	0	1	0	1	0
NP_003567.2	Lysine_decarbox	0.0031	37		APH	FALSE	CL0016	FALSE	0	0	1	0	1	0	0
NP_003574.1	APH	6.39048e-08	6.2	CL0016	APH	TRUE	CL0016	TRUE	1	0	0	0	0	0	0
NP_003574.1	Ribosomal_S28e	1.16434e-05	34		APH	FALSE	CL0016	FALSE	0	0	1	0	1	0	0
NP_003574.1	Dehydratase_SU	0.0156	43		APH	FALSE	CL0016	FALSE	0	0	0	1	0	1	0
NP_003574.1	Ribosomal_L9_N	0.0119	29		APH	FALSE	CL0016	FALSE	0	0	0	1	0	1	0
NP_003574.1	ENTH	0.0079	47	CL0009	APH	FALSE	CL0016	FALSE	0	0	1	0	1	0	0
NP_003574.1	CBM_1	0.0876	34		APH	FALSE	CL0016	FALSE	0	0	0	1	0	1	0
NP_003682.2	APH	0.0004	45	CL0016	APH	TRUE	CL0016	TRUE	1	0	0	0	0	0	0
NP_003682.2	Glycos_trans_3N	4.62125e-15	34		APH	FALSE	CL0016	FALSE	0	0	1	0	1	0	0
NP_003682.2	CbiX	0.2379	24	CL0043	APH	FALSE	CL0016	FALSE	0	0	0	1	0	1	0
NP_003682.2	PSI	0.0497	34		APH	FALSE	CL0016	FALSE	0	0	0	1	0	1	0
NP_003696.2	efhand	1.04083e-12	0.0066	CL0220	efhand	TRUE	CL0220	TRUE	1	0	0	0	0	0	0
NP_003811.2	TNFR_c6	1.39858e-10	1.1e-12		TNFR_c6	TRUE		TRUE	1	0	0	0	0	0	0
NP_003866.1	NAD_synthase	2.0134e-05	12	CL0039	NAD_synthase	TRUE	CL0039	TRUE	1	0	0	0	0	0	0
NP_003866.1	PDH	0.00010226	12	CL0063	NAD_synthase	FALSE	CL0039	FALSE	0	0	1	0	1	0	0
NP_003866.1	IL5	0.1741	17	CL0053	NAD_synthase	FALSE	CL0039	FALSE	0	0	0	1	0	1	0
NP_003866.1	DUF89	0.6579	26		NAD_synthase	FALSE	CL0039	FALSE	0	0	0	1	0	1	0
NP_003866.1	PABP	0.0125	24		NAD_synthase	FALSE	CL0039	FALSE	0	0	0	1	0	1	0
NP_003866.1	S4	0.0161	3.6		NAD_synthase	FALSE	CL0039	FALSE	0	0	0	1	0	1	0
NP_003866.1	Rabaptin	0.0712	39		NAD_synthase	FALSE	CL0039	FALSE	0	0	0	1	0	1	0
NP_003866.1	Pro_CA	0.063	18		NAD_synthase	FALSE	CL0039	FALSE	0	0	0	1	0	1	0
NP_003866.1	Sigma54_activat	0.1843	34	CL0023	NAD_synthase	FALSE	CL0039	FALSE	0	0	0	1	0	1	0
NP_003866.1	tRNA_int_endo_N	0.0323	18		NAD_synthase	FALSE	CL0039	FALSE	0	0	0	1	0	1	0
NP_003866.1	EFP	0.4322	33	CL0021	NAD_synthase	FALSE	CL0039	FALSE	0	0	0	1	0	1	0
NP_003866.1	PTS_IIA	0.0378	43		NAD_synthase	FALSE	CL0039	FALSE	0	0	0	1	0	1	0
NP_003866.1	XPG_I	0.0373	22		NAD_synthase	FALSE	CL0039	FALSE	0	0	0	1	0	1	0
NP_003866.1	RNA_pol_Rpb2_4	0.4408	18		NAD_synthase	FALSE	CL0039	FALSE	0	0	0	1	0	1	0
NP_003866.1	UPF0086	0.0055	12		NAD_synthase	FALSE	CL0039	FALSE	0	0	1	0	1	0	0
NP_003866.1	PAH	0.074	29		NAD_synthase	FALSE	CL0039	FALSE	0	0	0	1	0	1	0
NP_003933.1	APH	0.0002	6.9	CL0016	APH	TRUE	CL0016	TRUE	1	0	0	0	0	0	0
NP_003933.1	RuvC	0.0294	6.9	CL0219	APH	FALSE	CL0016	FALSE	0	0	0	1	0	1	0
NP_003933.1	SapB_1	0.0528	16		APH	FALSE	CL0016	FALSE	0	0	0	1	0	1	0
NP_003933.1	MAP1_LC3	0.004	34	CL0072	APH	FALSE	CL0016	FALSE	0	0	1	0	1	0	0
NP_003933.1	zf-B_box	0.7344	45		APH	FALSE	CL0016	FALSE	0	0	0	1	0	1	0
NP_003933.1	PadR	0.6781	37	CL0123	APH	FALSE	CL0016	FALSE	0	0	0	1	0	1	0
NP_003933.1	ZipA_C	0.7285	6.7		APH	FALSE	CL0016	FALSE	0	0	0	1	0	1	0
NP_003933.1	Pex14_N	0.6588	43		APH	FALSE	CL0016	FALSE	0	0	0	1	0	1	0
NP_004026.2	Acyl-CoA_dh_M	2.60619e-07	0.32		Acyl-CoA_dh_M	TRUE		TRUE	1	0	0	0	0	0	0
NP_004061.3	CBS	6.61372e-16	0.41		CBS	TRUE		TRUE	1	0	0	0	0	0	0
NP_004153.2	GTP_EFTU	1.43199e-08	0.26	CL0017	GTP_EFTU	TRUE	CL0017	TRUE	1	0	0	0	0	0	0
NP_004153.2	Rubrerythrin	0.1829	49	CL0044	GTP_EFTU	FALSE	CL0017	FALSE	0	0	0	1	0	1	0
NP_004153.2	BRCA2	0.4049	44		GTP_EFTU	FALSE	CL0017	FALSE	0	0	0	1	0	1	0
NP_004153.2	DUF151	0.4049	44		GTP_EFTU	FALSE	CL0017	FALSE	0	0	0	1	0	1	0
NP_004231.1	HR1	8.15035e-05	4.9		HR1	TRUE		TRUE	1	0	0	0	0	0	0
NP_004395.1	MMR_HSR1	2.98131e-15	43	CL0017	MMR_HSR1	TRUE	CL0017	TRUE	1	0	0	0	0	0	0
NP_004395.1	ABC_tran	8.61963e-07	7.5	CL0023	MMR_HSR1	FALSE	CL0017	FALSE	0	0	1	0	1	0	0
NP_004395.1	PRK	0.0027	39		MMR_HSR1	FALSE	CL0017	FALSE	0	0	1	0	1	0	0
NP_004395.1	UcrQ	0.0026	37		MMR_HSR1	FALSE	CL0017	FALSE	0	0	1	0	1	0	0
NP_004395.1	zf-CCCH	0.299	23		MMR_HSR1	FALSE	CL0017	FALSE	0	0	0	1	0	1	0
NP_004395.1	Ribosomal_L12	0.0047	41		MMR_HSR1	FALSE	CL0017	FALSE	0	0	1	0	1	0	0
NP_004395.1	UPF0066	0.4127	10		MMR_HSR1	FALSE	CL0017	FALSE	0	0	0	1	0	1	0
NP_004402.1	WD40	0.000798353	3.6	CL0186	WD40	TRUE	CL0186	TRUE	1	0	0	0	0	0	0
NP_004444.2	DAO	1.78021e-12	50	CL0063	DAO	TRUE	CL0063	TRUE	1	0	0	0	0	0	0
NP_004444.2	Glyco_transf_28	0.0459	27	CL0113	DAO	FALSE	CL0063	FALSE	0	0	0	1	0	1	0
NP_004444.2	PRC	0.2397	38		DAO	FALSE	CL0063	FALSE	0	0	0	1	0	1	0
NP_004444.2	TRAM	0.3242	32		DAO	FALSE	CL0063	FALSE	0	0	0	1	0	1	0
NP_004444.2	SspB	0.0355	17		DAO	FALSE	CL0063	FALSE	0	0	0	1	0	1	0
NP_004444.2	XPG_I	0.0318	39		DAO	FALSE	CL0063	FALSE	0	0	0	1	0	1	0
NP_004444.2	IQ	0.059	22		DAO	FALSE	CL0063	FALSE	0	0	0	1	0	1	0
NP_004521.1	PG_binding_1	8.71165e-06	1.6	CL0244	PG_binding_1	TRUE	CL0244	TRUE	1	0	0	0	0	0	0
NP_004521.1	BRCA2	0.5321	47		PG_binding_1	FALSE	CL0244	FALSE	0	0	0	1	0	1	0
NP_004624.1	ig	1.68274e-42	0.0017	CL0011	ig	TRUE	CL0011	TRUE	1	0	0	0	0	0	0
NP_004637.1	ig	9.15547e-45	7.7e-08	CL0011	ig	TRUE	CL0011	TRUE	1	0	0	0	0	0	0
NP_004681.1	APH	0.0009	46	CL0016	APH	TRUE	CL0016	TRUE	1	0	0	0	0	0	0
NP_004681.1	Mago_nashi	4.16002e-08	1.9		APH	FALSE	CL0016	FALSE	0	0	1	0	1	0	0
NP_004681.1	TAFII28	0.0357	31	CL0012	APH	FALSE	CL0016	FALSE	0	0	0	1	0	1	0
NP_004681.1	Glutaredoxin2_C	0.3825	47		APH	FALSE	CL0016	FALSE	0	0	0	1	0	1	0
NP_004681.1	Asp_decarbox	0.0223	28		APH	FALSE	CL0016	FALSE	0	0	0	1	0	1	0
NP_004681.1	Ecotin	0.0648	49		APH	FALSE	CL0016	FALSE	0	0	0	1	0	1	0
NP_004681.1	IFN-gamma	0.1339	28	CL0053	APH	FALSE	CL0016	FALSE	0	0	0	1	0	1	0
NP_004681.1	Clat_adaptor_s	0.0452	9.8	CL0212	APH	FALSE	CL0016	FALSE	0	0	0	1	0	1	0
NP_004681.1	UVR	0.1408	49		APH	FALSE	CL0016	FALSE	0	0	0	1	0	1	0
NP_004762.2	PG_binding_1	5.80777e-06	15	CL0244	PG_binding_1	TRUE	CL0244	TRUE	1	0	0	0	0	0	0
NP_004905.2	GTP_EFTU	2.39675e-07	1.1	CL0017	GTP_EFTU	TRUE	CL0017	TRUE	1	0	0	0	0	0	0
NP_004905.2	MoCF_biosynth	7.66236e-09	26		GTP_EFTU	FALSE	CL0017	FALSE	0	0	1	0	1	0	0
NP_004905.2	AAA	0.0123	49	CL0023	GTP_EFTU	FALSE	CL0017	FALSE	0	0	0	1	0	1	0
NP_004905.2	Dak2	0.2016	49		GTP_EFTU	FALSE	CL0017	FALSE	0	0	0	1	0	1	0
NP_004905.2	DNA_pol3_chi	0.001	29		GTP_EFTU	FALSE	CL0017	FALSE	0	0	1	0	1	0	0
NP_004905.2	Rubrerythrin	0.1346	48	CL0044	GTP_EFTU	FALSE	CL0017	FALSE	0	0	0	1	0	1	0
NP_004985.2	PG_binding_1	4.35582e-06	45	CL0244	PG_binding_1	TRUE	CL0244	TRUE	1	0	0	0	0	0	0
NP_004986.1	PG_binding_1	3.35566e-06	0.26	CL0244	PG_binding_1	TRUE	CL0244	TRUE	1	0	0	0	0	0	0
NP_004993.1	Epimerase	3.40249e-32	0.38	CL0063	Epimerase	TRUE	CL0063	TRUE	1	0	0	0	0	0	0
NP_004993.1	IFN-gamma	0.0085	18	CL0053	Epimerase	FALSE	CL0063	FALSE	0	0	1	0	1	0	0
NP_004993.1	DnaJ_C	0.5032	40		Epimerase	FALSE	CL0063	FALSE	0	0	0	1	0	1	0
NP_005083.1	TNF	5.72728e-18	3.4	CL0100	TNF	TRUE	CL0100	TRUE	1	0	0	0	0	0	0
NP_005083.1	mRNA_cap_C	0.4339	34	CL0021	TNF	FALSE	CL0100	FALSE	0	0	0	1	0	1	0
NP_005083.1	Ribosomal_L23	0.0184	34		TNF	FALSE	CL0100	FALSE	0	0	0	1	0	1	0
NP_005202.2	ig	0.00289002	2.3	CL0011	ig	TRUE	CL0011	TRUE	1	0	0	0	0	0	0
NP_005267.2	F420_oxidored	3.35566e-06	2.2	CL0063	F420_oxidored	TRUE	CL0063	TRUE	1	0	0	0	0	0	0
NP_005267.2	MoaC	0.1246	33		F420_oxidored	FALSE	CL0063	FALSE	0	0	0	1	0	1	0
NP_005267.2	Pept_tRNA_hydro	0.0541	22		F420_oxidored	FALSE	CL0063	FALSE	0	0	0	1	0	1	0
NP_005267.2	La	0.0394	37		F420_oxidored	FALSE	CL0063	FALSE	0	0	0	1	0	1	0
NP_005267.2	RuvB_C	0.0675	41		F420_oxidored	FALSE	CL0063	FALSE	0	0	0	1	0	1	0
NP_005550.2	F5_F8_type_C	7.43084e-05	11	CL0202	F5_F8_type_C	TRUE	CL0202	TRUE	1	0	0	0	0	0	0
NP_005679.2	SMC_N	5.22561e-05	1.7	CL0023	SMC_N	TRUE	CL0023	TRUE	1	0	0	0	0	0	0
NP_005679.2	GTP_EFTU	0.0009	17	CL0017	SMC_N	FALSE	CL0023	FALSE	0	0	1	0	1	0	0
NP_005679.2	CoaE	6.39048e-08	46		SMC_N	FALSE	CL0023	FALSE	0	0	1	0	1	0	0
NP_005679.2	MobB	0.0005	14		SMC_N	FALSE	CL0023	FALSE	0	0	1	0	1	0	0
NP_005679.2	Creatinase_N	0.0949	29		SMC_N	FALSE	CL0023	FALSE	0	0	0	1	0	1	0
NP_005730.1	efhand	7.8615e-19	0.016	CL0220	efhand	TRUE	CL0220	TRUE	1	0	0	0	0	0	0
NP_005836.1	SMC_N	1.02063e-07	1.3	CL0023	SMC_N	TRUE	CL0023	TRUE	1	0	0	0	0	0	0
NP_005836.1	UreE_C	0.224	28		SMC_N	FALSE	CL0023	FALSE	0	0	0	1	0	1	0
NP_005836.1	MobB	0.0011	5.5		SMC_N	FALSE	CL0023	FALSE	0	0	1	0	1	0	0
NP_005836.1	PK_C	0.0012	5.8		SMC_N	FALSE	CL0023	FALSE	0	0	1	0	1	0	0
NP_005836.1	Dak2	0.1702	15		SMC_N	FALSE	CL0023	FALSE	0	0	0	1	0	1	0
NP_005836.1	Skp1_POZ	0.0024	41	CL0033	SMC_N	FALSE	CL0023	FALSE	0	0	1	0	1	0	0
NP_005836.1	eRF1_2	0.0359	40	CL0267	SMC_N	FALSE	CL0023	FALSE	0	0	0	1	0	1	0
NP_005836.1	GTP_EFTU_D2	0.0199	8.9		SMC_N	FALSE	CL0023	FALSE	0	0	0	1	0	1	0
NP_005836.1	WHEP-TRS	0.2387	31		SMC_N	FALSE	CL0023	FALSE	0	0	0	1	0	1	0
NP_005909.2	THF_DHG_CYH_C	1.80541e-09	0.57	CL0063	THF_DHG_CYH_C	TRUE	CL0063	TRUE	1	0	0	0	0	0	0
NP_005932.2	PG_binding_1	3.49861e-12	4.2	CL0244	PG_binding_1	TRUE	CL0244	TRUE	1	0	0	0	0	0	0
NP_006088.2	efhand	3.59439e-07	0.027	CL0220	efhand	TRUE	CL0220	TRUE	1	0	0	0	0	0	0
NP_006146.1	MMR_HSR1	4.44156e-13	43	CL0017	MMR_HSR1	TRUE	CL0017	TRUE	1	0	0	0	0	0	0
NP_006146.1	ABC_tran	1.09374e-05	7.5	CL0023	MMR_HSR1	FALSE	CL0017	FALSE	0	0	1	0	1	0	0
NP_006146.1	PRK	0.0025	39		MMR_HSR1	FALSE	CL0017	FALSE	0	0	1	0	1	0	0
NP_006146.1	UcrQ	0.0013	37		MMR_HSR1	FALSE	CL0017	FALSE	0	0	1	0	1	0	0
NP_006146.1	zf-CCCH	0.2491	23		MMR_HSR1	FALSE	CL0017	FALSE	0	0	0	1	0	1	0
NP_006146.1	Ribosomal_L12	0.0261	41		MMR_HSR1	FALSE	CL0017	FALSE	0	0	0	1	0	1	0
NP_006146.1	UPF0066	0.4785	10		MMR_HSR1	FALSE	CL0017	FALSE	0	0	0	1	0	1	0
NP_006198.1	ig	0.0058	3.6	CL0011	ig	TRUE	CL0011	TRUE	1	0	0	0	0	0	0
NP_006276.2	APH	0.0002	5.1	CL0016	APH	TRUE	CL0016	TRUE	1	0	0	0	0	0	0
NP_006276.2	ADK_lid	4.34433e-11	33		APH	FALSE	CL0016	FALSE	0	0	1	0	1	0	0
NP_006276.2	Methyltransf_3	0.129	47	CL0102	APH	FALSE	CL0016	FALSE	0	0	0	1	0	1	0
NP_006320.2	EGF	2.12018e-33	4.1e-06	CL0001	EGF	TRUE	CL0001	TRUE	1	0	0	0	0	0	0
NP_006401.3	Semialdhyde_dh	1.39564e-11	0.12	CL0063	Semialdhyde_dh	TRUE	CL0063	TRUE	1	0	0	0	0	0	0
NP_006401.3	NDK	0.0021	8.9		Semialdhyde_dh	FALSE	CL0063	FALSE	0	0	1	0	1	0	0
NP_006401.3	RCC1	0.1742	14		Semialdhyde_dh	FALSE	CL0063	FALSE	0	0	0	1	0	1	0
NP_006401.3	Conotoxin	0.7072	46		Semialdhyde_dh	FALSE	CL0063	FALSE	0	0	0	1	0	1	0
NP_006408.2	MMR_HSR1	9.90079e-05	5.3	CL0017	MMR_HSR1	TRUE	CL0017	TRUE	1	0	0	0	0	0	0
NP_006408.2	PTS-HPr	1.63801e-11	19		MMR_HSR1	FALSE	CL0017	FALSE	0	0	1	0	1	0	0
NP_006408.2	fn3	0.000341426	31	CL0159	MMR_HSR1	FALSE	CL0017	FALSE	0	0	1	0	1	0	0
NP_006408.2	MutS_III	0.0817	33		MMR_HSR1	FALSE	CL0017	FALSE	0	0	0	1	0	1	0
NP_006408.2	Sigma54_activat	0.0527	19	CL0023	MMR_HSR1	FALSE	CL0017	FALSE	0	0	0	1	0	1	0
NP_006431.2	DAO	3.22338e-05	26	CL0063	DAO	TRUE	CL0063	TRUE	1	0	0	0	0	0	0
NP_006431.2	Glyco_transf_28	0.0183	29	CL0113	DAO	FALSE	CL0063	FALSE	0	0	0	1	0	1	0
NP_006431.2	CMD	0.0046	13		DAO	FALSE	CL0063	FALSE	0	0	1	0	1	0	0
NP_006431.2	PAP2	0.4459	12		DAO	FALSE	CL0063	FALSE	0	0	0	1	0	1	0
NP_006431.2	DsrH	0.4008	18		DAO	FALSE	CL0063	FALSE	0	0	0	1	0	1	0
NP_006473.2	APH	6.39048e-08	6.2	CL0016	APH	TRUE	CL0016	TRUE	1	0	0	0	0	0	0
NP_006473.2	Ribosomal_S28e	1.64947e-05	34		APH	FALSE	CL0016	FALSE	0	0	1	0	1	0	0
NP_006473.2	Ribosomal_L9_N	0.000142916	29		APH	FALSE	CL0016	FALSE	0	0	1	0	1	0	0
NP_006473.2	Dehydratase_SU	0.0188	43		APH	FALSE	CL0016	FALSE	0	0	0	1	0	1	0
NP_006473.2	ENTH	0.0128	47	CL0009	APH	FALSE	CL0016	FALSE	0	0	0	1	0	1	0
NP_006473.2	CBM_1	0.0892	34		APH	FALSE	CL0016	FALSE	0	0	0	1	0	1	0
NP_006491.2	ig	1.85033e-46	2.7e-05	CL0011	ig	TRUE	CL0011	TRUE	1	0	0	0	0	0	0
NP_006517.1	zf-C2H2	1.89795e-18	2.6e-05		zf-C2H2	TRUE		TRUE	1	0	0	0	0	0	0
NP_006631.2	MMR_HSR1	8.15304e-07	0.31	CL0017	MMR_HSR1	TRUE	CL0017	TRUE	1	0	0	0	0	0	0
NP_006631.2	Pep_deformylase	7.66877e-10	30		MMR_HSR1	FALSE	CL0017	FALSE	0	0	1	0	1	0	0
NP_006631.2	PTS_IIB	3.85338e-05	14		MMR_HSR1	FALSE	CL0017	FALSE	0	0	1	0	1	0	0
NP_006631.2	Transposase_5	0.586	38		MMR_HSR1	FALSE	CL0017	FALSE	0	0	0	1	0	1	0
NP_006631.2	AIRC	0.1492	44		MMR_HSR1	FALSE	CL0017	FALSE	0	0	0	1	0	1	0
NP_006631.2	Fapy_DNA_glyco	0.0244	30		MMR_HSR1	FALSE	CL0017	FALSE	0	0	0	1	0	1	0
NP_006631.2	Aldolase	0.0961	39	CL0036	MMR_HSR1	FALSE	CL0017	FALSE	0	0	0	1	0	1	0
NP_006631.2	DUF84	0.3675	33	CL0269	MMR_HSR1	FALSE	CL0017	FALSE	0	0	0	1	0	1	0
NP_006631.2	Ribosomal_S11	0.0196	43	CL0267	MMR_HSR1	FALSE	CL0017	FALSE	0	0	0	1	0	1	0
NP_006631.2	BolA	0.0678	8.9		MMR_HSR1	FALSE	CL0017	FALSE	0	0	0	1	0	1	0
NP_006631.2	HLH	0.1458	15		MMR_HSR1	FALSE	CL0017	FALSE	0	0	0	1	0	1	0
NP_006631.2	Bet_v_I	0.0012	19	CL0209	MMR_HSR1	FALSE	CL0017	FALSE	0	0	1	0	1	0	0
NP_006631.2	Egg_lysin	0.0083	43		MMR_HSR1	FALSE	CL0017	FALSE	0	0	1	0	1	0	0
NP_006631.2	PSI_PsaJ	0.0773	15		MMR_HSR1	FALSE	CL0017	FALSE	0	0	0	1	0	1	0
NP_006660.3	ig	5.68141e-30	0.027	CL0011	ig	TRUE	CL0011	TRUE	1	0	0	0	0	0	0
NP_006681.1	PG_binding_1	5.80777e-06	1.5	CL0244	PG_binding_1	TRUE	CL0244	TRUE	1	0	0	0	0	0	0
NP_006781.1	ig	9.15547e-45	1.5e-05	CL0011	ig	TRUE	CL0011	TRUE	1	0	0	0	0	0	0
NP_006811.1	MMR_HSR1	1.98016e-05	5.4	CL0017	MMR_HSR1	TRUE	CL0017	TRUE	1	0	0	0	0	0	0
NP_006811.1	UPF0079	1.75069e-05	3	CL0023	MMR_HSR1	FALSE	CL0017	FALSE	0	0	1	0	1	0	0
NP_006811.1	Ribosomal_S15	0.029	32		MMR_HSR1	FALSE	CL0017	FALSE	0	0	0	1	0	1	0
NP_006811.1	Activin_recp	0.1111	22	CL0117	MMR_HSR1	FALSE	CL0017	FALSE	0	0	0	1	0	1	0
NP_006811.1	RNA_pol_A_CTD	0.0261	16		MMR_HSR1	FALSE	CL0017	FALSE	0	0	0	1	0	1	0
NP_006855.2	ig	1.53307e-21	0.0002	CL0011	ig	TRUE	CL0011	TRUE	1	0	0	0	0	0	0
NP_006859.2	GTP_EFTU	2.39675e-07	0.21	CL0017	GTP_EFTU	TRUE	CL0017	TRUE	1	0	0	0	0	0	0
NP_006859.2	ACBP	0.1569	42		GTP_EFTU	FALSE	CL0017	FALSE	0	0	0	1	0	1	0
NP_006859.2	zf-B_box	0.022	37		GTP_EFTU	FALSE	CL0017	FALSE	0	0	0	1	0	1	0
NP_006859.2	Ribosomal_S11	0.0771	38	CL0267	GTP_EFTU	FALSE	CL0017	FALSE	0	0	0	1	0	1	0
NP_006859.2	Rubrerythrin	0.0524	33	CL0044	GTP_EFTU	FALSE	CL0017	FALSE	0	0	0	1	0	1	0
NP_006859.2	HGTP_anticodon	0.001	9.4		GTP_EFTU	FALSE	CL0017	FALSE	0	0	1	0	1	0	0
NP_008821.1	ig	5.16076e-05	4.3	CL0011	ig	TRUE	CL0011	TRUE	1	0	0	0	0	0	0
NP_008824.2	PUA	4.77241e-09	0.95	CL0178	PUA	TRUE	CL0178	TRUE	1	0	0	0	0	0	0
NP_008836.2	ig	7.66533e-22	0.19	CL0011	ig	TRUE	CL0011	TRUE	1	0	0	0	0	0	0
NP_008954.2	RA	6.99497e-09	0.23	CL0072	RA	TRUE	CL0072	TRUE	1	0	0	0	0	0	0
NP_008954.2	BPL_C	0.0853	48	CL0206	RA	FALSE	CL0072	FALSE	0	0	0	1	0	1	0
NP_008983.2	NAD_binding_1	3.52154e-17	2	CL0091	NAD_binding_1	TRUE	CL0091	TRUE	1	0	0	0	0	0	0
NP_008983.2	GSHPx	0.1641	37	CL0172	NAD_binding_1	FALSE	CL0091	FALSE	0	0	0	1	0	1	0
NP_009004.2	cNMP_binding	2.08147e-17	0.29		cNMP_binding	TRUE		TRUE	1	0	0	0	0	0	0
NP_009041.2	CbiA	3.38439e-07	37		CbiA	TRUE		TRUE	1	0	0	0	0	0	0
NP_009060.2	zf-C2H2	2.15793e-05	0.021		zf-C2H2	TRUE		TRUE	1	0	0	0	0	0	0
NP_009082.1	zf-C2H2	5.01716e-17	3.6e-05		zf-C2H2	TRUE		TRUE	1	0	0	0	0	0	0
NP_009142.2	RA	7.28829e-11	0.94	CL0072	RA	TRUE	CL0072	TRUE	1	0	0	0	0	0	0
NP_009197.1	MMR_HSR1	1.98016e-05	26	CL0017	MMR_HSR1	TRUE	CL0017	TRUE	1	0	0	0	0	0	0
NP_009197.1	Asp_Glu_race	0.032	42		MMR_HSR1	FALSE	CL0017	FALSE	0	0	0	1	0	1	0
NP_009197.1	SH3BGR	0.0049	38	CL0172	MMR_HSR1	FALSE	CL0017	FALSE	0	0	1	0	1	0	0
NP_009197.1	AIRC	0.1422	40		MMR_HSR1	FALSE	CL0017	FALSE	0	0	0	1	0	1	0
NP_009197.1	RNA_pol_Rpb2_2	0.0028	28		MMR_HSR1	FALSE	CL0017	FALSE	0	0	1	0	1	0	0
NP_009197.1	RhoGEF	0.1461	21		MMR_HSR1	FALSE	CL0017	FALSE	0	0	0	1	0	1	0
NP_009197.1	dNK	0.9962	30		MMR_HSR1	FALSE	CL0017	FALSE	0	0	0	1	0	1	0
NP_009197.1	ArfGap	0.4506	45		MMR_HSR1	FALSE	CL0017	FALSE	0	0	0	1	0	1	0
NP_009197.1	MarR	0.0644	28	CL0123	MMR_HSR1	FALSE	CL0017	FALSE	0	0	0	1	0	1	0
NP_009197.1	DUF448	0.0191	33		MMR_HSR1	FALSE	CL0017	FALSE	0	0	0	1	0	1	0
NP_009197.1	Ribosomal_L5	0.0145	48		MMR_HSR1	FALSE	CL0017	FALSE	0	0	0	1	0	1	0
NP_009223.2	Acyl-CoA_dh_M	2.75266e-05	0.32		Acyl-CoA_dh_M	TRUE		TRUE	1	0	0	0	0	0	0
NP_036356.1	APH	0.0001	3.4	CL0016	APH	TRUE	CL0016	TRUE	1	0	0	0	0	0	0
NP_036357.1	CbiA	1.46942e-10	31		CbiA	TRUE		TRUE	1	0	0	0	0	0	0
NP_036357.1	Peptidase_M22	0.1248	33	CL0108	CbiA	FALSE		FALSE	0	0	0	1	0	1	0
NP_036357.1	GFO_IDH_MocA	0.0121	12	CL0063	CbiA	FALSE		FALSE	0	0	0	1	0	1	0
NP_036357.1	GATA	0.0076	26	CL0167	CbiA	FALSE		FALSE	0	0	1	0	1	0	0
NP_036416.1	PAS	2.43084e-05	5.6	CL0183	PAS	TRUE	CL0183	TRUE	1	0	0	0	0	0	0
NP_036426.3	RA	7.43788e-07	1.2	CL0072	RA	TRUE	CL0072	TRUE	1	0	0	0	0	0	0
NP_036426.3	MazG	0.4037	5.4	CL0231	RA	FALSE	CL0072	FALSE	0	0	0	1	0	1	0
NP_036474.1	Activin_recp	9.63346e-06	0.26	CL0117	Activin_recp	TRUE	CL0117	TRUE	1	0	0	0	0	0	0
NP_036474.1	TIL	0.0838	32		Activin_recp	FALSE	CL0117	FALSE	0	0	0	1	0	1	0
NP_036474.1	ET	0.1031	11		Activin_recp	FALSE	CL0117	FALSE	0	0	0	1	0	1	0
NP_036474.1	ANATO	0.9004	5.6		Activin_recp	FALSE	CL0117	FALSE	0	0	0	1	0	1	0
NP_036474.1	TB	0.0857	19		Activin_recp	FALSE	CL0117	FALSE	0	0	0	1	0	1	0
NP_036474.1	DNA_ligase_ZBD	0.535	0.54		Activin_recp	FALSE	CL0117	FALSE	0	0	0	1	0	1	0
NP_036474.1	Metallothionein	0.8818	13		Activin_recp	FALSE	CL0117	FALSE	0	0	0	1	0	1	0
NP_036474.1	UCR_hinge	0.0199	20		Activin_recp	FALSE	CL0117	FALSE	0	0	0	1	0	1	0
NP_036534.1	BAR	2.4683e-05	0.23	CL0145	BAR	TRUE	CL0145	TRUE	1	0	0	0	0	0	0
NP_036534.1	RecO	0.1246	17		BAR	FALSE	CL0145	FALSE	0	0	0	1	0	1	0
NP_036534.1	Syntaxin	0.1066	33		BAR	FALSE	CL0145	FALSE	0	0	0	1	0	1	0
NP_036534.1	GlnE	0.1592	34	CL0260	BAR	FALSE	CL0145	FALSE	0	0	0	1	0	1	0
NP_036534.1	Peptidase_M28	0.336	19	CL0035	BAR	FALSE	CL0145	FALSE	0	0	0	1	0	1	0
NP_036534.1	PG_binding_1	0.0806	15	CL0244	BAR	FALSE	CL0145	FALSE	0	0	0	1	0	1	0
NP_036534.1	I_LWEQ	0.8366	17		BAR	FALSE	CL0145	FALSE	0	0	0	1	0	1	0
NP_036534.1	Rubrerythrin	0.03	8.1	CL0044	BAR	FALSE	CL0145	FALSE	0	0	0	1	0	1	0
NP_036534.1	TarH	0.0291	43		BAR	FALSE	CL0145	FALSE	0	0	0	1	0	1	0
NP_036534.1	UPF0079	0.0575	14	CL0023	BAR	FALSE	CL0145	FALSE	0	0	0	1	0	1	0
NP_036534.1	DinI	0.4892	33		BAR	FALSE	CL0145	FALSE	0	0	0	1	0	1	0
NP_036548.1	HEAT	5.68572e-10	0.98	CL0019	HEAT	TRUE	CL0019	TRUE	1	0	0	0	0	0	0
NP_036585.1	WD40	5.04566e-21	9.5e-11	CL0186	WD40	TRUE	CL0186	TRUE	1	0	0	0	0	0	0
NP_036604.2	CS	2.93962e-06	29	CL0190	CS	TRUE	CL0190	TRUE	1	0	0	0	0	0	0
NP_037364.1	efhand	1.11245e-23	3e-07	CL0220	efhand	TRUE	CL0220	TRUE	1	0	0	0	0	0	0
NP_037387.2	F5_F8_type_C	7.21935e-12	0.5	CL0202	F5_F8_type_C	TRUE	CL0202	TRUE	1	0	0	0	0	0	0
NP_037387.2	GYF	0.1392	22		F5_F8_type_C	FALSE	CL0202	FALSE	0	0	0	1	0	1	0
NP_038475.2	EGF	0.000103692	0.13	CL0001	EGF	TRUE	CL0001	TRUE	1	0	0	0	0	0	0
NP_039249.1	NAD_binding_1	6.44502e-20	20	CL0091	NAD_binding_1	TRUE	CL0091	TRUE	1	0	0	0	0	0	0
NP_039249.1	Gag_MA	0.1255	29	CL0074	NAD_binding_1	FALSE	CL0091	FALSE	0	0	0	1	0	1	0
NP_039249.1	FG-GAP	0.2192	43	CL0186	NAD_binding_1	FALSE	CL0091	FALSE	0	0	0	1	0	1	0
NP_055115.1	Peptidase_S24	3.54157e-08	6.7		Peptidase_S24	TRUE		TRUE	1	0	0	0	0	0	0
NP_055115.1	NTP_transf_2	0.000300984	41	CL0260	Peptidase_S24	FALSE		FALSE	0	0	1	0	1	0	0
NP_055203.4	DEAD	4.0246e-15	0.32	CL0008	DEAD	TRUE	CL0008	TRUE	1	0	0	0	0	0	0
NP_055203.4	CPSase_L_D3	0.0996	31		DEAD	FALSE	CL0008	FALSE	0	0	0	1	0	1	0
NP_055203.4	Ricin_B_lectin	0.0545	4	CL0066	DEAD	FALSE	CL0008	FALSE	0	0	0	1	0	1	0
NP_055203.4	Ribosomal_S28e	0.021	47		DEAD	FALSE	CL0008	FALSE	0	0	0	1	0	1	0
NP_055203.4	Rib_5-P_isom_A	0.0633	48	CL0246	DEAD	FALSE	CL0008	FALSE	0	0	0	1	0	1	0
NP_055203.4	Translat_reg	0.0158	26		DEAD	FALSE	CL0008	FALSE	0	0	0	1	0	1	0
NP_055203.4	SKI	0.1313	34	CL0023	DEAD	FALSE	CL0008	FALSE	0	0	0	1	0	1	0
NP_055262.1	BAR	4.35582e-06	1.1	CL0145	BAR	TRUE	CL0145	TRUE	1	0	0	0	0	0	0
NP_055262.1	Bac_globin	0.0236	49	CL0090	BAR	FALSE	CL0145	FALSE	0	0	0	1	0	1	0
NP_055262.1	RIP	0.00297757	43		BAR	FALSE	CL0145	FALSE	0	0	1	0	1	0	0
NP_055262.1	Prefoldin	0.1979	50	CL0200	BAR	FALSE	CL0145	FALSE	0	0	0	1	0	1	0
NP_055262.1	MGS	0.0768	39		BAR	FALSE	CL0145	FALSE	0	0	0	1	0	1	0
NP_055262.1	Translin	0.2205	2		BAR	FALSE	CL0145	FALSE	0	0	0	1	0	1	0
NP_055262.1	PAS	0.3338	42	CL0183	BAR	FALSE	CL0145	FALSE	0	0	0	1	0	1	0
NP_055262.1	Rubrerythrin	0.1889	26	CL0044	BAR	FALSE	CL0145	FALSE	0	0	0	1	0	1	0
NP_055262.1	UPF0079	0.0127	29	CL0023	BAR	FALSE	CL0145	FALSE	0	0	0	1	0	1	0
NP_055262.1	DinI	0.3141	46		BAR	FALSE	CL0145	FALSE	0	0	0	1	0	1	0
NP_055262.1	YHS	0.042	33	CL0175	BAR	FALSE	CL0145	FALSE	0	0	0	1	0	1	0
NP_055387.2	APH	0.0006	22	CL0016	APH	TRUE	CL0016	TRUE	1	0	0	0	0	0	0
NP_055387.2	Ribosomal_L9_C	0.000113251	7.2		APH	FALSE	CL0016	FALSE	0	0	1	0	1	0	0
NP_055387.2	Mago_nashi	1.73817e-05	13		APH	FALSE	CL0016	FALSE	0	0	1	0	1	0	0
NP_055387.2	RelA_SpoT	0.4225	20	CL0260	APH	FALSE	CL0016	FALSE	0	0	0	1	0	1	0
NP_055387.2	Clat_adaptor_s	0.0636	31	CL0212	APH	FALSE	CL0016	FALSE	0	0	0	1	0	1	0
NP_055407.1	efhand	3.03682e-12	0.25	CL0220	efhand	TRUE	CL0220	TRUE	1	0	0	0	0	0	0
NP_055415.1	MMR_HSR1	2.64021e-05	1.1	CL0017	MMR_HSR1	TRUE	CL0017	TRUE	1	0	0	0	0	0	0
NP_055415.1	efhand	1.18708e-07	0.0065	CL0220	MMR_HSR1	FALSE	CL0017	FALSE	0	0	1	0	1	0	0
NP_055415.1	DUF89	3.45275e-05	44		MMR_HSR1	FALSE	CL0017	FALSE	0	0	1	0	1	0	0
NP_055415.1	MCR_beta_N	5.7663e-06	23		MMR_HSR1	FALSE	CL0017	FALSE	0	0	1	0	1	0	0
NP_055415.1	Homoserine_dh	2.81381e-05	20		MMR_HSR1	FALSE	CL0017	FALSE	0	0	1	0	1	0	0
NP_055415.1	DUF387	0.1848	15		MMR_HSR1	FALSE	CL0017	FALSE	0	0	0	1	0	1	0
NP_055415.1	CARD	0.9123	24	CL0041	MMR_HSR1	FALSE	CL0017	FALSE	0	0	0	1	0	1	0
NP_055415.1	GrpE	0.5074	5.4		MMR_HSR1	FALSE	CL0017	FALSE	0	0	0	1	0	1	0
NP_055415.1	CNTF	0.0298	35	CL0053	MMR_HSR1	FALSE	CL0017	FALSE	0	0	0	1	0	1	0
NP_055415.1	Syntaxin	0.0283	38		MMR_HSR1	FALSE	CL0017	FALSE	0	0	0	1	0	1	0
NP_055415.1	CbiX	0.7016	9.8	CL0043	MMR_HSR1	FALSE	CL0017	FALSE	0	0	0	1	0	1	0
NP_055415.1	HR1	0.0723	40		MMR_HSR1	FALSE	CL0017	FALSE	0	0	0	1	0	1	0
NP_055415.1	UPF0029	0.3711	13		MMR_HSR1	FALSE	CL0017	FALSE	0	0	0	1	0	1	0
NP_055415.1	NusG	0.0946	24		MMR_HSR1	FALSE	CL0017	FALSE	0	0	0	1	0	1	0
NP_055415.1	PAH	0.1928	16		MMR_HSR1	FALSE	CL0017	FALSE	0	0	0	1	0	1	0
NP_055415.1	Pro_dh	0.0333	27	CL0086	MMR_HSR1	FALSE	CL0017	FALSE	0	0	0	1	0	1	0
NP_055415.1	SKI	0.0137	50	CL0023	MMR_HSR1	FALSE	CL0017	FALSE	0	0	0	1	0	1	0
NP_055415.1	MscL	0.1455	40		MMR_HSR1	FALSE	CL0017	FALSE	0	0	0	1	0	1	0
NP_055415.1	RNA_pol_Rpb1_6	0.0363	24		MMR_HSR1	FALSE	CL0017	FALSE	0	0	0	1	0	1	0
NP_055415.1	HMGL-like	0.01	43	CL0152	MMR_HSR1	FALSE	CL0017	FALSE	0	0	0	1	0	1	0
NP_055415.1	Nitroreductase	0.0175	42		MMR_HSR1	FALSE	CL0017	FALSE	0	0	0	1	0	1	0
NP_055415.1	Epimerase	0.0177	11	CL0063	MMR_HSR1	FALSE	CL0017	FALSE	0	0	0	1	0	1	0
NP_055415.1	Asn_synthase	0.0705	16	CL0039	MMR_HSR1	FALSE	CL0017	FALSE	0	0	0	1	0	1	0
NP_055415.1	HIT	0.0966	25	CL0265	MMR_HSR1	FALSE	CL0017	FALSE	0	0	0	1	0	1	0
NP_055415.1	RNA_pol_Rpb4	0.0904	3.8		MMR_HSR1	FALSE	CL0017	FALSE	0	0	0	1	0	1	0
NP_055415.1	SWIB	0.0228	37		MMR_HSR1	FALSE	CL0017	FALSE	0	0	0	1	0	1	0
NP_055415.1	MC1	0.017	11		MMR_HSR1	FALSE	CL0017	FALSE	0	0	0	1	0	1	0
NP_055415.1	FliS	0.2573	35		MMR_HSR1	FALSE	CL0017	FALSE	0	0	0	1	0	1	0
NP_055415.1	Trigger_C	0.0408	36	CL0262	MMR_HSR1	FALSE	CL0017	FALSE	0	0	0	1	0	1	0
NP_055415.1	SRP54_N	0.1506	15		MMR_HSR1	FALSE	CL0017	FALSE	0	0	0	1	0	1	0
NP_055415.1	HLH	0.1033	34		MMR_HSR1	FALSE	CL0017	FALSE	0	0	0	1	0	1	0
NP_055415.1	RRF	0.0256	13		MMR_HSR1	FALSE	CL0017	FALSE	0	0	0	1	0	1	0
NP_055416.2	MMR_HSR1	1.98016e-05	5.6	CL0017	MMR_HSR1	TRUE	CL0017	TRUE	1	0	0	0	0	0	0
NP_055416.2	YbaK	2.0182e-05	40		MMR_HSR1	FALSE	CL0017	FALSE	0	0	1	0	1	0	0
NP_055416.2	MC1	2.91781e-06	4.4		MMR_HSR1	FALSE	CL0017	FALSE	0	0	1	0	1	0	0
NP_055416.2	Coprogen_oxidas	0.1243	10		MMR_HSR1	FALSE	CL0017	FALSE	0	0	0	1	0	1	0
NP_055416.2	Rep-A_N	0.1493	22	CL0021	MMR_HSR1	FALSE	CL0017	FALSE	0	0	0	1	0	1	0
NP_055416.2	RIO1	0.0033	8.6	CL0016	MMR_HSR1	FALSE	CL0017	FALSE	0	0	1	0	1	0	0
NP_055416.2	DUF167	0.1165	17	CL0178	MMR_HSR1	FALSE	CL0017	FALSE	0	0	0	1	0	1	0
NP_055416.2	GTF2I	0.0163	47		MMR_HSR1	FALSE	CL0017	FALSE	0	0	0	1	0	1	0
NP_055474.3	PGAM	1.24582e-10	2.6	CL0071	PGAM	TRUE	CL0071	TRUE	1	0	0	0	0	0	0
NP_055474.3	DUF72	0.0067	14		PGAM	FALSE	CL0071	FALSE	0	0	1	0	1	0	0
NP_055474.3	Peptidase_S41	0.1744	48	CL0127	PGAM	FALSE	CL0071	FALSE	0	0	0	1	0	1	0
NP_055474.3	DinI	0.0189	42		PGAM	FALSE	CL0071	FALSE	0	0	0	1	0	1	0
NP_055543.1	RA	2.97515e-07	0.37	CL0072	RA	TRUE	CL0072	TRUE	1	0	0	0	0	0	0
NP_055543.1	ig	0.0309	38	CL0011	RA	FALSE	CL0072	FALSE	0	0	0	1	0	1	0
NP_055563.1	RA	7.28829e-11	0.37	CL0072	RA	TRUE	CL0072	TRUE	1	0	0	0	0	0	0
NP_055563.1	Barstar	5.7939e-06	28		RA	FALSE	CL0072	FALSE	0	0	1	0	1	0	0
NP_055563.1	ABM	0.0314	18	CL0032	RA	FALSE	CL0072	FALSE	0	0	0	1	0	1	0
NP_055737.1	AAA	8.46659e-05	0.42	CL0023	AAA	TRUE	CL0023	TRUE	1	0	0	0	0	0	0
NP_055737.1	YjeF_N	0.1284	33		AAA	FALSE	CL0023	FALSE	0	0	0	1	0	1	0
NP_055737.1	HisKA	0.238	38	CL0025	AAA	FALSE	CL0023	FALSE	0	0	0	1	0	1	0
NP_055784.2	WD40	0.0614	0.044	CL0186	WD40	TRUE	CL0186	TRUE	0	1	0	0	0	0	0
NP_055790.1	APH	7.65182e-06	14	CL0016	APH	TRUE	CL0016	TRUE	1	0	0	0	0	0	0
NP_055790.1	Ribosomal_L22	0.000158368	45		APH	FALSE	CL0016	FALSE	0	0	1	0	1	0	0
NP_055790.1	XPA_C	0.1756	17		APH	FALSE	CL0016	FALSE	0	0	0	1	0	1	0
NP_055831.1	APH	6.39048e-08	7.4	CL0016	APH	TRUE	CL0016	TRUE	1	0	0	0	0	0	0
NP_055831.1	XPA_C	0.167	20		APH	FALSE	CL0016	FALSE	0	0	0	1	0	1	0
NP_055831.1	Glyco_transf_43	0.0282	35	CL0110	APH	FALSE	CL0016	FALSE	0	0	0	1	0	1	0
NP_055831.1	LysM	0.0346	31	CL0187	APH	FALSE	CL0016	FALSE	0	0	0	1	0	1	0
NP_055836.1	zf-C2H2	1.3293e-06	0.00046		zf-C2H2	TRUE		TRUE	1	0	0	0	0	0	0
NP_055861.3	AAA	0.000101599	4.4	CL0023	UvrD-helicase	FALSE	CL0008	FALSE	0	0	1	0	1	0	0
NP_055861.3	Viral_helicase1	2.43151e-06	0.77		UvrD-helicase	FALSE	CL0008	FALSE	0	0	1	0	1	0	0
NP_055861.3	IL8	2.35352e-12	26		UvrD-helicase	FALSE	CL0008	FALSE	0	0	1	0	1	0	0
NP_055861.3	eRF1_2	0.061	22	CL0267	UvrD-helicase	FALSE	CL0008	FALSE	0	0	0	1	0	1	0
NP_055861.3	DNA_topoisoIV	0.0212	40		UvrD-helicase	FALSE	CL0008	FALSE	0	0	0	1	0	1	0
NP_055861.3	ABC_tran	0.0099	9.6	CL0023	UvrD-helicase	FALSE	CL0008	FALSE	0	0	1	0	1	0	0
NP_055861.3	MobB	0.0027	43		UvrD-helicase	FALSE	CL0008	FALSE	0	0	1	0	1	0	0
NP_055861.3	Peptidase_C14	0.0834	4.4	CL0093	UvrD-helicase	FALSE	CL0008	FALSE	0	0	0	1	0	1	0
NP_055861.3	eIF-1a	0.1574	32	CL0021	UvrD-helicase	FALSE	CL0008	FALSE	0	0	0	1	0	1	0
NP_055861.3	Phosducin	0.0465	14	CL0172	UvrD-helicase	FALSE	CL0008	FALSE	0	0	0	1	0	1	0
NP_055861.3	tRNA-synt_1f	0.4213	41	CL0038	UvrD-helicase	FALSE	CL0008	FALSE	0	0	0	1	0	1	0
NP_055861.3	Rabaptin	0.45	24		UvrD-helicase	FALSE	CL0008	FALSE	0	0	0	1	0	1	0
NP_055861.3	RuvB_N	0.1076	40		UvrD-helicase	FALSE	CL0008	FALSE	0	0	0	1	0	1	0
NP_055861.3	TruB_N	0.3317	33		UvrD-helicase	FALSE	CL0008	FALSE	0	0	0	1	0	1	0
NP_055861.3	bZIP_Maf	0.395	46	CL0018	UvrD-helicase	FALSE	CL0008	FALSE	0	0	0	1	0	1	0
NP_055861.3	Myc-LZ	0.3048	14		UvrD-helicase	FALSE	CL0008	FALSE	0	0	0	1	0	1	0
NP_055861.3	PDGF	0.3529	50	CL0079	UvrD-helicase	FALSE	CL0008	FALSE	0	0	0	1	0	1	0
NP_055861.3	HTH_8	0.0613	47	CL0123	UvrD-helicase	FALSE	CL0008	FALSE	0	0	0	1	0	1	0
NP_055861.3	Ribosomal_L29	0.00213797	50		UvrD-helicase	FALSE	CL0008	FALSE	0	0	1	0	1	0	0
NP_055861.3	UVR	0.0876	35		UvrD-helicase	FALSE	CL0008	FALSE	0	0	0	1	0	1	0
NP_055861.3	zf-Sec23_Sec24	0.1501	29		UvrD-helicase	FALSE	CL0008	FALSE	0	0	0	1	0	1	0
NP_055861.3	PCI	0.6805	24		UvrD-helicase	FALSE	CL0008	FALSE	0	0	0	1	0	1	0
NP_055861.3	LIM	0.0063	45		UvrD-helicase	FALSE	CL0008	FALSE	0	0	1	0	1	0	0
NP_055861.3	Astacin	0.015	10	CL0126	UvrD-helicase	FALSE	CL0008	FALSE	0	0	0	1	0	1	0
NP_055861.3	Glycos_transf_1	0.1317	39	CL0113	UvrD-helicase	FALSE	CL0008	FALSE	0	0	0	1	0	1	0
NP_055861.3	NusB	0.1774	35		UvrD-helicase	FALSE	CL0008	FALSE	0	0	0	1	0	1	0
NP_055861.3	DUF836	0.0832	19	CL0172	UvrD-helicase	FALSE	CL0008	FALSE	0	0	0	1	0	1	0
NP_055861.3	Ribosomal_S12	0.1064	44	CL0021	UvrD-helicase	FALSE	CL0008	FALSE	0	0	0	1	0	1	0
NP_055861.3	Ribosomal_L20	0.6747	13		UvrD-helicase	FALSE	CL0008	FALSE	0	0	0	1	0	1	0
NP_055861.3	PUF	0.4421	15		UvrD-helicase	FALSE	CL0008	FALSE	0	0	0	1	0	1	0
NP_055998.1	APH	6.39048e-08	9.4	CL0016	APH	TRUE	CL0016	TRUE	1	0	0	0	0	0	0
NP_055998.1	PyrI_C	0.024	41		APH	FALSE	CL0016	FALSE	0	0	0	1	0	1	0
NP_055998.1	DHquinase_II	0.0448	33		APH	FALSE	CL0016	FALSE	0	0	0	1	0	1	0
NP_056031.2	PGAM	4.38341e-09	1.8	CL0071	PGAM	TRUE	CL0071	TRUE	1	0	0	0	0	0	0
NP_056031.2	PP1_inhibitor	0.0047	49		PGAM	FALSE	CL0071	FALSE	0	0	1	0	1	0	0
NP_056031.2	DinI	0.0682	8.2		PGAM	FALSE	CL0071	FALSE	0	0	0	1	0	1	0
NP_056074.1	ig	0.000323677	6.6	CL0011	ig	TRUE	CL0011	TRUE	1	0	0	0	0	0	0
NP_056276.1	zf-C2H2	1.5813e-20	1.9e-06		zf-C2H2	TRUE		TRUE	1	0	0	0	0	0	0
NP_056288.1	HEAT	0.0496	2.2	CL0019	HEAT	TRUE	CL0019	TRUE	0	1	0	0	0	0	0
NP_056296.1	zf-C2H2	4.95996e-05	0.77		zf-C2H2	TRUE		TRUE	1	0	0	0	0	0	0
NP_057168.1	GTP_EFTU	7.58665e-13	1.4	CL0017	GTP_EFTU	TRUE	CL0017	TRUE	1	0	0	0	0	0	0
NP_057168.1	BSD	0.9546	44		GTP_EFTU	FALSE	CL0017	FALSE	0	0	0	1	0	1	0
NP_057168.1	zf-Sec23_Sec24	0.1571	36		GTP_EFTU	FALSE	CL0017	FALSE	0	0	0	1	0	1	0
NP_057168.1	RecU	0.0016	40		GTP_EFTU	FALSE	CL0017	FALSE	0	0	1	0	1	0	0
NP_057185.1	PUA	7.03349e-07	0.96	CL0178	PUA	TRUE	CL0178	TRUE	1	0	0	0	0	0	0
NP_057210.2	F5_F8_type_C	7.21935e-12	14	CL0202	F5_F8_type_C	TRUE	CL0202	TRUE	1	0	0	0	0	0	0
NP_057239.4	PG_binding_1	1.74931e-12	0.25	CL0244	PG_binding_1	TRUE	CL0244	TRUE	1	0	0	0	0	0	0
NP_057365.3	APH	0.0001	1	CL0016	APH	TRUE	CL0016	TRUE	1	0	0	0	0	0	0
NP_057365.3	MurB_C	2.16753e-05	17		APH	FALSE	CL0016	FALSE	0	0	1	0	1	0	0
NP_057365.3	Asp_decarbox	0.2438	25		APH	FALSE	CL0016	FALSE	0	0	0	1	0	1	0
NP_057365.3	PadR	0.6047	35	CL0123	APH	FALSE	CL0016	FALSE	0	0	0	1	0	1	0
NP_057365.3	Clathrin_propel	0.2393	31		APH	FALSE	CL0016	FALSE	0	0	0	1	0	1	0
NP_057365.3	CobU	0.0046	32		APH	FALSE	CL0016	FALSE	0	0	1	0	1	0	0
NP_057365.3	Ribosomal_L3	0.0054	8.8		APH	FALSE	CL0016	FALSE	0	0	1	0	1	0	0
NP_057479.2	CS	3.82591e-06	0.62	CL0190	CS	TRUE	CL0190	TRUE	1	0	0	0	0	0	0
NP_057626.2	APH	0.0002	4	CL0016	APH	TRUE	CL0016	TRUE	1	0	0	0	0	0	0
NP_057626.2	Peptidase_M16_C	0.000134502	27	CL0094	APH	FALSE	CL0016	FALSE	0	0	1	0	1	0	0
NP_057626.2	GARS_C	6.79196e-06	48		APH	FALSE	CL0016	FALSE	0	0	1	0	1	0	0
NP_057626.2	RGS	0.004	16	CL0272	APH	FALSE	CL0016	FALSE	0	0	1	0	1	0	0
NP_057626.2	AIG1	0.1871	20	CL0017	APH	FALSE	CL0016	FALSE	0	0	0	1	0	1	0
NP_057626.2	Arg_repressor_C	0.064	25		APH	FALSE	CL0016	FALSE	0	0	0	1	0	1	0
NP_057626.2	Bgal_small_N	0.3299	29	CL0103	APH	FALSE	CL0016	FALSE	0	0	0	1	0	1	0
NP_057626.2	NTF2	0.1023	49	CL0051	APH	FALSE	CL0016	FALSE	0	0	0	1	0	1	0
NP_057627.2	ig	2.2996e-21	0.00016	CL0011	ig	TRUE	CL0011	TRUE	1	0	0	0	0	0	0
NP_057631.1	efhand	1.82209e-12	0.033	CL0220	efhand	TRUE	CL0220	TRUE	1	0	0	0	0	0	0
NP_060034.9	EGF	0.00399212	1.3	CL0001	EGF	TRUE	CL0001	TRUE	1	0	0	0	0	0	0
NP_060034.9	Antistasin	0.5341	9.4		EGF	FALSE	CL0001	FALSE	0	0	0	1	0	1	0
NP_060034.9	Metallothio_Pro	0.4144	11		EGF	FALSE	CL0001	FALSE	0	0	0	1	0	1	0
NP_060093.3	cNMP_binding	1.04147e-21	0.65		cNMP_binding	TRUE		TRUE	1	0	0	0	0	0	0
NP_060107.3	zf-C2H2	0.0257	3.8e-05		zf-C2H2	TRUE		TRUE	0	1	0	0	0	0	0
NP_060130.2	GATA	3.13087e-05	0.15	CL0167	GATA	TRUE	CL0167	TRUE	1	0	0	0	0	0	0
NP_060130.2	DNA_RNApol_7kD	0.0932	17		GATA	FALSE	CL0167	FALSE	0	0	0	1	0	1	0
NP_060130.2	zf-C3HC4	0.1175	6.3	CL0229	GATA	FALSE	CL0167	FALSE	0	0	0	1	0	1	0
NP_060220.2	DAO	5.27049e-06	7.6	CL0063	DAO	TRUE	CL0063	TRUE	1	0	0	0	0	0	0
NP_060220.2	Ecotin	0.3056	41		DAO	FALSE	CL0063	FALSE	0	0	0	1	0	1	0
NP_060220.2	GP41	0.3246	32		DAO	FALSE	CL0063	FALSE	0	0	0	1	0	1	0
NP_060220.2	SWIB	0.0306	6.6		DAO	FALSE	CL0063	FALSE	0	0	0	1	0	1	0
NP_060220.2	Xlink	0.0107	36	CL0056	DAO	FALSE	CL0063	FALSE	0	0	0	1	0	1	0
NP_060404.3	WD40	0.000297893	2.8	CL0186	WD40	TRUE	CL0186	TRUE	1	0	0	0	0	0	0
NP_060651.2	zf-C2H2	3.54287e-06	0.0013		zf-C2H2	TRUE		TRUE	1	0	0	0	0	0	0
NP_060667.2	zf-C2H2	1.07201e-07	1.7e-05		zf-C2H2	TRUE		TRUE	1	0	0	0	0	0	0
NP_060710.2	ig	5.16076e-05	2.7e-09	CL0011	ig	TRUE	CL0011	TRUE	1	0	0	0	0	0	0
NP_060777.3	MMR_HSR1	5.94048e-05	2.2	CL0017	MMR_HSR1	TRUE	CL0017	TRUE	1	0	0	0	0	0	0
NP_060777.3	Colicin_Pyocin	0.000349828	18		MMR_HSR1	FALSE	CL0017	FALSE	0	0	1	0	1	0	0
NP_060777.3	KIX	0.5182	36		MMR_HSR1	FALSE	CL0017	FALSE	0	0	0	1	0	1	0
NP_060777.3	SRF-TF	0.2014	20		MMR_HSR1	FALSE	CL0017	FALSE	0	0	0	1	0	1	0
NP_060777.3	DNA_ligase_ZBD	0.2644	24		MMR_HSR1	FALSE	CL0017	FALSE	0	0	0	1	0	1	0
NP_060777.3	FAD_binding_5	0.0684	29	CL0077	MMR_HSR1	FALSE	CL0017	FALSE	0	0	0	1	0	1	0
NP_060777.3	NSF	0.8911	45	CL0020	MMR_HSR1	FALSE	CL0017	FALSE	0	0	0	1	0	1	0
NP_060777.3	efhand	0.00470344	0.057	CL0220	MMR_HSR1	FALSE	CL0017	FALSE	0	0	1	0	1	0	0
NP_060777.3	Arg_repressor	0.172	10	CL0123	MMR_HSR1	FALSE	CL0017	FALSE	0	0	0	1	0	1	0
NP_060784.3	UQ_con	7.87237e-33	1.6	CL0208	UQ_con	TRUE	CL0208	TRUE	1	0	0	0	0	0	0
NP_060784.3	Nepo_coat_N	0.2707	31		UQ_con	FALSE	CL0208	FALSE	0	0	0	1	0	1	0
NP_060833.1	DAO	7.70649e-11	48	CL0063	DAO	TRUE	CL0063	TRUE	1	0	0	0	0	0	0
NP_060833.1	Apocytochr_F_C	0.000204616	39		DAO	FALSE	CL0063	FALSE	0	0	1	0	1	0	0
NP_060833.1	ERF	0.0191	26		DAO	FALSE	CL0063	FALSE	0	0	0	1	0	1	0
NP_060833.1	TP6A_N	0.5035	49		DAO	FALSE	CL0063	FALSE	0	0	0	1	0	1	0
NP_060833.1	CBM_3	0.0298	32	CL0203	DAO	FALSE	CL0063	FALSE	0	0	0	1	0	1	0
NP_060833.1	Fz	0.8579	28		DAO	FALSE	CL0063	FALSE	0	0	0	1	0	1	0
NP_060833.1	Viral_helicase1	0.0111	21		DAO	FALSE	CL0063	FALSE	0	0	0	1	0	1	0
NP_060833.1	MBD	0.0416	47	CL0081	DAO	FALSE	CL0063	FALSE	0	0	0	1	0	1	0
NP_060918.2	Adaptin_N	1.45891e-06	0.15	CL0019	Adaptin_N	TRUE	CL0019	TRUE	1	0	0	0	0	0	0
NP_060918.2	CAS_CSE1	1.45891e-06	27		Adaptin_N	FALSE	CL0019	FALSE	0	0	1	0	1	0	0
NP_060918.2	Glyco_hydro_17	2.78206e-08	43	CL0058	Adaptin_N	FALSE	CL0019	FALSE	0	0	1	0	1	0	0
NP_060918.2	NusB	9.39262e-05	11		Adaptin_N	FALSE	CL0019	FALSE	0	0	1	0	1	0	0
NP_060918.2	CRAL_TRIO	6.91955e-05	40		Adaptin_N	FALSE	CL0019	FALSE	0	0	1	0	1	0	0
NP_060918.2	HTH_5	0.1247	20	CL0123	Adaptin_N	FALSE	CL0019	FALSE	0	0	0	1	0	1	0
NP_060918.2	MH1	0.1712	27	CL0263	Adaptin_N	FALSE	CL0019	FALSE	0	0	0	1	0	1	0
NP_060918.2	CitF	0.1212	36		Adaptin_N	FALSE	CL0019	FALSE	0	0	0	1	0	1	0
NP_060918.2	VHL	0.0849	1.6		Adaptin_N	FALSE	CL0019	FALSE	0	0	0	1	0	1	0
NP_060918.2	HMGL-like	0.0117	47	CL0152	Adaptin_N	FALSE	CL0019	FALSE	0	0	0	1	0	1	0
NP_060918.2	DUF89	0.0206	38		Adaptin_N	FALSE	CL0019	FALSE	0	0	0	1	0	1	0
NP_060918.2	PolyA_pol	0.0357	28		Adaptin_N	FALSE	CL0019	FALSE	0	0	0	1	0	1	0
NP_060918.2	FliS	0.054	32		Adaptin_N	FALSE	CL0019	FALSE	0	0	0	1	0	1	0
NP_060918.2	UPF0081	0.0197	7.7		Adaptin_N	FALSE	CL0019	FALSE	0	0	0	1	0	1	0
NP_060918.2	GSPII_E	0.0616	15	CL0023	Adaptin_N	FALSE	CL0019	FALSE	0	0	0	1	0	1	0
NP_060918.2	RhoGEF	0.0064	46		Adaptin_N	FALSE	CL0019	FALSE	0	0	1	0	1	0	0
NP_060918.2	ENTH	0.3317	34	CL0009	Adaptin_N	FALSE	CL0019	FALSE	0	0	0	1	0	1	0
NP_060918.2	PTA_PTB	0.0178	43	CL0270	Adaptin_N	FALSE	CL0019	FALSE	0	0	0	1	0	1	0
NP_060918.2	Trigger_C	0.0089	3.6	CL0262	Adaptin_N	FALSE	CL0019	FALSE	0	0	1	0	1	0	0
NP_060918.2	NIR_SIR	0.365	11		Adaptin_N	FALSE	CL0019	FALSE	0	0	0	1	0	1	0
NP_060918.2	Methyltransf_3	0.489	18	CL0102	Adaptin_N	FALSE	CL0019	FALSE	0	0	0	1	0	1	0
NP_060918.2	MutS_III	0.0341	39		Adaptin_N	FALSE	CL0019	FALSE	0	0	0	1	0	1	0
NP_060918.2	ParBc	0.0475	49	CL0248	Adaptin_N	FALSE	CL0019	FALSE	0	0	0	1	0	1	0
NP_060918.2	GATase	0.0064	28	CL0014	Adaptin_N	FALSE	CL0019	FALSE	0	0	1	0	1	0	0
NP_060918.2	GCV_T	0.0601	42		Adaptin_N	FALSE	CL0019	FALSE	0	0	0	1	0	1	0
NP_060918.2	RB_B	0.0328	34	CL0065	Adaptin_N	FALSE	CL0019	FALSE	0	0	0	1	0	1	0
NP_060918.2	Trp_repressor	0.204	3.3	CL0123	Adaptin_N	FALSE	CL0019	FALSE	0	0	0	1	0	1	0
NP_060918.2	Ham1p_like	0.1534	21		Adaptin_N	FALSE	CL0019	FALSE	0	0	0	1	0	1	0
NP_060918.2	GGDEF	0.5148	48	CL0276	Adaptin_N	FALSE	CL0019	FALSE	0	0	0	1	0	1	0
NP_060918.2	Rrf2	0.0144	48	CL0123	Adaptin_N	FALSE	CL0019	FALSE	0	0	0	1	0	1	0
NP_060918.2	SAC3_GANP	0.1363	19		Adaptin_N	FALSE	CL0019	FALSE	0	0	0	1	0	1	0
NP_060918.2	Colicin	0.0128	38		Adaptin_N	FALSE	CL0019	FALSE	0	0	0	1	0	1	0
NP_060918.2	DHDPS	0.0312	36	CL0036	Adaptin_N	FALSE	CL0019	FALSE	0	0	0	1	0	1	0
NP_060918.2	RhoGAP	0.0974	42		Adaptin_N	FALSE	CL0019	FALSE	0	0	0	1	0	1	0
NP_060918.2	OKR_DC_1_C	0.058	48		Adaptin_N	FALSE	CL0019	FALSE	0	0	0	1	0	1	0
NP_060918.2	Sec23_helical	0.0327	38		Adaptin_N	FALSE	CL0019	FALSE	0	0	0	1	0	1	0
NP_060918.2	LamB_YcsF	0.013	46		Adaptin_N	FALSE	CL0019	FALSE	0	0	0	1	0	1	0
NP_060918.2	Pantoate_transf	0.0176	18		Adaptin_N	FALSE	CL0019	FALSE	0	0	0	1	0	1	0
NP_060918.2	AlkA_N	0.0598	17		Adaptin_N	FALSE	CL0019	FALSE	0	0	0	1	0	1	0
NP_060918.2	DSPc	0.0949	18	CL0031	Adaptin_N	FALSE	CL0019	FALSE	0	0	0	1	0	1	0
NP_060918.2	HA2	0.0521	18		Adaptin_N	FALSE	CL0019	FALSE	0	0	0	1	0	1	0
NP_060918.2	VPS9	0.2301	46		Adaptin_N	FALSE	CL0019	FALSE	0	0	0	1	0	1	0
NP_060918.2	Phe_tRNA-synt_N	0.0528	24		Adaptin_N	FALSE	CL0019	FALSE	0	0	0	1	0	1	0
NP_062548.1	ig	0.000103215	1.1	CL0011	ig	TRUE	CL0011	TRUE	1	0	0	0	0	0	0
NP_062550.2	ig	3.95216e-08	9e-07	CL0011	ig	TRUE	CL0011	TRUE	1	0	0	0	0	0	0
NP_064454.1	Activin_recp	7.22509e-06	2.2	CL0117	Activin_recp	TRUE	CL0117	TRUE	1	0	0	0	0	0	0
NP_064454.1	zf-C4	0.0099	3.4		Activin_recp	FALSE	CL0117	FALSE	0	0	1	0	1	0	0
NP_064454.1	PSI	0.0917	3.5		Activin_recp	FALSE	CL0117	FALSE	0	0	0	1	0	1	0
NP_064454.1	Chitin_bind_1	0.0429	41		Activin_recp	FALSE	CL0117	FALSE	0	0	0	1	0	1	0
[truncated: 429 more rows]

## Sheet: 0.001
Protein ID	Pfam Domain	p-value	e-value	Clan	Expected	Is Expected	Expected Clan	Is Clan	True Postive	False Negative	False Positive	True Negative	Clan False Positive	Clan True Negative	Eliminated Due to Clan
[truncated: 1,359 more rows]

[truncated: 7 more sheets: 0.0001, 0.00001, 0.000001, 0.0000001, 0.00000001, 0.000000001, 0.0000000001]
