# Supplementary material for: HMMerThread: Detecting Remote, Functional Conserved Domains in Entire Genomes by Combining Relaxed Sequence-Database Searches with Fold Recognition
Source: PLoS One. 2011 Mar 10;6(3):e17568. doi: 10.1371/journal.pone.0017568 (PMC3053371; doi:10.1371/journal.pone.0017568)
Supplement: Table S4 — Conserved domains (InterProScan, HMMerThread) of hits from a genome-wide screen for cofactors of Hepatitis C Virus replication in human cells (XLS) [file pone.0017568.s007.xls]

## Sheet: Sheet1
Protein ID	Type	Domain Description	Pfam ID	HMMer e-value	HMMerThread p-value	Validation (Species)	GO Terms	GO IDs	Toggle
COPB2	InterPro	WD40/YVTN repeat-like	N/A						1
COPB2	InterPro	Coatomers WD associated region	Coatomer_WDAD				protein transporter activity	GO:0008565	1
COPB2	InterPro	Coatomers WD associated region	Coatomer_WDAD				protein binding	GO:0005515	1
COPB2	InterPro	Coatomers WD associated region	Coatomer_WDAD				structural molecule activity	GO:0005198	1
COPB2	InterPro	Coatomers WD associated region	Coatomer_WDAD				protein complex assembly	GO:0006461	1
COPB2	InterPro	Coatomers WD associated region	Coatomer_WDAD				membrane coat	GO:0030117	1
COPB2	InterPro	Coatomers WD associated region	Coatomer_WDAD				vesicle-mediated transport	GO:0016192	1
COPB2	InterPro	Coatomers WD associated region	Coatomer_WDAD				intracellular protein transport	GO:0006886	1
COPB2	InterPro	WD40 repeat	WD40						1
COPB2	InterPro	Coatomers beta&apos subunit	N/A						1
COPA	InterPro	Coatomers alpha subunit	N/A						0
COPA	InterPro	Coatomers alpha subunits C-terminal	COPI_C				protein transporter activity	GO:0008565	0
COPA	InterPro	Coatomers alpha subunits C-terminal	COPI_C				COPI vesicle coat	GO:0030126	0
COPA	InterPro	Coatomers alpha subunits C-terminal	COPI_C				protein binding	GO:0005515	0
COPA	InterPro	Coatomers alpha subunits C-terminal	COPI_C				structural molecule activity	GO:0005198	0
COPA	InterPro	Coatomers alpha subunits C-terminal	COPI_C				protein complex assembly	GO:0006461	0
COPA	InterPro	Coatomers alpha subunits C-terminal	COPI_C				vesicle-mediated transport	GO:0016192	0
COPA	InterPro	Coatomers alpha subunits C-terminal	COPI_C				intracellular protein transport	GO:0006886	0
COPA	InterPro	Coatomers WD associated region	Coatomer_WDAD				protein transporter activity	GO:0008565	0
COPA	InterPro	Coatomers WD associated region	Coatomer_WDAD				protein binding	GO:0005515	0
COPA	InterPro	Coatomers WD associated region	Coatomer_WDAD				structural molecule activity	GO:0005198	0
COPA	InterPro	Coatomers WD associated region	Coatomer_WDAD				protein complex assembly	GO:0006461	0
COPA	InterPro	Coatomers WD associated region	Coatomer_WDAD				membrane coat	GO:0030117	0
COPA	InterPro	Coatomers WD associated region	Coatomer_WDAD				vesicle-mediated transport	GO:0016192	0
COPA	InterPro	Coatomers WD associated region	Coatomer_WDAD				intracellular protein transport	GO:0006886	0
COPA	InterPro	WD40 repeat	WD40						0
COPA	InterPro	WD40/YVTN repeat-like	N/A						0
COPA	HMMerThread	T-box	T-box	4.9	4.6521e-08	3	transcription factor activity	GO:0003700	0
COPA	HMMerThread	T-box	T-box	4.9	4.6521e-08	3	nucleus	GO:0005634	0
COPA	HMMerThread	T-box	T-box	4.9	4.6521e-08	3	regulation of transcription, DNA-dependent	GO:0006355	0
COPA	HMMerThread	TMP-TENI	TMP-TENI	5.3	2.40434e-07	3	thiamin-phosphate diphosphorylase activity	GO:0004789	0
COPA	HMMerThread	TMP-TENI	TMP-TENI	5.3	2.40434e-07	3	thiamin biosynthetic process	GO:0009228	0
CHMP2A	InterPro	Snf7	Snf7				protein transport	GO:0015031	1
COPZ1	InterPro	Clathrin adaptors sigma subunit/coatomers zeta subunit	Clat_adaptor_s				membrane coat	GO:0030117	0
COPZ1	InterPro	Clathrin adaptors sigma subunit/coatomers zeta subunit	Clat_adaptor_s				intracellular protein transport	GO:0006886	0
COPZ1	InterPro	Clathrin adaptors sigma subunit/coatomers zeta subunit	Clat_adaptor_s				protein complex assembly	GO:0006461	0
COPZ1	InterPro	Clathrin adaptors sigma subunit/coatomers zeta subunit	Clat_adaptor_s				vesicle-mediated transport	GO:0016192	0
COPZ1	InterPro	Clathrin adaptors sigma subunit/coatomers zeta subunit	Clat_adaptor_s				protein binding	GO:0005515	0
ARCN1	InterPro	Clathrin adaptors mu subunits C-terminal	Adap_comp_sub				protein transporter activity	GO:0008565	1
ARCN1	InterPro	Clathrin adaptors mu subunits C-terminal	Adap_comp_sub				protein binding	GO:0005515	1
ARCN1	InterPro	Clathrin adaptors mu subunits C-terminal	Adap_comp_sub				vesicle-mediated transport	GO:0016192	1
ARCN1	InterPro	Clathrin adaptors mu subunits C-terminal	Adap_comp_sub				protein complex assembly	GO:0006461	1
ARCN1	InterPro	Clathrin adaptors mu subunits C-terminal	Adap_comp_sub				clathrin adaptor complex	GO:0030131	1
ARCN1	InterPro	Clathrin adaptors mu subunits C-terminal	Adap_comp_sub				intracellular protein transport	GO:0006886	1
CKAP5	InterPro	HEAT	HEAT						0
CKAP5	InterPro	Armadillo-like helical	N/A						0
CDC42	InterPro	Ras small GTPases Ras type	N/A						1
CDC42	InterPro	Ras small GTPases Rab type	N/A						1
CDC42	InterPro	Ras GTPase	N/A						1
CDC42	InterPro	Ras	Ras						1
CDC42	InterPro	Small GTP-binding protein	N/A						1
CDC42	InterPro	Ras small GTPases Rho type	N/A						1
TGM1	InterPro	Fibronectins type III-like fold	N/A						0
TGM1	InterPro	Transglutaminase-like	Transglut_core						0
TGM1	InterPro	Immunoglobulin-like fold	N/A						0
TGM1	InterPro	Transglutaminases C-terminal	Transglut_C				peptide cross-linking	GO:0018149	0
TGM1	InterPro	Transglutaminases C-terminal	Transglut_C				protein-glutamine gamma-glutamyltransferase activity	GO:0003810	0
TGM1	InterPro	Transglutaminases conserved site	N/A						0
TGM1	InterPro	Transglutaminases N-terminal	Transglut_N				peptide cross-linking	GO:0018149	0
SLC34A2	InterPro	Na+/Pi-cotransporter	Na_Pi_cotrans				sodium-dependent phosphate transmembrane transporter activity	GO:0015321	1
SLC34A2	InterPro	Na+/Pi-cotransporter	Na_Pi_cotrans				phosphate transport	GO:0006817	1
SLC34A2	InterPro	Na+/Pi-cotransporter	Na_Pi_cotrans				membrane	GO:0016020	1
COPB1	InterPro	Clathrin/coatomer adaptors adaptin-likes N-terminal	Adaptin_N				membrane coat	GO:0030117	0
COPB1	InterPro	Clathrin/coatomer adaptors adaptin-likes N-terminal	Adaptin_N				intracellular protein transport	GO:0006886	0
COPB1	InterPro	Clathrin/coatomer adaptors adaptin-likes N-terminal	Adaptin_N				protein complex assembly	GO:0006461	0
COPB1	InterPro	Clathrin/coatomer adaptors adaptin-likes N-terminal	Adaptin_N				vesicle-mediated transport	GO:0016192	0
COPB1	InterPro	Clathrin/coatomer adaptors adaptin-likes N-terminal	Adaptin_N				protein binding	GO:0005515	0
COPB1	InterPro	Coatomers beta subunits C-terminal	Coatamer_beta_C				protein transporter activity	GO:0008565	0
COPB1	InterPro	Coatomers beta subunits C-terminal	Coatamer_beta_C				COPI vesicle coat	GO:0030126	0
COPB1	InterPro	Coatomers beta subunits C-terminal	Coatamer_beta_C				protein binding	GO:0005515	0
COPB1	InterPro	Coatomers beta subunits C-terminal	Coatamer_beta_C				structural molecule activity	GO:0005198	0
COPB1	InterPro	Coatomers beta subunits C-terminal	Coatamer_beta_C				protein complex assembly	GO:0006461	0
COPB1	InterPro	Coatomers beta subunits C-terminal	Coatamer_beta_C				vesicle-mediated transport	GO:0016192	0
COPB1	InterPro	Coatomers beta subunits C-terminal	Coatamer_beta_C				intracellular protein transport	GO:0006886	0
COPB1	InterPro	Armadillo-like helical	N/A						0
COPB1	InterPro	Coatomers beta subunit	N/A						0
DLX6	InterPro	Helix-turn-helix motifs lambda-like repressor	N/A						1
DLX6	InterPro	Homeodomain-related	N/A						1
DLX6	InterPro	Homeobox	Homeobox				transcription factor activity	GO:0003700	1
DLX6	InterPro	Homeobox	Homeobox				nucleus	GO:0005634	1
DLX6	InterPro	Homeobox	Homeobox				sequence-specific DNA binding	GO:0043565	1
DLX6	InterPro	Homeobox	Homeobox				regulation of transcription, DNA-dependent	GO:0006355	1
NAPA	InterPro	Tetratricopeptide-like helical	N/A						0
NAPA	InterPro	NSF attachment protein	NSF				intracellular protein transport	GO:0006886	0
NAPA	InterPro	NSF attachment protein	NSF				Golgi apparatus	GO:0005794	0
NAPA	InterPro	NSF attachment protein	NSF				endoplasmic reticulum	GO:0005783	0
TRIM62	InterPro	Zinc fingers RING-type	zf-C3HC4				protein binding	GO:0005515	1
TRIM62	InterPro	Zinc fingers RING-type	zf-C3HC4				zinc ion binding	GO:0008270	1
TRIM62	InterPro	Immunoglobulin/major histocompatibility complexs conserved site	N/A						1
TRIM62	InterPro	Zinc fingers RING/FYVE/PHD-type	N/A						1
TRIM62	InterPro	SPla/RYanodine receptor SPRY	SPRY						1
TRIM62	InterPro	B302s (SPRY)-like	N/A						1
TRIM62	InterPro	Zinc fingers B-box	zf-B_box				intracellular	GO:0005622	1
TRIM62	InterPro	Zinc fingers B-box	zf-B_box				zinc ion binding	GO:0008270	1
TRIM62	InterPro	Butyrophylin-like	N/A						1
TRIM62	InterPro	SPRY-associated	N/A						1
TRIM62	HMMerThread	zf-B_box	zf-B_box	0.00043	4.18254e-05	-	intracellular	GO:0005622	1
TRIM62	HMMerThread	zf-B_box	zf-B_box	0.00043	4.18254e-05	-	zinc ion binding	GO:0008270	1
COPG	InterPro	Clathrin alpha-adaptin/coatomer adaptors appendages C-terminal subdomain	N/A						0
COPG	InterPro	Armadillo-like helical	N/A						0
COPG	InterPro	Clathrin/coatomer adaptors adaptin-likes N-terminal	Adaptin_N				membrane coat	GO:0030117	0
COPG	InterPro	Clathrin/coatomer adaptors adaptin-likes N-terminal	Adaptin_N				intracellular protein transport	GO:0006886	0
COPG	InterPro	Clathrin/coatomer adaptors adaptin-likes N-terminal	Adaptin_N				protein complex assembly	GO:0006461	0
COPG	InterPro	Clathrin/coatomer adaptors adaptin-likes N-terminal	Adaptin_N				vesicle-mediated transport	GO:0016192	0
COPG	InterPro	Clathrin/coatomer adaptors adaptin-likes N-terminal	Adaptin_N				protein binding	GO:0005515	0
COPG	InterPro	Coatomers gamma subunit s appendage	Gamma-COP				protein transporter activity	GO:0008565	0
COPG	InterPro	Coatomers gamma subunit s appendage	Gamma-COP				Golgi-associated vesicle	GO:0005798	0
COPG	InterPro	Coatomers gamma subunit s appendage	Gamma-COP				protein binding	GO:0005515	0
COPG	InterPro	Coatomers gamma subunit s appendage	Gamma-COP				structural molecule activity	GO:0005198	0
COPG	InterPro	Coatomers gamma subunit s appendage	Gamma-COP				protein complex assembly	GO:0006461	0
COPG	InterPro	Coatomers gamma subunit s appendage	Gamma-COP				vesicle-mediated transport	GO:0016192	0
COPG	InterPro	Coatomers gamma subunit s appendage	Gamma-COP				intracellular protein transport	GO:0006886	0
COPG	InterPro	Coatomers gamma subunits appendages Ig-like subdomain	N/A						0
COPG	InterPro	Coatomers gamma subunit	N/A						0
BCKDHB	InterPro	Transketolase C-terminal-like	N/A						1
BCKDHB	InterPro	Transketolases C-terminal	Transketolase_C				metabolic process	GO:0008152	1
BCKDHB	InterPro	Transketolases C-terminal	Transketolase_C				catalytic activity	GO:0003824	1
BCKDHB	InterPro	Transketolases central region	Transket_pyr						1
SPATA13	InterPro	Src homology-3	SH3_1						0
SPATA13	InterPro	Pleckstrin homology-type	N/A						0
SPATA13	InterPro	Protamine P1	Protamine_P1				nucleosome	GO:0000786	0
SPATA13	InterPro	Protamine P1	Protamine_P1				spermatogenesis	GO:0007283	0
SPATA13	InterPro	Protamine P1	Protamine_P1				DNA binding	GO:0003677	0
SPATA13	InterPro	Protamine P1	Protamine_P1				nucleus	GO:0005634	0
SPATA13	InterPro	Pleckstrin-like	PH						0
SPATA13	InterPro	Dbl homology (DH) domain	RhoGEF				intracellular	GO:0005622	0
SPATA13	InterPro	Dbl homology (DH) domain	RhoGEF				Rho guanyl-nucleotide exchange factor activity	GO:0005089	0
SPATA13	InterPro	Dbl homology (DH) domain	RhoGEF				regulation of Rho protein signal transduction	GO:0035023	0
CHST12	InterPro	Carbohydrate sulphotransferases 8-13	Sulfotransfer_2						1
HAMP	InterPro	Hepcidin	Hepcidin				extracellular region	GO:0005576	0
HAMP	InterPro	Hepcidin	Hepcidin				cellular iron ion homeostasis	GO:0006879	0
OR6K3	InterPro	Olfactory receptor MOR105-like	N/A						1
OR6K3	InterPro	Olfactory receptor	N/A						1
OR6K3	InterPro	GPCRs rhodopsin-like superfamily	N/A						1
OR6K3	InterPro	GPCRs rhodopsin-like	7tm_1				rhodopsin-like receptor activity	GO:0001584	1
OR6K3	InterPro	GPCRs rhodopsin-like	7tm_1				G-protein coupled receptor protein signaling pathway	GO:0007186	1
OR6K3	InterPro	GPCRs rhodopsin-like	7tm_1				integral to membrane	GO:0016021	1
IL4I1	InterPro	Amine oxidase	Amino_oxidase				electron carrier activity	GO:0009055	0
IL4I1	InterPro	Amine oxidase	Amino_oxidase				oxidoreductase activity	GO:0016491	0
IL4I1	InterPro	Adrenodoxin reductase	N/A						0
IL4I1	InterPro	Flavin-containing amine oxidase	N/A						0
NAB1	InterPro	Nabs central region	NCD2				nucleus	GO:0005634	1
NAB1	InterPro	Nabs central region	NCD2				transcription repressor activity	GO:0016564	1
NAB1	InterPro	Nabs central region	NCD2				negative regulation of transcription	GO:0016481	1
NAB1	InterPro	Nab1s C-terminal	Nab1				nucleus	GO:0005634	1
NAB1	InterPro	Nab1s C-terminal	Nab1				transcription repressor activity	GO:0016564	1
NAB1	InterPro	Nab1s C-terminal	Nab1				negative regulation of transcription	GO:0016481	1
NAB1	InterPro	Nabs N-terminal	NCD1				nucleus	GO:0005634	1
NAB1	InterPro	Nabs N-terminal	NCD1				transcription repressor activity	GO:0016564	1
NAB1	InterPro	Nabs N-terminal	NCD1				negative regulation of transcription	GO:0016481	1
NAB1	HMMerThread	SAM_1	SAM_1	1	1.55647e-06	3			1
TUBA1C	InterPro	Tubulin	N/A						0
TUBA1C	InterPro	Tubulin/FtsZs GTPase	Tubulin				protein complex	GO:0043234	0
TUBA1C	InterPro	Tubulin/FtsZs GTPase	Tubulin				protein polymerization	GO:0051258	0
TUBA1C	InterPro	Tubulin/FtsZs C-terminal	Tubulin_C				protein complex	GO:0043234	0
TUBA1C	InterPro	Tubulin/FtsZs C-terminal	Tubulin_C				protein polymerization	GO:0051258	0
TUBA1C	InterPro	Tubulin/FtsZs C-terminal	Tubulin_C				GTPase activity	GO:0003924	0
TUBA1C	InterPro	Tubulin/FtsZs C-terminal	Tubulin_C				GTP binding	GO:0005525	0
TUBA1C	InterPro	Alpha tubulin	N/A						0
FXYD2	InterPro	Ion-transport regulators FXYD region	ATP1G1_PLM_MAT8				ion transport	GO:0006811	1
FXYD2	InterPro	Ion-transport regulators FXYD region	ATP1G1_PLM_MAT8				ion channel activity	GO:0005216	1
FXYD2	InterPro	Ion-transport regulators FXYD region	ATP1G1_PLM_MAT8				membrane	GO:0016020	1
SERBP1	InterPro	Hyaluronan/mRNA binding protein	HABP4_PAI-RBP1						0
NOX1	InterPro	FAD-binding 8	FAD_binding_8						1
NOX1	InterPro	Cytochrome b-245s heavy chain	N/A						1
NOX1	InterPro	Ferric reductase-like transmembrane components N-terminal	Ferric_reduct				electron carrier activity	GO:0009055	1
NOX1	InterPro	Ferric reductase-like transmembrane components N-terminal	Ferric_reduct				oxidoreductase activity	GO:0016491	1
NOX1	InterPro	Ferric reductase-like transmembrane components N-terminal	Ferric_reduct				FAD binding	GO:0050660	1
NOX1	InterPro	Ferric reductase-like transmembrane components N-terminal	Ferric_reduct				integral to membrane	GO:0016021	1
NOX1	InterPro	Ferric reductase-like transmembrane components N-terminal	Ferric_reduct				iron ion binding	GO:0005506	1
NOX1	InterPro	Ferric reductases NAD binding	NAD_binding_6						1
NOX1	HMMerThread	FAD_binding_6	FAD_binding_6	0.022	9.73896e-06	-	electron carrier activity	GO:0009055	1
NOX1	HMMerThread	FAD_binding_6	FAD_binding_6	0.022	9.73896e-06	-	oxidoreductase activity	GO:0016491	1
NOX1	HMMerThread	NAD_binding_1	NAD_binding_1	0.19	6.40471e-19	3	electron carrier activity	GO:0009055	1
NOX1	HMMerThread	NAD_binding_1	NAD_binding_1	0.19	6.40471e-19	3	oxidoreductase activity	GO:0016491	1
ERCC1	InterPro	Helix-hairpin-helix DNA-bindings class 1	N/A						0
ERCC1	InterPro	Helix-hairpin-helix motif	HHH				intracellular	GO:0005622	0
ERCC1	InterPro	Helix-hairpin-helix motif	HHH				DNA binding	GO:0003677	0
ERCC1	InterPro	DNA repair protein rad10	Rad10				DNA repair	GO:0006281	0
ERCC1	InterPro	DNA repair protein rad10	Rad10				endonuclease activity	GO:0004519	0
ERCC1	InterPro	DNA repair protein rad10	Rad10				damaged DNA binding	GO:0003684	0
ERCC1	InterPro	DNA repair protein rad10	Rad10				nucleus	GO:0005634	0
ERCC1	HMMerThread	HHH	HHH	0.0073	0.000757649	-	intracellular	GO:0005622	0
ERCC1	HMMerThread	HHH	HHH	0.0073	0.000757649	-	DNA binding	GO:0003677	0
RNF152	InterPro	Zinc fingers RING-type	zf-C3HC4				protein binding	GO:0005515	1
RNF152	InterPro	Zinc fingers RING-type	zf-C3HC4				zinc ion binding	GO:0008270	1
RNF152	InterPro	Zinc fingers RING/FYVE/PHD-type	N/A						1
OR8K1	InterPro	Olfactory receptor	N/A						0
OR8K1	InterPro	GPCRs rhodopsin-like superfamily	N/A						0
OR8K1	InterPro	GPCRs rhodopsin-like	7tm_1				rhodopsin-like receptor activity	GO:0001584	0
OR8K1	InterPro	GPCRs rhodopsin-like	7tm_1				G-protein coupled receptor protein signaling pathway	GO:0007186	0
OR8K1	InterPro	GPCRs rhodopsin-like	7tm_1				integral to membrane	GO:0016021	0
TSHZ1	InterPro	Zinc fingers C2H2-type	zf-C2H2				nucleic acid binding	GO:0003676	1
TSHZ1	InterPro	Zinc fingers C2H2-type	zf-C2H2				intracellular	GO:0005622	1
TSHZ1	InterPro	Zinc fingers C2H2-type	zf-C2H2				zinc ion binding	GO:0008270	1
TSHZ1	InterPro	Homeobox	Homeobox				transcription factor activity	GO:0003700	1
TSHZ1	InterPro	Homeobox	Homeobox				nucleus	GO:0005634	1
TSHZ1	InterPro	Homeobox	Homeobox				sequence-specific DNA binding	GO:0043565	1
TSHZ1	InterPro	Homeobox	Homeobox				regulation of transcription, DNA-dependent	GO:0006355	1
TSHZ1	InterPro	Zinc fingers C2H2-like	N/A						1
TSHZ1	HMMerThread	zf-C2H2	zf-C2H2	0.007	2.25506e-05	-	nucleic acid binding	GO:0003676	1
TSHZ1	HMMerThread	zf-C2H2	zf-C2H2	0.007	2.25506e-05	-	intracellular	GO:0005622	1
TSHZ1	HMMerThread	zf-C2H2	zf-C2H2	0.007	2.25506e-05	-	zinc ion binding	GO:0008270	1
TSHZ1	HMMerThread	Homeobox	Homeobox	0.0095	5.63749e-05	-	transcription factor activity	GO:0003700	1
TSHZ1	HMMerThread	Homeobox	Homeobox	0.0095	5.63749e-05	-	nucleus	GO:0005634	1
TSHZ1	HMMerThread	Homeobox	Homeobox	0.0095	5.63749e-05	-	sequence-specific DNA binding	GO:0043565	1
TSHZ1	HMMerThread	Homeobox	Homeobox	0.0095	5.63749e-05	-	regulation of transcription, DNA-dependent	GO:0006355	1
TSHZ1	HMMerThread	TGF_beta	TGF_beta	7.3	2.55939e-09	1	growth factor activity	GO:0008083	1
YEATS4	InterPro	YEATS	YEATS				nucleus	GO:0005634	0
YEATS4	InterPro	YEATS	YEATS				regulation of transcription, DNA-dependent	GO:0006355	0
TBK1	InterPro	Protein kinase ATP bindings conserved site	N/A						1
TBK1	InterPro	Serine/threonine protein kinase	N/A						1
TBK1	InterPro	Protein kinases core	Pkinase				protein kinase activity	GO:0004672	1
TBK1	InterPro	Protein kinases core	Pkinase				protein amino acid phosphorylation	GO:0006468	1
TBK1	InterPro	Protein kinases core	Pkinase				ATP binding	GO:0005524	1
TBK1	InterPro	Tyrosine protein kinase	Pkinase_Tyr				protein amino acid phosphorylation	GO:0006468	1
TBK1	InterPro	Tyrosine protein kinase	Pkinase_Tyr				protein-tyrosine kinase activity	GO:0004713	1
TBK1	InterPro	Tyrosine protein kinase	Pkinase_Tyr				ATP binding	GO:0005524	1
TBK1	InterPro	Serine/threonine protein kinase-related	N/A						1
WDR46	InterPro	Aminoacyl-tRNA synthetases class Is conserved site	N/A						0
WDR46	InterPro	WD40/YVTN repeat-like	N/A						0
WDR46	InterPro	WD40 repeat	WD40						0
WDR46	InterPro	BING4s C-terminal	BING4CT						0
WDR46	InterPro	Aminotransferasess class-Is pyridoxal-phosphate-binding site	N/A						0
BPIL2	InterPro	Lipid-binding serum glycoprotein	LBP_BPI_CETP_C				lipid binding	GO:0008289	1
HSF1	InterPro	Vertebrate heat shock transcription factor	Vert_HS_TF				transcription factor activity	GO:0003700	0
HSF1	InterPro	Vertebrate heat shock transcription factor	Vert_HS_TF				DNA binding	GO:0003677	0
HSF1	InterPro	Vertebrate heat shock transcription factor	Vert_HS_TF				nucleus	GO:0005634	0
HSF1	InterPro	Vertebrate heat shock transcription factor	Vert_HS_TF				regulation of transcription, DNA-dependent	GO:0006355	0
HSF1	InterPro	Winged helix repressor DNA-binding	N/A						0
HSF1	InterPro	Heat shock factor (HSF)-types DNA-binding	HSF_DNA-bind				transcription factor activity	GO:0003700	0
HSF1	InterPro	Heat shock factor (HSF)-types DNA-binding	HSF_DNA-bind				nucleus	GO:0005634	0
HSF1	InterPro	Heat shock factor (HSF)-types DNA-binding	HSF_DNA-bind				sequence-specific DNA binding	GO:0043565	0
HSF1	InterPro	Heat shock factor (HSF)-types DNA-binding	HSF_DNA-bind				regulation of transcription, DNA-dependent	GO:0006355	0
NOM1	InterPro	MIF4G-likes type 3	MIF4G				protein binding	GO:0005515	1
NOM1	InterPro	MIF4G-likes type 3	MIF4G				RNA metabolic process	GO:0016070	1
NOM1	InterPro	MIF4-likes type 1/2/3	N/A						1
NOM1	InterPro	Initiation factor eIF-4 gammas MA3	MA3						1
ARL1	InterPro	Ras small GTPases Rab type	N/A						0
ARL1	InterPro	Ras GTPase	N/A						0
ARL1	InterPro	ARF/SAR superfamily	Arf				GTP binding	GO:0005525	0
ARL1	InterPro	Small GTP-binding protein	N/A						0
ARL1	InterPro	GTP-binding protein SAR1	N/A						0
ARL1	InterPro	ADP-ribosylation factor	N/A						0
KRT31	InterPro	Keratins type I	N/A						1
KRT31	InterPro	Intermediate filament protein	N/A						1
KRT31	InterPro	Filament	Filament						1
NUAK2	InterPro	Protein kinase ATP bindings conserved site	N/A						0
NUAK2	InterPro	Serine/threonine protein kinase	N/A						0
NUAK2	InterPro	Protein kinases core	Pkinase				protein kinase activity	GO:0004672	0
NUAK2	InterPro	Protein kinases core	Pkinase				protein amino acid phosphorylation	GO:0006468	0
NUAK2	InterPro	Protein kinases core	Pkinase				ATP binding	GO:0005524	0
NUAK2	InterPro	Serine/threonine protein kinase-related	N/A						0
NUAK2	InterPro	Serine/threonine protein kinases active site	N/A						0
HAS1	InterPro	Glycosyl transferases family 2	Glycos_transf_2						1
HAS1	InterPro	Isopenicillin N synthases conserved site	N/A						1
HAS1	InterPro	GPCRs rhodopsin-like	7tm_1				rhodopsin-like receptor activity	GO:0001584	1
HAS1	InterPro	GPCRs rhodopsin-like	7tm_1				G-protein coupled receptor protein signaling pathway	GO:0007186	1
HAS1	InterPro	GPCRs rhodopsin-like	7tm_1				integral to membrane	GO:0016021	1
HAS1	HMMerThread	Glycos_transf_2	Glycos_transf_2	0.0031	6.71185e-06	-			1
CACNG1	InterPro	PMP-22/EMP/MP20/Claudin	PMP22_Claudin				membrane	GO:0016020	0
CACNG1	InterPro	Voltage-dependent calcium channels gamma subunit	N/A						0
CACNG1	InterPro	Voltage-dependent calcium channels gamma-1 subunit	N/A						0
CEBPD	InterPro	Basic leucine zipper	bZIP_2				transcription factor activity	GO:0003700	1
CEBPD	InterPro	Basic leucine zipper	bZIP_2				protein dimerization activity	GO:0046983	1
CEBPD	InterPro	Basic leucine zipper	bZIP_2				nucleus	GO:0005634	1
CEBPD	InterPro	Basic leucine zipper	bZIP_2				sequence-specific DNA binding	GO:0043565	1
CEBPD	InterPro	Basic leucine zipper	bZIP_2				regulation of transcription, DNA-dependent	GO:0006355	1
CEBPD	InterPro	CCAAT/enhancer-binding	N/A						1
CEBPD	InterPro	Basic-leucine zipper (bZIP) transcription factor	N/A						1
SERPINB2	InterPro	Protease inhibitor I4s serpin	Serpin				serine-type endopeptidase inhibitor activity	GO:0004867	0
SERPINB2	InterPro	Protease inhibitor I4s serpins plasminogen activator inhibitor-2	N/A						0
HRASLS2	InterPro	NC	NC						1
TAS2R1	InterPro	Mammalian taste receptor	TAS2R				sensory perception of taste	GO:0050909	0
TAS2R1	InterPro	Mammalian taste receptor	TAS2R				G-protein coupled receptor protein signaling pathway	GO:0007186	0
TAS2R1	InterPro	Mammalian taste receptor	TAS2R				G-protein coupled receptor activity	GO:0004930	0
TAS2R1	InterPro	Mammalian taste receptor	TAS2R				integral to membrane	GO:0016021	0
TAS2R1	HMMerThread	7tm_1	7tm_1	0.042	0.000373957	-	rhodopsin-like receptor activity	GO:0001584	0
TAS2R1	HMMerThread	7tm_1	7tm_1	0.042	0.000373957	-	G-protein coupled receptor protein signaling pathway	GO:0007186	0
TAS2R1	HMMerThread	7tm_1	7tm_1	0.042	0.000373957	-	integral to membrane	GO:0016021	0
JMJD2A	InterPro	Tudor	N/A						1
JMJD2A	InterPro	Transcription factor jumonji	JmjC						1
JMJD2A	InterPro	Zinc fingers PHD-type	PHD				protein binding	GO:0005515	1
JMJD2A	InterPro	Zinc fingers PHD-type	PHD				zinc ion binding	GO:0008270	1
JMJD2A	InterPro	Transcription factor jumonjis JmjN	JmjN						1
JMJD2A	InterPro	Transcription factor jumonji/aspartyl beta-hydroxylase	N/A						1
JMJD2A	HMMerThread	UBX	UBX	1.6	2.53468e-07	2			1
JMJD2A	HMMerThread	PHD	PHD	0.0083	7.95471e-22	-	protein binding	GO:0005515	1
JMJD2A	HMMerThread	PHD	PHD	0.0083	7.95471e-22	-	zinc ion binding	GO:0008270	1
CTSF	InterPro	Peptidase C1As papain C-terminal	Peptidase_C1				proteolysis	GO:0006508	0
CTSF	InterPro	Peptidase C1As papain C-terminal	Peptidase_C1				cysteine-type peptidase activity	GO:0008234	0
CTSF	InterPro	Peptidases cysteine peptidase active site	N/A						0
CTSF	InterPro	Proteinase inhibitor I29s cathepsin propeptide	Inhibitor_I29						0
CTSF	InterPro	Peptidase C1As papain	N/A						0
CTSF	HMMerThread	Cystatin	Cystatin	4.2	8.40704e-06	2	cysteine protease inhibitor activity	GO:0004869	0
ZNF550	InterPro	Zinc fingers C2H2-type	zf-C2H2				nucleic acid binding	GO:0003676	1
ZNF550	InterPro	Zinc fingers C2H2-type	zf-C2H2				intracellular	GO:0005622	1
ZNF550	InterPro	Zinc fingers C2H2-type	zf-C2H2				zinc ion binding	GO:0008270	1
ZNF550	InterPro	Zinc fingers C2H2-type/integrases DNA-binding	N/A						1
ZNF550	InterPro	Krueppel-associated box	KRAB				nucleic acid binding	GO:0003676	1
ZNF550	InterPro	Krueppel-associated box	KRAB				intracellular	GO:0005622	1
ZNF550	InterPro	Krueppel-associated box	KRAB				regulation of transcription, DNA-dependent	GO:0006355	1
ZNF550	InterPro	Zinc fingers C2H2-like	N/A						1
ZNF550	HMMerThread	XPA_N	XPA_N	0.034	2.32605e-09	-	nucleotide-excision repair	GO:0006289	1
ZNF550	HMMerThread	XPA_N	XPA_N	0.034	2.32605e-09	-	damaged DNA binding	GO:0003684	1
ZNF550	HMMerThread	XPA_N	XPA_N	0.034	2.32605e-09	-	nucleus	GO:0005634	1
PSMD3	InterPro	26S proteasome regulatory subunits C-terminal	Rpn3_C						0
PSMD3	InterPro	Proteasome component region PCI	PCI						0
PSMD3	InterPro	PCI/PINT associated module	N/A						0
NUF2	InterPro	Nuf2	Nuf2				chromosome, pericentric region	GO:0000775	1
NUF2	InterPro	Nuf2	Nuf2				mitosis	GO:0007067	1
NUF2	HMMerThread	G-gamma	G-gamma	16	5.51227e-06	1	heterotrimeric G-protein complex	GO:0005834	1
NUF2	HMMerThread	G-gamma	G-gamma	16	5.51227e-06	1	signal transducer activity	GO:0004871	1
NUF2	HMMerThread	G-gamma	G-gamma	16	5.51227e-06	1	G-protein coupled receptor protein signaling pathway	GO:0007186	1
RABEPK	InterPro	Kelch-type beta propeller	N/A						0
RABEPK	InterPro	Kelch repeat type 1	Kelch_1						0
RABEPK	InterPro	Kelch repeat type 2	Kelch_2						0
RABEPK	HMMerThread	Kelch_1	Kelch_1	0.021	0.000325155	-			0
RAN	InterPro	Ras small GTPases Ras type	N/A						1
RAN	InterPro	Ras small GTPases Rab type	N/A						1
RAN	InterPro	Ras GTPase	N/A						1
RAN	InterPro	Ras small GTPases Rho type	N/A						1
RAN	InterPro	Small GTP-binding protein	N/A						1
RAN	InterPro	Ran GTPase	N/A						1
RAN	InterPro	Ras	Ras						1
SNX4	InterPro	Phox-like	PX				protein binding	GO:0005515	0
SNX4	InterPro	Phox-like	PX				cell communication	GO:0007154	0
SNX4	InterPro	Phox-like	PX				phosphoinositide binding	GO:0035091	0
POU3F2	InterPro	Transcription factors homeobox/POU	N/A						1
POU3F2	InterPro	Homeodomain-related	N/A						1
POU3F2	InterPro	POU	N/A						1
POU3F2	InterPro	Homeobox	Homeobox				transcription factor activity	GO:0003700	1
POU3F2	InterPro	Homeobox	Homeobox				nucleus	GO:0005634	1
POU3F2	InterPro	Homeobox	Homeobox				sequence-specific DNA binding	GO:0043565	1
POU3F2	InterPro	Homeobox	Homeobox				regulation of transcription, DNA-dependent	GO:0006355	1
POU3F2	InterPro	POU-specific	Pou				transcription factor activity	GO:0003700	1
POU3F2	InterPro	POU-specific	Pou				nucleus	GO:0005634	1
POU3F2	InterPro	POU-specific	Pou				regulation of transcription, DNA-dependent	GO:0006355	1
SIVA1	InterPro	2Fe-2S ferredoxins iron-sulphur binding site	N/A						0
SIVA1	InterPro	Cd27 binding	Siva				cytoplasm	GO:0005737	0
SIVA1	InterPro	Cd27 binding	Siva				CD27 receptor binding	GO:0005175	0
SIVA1	InterPro	Cd27 binding	Siva				positive regulation of apoptosis	GO:0043065	0
IDS	InterPro	Sulphatase	Sulfatase				metabolic process	GO:0008152	1
IDS	InterPro	Sulphatase	Sulfatase				sulfuric ester hydrolase activity	GO:0008484	1
IDS	InterPro	Alkaline phosphatase-likes alpha/beta/alpha	N/A						1
MAGEA9	InterPro	MAGE protein	MAGE						0
WFDC13	InterPro	4-disulphide core	N/A						1
WFDC13	InterPro	Whey acidic proteins 4-disulphide core	WAP				protease inhibitor activity	GO:0030414	1
WFDC13	HMMerThread	WAP	WAP	0.018	3.05117e-07	-	protease inhibitor activity	GO:0030414	1
TBL3	InterPro	WD40/YVTN repeat-like	N/A						0
TBL3	InterPro	WD40 repeat	WD40						0
TBL3	InterPro	Small-subunit processomes Utp13	Utp13				small subunit processome	GO:0032040	0
TBL3	InterPro	Small-subunit processomes Utp13	Utp13				rRNA processing	GO:0006364	0
C11orf35	HMMerThread	IF_tail	IF_tail	0.086	1.09373e-11	-			1
SSPO	InterPro	Gonadotropins beta chain	N/A						0
SSPO	InterPro	Coagulation factor 5/8 types C-terminal	F5_F8_type_C				cell adhesion	GO:0007155	0
SSPO	InterPro	von Willebrand factors type C	VWC						0
SSPO	InterPro	von Willebrand factors type D	VWD						0
SSPO	InterPro	Proteinase inhibitor I2s Kunitz metazoa	Kunitz_BPTI				serine-type endopeptidase inhibitor activity	GO:0004867	0
SSPO	InterPro	Thrombospondins type I	TSP_1						0
SSPO	InterPro	EMI	EMI						0
SSPO	InterPro	Protease inhibitor I8s cysteine-rich trypsin inhibitor-like	TIL						0
SSPO	InterPro	EGF-like regions conserved site	zf-C5HC2				nucleus	GO:0005634	0
SSPO	InterPro	Region of unknown function DUF1787	DUF1787						0
SSPO	InterPro	Cystine knots C-terminal	N/A						0
SSPO	InterPro	VWC out	N/A						0
SSPO	InterPro	Low density lipoprotein-receptors class As cysteine-rich	Ldl_recept_a						0
SSPO	HMMerThread	TSP_1	TSP_1	0.035	1.39126e-08	-			0
SSPO	HMMerThread	Ldl_recept_a	Ldl_recept_a	0.0011	2.41544e-37	-			0
SSPO	HMMerThread	Cys_knot	Cys_knot	0.012	1.08239e-09	-			0
LTB4R2	InterPro	Leukotriene B4 type 2 receptor	N/A						1
LTB4R2	InterPro	GPCRs rhodopsin-like superfamily	N/A						1
LTB4R2	InterPro	Leukotriene B4 receptor	N/A						1
LTB4R2	InterPro	GPCRs rhodopsin-like	7tm_1				rhodopsin-like receptor activity	GO:0001584	1
LTB4R2	InterPro	GPCRs rhodopsin-like	7tm_1				G-protein coupled receptor protein signaling pathway	GO:0007186	1
LTB4R2	InterPro	GPCRs rhodopsin-like	7tm_1				integral to membrane	GO:0016021	1
THAP11	InterPro	Zinc fingers C2CH-type	THAP				nucleic acid binding	GO:0003676	0
HNRPAB	InterPro	CBFs N-terminal	CBFNT						1
HNRPAB	InterPro	Nucleotide-bindings alpha-beta plait	N/A						1
HNRPAB	InterPro	RNA recognition motifs RNP-1	RRM_1				nucleic acid binding	GO:0003676	1
MLNR	InterPro	Growth hormone secretagogue receptors type 1	N/A						0
MLNR	InterPro	GPCRs rhodopsin-like superfamily	N/A						0
MLNR	InterPro	GPCRs rhodopsin-like	7tm_1				rhodopsin-like receptor activity	GO:0001584	0
MLNR	InterPro	GPCRs rhodopsin-like	7tm_1				G-protein coupled receptor protein signaling pathway	GO:0007186	0
MLNR	InterPro	GPCRs rhodopsin-like	7tm_1				integral to membrane	GO:0016021	0
HYAL4	InterPro	EGF-like regions conserved site	zf-C5HC2				nucleus	GO:0005634	1
HYAL4	InterPro	Glycoside hydrolases family 56s sperm surface protein PH20	N/A						1
HYAL4	InterPro	Glycoside hydrolases family 56	Glyco_hydro_56				carbohydrate metabolic process	GO:0005975	1
HYAL4	InterPro	Glycoside hydrolases family 56	Glyco_hydro_56				hyalurononglucosaminidase activity	GO:0004415	1
HYAL4	InterPro	Glycoside hydrolasesfamily 56sHyaluronidase	N/A						1
HYAL4	InterPro	Multicopper oxidases copper-binding site	N/A						1
HYAL4	InterPro	Aldolase-type TIM barrel	N/A						1
HYAL4	InterPro	EGF	N/A						1
PSMD1	InterPro	26S proteasome regulatory complexs non-ATPase subcomplexs Rpn2/Psmd1 subunit	N/A						0
PSMD1	InterPro	Armadillo-like helical	N/A						0
PSMD1	InterPro	Proteasome/cyclosomes regulatory subunit	PC_rep						0
COASY	InterPro	Rossmann-like alpha/beta/alpha sandwich fold	N/A						1
COASY	InterPro	Dephospho-CoA kinase	CoaE				ATP binding	GO:0005524	1
COASY	InterPro	Cytidyltransferase-related	N/A						1
COASY	InterPro	Cytidylyltransferase	CTP_transf_2				nucleotidyltransferase activity	GO:0016779	1
COASY	InterPro	Cytidylyltransferase	CTP_transf_2				biosynthetic process	GO:0009058	1
DLK1	InterPro	EGF-like regions conserved site	zf-C5HC2				nucleus	GO:0005634	0
DLK1	InterPro	EGFs extracellular	EGF_2						0
DLK1	InterPro	EGF-likes type 3	N/A						0
DLK1	InterPro	EGF-likes type 2	N/A						0
DLK1	InterPro	EGF-like calcium-binding	N/A						0
DLK1	InterPro	Aspartic acid and asparagine hydroxylation site	N/A						0
DLK1	InterPro	EGF-like	EGF						0
DLK1	InterPro	EGF	N/A						0
DLK1	HMMerThread	TIL	TIL	5.6	1.2783e-06	1			0
H1FX	InterPro	Winged helix repressor DNA-binding	N/A						1
H1FX	InterPro	Histone H1/H5	Linker_histone				nucleosome	GO:0000786	1
H1FX	InterPro	Histone H1/H5	Linker_histone				DNA binding	GO:0003677	1
H1FX	InterPro	Histone H1/H5	Linker_histone				nucleus	GO:0005634	1
H1FX	InterPro	Histone H1/H5	Linker_histone				nucleosome assembly	GO:0006334	1
H1FX	InterPro	Histone H5	N/A						1
DTX3L	InterPro	Zinc fingers RING-type	zf-C3HC4				protein binding	GO:0005515	0
DTX3L	InterPro	Zinc fingers RING-type	zf-C3HC4				zinc ion binding	GO:0008270	0
DTX3L	InterPro	Zinc fingers RING/FYVE/PHD-type	N/A						0
DTX3L	HMMerThread	zf-C3HC4	zf-C3HC4	0.003	7.21912e-19	-	protein binding	GO:0005515	0
DTX3L	HMMerThread	zf-C3HC4	zf-C3HC4	0.003	7.21912e-19	-	zinc ion binding	GO:0008270	0
KCNK4	InterPro	Potassium channels two pore-domain	N/A						1
KCNK4	InterPro	Ion transport 2	Ion_trans_2						1
KCNK4	InterPro	Potassium channels two pore-domains TRAAK	N/A						1
MAP3K14	InterPro	Protein kinase ATP bindings conserved site	N/A						0
MAP3K14	InterPro	Serine/threonine protein kinase-related	N/A						0
MAP3K14	InterPro	Mitogen-activated protein kinase kinase kinase 14	N/A						0
MAP3K14	InterPro	Protein kinases core	Pkinase				protein kinase activity	GO:0004672	0
MAP3K14	InterPro	Protein kinases core	Pkinase				protein amino acid phosphorylation	GO:0006468	0
MAP3K14	InterPro	Protein kinases core	Pkinase				ATP binding	GO:0005524	0
MAP3K14	InterPro	Serine/threonine protein kinases active site	N/A						0
IFITM1	InterPro	Interferon-induced transmembrane protein	CD225				response to biotic stimulus	GO:0009607	1
IFITM1	InterPro	Interferon-induced transmembrane protein	CD225				integral to membrane	GO:0016021	1
BCAT1	InterPro	Branched-chain amino acid aminotransferase II	N/A						0
BCAT1	InterPro	Aminotransferases class IV	Aminotran_4				metabolic process	GO:0008152	0
BCAT1	InterPro	Aminotransferases class IV	Aminotran_4				catalytic activity	GO:0003824	0
LHX2	InterPro	U box	U-box				protein ubiquitination	GO:0016567	1
LHX2	InterPro	U box	U-box				ubiquitin-protein ligase activity	GO:0004842	1
LHX2	InterPro	U box	U-box				ubiquitin ligase complex	GO:0000151	1
LHX2	InterPro	Zinc fingers RING/FYVE/PHD-type	N/A						1
ACOT8	InterPro	Acyl-CoA thioesterase	Acyl_CoA_thio				acyl-CoA metabolic process	GO:0006637	0
ACOT8	InterPro	Acyl-CoA thioesterase	Acyl_CoA_thio				acyl-CoA thioesterase activity	GO:0016291	0
ACOT8	HMMerThread	4HBT	4HBT	5.2	3.41438e-08	2			0
ITGA7	InterPro	FG-GAP	FG-GAP						1
ITGA7	InterPro	Integrin alpha beta-propellor	N/A						1
ITGA7	InterPro	Integrin alpha chains C-terminal cytoplasmic region	Integrin_alpha						1
ITGA7	InterPro	Integrin alpha-2	Integrin_alpha2						1
ITGA7	InterPro	Integrins alpha chain	N/A						1
ITGA7	HMMerThread	FG-GAP	FG-GAP	0.0011	5.10395e-07	-			1
OPTC	InterPro	Leucine-rich repeat	LRR_1				protein binding	GO:0005515	0
OPTC	InterPro	Leucine-rich repeats typical subtype	N/A						0
OPTC	HMMerThread	LRR_1	LRR_1	12	4.32544e-05	1	protein binding	GO:0005515	0
CCDC12	InterPro	mRNA splicing factors Cwf18	cwf18						1
NOP5/NOP58	InterPro	NOSIC	NOSIC						0
NOP5/NOP58	InterPro	NOP5s N-terminal	NOP5NT						0
NOP5/NOP58	InterPro	Pre-mRNA processing ribonucleoproteins binding region	Nop						0
RAB7A	InterPro	Ras small GTPases Ras type	N/A						1
RAB7A	InterPro	Ras small GTPases Rab type	N/A						1
RAB7A	InterPro	Ras GTPase	N/A						1
RAB7A	InterPro	Ras small GTPases Rho type	N/A						1
RAB7A	InterPro	Small GTP-binding protein	N/A						1
RAB7A	InterPro	Ran GTPase	N/A						1
RAB7A	InterPro	RNA polymerase sigma factor 54s interaction	N/A						1
RAB7A	InterPro	Ras	Ras						1
BAAT	InterPro	BAAT/Acyl-CoA thioester hydrolase C-terminal	BAAT_C						0
BAAT	InterPro	Acyl-CoA thioester hydrolase/bile acid-CoA amino acid N-acetyltransferase	Bile_Hydr_Trans				palmitoyl-CoA hydrolase activity	GO:0016290	0
BAAT	InterPro	Acyl-CoA thioester hydrolase/bile acid-CoA amino acid N-acetyltransferase	Bile_Hydr_Trans				lipid metabolic process	GO:0006629	0
BAAT	InterPro	Acyl-CoA thioesterases long chain	N/A						0
BAAT	HMMerThread	Peptidase_S9	Peptidase_S9	1	1.1148e-05	2	proteolysis	GO:0006508	0
BAAT	HMMerThread	Peptidase_S9	Peptidase_S9	1	1.1148e-05	2	serine-type peptidase activity	GO:0008236	0
CBX1	InterPro	Chromo domain	Chromo				chromatin	GO:0000785	1
CBX1	InterPro	Chromo domain	Chromo				nucleus	GO:0005634	1
CBX1	InterPro	Chromo domain	Chromo				chromatin assembly or disassembly	GO:0006333	1
CBX1	InterPro	Chromo domain	Chromo				chromatin binding	GO:0003682	1
CBX1	InterPro	Chromo shadow	Chromo_shadow				nucleus	GO:0005634	1
LOC390205	InterPro	Leucine-rich repeat	LRR_1				protein binding	GO:0005515	0
LOC390205	InterPro	Leucine-rich repeats typical subtype	N/A						0
