# Supplementary material for: HMMerThread: Detecting Remote, Functional Conserved Domains in Entire Genomes by Combining Relaxed Sequence-Database Searches with Fold Recognition
Source: PLoS One. 2011 Mar 10;6(3):e17568. doi: 10.1371/journal.pone.0017568 (PMC3053371; doi:10.1371/journal.pone.0017568)
Supplement: Table S5 — HMMerThread remotely conserved domains found in DUF domains (XLS) [file pone.0017568.s008.xls]

## Sheet: Domains_within_Domains
Genome	Protein ID	Symbol	HT Domain	HMMer Score	p-value	Validation (species)	HT Start	HT End	InterPro ID	InterPro2Pfam	InterPro Description	Start	End
Fish	XP_683290.1	LOC555631	MFS_1	0.019	8.75415e-06	-	41	429	IPR009357	DUF1011	Protein of unknown function DUF1011	1	444
Fly	CG11576-PA	NP_651901	MFS_1	0.0035	7.29513e-06	-	83	475	IPR009357	DUF1011	Protein of unknown function DUF1011	65	487
Worm	ZK524.2a	unc-13	Phe_tRNA-synt_N	3.6	5.98751e-05	0	1366	1424	IPR010439	DUF1041	Protein of unknown function DUF1041	1340	1430
Worm	ZK524.2c	unc-13	Phe_tRNA-synt_N	3.6	6.95324e-05	0	1028	1086	IPR010439	DUF1041	Protein of unknown function DUF1041	1002	1092
Worm	ZK524.2d	unc-13	Phe_tRNA-synt_N	3.6	0.000135202	1	1708	1766	IPR010439	DUF1041	Protein of unknown function DUF1041	1682	1772
Worm	ZK524.2e	unc-13	Phe_tRNA-synt_N	3.6	0.000104299	0	1369	1427	IPR010439	DUF1041	Protein of unknown function DUF1041	1343	1433
Fish	NP_001004013.1	spata4	CH	10	3.42392e-07	0	11	126	IPR010441	DUF1042	Protein of unknown function DUF1042	1	205
Fish	NP_956821.1	zgc:66426	CH	4.1	3.18611e-15	2	10	114	IPR010441	DUF1042	Protein of unknown function DUF1042	1	170
Fly	CG16719-PA	NP_648344	CH	1.5	0.000103974	3	4	107	IPR010441	DUF1042	Protein of unknown function DUF1042	1	271
Human	NP_056232.2	SPEF1	CH	7.4	1.68367e-12	1	8	107	IPR010441	DUF1042	Protein of unknown function DUF1042	1	166
Mouse	NP_081917.1	Spef1	CH	3.5	1.29831e-13	0	8	112	IPR010441	DUF1042	Protein of unknown function DUF1042	1	164
Mouse	NP_598472.2	Spata4	V-set	12	1.71577e-06	1	4	106	IPR010441	DUF1042	Protein of unknown function DUF1042	3	292
Human	NP_003354.2	USP4	UBX	15	1.94831e-09	0	143	217	IPR010460	DUF1055	Ubiquitin carboxyl-terminal hydrolases N-terminal region 2	82	227
Human	NP_004642.2	USP11	Cu-oxidase_2	34	0.000382723	0	155	267	IPR010460	DUF1055	Ubiquitin carboxyl-terminal hydrolases N-terminal region 2	144	286
Human	NP_004642.2	USP11	Mago-bind	4.4	4.66888e-05	0	269	284	IPR010460	DUF1055	Ubiquitin carboxyl-terminal hydrolases N-terminal region 2	144	286
Human	NP_006304.1	USP15	UBX	5.9	1.50536e-12	3	128	213	IPR010460	DUF1055	Ubiquitin carboxyl-terminal hydrolases N-terminal region 2	78	223
Human	NP_115971.2	USP32	ubiquitin	7	2.6618e-06	0	634	703	IPR010460	DUF1055	Ubiquitin carboxyl-terminal hydrolases N-terminal region 2	546	712
Human	NP_955475.1	USP4	UBX	15	2.75644e-07	3	143	217	IPR010460	DUF1055	Ubiquitin carboxyl-terminal hydrolases N-terminal region 2	82	227
Mouse	NP_001025105.1	Usp32	ubiquitin	7.8	1.96418e-08	0	634	703	IPR010460	DUF1055	Ubiquitin carboxyl-terminal hydrolases N-terminal region 2	546	712
Mouse	NP_035808.1	Usp4	UBX	5.8	2.25804e-12	2	143	217	IPR010460	DUF1055	Ubiquitin carboxyl-terminal hydrolases N-terminal region 2	82	227
Mouse	NP_081880.2	Usp15	UBX	6	1.50536e-12	3	128	213	IPR010460	DUF1055	Ubiquitin carboxyl-terminal hydrolases N-terminal region 2	78	223
Worm	C31H5.1	C31H5.1	Abhydrolase_1	0.011	5.95094e-15	-	82	290	IPR010463	DUF1057	Protein of unknown function DUF1057s lipase putative	20	330
Worm	F10D2.10	F10D2.10	Abhydrolase_1	0.0033	7.76834e-43	-	91	292	IPR010463	DUF1057	Protein of unknown function DUF1057s lipase putative	29	324
Worm	F35H12.5a	F35H12.5	Abhydrolase_1	0.95	1.53872e-16	1	99	315	IPR010463	DUF1057	Protein of unknown function DUF1057s lipase putative	37	348
Worm	F35H12.5b	F35H12.5	Abhydrolase_1	0.58	1.85315e-12	0	10	224	IPR010463	DUF1057	Protein of unknown function DUF1057s lipase putative	1	257
Worm	K08D9.4	K08D9.4	Abhydrolase_1	0.57	4.12527e-35	0	100	311	IPR010463	DUF1057	Protein of unknown function DUF1057s lipase putative	38	333
Worm	Y73C8B.1	Y73C8B.1	Abhydrolase_1	0.83	5.42761e-37	0	77	307	IPR010463	DUF1057	Protein of unknown function DUF1057s lipase putative	15	310
Worm	Y73C8B.2	Y73C8B.2	Abhydrolase_1	0.04	4.6332e-05	-	73	274	IPR010463	DUF1057	Protein of unknown function DUF1057s lipase putative	11	307
Worm	Y73C8B.3	Y73C8B.3	Abhydrolase_1	0.11	6.60606e-39	1	65	261	IPR010463	DUF1057	Protein of unknown function DUF1057s lipase putative	3	299
Fly	CG4478-PA	NP_477051	HMG_box	0.59	4.11928e-14	0	84	141	IPR010477	DUF1074	Protein of unknown function DUF1074	5	144
Fly	CG4479-PA	NP_477050	HMG_box	0.51	8.36779e-18	1	84	141	IPR010477	DUF1074	Protein of unknown function DUF1074	5	144
Fly	CG9231-PA	NP_649128	Ribosomal_S19	13	0.000393248	0	40	108	IPR009432	DUF1075	Protein of unknown function DUF1075	1	125
Mouse	NP_081618.1	2310056P07Rik	COX7a	33	0.000108385	0	81	131	IPR009432	DUF1075	Protein of unknown function DUF1075	1	155
Mouse	XP_125627.3	9430073N08Rik	BIR	36	0.000957986	0	77	134	IPR009432	DUF1075	Protein of unknown function DUF1075	2	157
Fly	CG14379-PA	NP_650280	Aha1_N	9.3	6.7925e-06	0	37	128	IPR010512	DUF1091	Protein of unknown function DUF1091	21	183
Fly	CG15033-PA	NP_572395	E1_DerP2_DerF2	9.8	6.8708e-05	0	34	176	IPR010512	DUF1091	Protein of unknown function DUF1091	14	177
Fly	CG18536-PA	NP_611312	RHH_1	18	6.22587e-06	0	35	71	IPR010512	DUF1091	Protein of unknown function DUF1091	21	191
Fly	CG34028-PA	NP_001033838	BNR	3.2	0.000102709	0	85	96	IPR010512	DUF1091	Protein of unknown function DUF1091	23	189
Worm	BE10.3	BE10.3	RRM_1	9.4	3.68759e-48	0	100	151	IPR009497	DUF1114	Protein of unknown function DUF1114	55	488
Mouse	NP_079925.1	Mad2l1bp	Myb_DNA-binding	17	1.32524e-08	0	64	105	IPR009511	DUF1135	MAD2L1 binding protein	12	276
Fish	XP_693859.1	LOC565483	RRM_3	16	4.86342e-06	0	81	160	IPR009533	DUF1151	Protein of unknown function DUF1151	64	181
Fish	XP_696182.1	LOC567788	RRM_3	16	2.91805e-06	0	81	160	IPR009533	DUF1151	Protein of unknown function DUF1151	64	181
Fish	XP_696226.1	LOC567829	HIPIP	10	5.79627e-07	1	413	481	IPR009543	DUF1162	Vacuolar protein sorting-associated protein	389	699
Mouse	NP_766616.2	Vps13a	DUF291	27	4.86342e-06	0	2354	2412	IPR009543	DUF1162	Vacuolar protein sorting-associated protein	2184	2461
Mouse	NP_766616.2	Vps13a	Toxin_R_bind_C	8.5	0.000930306	0	2195	2342	IPR009543	DUF1162	Vacuolar protein sorting-associated protein	2184	2461
Mouse	NP_796158.2	Vps13c	Kunitz_BPTI	3	5.57035e-08	1	2872	2915	IPR009543	DUF1162	Vacuolar protein sorting-associated protein	2742	3025
Worm	T08G11.1a	T08G11.1	FBA	39	3.89074e-05	0	2351	2496	IPR009543	DUF1162	Vacuolar protein sorting-associated protein	2206	2509
Worm	F49H6.13	F49H6.13	COX2_TM	4.9	1.02132e-05	0	30	101	IPR009545	DUF1164	Protein of unknown function DUF1164	1	160
Worm	F49H6.3	F49H6.3	COX3	1.2	0.000313349	0	26	136	IPR009545	DUF1164	Protein of unknown function DUF1164	1	160
Worm	T24C4.4	T24C4.4	Fumarate_red_D	11	2.79126e-08	0	39	116	IPR009545	DUF1164	Protein of unknown function DUF1164	9	117
Fly	CG6210-PA	NP_648445	ATP-synt_C	1.2	0.000343799	0	474	536	IPR009551	DUF1171	Protein of unknown function DUF1171	47	586
Worm	T06D8.9	T06D8.9	C2-set	23	0.00077499	0	39	109	IPR009567	DUF1183	Protein of unknown function DUF1183	1	316
Fly	CG3631-PA	NP_650398	RpoE2	2.7	4.13391e-05	0	303	349	IPR009581	DUF1193	Protein of unknown function DUF1193	119	498
Human	NP_055679.1	FAM20B	Dimerisation	48	0.000191288	2	352	384	IPR009581	DUF1193	Protein of unknown function DUF1193	14	402
Human	NP_060035.1	FAM20A	DnaB	30	2.52293e-05	0	195	294	IPR009581	DUF1193	Protein of unknown function DUF1193	130	524
Human	NP_940893.1	FAM92B	Thyroglobulin_1	12	8.1891e-05	0	255	289	IPR009602	DUF1208	Protein of unknown function DUF1208	1	294
Human	XP_001129235.1	FAM92A2	BAR	0.58	0.000116165	0	36	239	IPR009602	DUF1208	Protein of unknown function DUF1208	25	318
Mouse	NP_080834.2	6720467C03Rik	BAR	0.06	5.0822e-05	-	88	287	IPR009602	DUF1208	Protein of unknown function DUF1208	77	362
Human	NP_055203.4	C1orf107	G6PD_N	12	8.72541e-05	1	629	734	IPR010678	DUF1253	Protein of unknown function DUF1253	320	756
Worm	C17B7.7	C17B7.7	CBM_1	18	0.000254952	0	362	390	IPR009667	DUF1258	Protein of unknown function DUF1258	166	428
Worm	C36C9.4	C36C9.4	PB1	1.7	0.000141038	0	113	189	IPR009667	DUF1258	Protein of unknown function DUF1258	85	341
Worm	K02B7.1	K02B7.1	CBM_1	18	0.000297444	0	362	390	IPR009667	DUF1258	Protein of unknown function DUF1258	166	428
Worm	T27A8.5	T27A8.5	Ribosomal_L37e	3.8	0.000884365	0	13	48	IPR009667	DUF1258	Protein of unknown function DUF1258	2	259
Worm	W03H9.1	W03H9.1	Desulfoferrodox	0.22	5.3567e-05	0	288	370	IPR009689	DUF1280	Protein of unknown function DUF1280	192	409
Worm	C33G8.13	C33G8.13	DUF1948	26	1.45903e-05	0	15	152	IPR002485	DUF13	Protein of unknown function DUF13	7	174
Human	NP_001093328.1	C7orf25	ACT	49	2.29573e-05	2	390	467	IPR010733	DUF1308	Protein of unknown function DUF1308	60	479
Mouse	NP_083615.2	Ccdc101	Monellin	42	0.000151014	1	173	213	IPR010750	DUF1325	Protein of unknown function DUF1325	9	289
Mouse	XP_001478774.1	LOC100047712	Monellin	42	0.000175699	0	132	172	IPR010750	DUF1325	Protein of unknown function DUF1325	9	248
Fish	XP_686293.1	FLJ11273	DnaJ_CXXCXGXG	0.7	1.16165e-05	0	26	84	IPR009790	DUF1356	Protein of unknown function DUF1356	15	242
Fish	XP_692827.1	zgc:114147	DnaJ_CXXCXGXG	1.8	0.000185863	1	50	90	IPR009790	DUF1356	Protein of unknown function DUF1356	14	254
Fish	XP_699978.1	LOC571311	Alpha_adaptinC2	10	4.81134e-12	0	110	206	IPR009790	DUF1356	Protein of unknown function DUF1356	19	256
Fish	XP_709854.1	FLJ11273	DnaJ_CXXCXGXG	0.7	5.80823e-06	0	7	65	IPR009790	DUF1356	Protein of unknown function DUF1356	4	223
Fish	XP_709855.1	FLJ11273	Adhes-Ig_like	14	4.17254e-05	0	106	211	IPR009790	DUF1356	Protein of unknown function DUF1356	4	223
Fish	XP_709855.1	FLJ11273	DnaJ_CXXCXGXG	0.7	1.16165e-05	1	7	65	IPR009790	DUF1356	Protein of unknown function DUF1356	4	223
Human	NP_659478.1	TMEM106A	DnaJ_CXXCXGXG	0.26	4.59114e-07	2	37	92	IPR009790	DUF1356	Protein of unknown function DUF1356	12	252
Human	XP_001133059.1	LOC728772	DnaJ_CXXCXGXG	0.26	3.40858e-07	0	37	92	IPR009790	DUF1356	Protein of unknown function DUF1356	12	252
Human	XP_001133066.1	LOC728772	DnaJ_CXXCXGXG	0.26	1.94776e-07	0	37	92	IPR009790	DUF1356	Protein of unknown function DUF1356	12	252
Human	XP_001133074.1	FLJ77644	DnaJ_CXXCXGXG	0.26	1.32169e-07	0	37	92	IPR009790	DUF1356	Protein of unknown function DUF1356	12	252
Mouse	NP_659079.1	Tmem106a	DnaJ_CXXCXGXG	3.4	3.04932e-05	2	36	91	IPR009790	DUF1356	Protein of unknown function DUF1356	11	251
Human	NP_060950.2	TMEM126B	Endonuc-dimeris	29	9.29317e-05	0	5	43	IPR009801	DUF1370	Protein of unknown function DUF1370	1	200
Mouse	NP_631879.1	Spats2	Topo-VIb_trans	2.3	6.74396e-05	1	142	269	IPR009816	DUF1387	Protein of unknown function DUF1387	81	385
Fish	NP_956364.2	fam49b	SelB-wing_1	6.3	1.50766e-05	0	164	226	IPR009828	DUF1394	Protein of unknown function DUF1394	2	325
Fish	XP_702202.1	LOC554906	DsrD	9.4	2.62625e-05	0	8	59	IPR009828	DUF1394	Protein of unknown function DUF1394	2	323
Human	NP_110424.1	FAM49A	PNPase	8.8	3.77535e-05	3	99	173	IPR009828	DUF1394	Protein of unknown function DUF1394	2	323
Mouse	NP_084034.2	D12Ertd553e	PNPase	8.8	2.32329e-05	2	99	173	IPR009828	DUF1394	Protein of unknown function DUF1394	2	323
Worm	K12H4.2	K12H4.2	AP2	39	3.97939e-05	0	127	180	IPR004394	DUF143	Iojap-related protein	40	184
Fish	NP_956593.1	bbs5	gp45-slide_C	5.2	2.91805e-06	2	13	109	IPR006606	DUF1448	Protein of unknown function DUF1448	1	342
Fish	NP_956593.1	bbs5	Motile_Sperm	28	1.34222e-06	2	235	321	IPR006606	DUF1448	Protein of unknown function DUF1448	1	342
Fly	CG1126-PA	NP_649499	tRNA_int_endo	7.4	3.46724e-07	0	148	228	IPR006606	DUF1448	Protein of unknown function DUF1448	11	374
Human	NP_689597.1	BBS5	gp45-slide_C	21	4.37708e-06	0	12	108	IPR006606	DUF1448	Protein of unknown function DUF1448	1	341
Human	XP_001131828.1	BBS5	gp45-slide_C	21	3.89074e-06	0	12	108	IPR006606	DUF1448	Protein of unknown function DUF1448	1	320
Human	XP_001131846.1	BBS5	gp45-slide_C	21	2.43171e-06	1	12	108	IPR006606	DUF1448	Protein of unknown function DUF1448	1	341
Mouse	NP_082560.1	Bbs5	gp45-slide_C	35	2.04264e-05	1	12	108	IPR006606	DUF1448	Protein of unknown function DUF1448	1	341
Worm	R01H10.6	bbs-5	TFIIH_BTF_p62_N	24	9.41247e-05	0	36	106	IPR006606	DUF1448	Protein of unknown function DUF1448	1	359
Worm	ZK822.6	ZK822.6	Seryl_tRNA_N	9.5	3.89074e-06	0	8	115	IPR003677	DUF148	Protein of unknown function DUF148	1	117
Mouse	NP_079619.3	Rmnd1	Bac_DNA_binding	8.6	7.12264e-13	2	295	365	IPR003734	DUF155	Protein of unknown function DUF155	14	450
Mouse	NP_079619.3	Rmnd1	Cupin_3	4.9	0.000105977	3	165	248	IPR003734	DUF155	Protein of unknown function DUF155	14	450
Human	NP_001006109.1	C3orf37	Ribosomal_L37e	24	0.00067763	1	2	38	IPR003738	DUF159	Protein of unknown function DUF159	1	352
Mouse	NP_776098.1	8430410A17Rik	Ribosomal_L37e	13	0.000528322	1	2	38	IPR003738	DUF159	Protein of unknown function DUF159	1	352
Mouse	NP_579925.1	Dhx30	Ribosomal_S28e	22	1.62824e-08	2	1033	1093	IPR011709	DUF1605	Region of unknown function DUF1605	1003	1130
Human	NP_055862.1	KIAA0090	Polyketide_cyc	37	1.26147e-05	3	896	986	IPR011678	DUF1620	Protein of unknown function DUF1620	719	992
Mouse	NP_001034289.1	C230096C10Rik	Polyketide_cyc	28	1.06739e-05	0	897	987	IPR011678	DUF1620	Protein of unknown function DUF1620	720	993
Mouse	NP_666269.2	C230096C10Rik	Polyketide_cyc	28	1.84368e-05	2	900	990	IPR011678	DUF1620	Protein of unknown function DUF1620	723	996
Mouse	NP_083042.1	Tmem43	Fumarate_red_D	20	0.000146524	0	296	389	IPR012430	DUF1625	Protein of unknown function DUF1625	2	400
Worm	C18B10.6	C18B10.6	APH	0.017	6.3915e-08	-	70	362	IPR012877	DUF1679	Protein of unknown function DUF1679s Caenorhabditis species	20	436
Worm	C29F7.1	C29F7.1	APH	0.015	6.3915e-08	-	104	329	IPR012877	DUF1679	Protein of unknown function DUF1679s Caenorhabditis species	42	351
Worm	D1044.1	D1044.1	APH	9.4e-05	6.3915e-08	-	24	313	IPR012877	DUF1679	Protein of unknown function DUF1679s Caenorhabditis species	1	381
Worm	E02C12.12	E02C12.12	RIO1	9.4	2.90412e-06	0	62	222	IPR012877	DUF1679	Protein of unknown function DUF1679s Caenorhabditis species	2	223
Worm	E02C12.6	E02C12.6	APH	0.0014	3.82621e-06	-	108	345	IPR012877	DUF1679	Protein of unknown function DUF1679s Caenorhabditis species	2	419
Worm	E02C12.8a	E02C12.8	APH	0.062	6.3915e-08	-	99	331	IPR012877	DUF1679	Protein of unknown function DUF1679s Caenorhabditis species	2	337
Worm	E02C12.8c	E02C12.8	APH	0.062	6.3915e-08	-	99	331	IPR012877	DUF1679	Protein of unknown function DUF1679s Caenorhabditis species	2	405
Worm	E02C12.9	E02C12.9	APH	5.3	6.88719e-05	0	6	192	IPR012877	DUF1679	Protein of unknown function DUF1679s Caenorhabditis species	1	266
Worm	F20D6.5	F20D6.5	APH	0.00049	6.3915e-08	-	48	310	IPR012877	DUF1679	Protein of unknown function DUF1679s Caenorhabditis species	4	360
Worm	F48G7.12	F48G7.12	APH	0.001	6.3915e-08	-	48	360	IPR012877	DUF1679	Protein of unknown function DUF1679s Caenorhabditis species	9	428
Worm	F49C12.7a	F49C12.7	APH	0.0009	6.3915e-08	-	70	395	IPR012877	DUF1679	Protein of unknown function DUF1679s Caenorhabditis species	33	444
Worm	F49C12.7b	F49C12.7	APH	0.0009	6.3915e-08	-	70	395	IPR012877	DUF1679	Protein of unknown function DUF1679s Caenorhabditis species	33	408
Worm	F49C12.7c	F49C12.7	APH	0.0009	6.3915e-08	-	40	365	IPR012877	DUF1679	Protein of unknown function DUF1679s Caenorhabditis species	3	414
Worm	F56A4.5	F56A4.5	APH	0.00058	6.3915e-08	-	88	345	IPR012877	DUF1679	Protein of unknown function DUF1679s Caenorhabditis species	2	418
Worm	F58B4.5	F58B4.5	APH	0.0059	6.3915e-08	-	60	343	IPR012877	DUF1679	Protein of unknown function DUF1679s Caenorhabditis species	2	423
Worm	F59B1.10	F59B1.10	APH	9.3e-05	6.3915e-08	-	46	356	IPR012877	DUF1679	Protein of unknown function DUF1679s Caenorhabditis species	7	428
Worm	F59B1.8	F59B1.8	APH	8.7e-05	6.3915e-08	-	44	348	IPR012877	DUF1679	Protein of unknown function DUF1679s Caenorhabditis species	7	420
Worm	H06H21.8a	H06H21.8	APH	0.0016	6.3915e-08	-	35	320	IPR012877	DUF1679	Protein of unknown function DUF1679s Caenorhabditis species	1	330
Worm	H06H21.8b	H06H21.8	APH	0.0016	3.82621e-06	-	35	320	IPR012877	DUF1679	Protein of unknown function DUF1679s Caenorhabditis species	1	382
Worm	H37A05.2	H37A05.2	APH	0.5	1.2783e-07	1	99	343	IPR012877	DUF1679	Protein of unknown function DUF1679s Caenorhabditis species	2	418
Worm	T16G1.3	T16G1.3	APH	0.031	3.82621e-06	-	14	315	IPR012877	DUF1679	Protein of unknown function DUF1679s Caenorhabditis species	1	388
Worm	T16G1.4	T16G1.4	APH	0.0026	6.3915e-08	-	45	357	IPR012877	DUF1679	Protein of unknown function DUF1679s Caenorhabditis species	6	425
Worm	T16G1.5	T16G1.5	APH	0.002	6.3915e-08	-	46	353	IPR012877	DUF1679	Protein of unknown function DUF1679s Caenorhabditis species	7	426
Worm	T16G1.6	T16G1.6	APH	0.00037	6.3915e-08	-	46	351	IPR012877	DUF1679	Protein of unknown function DUF1679s Caenorhabditis species	7	424
Worm	T16G1.7	T16G1.7	APH	0.0012	6.3915e-08	-	48	356	IPR012877	DUF1679	Protein of unknown function DUF1679s Caenorhabditis species	9	429
Worm	Y11D7A.8	Y11D7A.8	APH	0.0029	6.3915e-08	-	153	407	IPR012877	DUF1679	Protein of unknown function DUF1679s Caenorhabditis species	77	468
Worm	Y45G12C.4	Y45G12C.4	APH	0.00058	3.82621e-06	-	101	358	IPR012877	DUF1679	Protein of unknown function DUF1679s Caenorhabditis species	15	431
Mouse	NP_079659.1	Necap2	LolB	3.5	2.43171e-06	0	47	165	IPR012466	DUF1681	Adaptin ear-binding coat-associated protein 1 NECAP-1	4	192
Fly	CG17569-PA	NP_728832	Transglut_C	29	0.000430087	0	1214	1308	IPR012880	DUF1683	Protein of unknown function DUF1683s C-terminal	1175	1338
Fish	XP_685109.1	LOC557041	E3_binding	14	0.000360402	0	309	336	IPR012936	DUF1692	Protein of unknown function DUF1692	142	350
Fly	CG4293-PA	NP_569847	LRR_adjacent	25	6.49436e-10	0	221	265	IPR012936	DUF1692	Protein of unknown function DUF1692	175	379
Fly	CG4293-PB	NP_726677	LRR_adjacent	25	3.46366e-09	0	221	265	IPR012936	DUF1692	Protein of unknown function DUF1692	175	379
Fly	CG4293-PC	NP_001033817	LRR_adjacent	25	1.08239e-09	0	221	265	IPR012936	DUF1692	Protein of unknown function DUF1692	175	379
Fly	CG4293-PD	NP_001033816	LRR_adjacent	25	1.08239e-09	0	221	265	IPR012936	DUF1692	Protein of unknown function DUF1692	175	379
Fly	CG7011-PA	NP_648758	VitD-bind_III	8.6	5.79436e-06	0	288	357	IPR012936	DUF1692	Protein of unknown function DUF1692	166	369
Mouse	NP_080444.1	Ergic2	Desulfoferrodox	7.1	0.000359664	0	178	247	IPR012936	DUF1692	Protein of unknown function DUF1692	141	349
Mouse	NP_080631.1	Ergic2	Desulfoferrodox	7.1	0.000306097	2	178	247	IPR012936	DUF1692	Protein of unknown function DUF1692	157	299
Yeast	YAL042W	ERV46	Acyl_CoA_thio	17	1.36176e-05	0	253	343	IPR012936	DUF1692	Protein of unknown function DUF1692	181	415
Fish	NP_956801.2	fam46c	CytB6-F_Fe-S	23	2.78251e-08	0	318	362	IPR012937	DUF1693	Protein of unknown function DUF1693	7	386
Fly	CG30497-PB	NP_724600	Phe_tRNA-synt_N	3.6	0.000104299	0	86	144	IPR012937	DUF1693	Protein of unknown function DUF1693	72	467
Human	NP_060103.2	FAM46A	CytB6-F_Fe-S	16	4.8694e-08	3	365	409	IPR012937	DUF1693	Protein of unknown function DUF1693	55	442
Human	NP_060103.2	FAM46A	NTP_transf_2	0.97	8.02096e-08	3	101	194	IPR012937	DUF1693	Protein of unknown function DUF1693	55	442
Human	NP_060179.2	FAM46C	CytB6-F_Fe-S	24	6.95628e-08	0	317	361	IPR012937	DUF1693	Protein of unknown function DUF1693	6	390
Human	NP_689843.1	FAM46D	Ribosomal_S30AE	7.9	1.88768e-05	0	153	232	IPR012937	DUF1693	Protein of unknown function DUF1693	1	388
Mouse	NP_780516.1	4732473B16Rik	NTP_transf_2	0.66	0.00014165	0	87	180	IPR012937	DUF1693	Protein of unknown function DUF1693	41	427
Mouse	XP_135029.5	BC023892	CytB6-F_Fe-S	16	3.47814e-08	0	351	395	IPR012937	DUF1693	Protein of unknown function DUF1693	41	428
Mouse	XP_135029.5	BC023892	KaiB	21	4.57626e-05	0	284	333	IPR012937	DUF1693	Protein of unknown function DUF1693	41	428
Mouse	XP_135029.5	BC023892	NTP_transf_2	0.42	2.26281e-06	0	87	180	IPR012937	DUF1693	Protein of unknown function DUF1693	41	428
Mouse	XP_923420.2	BC023892	CytB6-F_Fe-S	16	6.26065e-08	0	351	395	IPR012937	DUF1693	Protein of unknown function DUF1693	41	428
Mouse	XP_923420.2	BC023892	KaiB	21	6.50311e-05	0	284	333	IPR012937	DUF1693	Protein of unknown function DUF1693	41	428
Mouse	XP_923420.2	BC023892	NTP_transf_2	0.42	5.0131e-08	0	87	180	IPR012937	DUF1693	Protein of unknown function DUF1693	41	428
Mouse	XP_930747.1	BC023892	CytB6-F_Fe-S	16	1.04344e-07	2	351	395	IPR012937	DUF1693	Protein of unknown function DUF1693	41	428
Mouse	XP_930747.1	BC023892	KaiB	21	5.78054e-05	0	284	333	IPR012937	DUF1693	Protein of unknown function DUF1693	41	428
Mouse	XP_930747.1	BC023892	NTP_transf_2	0.42	2.26281e-06	2	87	180	IPR012937	DUF1693	Protein of unknown function DUF1693	41	428
Mouse	XP_999756.2	BC023892	CytB6-F_Fe-S	16	3.47814e-08	0	351	395	IPR012937	DUF1693	Protein of unknown function DUF1693	41	428
Mouse	XP_999756.2	BC023892	KaiB	21	2.1677e-05	0	284	333	IPR012937	DUF1693	Protein of unknown function DUF1693	41	428
Mouse	XP_999756.2	BC023892	NTP_transf_2	0.42	1.88568e-06	0	87	180	IPR012937	DUF1693	Protein of unknown function DUF1693	41	428
Worm	F55A12.9a	pqn-44	Neil1-DNA_bind	5.4	2.1399e-05	0	428	466	IPR012937	DUF1693	Protein of unknown function DUF1693	392	468
Worm	F55A12.9b	pqn-44	Neil1-DNA_bind	5.4	1.7022e-05	0	415	453	IPR012937	DUF1693	Protein of unknown function DUF1693	379	455
Worm	F55A12.9c	pqn-44	Neil1-DNA_bind	5.4	1.89673e-05	0	423	461	IPR012937	DUF1693	Protein of unknown function DUF1693	387	463
Worm	F55A12.9d	pqn-44	Neil1-DNA_bind	5.4	1.94537e-05	1	399	437	IPR012937	DUF1693	Protein of unknown function DUF1693	363	439
Fly	CG13175-PA	NP_610740	HLH	4.9	2.45764e-05	0	71	111	IPR013179	DUF1715	Protein of unknown function DUF1715s eukaryotic	12	118
Yeast	YNL132W	KRE33	DUF1952	23	5.8361e-06	1	122	194	IPR013562	DUF1726	Region of unknown function DUF1726	108	202
Mouse	XP_484171.2	BC002230	GDNF	17	1.06995e-05	0	387	493	IPR013633	DUF1740	Protein of unknown function DUF1740	287	548
Mouse	XP_917170.1	BC002230	GDNF	17	1.02132e-05	1	387	493	IPR013633	DUF1740	Protein of unknown function DUF1740	287	548
Yeast	YNL262W	POL2	RNaseH_C	2.5	9.72684e-07	0	1755	1851	IPR013697	DUF1744	Region of unknown function DUF1744	1527	1920
Pombe	SPAC1420.01c		DUF1969	10	5.79436e-06	-	417	472	IPR013860	DUF1752	Protein of unknown function DUF1752s fungi	1	580
Fish	NP_001002203.1	fam32al	HHA	9.4	3.40439e-05	1	60	108	IPR013865	DUF1754	Protein of unknown function DUF1754s eukaryotic	1	109
Worm	Y61A9LA.11	Y61A9LA.11	Myb_DNA-binding	5.9	7.66256e-07	1	23	79	IPR013869	DUF1757	Protein of unknown function DUF1757	1	126
Worm	Y87G2A.12	Y87G2A.12	OS-D	4.2	3.91723e-07	0	235	305	IPR005312	DUF1759	Protein of unknown function DUF1759	232	402
Yeast	YBR216C	YBP1	Enterotoxin_b	15	0.000329453	0	455	551	IPR013877	DUF1760	Protein of unknown function DUF1760s fungi	19	655
Yeast	YGL060W	YBP2	Copper-bind	11	2.84751e-07	0	69	144	IPR013877	DUF1760	Protein of unknown function DUF1760s fungi	1	619
Fish	NP_001003650.1	zgc:100800	UQ_con	6.8	4.54216e-08	1	31	159	IPR014806	DUF1782	Protein of unknown function DUF1782	2	166
Fly	CG8386-PA	NP_611074	UQ_con	10	3.94611e-05	2	31	163	IPR014806	DUF1782	Protein of unknown function DUF1782	2	164
Human	NP_057490.2	UFC1	UQ_con	2.7	1.23287e-07	2	31	167	IPR014806	DUF1782	Protein of unknown function DUF1782	1	167
Mouse	NP_079664.1	Ufc1	UQ_con	1.3	3.89205e-06	2	31	167	IPR014806	DUF1782	Protein of unknown function DUF1782	24	167
Worm	C40H1.6	C40H1.6	UQ_con	4.8	2.28155e-06	0	30	138	IPR014806	DUF1782	Protein of unknown function DUF1782	1	162
Worm	C28H8.5a	C28H8.5	DUF464	2.2	2.43171e-06	0	163	247	IPR014878	DUF1794	Region of unknown function DUF1794	127	300
Worm	C28H8.5b	C28H8.5	DUF464	2.2	6.80879e-06	0	115	199	IPR014878	DUF1794	Region of unknown function DUF1794	79	252
Mouse	NP_082887.1	2410091C18Rik	NMT	3.6	2.75644e-07	1	168	291	IPR003788	DUF185	Protein of unknown function DUF185	95	351
Human	NP_073742.2	AIDA	C2	8.8	0.000129804	2	166	253	IPR015006	DUF1855	Protein of unknown function DUF1855	1	306
Human	XP_001128017.1	LOC730996	DUF1916	14	3.06395e-05	0	14	141	IPR015006	DUF1855	Protein of unknown function DUF1855	1	241
Mouse	NP_859421.1	Aida	C2	9.9	0.000741138	2	165	252	IPR015006	DUF1855	Protein of unknown function DUF1855	1	305
Mouse	NP_859421.1	Aida	DUF1916	16	1.55629e-05	1	18	142	IPR015006	DUF1855	Protein of unknown function DUF1855	1	305
Mouse	XP_001473823.1	LOC631071	C2	8.8	0.000273051	0	165	252	IPR015006	DUF1855	Protein of unknown function DUF1855	1	305
Mouse	XP_910432.1	LOC631071	C2	8.8	0.000390072	0	165	252	IPR015006	DUF1855	Protein of unknown function DUF1855	1	305
Human	NP_003886.2	SYNJ1	RRM_1	0.11	3.09998e-57	0	907	966	IPR015047	DUF1866	Region of unknown function DUF1866	867	1009
Human	NP_003889.1	SYNJ2	RRM_1	0.053	7.49506e-81	-	892	963	IPR015047	DUF1866	Region of unknown function DUF1866	863	1008
Human	NP_982271.1	SYNJ1	RRM_1	0.11	4.90446e-55	2	907	966	IPR015047	DUF1866	Region of unknown function DUF1866	867	1009
Human	NP_116247.1	MAEL	HMG_box	0.11	2.52353e-12	3	8	80	IPR015101	DUF1898	Region of unknown function DUF1898	1	144
Mouse	NP_780505.1	Mael	HMG_box	0.2	2.52353e-12	2	8	73	IPR015101	DUF1898	Region of unknown function DUF1898	1	144
Fish	XP_684897.1	LOC556884	Hexokinase_1	4.8	1.39227e-15	0	123	244	IPR015022	DUF1908	Region of unknown function DUF1908	59	256
Fly	CG6498-PA	NP_648778	DUF448	18	2.91805e-06	0	565	629	IPR015022	DUF1908	Region of unknown function DUF1908	342	703
Human	NP_055831.1	MAST3	Hexokinase_1	0.23	1.40419e-08	2	107	240	IPR015022	DUF1908	Region of unknown function DUF1908	56	332
Mouse	XP_893383.2	Mast3	Hexokinase_1	2.9	4.37131e-18	0	131	264	IPR015022	DUF1908	Region of unknown function DUF1908	80	356
Mouse	XP_984867.1	Mast3	Hexokinase_1	2.9	1.39227e-15	1	131	264	IPR015022	DUF1908	Region of unknown function DUF1908	80	356
Fish	XP_702279.1	LOC554542	IF4E	2.5	7.22567e-06	1	55	219	IPR015034	DUF1917	Protein of unknown function DUF1917	17	226
Fish	XP_691311.1	LOC559475	PA	3.9	0.00027183	0	1190	1282	IPR015258	DUF1944	Vitellinogens beta-sheet shell	1166	1330
Pombe	SPCC757.12		Alpha-amylase_C	19	3.28823e-09	-	419	489	IPR015340	DUF1966	Alpha-amylases domain of unknown function DUF1966s C-terminal	412	491
Mouse	NP_001028371.1	AI747448	DUF1968	1.7	1.00678e-05	0	530	611	IPR015394	DUF1973	Region of unknown function DUF1973	489	665
Mouse	NP_034029.2	Clca1	ig	44	3.72992e-07	0	504	567	IPR015394	DUF1973	Region of unknown function DUF1973	487	665
Mouse	NP_997091.3	Clca6	DUF1968	9.2	1.00678e-05	0	530	611	IPR015394	DUF1973	Region of unknown function DUF1973	489	665
Fish	NP_997824.1	dnajb12	B	47	7.40915e-05	0	287	333	IPR015399	DUF1977	Protein of unknown function DUF1977s DnaJ-like	256	364
Fish	XP_708336.1	LOC573105	B	47	0.000293641	0	287	333	IPR015399	DUF1977	Protein of unknown function DUF1977s DnaJ-like	256	364
Fish	XP_708338.1	LOC573105	B	34	0.000391521	0	287	334	IPR015399	DUF1977	Protein of unknown function DUF1977s DnaJ-like	256	381
Fly	CG7578-PA	NP_609675	HEAT	6	0.000866767	0	1090	1127	IPR015403	DUF1981	Protein of unknown function DUF1981s SEC7 associated	1079	1164
Fly	CG7578-PB	NP_723839	HEAT	6	0.000730422	0	1090	1127	IPR015403	DUF1981	Protein of unknown function DUF1981s SEC7 associated	1079	1164
Mouse	NP_291048.1	Cnnm4	Fumarate_red_C	5.8	4.18689e-08	1	92	182	IPR002550	DUF21	Protein of unknown function DUF21	54	228
Worm	C52D10.12	C52D10.12	Hydrophobin_2	5.4	3.35576e-05	0	212	266	IPR002550	DUF21	Protein of unknown function DUF21	203	377
Worm	R04E5.2	R04E5.2	Hydrophobin_2	3.8	6.17654e-05	1	156	214	IPR002550	DUF21	Protein of unknown function DUF21	151	327
Worm	C50C10.1	sru-37	7tm_1	0.93	0.000162283	0	67	301	IPR003839	DUF215	Protein of unknown function DUF215	57	320
Worm	R07B5.4	sru-38	7tm_1	0.97	8.46696e-05	0	67	301	IPR003839	DUF215	Protein of unknown function DUF215	57	322
Fish	XP_687952.1	LOC559515	PetM	3.1	7.11509e-05	0	125	150	IPR003864	DUF221	Protein of unknown function DUF221	29	194
Fly	CG10513-PA	NP_651370	APH	0.0012	1.2783e-07	-	102	351	IPR004119	DUF227	Protein of unknown function DUF227	67	353
Fly	CG10514-PA	NP_651371	APH	0.036	1.2783e-07	-	101	322	IPR004119	DUF227	Protein of unknown function DUF227	39	324
Fly	CG10550-PA	NP_651380	APH	0.00088	6.3915e-08	-	67	338	IPR004119	DUF227	Protein of unknown function DUF227	53	340
Fly	CG10550-PB	NP_733097	APH	0.00088	6.3915e-08	-	67	338	IPR004119	DUF227	Protein of unknown function DUF227	53	340
Fly	CG10550-PC	NP_733098	APH	0.00088	6.3915e-08	-	67	338	IPR004119	DUF227	Protein of unknown function DUF227	53	340
Fly	CG10553-PA	NP_651383	tRNA-synt_1c_C	4	0.000127525	0	101	216	IPR004119	DUF227	Protein of unknown function DUF227	51	333
Fly	CG10559-PA	NP_651382	APH	0.058	7.65243e-06	-	81	330	IPR004119	DUF227	Protein of unknown function DUF227	45	330
Fly	CG10560-PA	NP_651384	APH	0.097	6.3915e-08	-	58	324	IPR004119	DUF227	Protein of unknown function DUF227	51	333
Fly	CG10562-PA	NP_651385	APH	1	6.3915e-08	0	54	319	IPR004119	DUF227	Protein of unknown function DUF227	40	325
Fly	CG10675-PA	NP_651387	APH	0.065	3.82621e-06	-	52	320	IPR004119	DUF227	Protein of unknown function DUF227	40	326
Fly	CG11878-PA	NP_651369	APH	0.015	6.3915e-08	-	62	333	IPR004119	DUF227	Protein of unknown function DUF227	47	335
Fly	CG11889-PA	NP_651367	APH	0.016	6.3915e-08	-	59	329	IPR004119	DUF227	Protein of unknown function DUF227	44	332
Fly	CG11891-PC	NP_001027211	Choline_kinase	0.054	2.91805e-06	-	108	307	IPR004119	DUF227	Protein of unknown function DUF227	53	322
Fly	CG11893-PA	NP_651375	Choline_kinase	0.012	2.43171e-06	-	109	316	IPR004119	DUF227	Protein of unknown function DUF227	52	335
Fly	CG13360-PA	NP_569859	APH	0.29	1.2783e-07	0	94	334	IPR004119	DUF227	Protein of unknown function DUF227	50	337
Fly	CG13659-PA	NP_651378	APH	0.009	6.3915e-08	-	91	334	IPR004119	DUF227	Protein of unknown function DUF227	48	336
Fly	CG14314-PA	NP_650690	APH	0.0032	6.3915e-08	-	69	346	IPR004119	DUF227	Protein of unknown function DUF227	55	348
Fly	CG1561-PB	NP_996412	APH	0.00083	1.2783e-07	-	308	539	IPR004119	DUF227	Protein of unknown function DUF227	257	546
Fly	CG31087-PA	NP_733100	APH	0.003	6.3915e-08	-	77	333	IPR004119	DUF227	Protein of unknown function DUF227	51	335
Fly	CG31098-PA	NP_733091	APH	0.068	6.3915e-08	-	75	330	IPR004119	DUF227	Protein of unknown function DUF227	47	333
Fly	CG31099-PA	NP_733099	APH	0.0066	6.3915e-08	-	83	321	IPR004119	DUF227	Protein of unknown function DUF227	40	323
Fly	CG31102-PA	NP_733092	APH	0.00041	6.3915e-08	-	64	329	IPR004119	DUF227	Protein of unknown function DUF227	50	332
Fly	CG31104-PA	NP_733090	APH	0.056	6.3915e-08	-	83	337	IPR004119	DUF227	Protein of unknown function DUF227	50	339
Fly	CG31300-PA	NP_651373	APH	0.0092	6.3915e-08	-	66	341	IPR004119	DUF227	Protein of unknown function DUF227	52	341
Fly	CG31370-PA	NP_733095	APH	0.0058	6.3915e-08	-	78	322	IPR004119	DUF227	Protein of unknown function DUF227	47	324
Fly	CG31380-PA	NP_733121	APH	0.0091	6.3915e-08	-	43	314	IPR004119	DUF227	Protein of unknown function DUF227	36	314
Fly	CG31436-PA	NP_733096	APH	0.014	6.3915e-08	-	116	338	IPR004119	DUF227	Protein of unknown function DUF227	52	340
Fly	CG31974-PA	NP_722609	APH	0.085	1.2783e-07	-	63	336	IPR004119	DUF227	Protein of unknown function DUF227	35	338
Fly	CG31975-PA	NP_722608	APH	1.1	6.3915e-08	3	49	321	IPR004119	DUF227	Protein of unknown function DUF227	36	324
Fly	CG32195-PA	NP_730328	APH	0.00033	6.3915e-08	-	53	313	IPR004119	DUF227	Protein of unknown function DUF227	37	315
Fly	CG33301-PA	NP_995677	APH	0.06	1.2783e-07	-	51	320	IPR004119	DUF227	Protein of unknown function DUF227	37	322
Fly	CG33509-PA	NP_001014494	APH	0.00013	6.3915e-08	-	45	304	IPR004119	DUF227	Protein of unknown function DUF227	33	306
Fly	CG33511-PA	NP_001014492	APH	0.66	1.2783e-07	0	54	314	IPR004119	DUF227	Protein of unknown function DUF227	38	320
Fly	CG3767-PA	NP_523761	APH	0.02	2.5566e-07	-	111	336	IPR004119	DUF227	Protein of unknown function DUF227	50	339
Fly	CG5126-PA	NP_608584	APH	0.0068	6.3915e-08	-	101	352	IPR004119	DUF227	Protein of unknown function DUF227	39	355
Fly	CG5644-PA	NP_648274	APH	0.00017	6.3915e-08	-	76	359	IPR004119	DUF227	Protein of unknown function DUF227	64	360
Fly	CG6830-PA	NP_650103	APH	0.051	6.3915e-08	-	565	797	IPR004119	DUF227	Protein of unknown function DUF227	516	800
Fly	CG6834-PA	NP_650104	APH	0.026	6.3915e-08	-	541	813	IPR004119	DUF227	Protein of unknown function DUF227	529	813
Fly	CG6908-PA	NP_650105	APH	0.01	6.3915e-08	-	111	361	IPR004119	DUF227	Protein of unknown function DUF227	81	363
Fly	CG7135-PA	NP_573269	APH	0.0082	1.2783e-07	-	147	330	IPR004119	DUF227	Protein of unknown function DUF227	43	332
Fly	CG9498-PA	NP_609015	APH	0.0057	6.3915e-08	-	112	336	IPR004119	DUF227	Protein of unknown function DUF227	47	339
Worm	C04F6.5	dhs-27	APH	0.011	6.3915e-08	-	129	403	IPR004119	DUF227	Protein of unknown function DUF227	122	411
Fly	CG10730-PA	NP_610021	Surp	0.12	9.70358e-06	0	342	378	IPR004245	DUF229	Protein of unknown function DUF229	59	650
Fly	CG11630-PA	NP_610124	Sulfatase	0.89	3.51048e-09	0	216	478	IPR004245	DUF229	Protein of unknown function DUF229	63	630
Fly	CG1428-PA	NP_610127	Sulfatase	1.4	3.25209e-11	0	178	461	IPR004245	DUF229	Protein of unknown function DUF229	65	617
Fly	CG14731-PA	NP_650130	Sulfatase	0.085	1.62605e-11	-	198	503	IPR004245	DUF229	Protein of unknown function DUF229	74	640
Fly	CG15695-PA	NP_650920	Sulfatase	0.056	1.62605e-11	-	291	692	IPR004245	DUF229	Protein of unknown function DUF229	177	725
Fly	CG16854-PA	NP_609484	Sulfatase	0.063	3.51048e-09	-	225	517	IPR004245	DUF229	Protein of unknown function DUF229	95	675
Fly	CG18088-PA	NP_609262	CS	7.5	0.000198963	0	585	653	IPR004245	DUF229	Protein of unknown function DUF229	81	663
Fly	CG18088-PA	NP_609262	Sulfatase	2	1.62605e-11	0	205	501	IPR004245	DUF229	Protein of unknown function DUF229	81	663
Fly	CG3123-PA	NP_608716	Sulfatase	0.034	3.25209e-11	-	190	478	IPR004245	DUF229	Protein of unknown function DUF229	71	634
Fly	CG31933-PA	NP_722734	Sulfatase	0.016	3.25209e-11	-	205	481	IPR004245	DUF229	Protein of unknown function DUF229	113	672
Fly	CG32984-PA	NP_788014	Sulfatase	0.046	3.25209e-11	-	133	430	IPR004245	DUF229	Protein of unknown function DUF229	13	590
Fly	CG32985-PA	NP_788013	Sulfatase	0.2	1.62605e-11	0	163	460	IPR004245	DUF229	Protein of unknown function DUF229	43	618
Fly	CG6236-PA	NP_650446	Sulfatase	0.07	3.25209e-11	-	199	487	IPR004245	DUF229	Protein of unknown function DUF229	70	680
Fly	CG6236-PB	NP_732014	Sulfatase	0.07	3.25209e-11	-	199	487	IPR004245	DUF229	Protein of unknown function DUF229	70	680
Fly	CG7120-PA	NP_648218	Sulfatase	0.024	1.62605e-11	-	299	635	IPR004245	DUF229	Protein of unknown function DUF229	175	745
Fly	CG7120-PA	NP_648218	TFIIS_C	8.8	0.000407442	0	216	245	IPR004245	DUF229	Protein of unknown function DUF229	175	745
Fly	CG9168-PA	NP_612106	Sulfatase	0.015	1.62605e-11	-	147	447	IPR004245	DUF229	Protein of unknown function DUF229	13	598
Fly	CG9525-PA	NP_609260	Sulfatase	0.87	3.25209e-11	0	204	481	IPR004245	DUF229	Protein of unknown function DUF229	57	636
Fly	CG9988-PA	NP_651625	Sulfatase	1.4	3.25209e-11	0	210	572	IPR004245	DUF229	Protein of unknown function DUF229	87	667
Worm	F10C2.3	F10C2.3	Sulfatase	0.026	1.62605e-11	-	179	502	IPR004245	DUF229	Protein of unknown function DUF229	71	604
Worm	F15H10.7	F15H10.7	Sulfatase	0.23	8.77619e-09	1	193	478	IPR004245	DUF229	Protein of unknown function DUF229	76	666
Worm	F32D8.2	F32D8.2	mRNA_cap_enzyme	3.2	1.3869e-07	0	231	372	IPR004245	DUF229	Protein of unknown function DUF229	94	566
Worm	K03A11.4	K03A11.4	Sulfatase	3.9	2.61181e-05	0	200	510	IPR004245	DUF229	Protein of unknown function DUF229	95	658
Worm	R03G8.3	R03G8.3	Sulfatase	0.2	4.87814e-11	1	188	502	IPR004245	DUF229	Protein of unknown function DUF229	87	651
Worm	T07G12.3	T07G12.3	Sulfatase	0.49	5.22362e-06	1	174	516	IPR004245	DUF229	Protein of unknown function DUF229	79	632
Worm	T23E1.1	T23E1.1	Sulfatase	0.26	2.08945e-05	1	182	451	IPR004245	DUF229	Protein of unknown function DUF229	64	553
Worm	Y41E3.1a	Y41E3.1	Copper-fist	27	2.28581e-05	1	166	203	IPR004245	DUF229	Protein of unknown function DUF229	75	681
Worm	Y41E3.1a	Y41E3.1	Sulfatase	0.27	3.51048e-09	1	212	500	IPR004245	DUF229	Protein of unknown function DUF229	75	681
Worm	Y73F8A.35	Y73F8A.35	Sulfatase	0.0098	0.0009	-	183	485	IPR004245	DUF229	Protein of unknown function DUF229	83	646
Worm	Y73F8A.35	Y73F8A.35	Toxin_7	2.1	1.01644e-05	0	614	641	IPR004245	DUF229	Protein of unknown function DUF229	83	646
Fly	CG12910-PA	NP_610569	Glycos_transf_2	4.6	1.67796e-05	1	210	395	IPR008166	DUF23	Protein of unknown function DUF23	207	456
Worm	C14C6.8	C14C6.8	Yeast-kill-tox	19	2.43171e-06	0	311	372	IPR008166	DUF23	Protein of unknown function DUF23	157	402
Worm	C18G1.6	C18G1.6	Endotoxin_C	24	0.000127654	0	346	424	IPR008166	DUF23	Protein of unknown function DUF23	166	430
Worm	C18G1.6	C18G1.6	Glyco_hydro_42M	42	5.82215e-06	0	191	338	IPR008166	DUF23	Protein of unknown function DUF23	166	430
Worm	C27A7.2	C27A7.2	Gemini_AL1	40	3.40439e-05	0	256	331	IPR008166	DUF23	Protein of unknown function DUF23	105	351
Worm	C33H5.2	C33H5.2	UPF0131	2.1	0.000119069	0	313	405	IPR008166	DUF23	Protein of unknown function DUF23	155	444
Worm	D1014.5	D1014.5	CAP_GLY	20	3.04842e-05	0	597	649	IPR008166	DUF23	Protein of unknown function DUF23	506	694
Worm	D1014.6	D1014.6	Chromo_shadow	11	8.73322e-06	1	315	377	IPR008166	DUF23	Protein of unknown function DUF23	210	455
Worm	F07G11.4	F07G11.4	Glycos_transf_2	14	5.36948e-05	0	168	338	IPR008166	DUF23	Protein of unknown function DUF23	149	436
Worm	F22F7.3	F22F7.3	ProRS-C_2	6.3	1.45903e-06	1	278	314	IPR008166	DUF23	Protein of unknown function DUF23	175	474
Worm	F36F12.2	F36F12.2	ProRS-C_2	21	2.43171e-06	0	225	261	IPR008166	DUF23	Protein of unknown function DUF23	122	424
Worm	F55C10.4	F55C10.4	ProRS-C_2	16	1.94537e-06	1	259	295	IPR008166	DUF23	Protein of unknown function DUF23	156	454
Worm	K08D9.2	K08D9.2	PBP	10	3.14781e-10	0	329	433	IPR008166	DUF23	Protein of unknown function DUF23	182	459
Worm	M03F8.4	M03F8.4	Glycos_transf_2	3.4	2.40434e-07	0	191	365	IPR008166	DUF23	Protein of unknown function DUF23	188	367
Worm	T06A1.5	T06A1.5	dNK	45	3.13417e-05	0	238	407	IPR008166	DUF23	Protein of unknown function DUF23	210	463
Worm	ZK1025.4a	ZK1025.4	Clat_adaptor_s	4.8	7.78147e-06	0	169	284	IPR008166	DUF23	Protein of unknown function DUF23	151	374
Worm	ZK1025.7	ZK1025.7	DUF1968	9	4.02711e-05	0	256	315	IPR008166	DUF23	Protein of unknown function DUF23	156	422
Worm	ZK488.5	ZK488.5	Chromo	11	1.39903e-10	0	343	395	IPR008166	DUF23	Protein of unknown function DUF23	233	478
Fly	CG14457-PA	NP_649401	Stap_Strp_tox_C	50	0.000394879	0	12	98	IPR013053	DUF233	Hormone binding	1	126
Fly	CG32571-PA	NP_728016	DsrD	19	1.06995e-05	0	160	215	IPR004145	DUF243	Protein of unknown function DUF243	134	244
Worm	C12D5.9	C12D5.9	Toxin_3	8	0.000762947	0	144	175	IPR004920	DUF263	Protein of unknown function DUF263	104	205
Worm	K04A8.1	K04A8.1	Methyltransf_11	1.7	0.000184955	0	214	308	IPR004951	DUF268	Protein of unknown function DUF268s Caenorhabditis species	200	376
Worm	Y51H7C.12	Y51H7C.12	COX2-transmemb	35	4.71752e-05	0	311	346	IPR005069	DUF271	Protein of unknown function DUF271	224	483
Worm	F32H2.8	F32H2.8	DUF1923	25	2.09127e-05	0	211	281	IPR004988	DUF273	Protein of unknown function DUF273	67	290
Fly	CG6493-PA	NP_523778	dsrm	1.1	0.000331125	2	571	653	IPR005034	DUF283	Protein of unknown function DUF283	571	674
Pombe	SPCC188.13c	dcr1	dsrm	0.12	4.59507e-06	-	537	608	IPR005034	DUF283	Protein of unknown function DUF283	537	628
Worm	F56H6.9	F56H6.9	Epsilon_antitox	5.4	5.34976e-06	0	331	403	IPR005049	DUF288	Protein of unknown function DUF288	297	683
Worm	B0334.1	B0334.1	Transthyretin	1.5	0.000744445	0	26	132	IPR001534	DUF290	Transthyretin-like	18	139
Worm	C40H1.5	C40H1.5	Transthyretin	14	2.43962e-08	1	27	102	IPR001534	DUF290	Transthyretin-like	15	139
Worm	C56A3.2	C56A3.2	Transthyretin	6.1	1.82971e-08	1	26	95	IPR001534	DUF290	Transthyretin-like	14	150
Worm	F22A3.7	ttr-36	Transthyretin	5.4	2.41603e-07	0	26	94	IPR001534	DUF290	Transthyretin-like	14	127
Worm	F36A4.8	ttr-20	Transthyretin	0.44	1.01651e-08	1	35	99	IPR001534	DUF290	Transthyretin-like	23	144
Worm	F40F12.1	ttr-4	Transthyretin	2	4.56276e-06	0	8	85	IPR001534	DUF290	Transthyretin-like	1	125
Worm	JC8.8	ttr-51	Transthyretin	35	4.06603e-09	1	27	96	IPR001534	DUF290	Transthyretin-like	15	138
Worm	K03H1.3	ttr-3	Transthyretin	2	2.07088e-07	0	31	108	IPR001534	DUF290	Transthyretin-like	19	148
Worm	K03H1.4	ttr-2	Transthyretin	15	5.93158e-06	1	31	108	IPR001534	DUF290	Transthyretin-like	19	148
Worm	K03H1.6	ttr-1	Transthyretin	7.8	1.21981e-08	1	32	104	IPR001534	DUF290	Transthyretin-like	20	149
Worm	R13A5.6	ttr-8	Transthyretin	18	3.98896e-05	1	33	92	IPR001534	DUF290	Transthyretin-like	15	138
Worm	R90.3	ttr-28	Transthyretin	9	4.06603e-09	0	8	90	IPR001534	DUF290	Transthyretin-like	1	117
Worm	R90.4	ttr-29	Transthyretin	24	6.09905e-09	0	8	72	IPR001534	DUF290	Transthyretin-like	1	117
Worm	T28B4.3	ttr-6	Transthyretin	6.7	2.84622e-08	1	30	87	IPR001534	DUF290	Transthyretin-like	18	141
Worm	F25E5.10	try-8	Trypsin	6.3e-05	2.22319e-30	-	50	293	IPR005514	DUF316	Protein of unknown function DUF316	5	304
Worm	F25E5.4	F25E5.4	Trypsin	0.076	2.18748e-31	-	41	275	IPR005514	DUF316	Protein of unknown function DUF316	2	291
Worm	F25E5.7	F25E5.7	Trypsin	0.67	5.69667e-25	0	90	279	IPR005514	DUF316	Protein of unknown function DUF316	1	297
Worm	F48A9.3	try-6	Trypsin	0.025	8.43503e-36	-	41	327	IPR005514	DUF316	Protein of unknown function DUF316	2	351
Worm	R01H2.2	R01H2.2	Trypsin	1.9	3.69069e-26	1	110	285	IPR005514	DUF316	Protein of unknown function DUF316	4	298
Fish	XP_696048.1	LOC553423	Xlink	29	3.19453e-05	0	63	136	IPR005532	DUF323	Sulphate-modifying factor-like	1	228
Fly	CG7049-PA	NP_612003	Exc	25	0.000153918	1	271	325	IPR005532	DUF323	Sulphate-modifying factor-like	63	336
Human	NP_001035933.1	SUMF2	Xlink	29	1.01644e-05	0	145	199	IPR005532	DUF323	Sulphate-modifying factor-like	26	297
Human	NP_001035934.1	SUMF2	Xlink	29	5.80823e-06	0	127	181	IPR005532	DUF323	Sulphate-modifying factor-like	26	279
Human	NP_056226.1	SUMF2	Xlink	29	8.71235e-06	3	142	196	IPR005532	DUF323	Sulphate-modifying factor-like	26	294
Pombe	SPAC23A1.16c		COX5A	15	4.81712e-06	-	54	165	IPR007308	DUF408	Protein of unknown function DUF408	25	197
Human	NP_057033.2	C7orf20	Hexokinase_2	14	0.00011492	1	22	181	IPR007317	DUF410	Protein of unknown function DUF410	1	327
Fly	CG8495-PC	NP_731407	Ribosomal_S14	4.6e-10	2.92169e-05	-	9	55	IPR001209	DUF423	Ribosomal protein S14	9	55
Human	XP_931366.1	LOC642892	Ribosomal_S14	1.1e-18	0.000223996	-	3	56	IPR001209	DUF423	Ribosomal protein S14	3	56
Human	XP_941523.1	LOC647361	Ribosomal_S14	1.1e-18	0.000126606	-	3	56	IPR001209	DUF423	Ribosomal protein S14	3	56
Mouse	XP_001474040.1	LOC100045181	Ribosomal_S14	7.1e-20	0.000243474	-	3	56	IPR001209	DUF423	Ribosomal protein S14	3	56
Mouse	XP_001474245.1	LOC100040066	Ribosomal_S14	7.1e-20	0.000204518	-	3	56	IPR001209	DUF423	Ribosomal protein S14	3	56
Mouse	XP_488060.2	EG435996	Ribosomal_S14	1e-15	0.000126606	-	3	49	IPR001209	DUF423	Ribosomal protein S14	3	49
Mouse	XP_889644.1	EG620161	Ribosomal_S14	4.7e-20	0.000165562	-	3	56	IPR001209	DUF423	Ribosomal protein S14	3	56
Mouse	XP_922101.1	EG620161	Ribosomal_S14	4.7e-20	0.000214257	-	3	56	IPR001209	DUF423	Ribosomal protein S14	3	56
Mouse	XP_980461.1	EG435996	Ribosomal_S14	1e-15	0.000204518	-	3	49	IPR001209	DUF423	Ribosomal protein S14	3	49
Pombe	SPAC23H3.07c	mrp2	Ribosomal_S14	1.9e-15	1.94779e-05	-	50	104	IPR001209	DUF423	Ribosomal protein S14	5	105
Worm	T01E8.6	T01E8.6	Ribosomal_S14	1.3e-07	9.73896e-06	-	144	198	IPR001209	DUF423	Ribosomal protein S14	74	199
Fish	NP_001005307.1	si:xx-184l24.3	3HCDH_N	6.6	2.52928e-06	0	159	294	IPR007402	DUF455	Protein of unknown function DUF455	104	360
Human	NP_056492.1	SH3YL1	P3A	44	7.76286e-06	0	35	82	IPR007461	DUF500	Protein of unknown function DUF500	2	118
Fish	XP_702223.1	LOC554591	Rubredoxin	1.3	2.46704e-16	2	36	63	IPR007590	DUF572	Protein of unknown function DUF572	1	342
Fly	CG8435-PA	NP_611092	Rubredoxin	0.54	2.88212e-18	3	36	63	IPR007590	DUF572	Protein of unknown function DUF572	1	331
Human	NP_060544.2	CCDC94	MHCassoc_trimer	1.2	3.11259e-05	1	139	195	IPR007590	DUF572	Protein of unknown function DUF572	1	321
Human	NP_060544.2	CCDC94	Rubredoxin	1.3	9.32007e-15	3	36	63	IPR007590	DUF572	Protein of unknown function DUF572	1	321
Mouse	NP_082657.1	Ccdc94	Rubredoxin	1.3	4.58165e-16	3	36	63	IPR007590	DUF572	Protein of unknown function DUF572	1	312
Mouse	XP_140033.3	EG210562	Rubredoxin	1.3	2.56188e-18	0	36	63	IPR007590	DUF572	Protein of unknown function DUF572	1	311
Mouse	XP_916073.1	LOC635812	Rubredoxin	1.3	2.99569e-16	0	36	63	IPR007590	DUF572	Protein of unknown function DUF572	1	311
Pombe	SPAC9.13c	cwf16	Rubredoxin	2.9	0.0005	-	45	68	IPR007590	DUF572	Protein of unknown function DUF572	1	269
Pombe	SPBC18H10.10c	cwc16	Ribosomal_L19e	8.8	0.000758027	-	62	199	IPR007590	DUF572	Protein of unknown function DUF572	1	293
Worm	F17B5.4	F17B5.4	ADK_lid	28	0.00032631	0	205	235	IPR007669	DUF595	Protein of unknown function DUF595	11	278
Worm	F25E5.2	F25E5.2	NIF	3.2	6.7925e-06	0	132	293	IPR007669	DUF595	Protein of unknown function DUF595	9	338
Worm	F36D1.8	F36D1.8	Sulfotransfer_1	9	4.18248e-16	1	79	301	IPR007669	DUF595	Protein of unknown function DUF595	21	328
Worm	F49D11.3a	F49D11.3	Sulfotransfer_1	10	6.91535e-06	0	65	309	IPR007669	DUF595	Protein of unknown function DUF595	11	314
Worm	F49D11.3b	F49D11.3	COX6B	14	0.000108385	0	48	118	IPR007669	DUF595	Protein of unknown function DUF595	1	238
Worm	F49D11.3b	F49D11.3	RNA_pol_A_CTD	12	7.20845e-05	0	142	197	IPR007669	DUF595	Protein of unknown function DUF595	1	238
Worm	F55B12.2	F55B12.2	Sulfotransfer_1	8.2	1.0867e-05	0	76	259	IPR007669	DUF595	Protein of unknown function DUF595	27	325
Worm	F56H6.13	F56H6.13	RNA_pol_Rpb5_C	24	3.65653e-05	0	228	282	IPR007669	DUF595	Protein of unknown function DUF595	1	308
Worm	Y87G2A.16	Y87G2A.16	Cbl_N	38	6.18066e-05	0	141	245	IPR007669	DUF595	Protein of unknown function DUF595	17	356
Worm	ZK1025.2	ZK1025.2	Sulfotransfer_1	4	2.83195e-10	0	46	277	IPR007669	DUF595	Protein of unknown function DUF595	1	301
Worm	ZK1025.8	ZK1025.8	Sulfotransfer_1	4	2.83195e-10	0	46	277	IPR007669	DUF595	Protein of unknown function DUF595	1	301
Fly	CG18769-PA	NP_652706	z-alpha	16	0.00018122	0	301	360	IPR006769	DUF607	Protein of unknown function DUF607	103	366
Fly	CG18769-PE	NP_996003	z-alpha	16	0.000244983	0	220	279	IPR006769	DUF607	Protein of unknown function DUF607	22	285
Human	NP_060388.1	CCDC109B	MerR-DNA-bind	17	0.000382576	0	80	124	IPR006769	DUF607	Protein of unknown function DUF607	1	248
Mouse	NP_080055.2	Ccdc109b	RNA_pol_L	6.7	5.95831e-05	1	258	334	IPR006769	DUF607	Protein of unknown function DUF607	98	345
Worm	K02B2.3	K02B2.3	Mur_ligase_M	18	2.01887e-06	1	101	261	IPR006769	DUF607	Protein of unknown function DUF607	80	328
Fish	XP_687652.1	LOC559240	Rib_hydrolayse	5.1	6.21866e-07	0	549	723	IPR006775	DUF608	Protein of unknown function DUF608	374	744
Worm	Y105E8A.10a	Y105E8A.10	c-SKI_SMAD_bind	2.4	9.2405e-06	0	589	656	IPR006775	DUF608	Protein of unknown function DUF608	522	890
Worm	Y105E8A.10a	Y105E8A.10	Sod_Ni	24	4.47405e-07	0	684	792	IPR006775	DUF608	Protein of unknown function DUF608	522	890
Worm	Y105E8A.10b	Y105E8A.10	c-SKI_SMAD_bind	2.4	5.8361e-06	0	560	627	IPR006775	DUF608	Protein of unknown function DUF608	493	861
Worm	Y105E8A.10b	Y105E8A.10	Sod_Ni	24	4.47405e-07	0	655	763	IPR006775	DUF608	Protein of unknown function DUF608	493	861
Worm	Y105E8A.10c	Y105E8A.10	c-SKI_SMAD_bind	2.4	2.91805e-06	1	552	619	IPR006775	DUF608	Protein of unknown function DUF608	485	853
Worm	Y105E8A.10c	Y105E8A.10	Sod_Ni	24	2.5566e-07	1	647	755	IPR006775	DUF608	Protein of unknown function DUF608	485	853
Mouse	NP_001091692.1	Bhlhb9	RhoGAP	2.9	6.44138e-05	0	314	494	IPR006911	DUF634	Protein of unknown function DUF634	294	536
Mouse	NP_080310.1	Armc10	Arm	0.22	0.000477236	0	90	130	IPR006911	DUF634	Protein of unknown function DUF634	38	300
Mouse	NP_937804.1	Bhlhb9	RhoGAP	2.9	5.1531e-05	0	314	494	IPR006911	DUF634	Protein of unknown function DUF634	294	536
Fish	XP_701592.1	LOC554765	SRP_SPB	20	7.1438e-09	0	222	269	IPR006994	DUF654	Basic helix-loop-helixs Nulp1-type	9	288
Human	NP_689494.1	SCYL1BP1	Hpr_kinase_N	1.2	0.00025049	0	210	319	IPR007033	DUF662	Protein of unknown function DUF662	124	380
Fish	NP_001003738.1	ciapin1	Methyltransf_11	1.3	0.000109292	0	25	95	IPR007785	DUF689	Protein of unknown function DUF689	1	310
Fish	XP_684963.1	LOC572739	Methyltransf_11	1.3	2.03096e-06	2	55	125	IPR007785	DUF689	Protein of unknown function DUF689	31	340
Fish	XP_684963.1	LOC572739	PRAI	13	0.000178769	0	132	277	IPR007785	DUF689	Protein of unknown function DUF689	31	340
Human	NP_064709.2	CIAPIN1	Methyltransf_11	0.033	4.20352e-05	-	2	95	IPR007785	DUF689	Protein of unknown function DUF689	1	311
Mouse	NP_598902.1	Ciapin1	Methyltransf_11	0.34	0.0006	1	2	95	IPR007785	DUF689	Protein of unknown function DUF689	1	308
Worm	ZC196.4	ZC196.4	LRR_adjacent	23	0.000167236	0	409	448	IPR007883	DUF713	Protein of unknown function DUF713	222	468
Fish	XP_701720.1	zgc:110839	Insulin	4.6	0.000345871	1	260	340	IPR007871	DUF715	Protein of unknown function DUF715	160	453
Human	NP_061956.1	CCDC76	Insulin	0.88	5.05818e-06	2	265	346	IPR007871	DUF715	Protein of unknown function DUF715	165	470
Mouse	NP_084292.1	Ccdc76	Insulin	4.2	0.000938793	0	265	346	IPR007871	DUF715	Protein of unknown function DUF715	165	469
Fish	NP_998423.1	zgc:65893	Acetyltransf_1	19	8.08125e-05	0	73	168	IPR007965	DUF738	Protein of unknown function DUF738	67	253
Fly	CG3967-PA	NP_648309	Acetyltransf_1	7.3	5.11081e-19	0	80	173	IPR007965	DUF738	Protein of unknown function DUF738	72	426
Fly	CG3967-PB	NP_729489	Acetyltransf_1	7.3	7.66621e-19	0	80	173	IPR007965	DUF738	Protein of unknown function DUF738	72	282
Fly	CG3967-PC	NP_648310	Acetyltransf_1	7.3	5.11081e-19	0	80	173	IPR007965	DUF738	Protein of unknown function DUF738	72	426
Fly	CG3967-PD	NP_729487	Acetyltransf_1	7.3	7.66621e-19	0	80	173	IPR007965	DUF738	Protein of unknown function DUF738	72	426
Fly	CG3967-PE	NP_729488	Acetyltransf_1	7.3	3.33048e-17	2	80	173	IPR007965	DUF738	Protein of unknown function DUF738	72	426
Human	NP_079185.1	C6orf134	Acetyltransf_1	4.7	1.16446e-09	2	85	174	IPR007965	DUF738	Protein of unknown function DUF738	72	323
Mouse	NP_082752.2	2610110G12Rik	Acetyltransf_1	5.4	1.16446e-09	2	85	174	IPR007965	DUF738	Protein of unknown function DUF738	72	305
Worm	F57H12.7	mec-17	Acetyltransf_1	2.9	4.27243e-15	1	72	161	IPR007965	DUF738	Protein of unknown function DUF738	61	217
Fish	XP_686626.1	LOC558330	DUF1948	5.6	1.50766e-05	0	232	366	IPR008010	DUF747	Protein of unknown function DUF747s CMV receptor	153	466
Human	NP_699196.2	TAPT1	Annexin	16	1.09302e-05	3	258	322	IPR008010	DUF747	Protein of unknown function DUF747s CMV receptor	151	567
Mouse	NP_776125.2	Tapt1	Annexin	16	1.26931e-05	3	255	319	IPR008010	DUF747	Protein of unknown function DUF747s CMV receptor	148	564
Fly	CG7865-PA	NP_610192	SH3_1	12	1.84903e-22	0	477	523	IPR006588	DUF750	Protein of unknown function PAW	473	571
Fly	CG7865-PB	NP_724444	SH3_1	12	4.00729e-27	0	484	530	IPR006588	DUF750	Protein of unknown function PAW	480	578
Worm	W04G5.4	W04G5.4	VHP	18	1.94564e-05	0	383	410	IPR006588	DUF750	Protein of unknown function PAW	349	442
Fish	NP_956776.2	zgc:92212	Bac_rhodopsin	2	8.86455e-08	2	53	235	IPR008485	DUF766	Protein of unknown function DUF766	1	307
Human	NP_001092095.1	C14orf100	Bac_rhodopsin	8.9	0.000151696	0	49	231	IPR008485	DUF766	Protein of unknown function DUF766	1	303
Human	NP_057559.2	C14orf100	Bac_rhodopsin	8.9	0.000671797	3	55	237	IPR008485	DUF766	Protein of unknown function DUF766	1	309
Mouse	NP_077167.1	1200003C05Rik	Bac_rhodopsin	6.1	0.000606785	2	55	237	IPR008485	DUF766	Protein of unknown function DUF766	1	309
Fish	NP_998368.1	zgc:77778	ACOX	12	4.4195e-08	0	206	339	IPR008499	DUF781	Protein of unknown function DUF781	1	343
Fish	NP_956839.1	zgc:65908	COX4_pro_2	27	2.78251e-08	1	118	161	IPR008516	DUF798	Protein of unknown function DUF798	1	207
Mouse	NP_083685.2	Mff	GTF2I	16	1.8481e-05	1	36	90	IPR008518	DUF800	Protein of unknown function DUF800	1	291
Mouse	XP_918666.1	LOC637796	GTF2I	16	2.43171e-06	0	36	90	IPR008518	DUF800	Protein of unknown function DUF800	1	218
Fish	NP_001008647.1	zgc:101583	Multi_Drug_Res	3.8	5.72511e-05	0	10	118	IPR008521	DUF803	Protein of unknown function DUF803	5	312
Fly	CG9951-PA	NP_648929	Syntaxin-6_N	3	2.72351e-05	0	465	549	IPR008530	DUF812	Protein of unknown function DUF812	1	555
Human	NP_001095866.1	SIKE	Rop	2	8.13023e-11	0	1	49	IPR008555	DUF837	Protein of unknown function DUF837	1	211
Human	NP_079349.2	SIKE	Rop	2	9.75627e-11	3	1	49	IPR008555	DUF837	Protein of unknown function DUF837	1	207
Mouse	NP_079955.1	5730470L24Rik	Rop	1.3	3.25209e-11	3	1	48	IPR008555	DUF837	Protein of unknown function DUF837	1	207
Human	NP_116211.1	FAM136A	PBP_GOBP	1.4	1.69711e-05	0	36	120	IPR008560	DUF842	Protein of unknown function DUF842s eukaryotic	1	135
Fish	NP_001009987.1	zgc:86609	Form-deh_trans	34	1.79947e-05	2	8	43	IPR008568	DUF850	Protein of unknown function DUF850s transmembrane eukaryotic	1	253
Fish	XP_701353.1	LOC572536	Form-deh_trans	20	2.72351e-05	0	8	43	IPR008568	DUF850	Protein of unknown function DUF850s transmembrane eukaryotic	3	55
Fish	NP_998063.1	zgc:77488	Methyltransf_12	2.3e-09	1.98997e-06	-	66	163	IPR008576	DUF858	Protein of unknown function DUF858s methyltransferase-like	1	223
Human	NP_054783.2	METTL11A	Methyltransf_11	1.5e-11	4.40969e-10	-	66	165	IPR008576	DUF858	Protein of unknown function DUF858s methyltransferase-like	1	223
Human	XP_089281.4	C1orf184	Methyltransf_11	2.2e-06	7.56634e-05	-	119	218	IPR008576	DUF858	Protein of unknown function DUF858s methyltransferase-like	51	280
Human	XP_944527.1	C1orf184	Methyltransf_11	2.2e-06	4.20352e-05	-	119	218	IPR008576	DUF858	Protein of unknown function DUF858s methyltransferase-like	51	280
Mouse	NP_733480.1	2610205E22Rik	Methyltransf_11	8e-13	5.62058e-12	-	66	165	IPR008576	DUF858	Protein of unknown function DUF858s methyltransferase-like	1	223
Mouse	XP_001000586.2	Gm207	Methyltransf_11	0.00083	4.06191e-06	-	119	218	IPR008576	DUF858	Protein of unknown function DUF858s methyltransferase-like	51	280
Mouse	XP_136356.8	Gm207	Methyltransf_11	0.00083	2.03096e-06	-	119	218	IPR008576	DUF858	Protein of unknown function DUF858s methyltransferase-like	51	280
Pombe	SPAC16E8.14c		Methyltransf_11	0.025	0.000512829	-	61	157	IPR008576	DUF858	Protein of unknown function DUF858s methyltransferase-like	1	219
Worm	Y74C9A.3	Y74C9A.3	Methyltransf_11	2.3e-05	2.36945e-06	-	68	166	IPR008576	DUF858	Protein of unknown function DUF858s methyltransferase-like	1	231
Worm	F36A4.4	F36A4.4	WRKY	13	1.65356e-05	0	48	93	IPR008588	DUF870	Protein of unknown function DUF870s Caenorhabditis species	21	134
Worm	F47C12.11	F47C12.11	BCMA-Tall_bind	46	0.000139732	0	64	97	IPR008588	DUF870	Protein of unknown function DUF870s Caenorhabditis species	21	97
Worm	F47C12.8	F47C12.8	WRKY	19	1.50766e-05	0	60	110	IPR008588	DUF870	Protein of unknown function DUF870s Caenorhabditis species	22	192
Human	NP_001073315.1	CREBBP	Toxin_5	1.2	0.000153317	0	1152	1174	IPR010303	DUF902	Protein of unknown function DUF902s CREBbp	1143	1203
Fish	XP_696997.1	LOC568570	POLO_box	24	7.44336e-08	0	2593	2664	IPR009255	DUF906	Transcriptional coactivation	2518	2755
Yeast	YDR457W	TOM1	Sod_Fe_N	12	1.02768e-27	1	318	383	IPR010309	DUF908	E3 ubiquitin ligases region of unknown function DUF908	90	393
Human	NP_059985.2	SLC35F2	COX1	1.2	0.000301061	1	38	358	IPR009262	DUF914	Protein of unknown function DUF914s eukaryotic	1	374
Human	NP_001007532.1	NKAPL	Dehyd-heme_bind	22	1.02346e-07	0	38	68	IPR009269	DUF926	Protein of unknown function DUF926	1	402
Fish	NP_956410.1	zgc:56719	Methyltransf_11	0.15	0.000521237	2	60	166	IPR010342	DUF938	Protein of unknown function DUF938	14	232
Human	NP_001035250.1	C16orf13	Methyltransf_11	0.16	0.000218583	0	32	138	IPR010342	DUF938	Protein of unknown function DUF938	1	188
Human	NP_001035251.1	C16orf13	HTH_AraC	10	4.5303e-09	0	17	61	IPR010342	DUF938	Protein of unknown function DUF938	1	106
Human	NP_001035252.1	C16orf13	HTH_AraC	10	1.29834e-06	0	17	61	IPR010342	DUF938	Protein of unknown function DUF938	1	126
Human	NP_001035255.1	C16orf13	HTH_AraC	10	0.000127525	0	17	61	IPR010342	DUF938	Protein of unknown function DUF938	1	168
Fly	CG4953-PA	NP_609365	Transglut_C	4.4	1.43355e-12	2	296	399	IPR010378	DUF974	Protein of unknown function DUF974	4	411
Human	NP_001087224.1	C5orf44	Transglut_C	11	1.20856e-08	2	306	406	IPR010378	DUF974	Protein of unknown function DUF974	5	418
Mouse	NP_001087229.1	2410002O22Rik	Transglut_C	8.1	3.02139e-08	0	300	400	IPR010378	DUF974	Protein of unknown function DUF974	5	412
Mouse	NP_080155.3	2410002O22Rik	Transglut_C	8.1	1.57755e-06	0	306	406	IPR010378	DUF974	Protein of unknown function DUF974	5	418
Worm	C56C10.7a	C56C10.7	Transglut_C	10	0.000245764	0	296	397	IPR010378	DUF974	Protein of unknown function DUF974	7	401
Worm	C56C10.7a	C56C10.7	V-set	22	1.40768e-09	0	129	237	IPR010378	DUF974	Protein of unknown function DUF974	7	401
Worm	M04C9.3	M04C9.3	Peptidase_C15	0.00012	2.51807e-13	-	10	208	IPR010381	DUF976	Protein of unknown function DUF976s Caenorhabditis species	1	208
Fish	NP_001013536.1	zgc:110143	COX3	0.7	9.61735e-07	1	131	304	IPR006214	UPF0005	Protein of unknown function UPF0005	70	306
Fish	NP_998303.1	zgc:64112	COX3	7.2	0.000258052	0	10	173	IPR006214	UPF0005	Protein of unknown function UPF0005	1	181
Fish	XP_688355.1	LOC559874	COX3	0.051	0.000215044	-	152	296	IPR006214	UPF0005	Protein of unknown function UPF0005	57	298
Fish	XP_688410.1	LOC572977	COX3	0.12	1.39903e-10	0	16	199	IPR006214	UPF0005	Protein of unknown function UPF0005	9	201
Fish	XP_695724.1	LOC567340	COX3	0.057	1.01664e-05	-	152	296	IPR006214	UPF0005	Protein of unknown function UPF0005	57	298
Fly	CG3798-PA	NP_725237	PgpA	2.4	1.8782e-07	0	106	211	IPR006214	UPF0005	Protein of unknown function UPF0005	72	312
Fly	CG3798-PB	NP_725238	PgpA	2.4	0.000242494	0	106	211	IPR006214	UPF0005	Protein of unknown function UPF0005	72	312
Fly	CG3798-PC	NP_523722	PgpA	2.4	1.37734e-06	0	117	222	IPR006214	UPF0005	Protein of unknown function UPF0005	83	323
Fly	CG3798-PD	NP_725239	PgpA	2.4	0.00014085	0	117	222	IPR006214	UPF0005	Protein of unknown function UPF0005	83	323
Fly	CG3798-PE	NP_725241	PgpA	2.4	0.000222165	0	117	222	IPR006214	UPF0005	Protein of unknown function UPF0005	83	323
Fly	CG1074-PA	NP_649471	Methyltransf_11	0.34	6.76985e-07	3	219	368	IPR000241	UPF0020	Putative RNA methylase	190	368
Fly	CG31241-PA	NP_732316	Methyltransf_11	0.53	1.87353e-12	3	328	441	IPR000241	UPF0020	Putative RNA methylase	297	473
Human	NP_079540.1	THUMPD2	Methyltransf_11	7.9e-07	1.62409e-18	-	273	376	IPR000241	UPF0020	Putative RNA methylase	244	404
Mouse	XP_903963.2	Thumpd2	Methyltransf_11	5.7e-07	3.74706e-12	-	303	406	IPR000241	UPF0020	Putative RNA methylase	274	434
Mouse	XP_923145.1	Thumpd2	Methyltransf_11	5.7e-07	1.81636e-14	-	303	406	IPR000241	UPF0020	Putative RNA methylase	274	434
Worm	M04B2.2	M04B2.2	Methyltransf_11	0.00065	0.000117699	-	237	346	IPR000241	UPF0020	Putative RNA methylase	206	381
Fish	XP_695410.1	LOC567030	RWD	0.03	4.86342e-07	-	1	58	IPR001498	UPF0029	Protein of unknown function UPF0029s N-terminal	1	65
Pombe	SPAC27E2.02		RWD	3.2e-19	2.91805e-06	-	2	94	IPR001498	UPF0029	Protein of unknown function UPF0029s N-terminal	1	280
Yeast	YCR059C	YIH1	RWD	3.8e-16	4.86342e-07	-	3	111	IPR001498	UPF0029	Protein of unknown function UPF0029s N-terminal	2	258
Fish	XP_683169.1	LOC558648	XPC-binding	3.6	7.58022e-07	0	456	512	IPR003846	UPF0061	Protein of unknown function UPF0061	26	603
Fish	XP_686242.1	LOC557987	XPC-binding	1.3	8.95844e-07	0	456	508	IPR003846	UPF0061	Protein of unknown function UPF0061	26	523
Fish	XP_686864.1	si:dkey-14d8.2	TBCA	20	4.94882e-05	0	511	582	IPR003846	UPF0061	Protein of unknown function UPF0061	25	598
Fish	XP_706882.1	LOC558648	DUF1890	42	6.80879e-06	0	387	457	IPR003846	UPF0061	Protein of unknown function UPF0061	26	477
Mouse	NP_082181.2	1300018J18Rik	H2TH	24	2.8868e-12	0	179	233	IPR003846	UPF0061	Protein of unknown function UPF0061	67	628
Mouse	NP_082181.2	1300018J18Rik	XPC-binding	6.4	0.000167236	1	478	527	IPR003846	UPF0061	Protein of unknown function UPF0061	67	628
Yeast	YPL222W	FMP40	Cystatin	5.1	4.01048e-08	0	410	492	IPR003846	UPF0061	Protein of unknown function UPF0061	27	652
Fly	CG8031-PA	NP_650252	LigB	4.3	4.86342e-07	2	29	277	IPR002737	UPF0103	Protein of unknown function DUF52	1	294
Worm	C37C3.8a	tag-253	LigB	2.3	4.86342e-07	0	46	295	IPR002737	UPF0103	Protein of unknown function DUF52	5	300
Worm	C37C3.8b	tag-253	LigB	2.3	4.86342e-07	1	94	343	IPR002737	UPF0103	Protein of unknown function DUF52	53	348
Fly	CG11980-PA	NP_731303	DHH	0.59	3.35593e-05	0	15	106	IPR003226	UPF0160	Metal-dependent protein hydrolase	1	345
Fly	CG11980-PB	NP_731302	DHH	0.59	6.71185e-05	1	28	119	IPR003226	UPF0160	Metal-dependent protein hydrolase	1	358
Mouse	NP_068359.1	Myg1	DHH	42	1.00678e-05	2	45	134	IPR003226	UPF0160	Metal-dependent protein hydrolase	1	374
Fly	CG14818-PA	NP_569955	Exonuc_VII_S	6.8	3.988e-05	0	22	61	IPR005374	UPF0184	Protein of unknown function UPF0184	1	83
Worm	Y57E12AM.1	Y57E12AM.1	Cytochrom_B_C	35	0.000664156	0	12	78	IPR007915	UPF0197	Protein of unknown function UPF0197	2	79
Fish	NP_998694.1	tmem50a	COX2_TM	5	7.46239e-07	0	36	113	IPR007919	UPF0220	Protein of unknown function UPF0220	1	164
Human	NP_055128.1	TMEM50A	COX2_TM	2.8	0.00067907	2	33	110	IPR007919	UPF0220	Protein of unknown function UPF0220	1	157
Mouse	NP_081018.1	1110007M04Rik	Myb_DNA-binding	10	0.000112827	2	109	158	IPR009622	UPF0240	Protein of unknown function UPF0240	1	173
Worm	C35D10.17	C35D10.17	Toxin_2	27	1.53504e-05	0	14	39	IPR013892	UPF0287	Protein of unknown function UPF0287	1	74
