# Supplementary material for: HMMerThread: Detecting Remote, Functional Conserved Domains in Entire Genomes by Combining Relaxed Sequence-Database Searches with Fold Recognition
Source: PLoS One. 2011 Mar 10;6(3):e17568. doi: 10.1371/journal.pone.0017568 (PMC3053371; doi:10.1371/journal.pone.0017568)
Supplement: Table S6 — list of known interactors and their interacting domains based on remotely conserved domains (XLS) [file pone.0017568.s009.xls]

## Sheet: iPfam_Novel_Interactions
Protein ID	Symbol	Domain A	e-value	p-value	Type	Protein ID	Symbol	Domain B	e-value	p-value	Type	Toggle
NP_000039.2	ASL	Sigma70_r4	9.1	2.69224e-07	HMMerThread	NP_001020115.1	ASL	Sigma70_r4	9.1	0.000254681	HMMerThread	1
NP_000039.2	ASL	Sigma70_r4	9.1	2.69224e-07	HMMerThread	NP_001020117.1	ASL	Sigma70_r4	9.1	1.90149e-05	HMMerThread	1
NP_000039.2	ASL	Sigma70_r4	9.1	2.69224e-07	HMMerThread	NP_000039.2	ASL	Sigma70_r4	9.1	2.69224e-07	HMMerThread	1
NP_000044.2	ATP7B	zf-C4_ClpX	16	1.79947e-05	HMMerThread	NP_000044.2	ATP7B	zf-C4_ClpX	16	1.79947e-05	HMMerThread	0
NP_000054.2	C2	Sushi	0.76	3.91282e-43	HMMerThread	NP_001726.2	C5	A2M_comp	1.2e-90	N/A	Pfam	1
NP_000054.2	C2	Sushi	0.76	3.91282e-43	HMMerThread	NP_001002029.1	C4B	A2M_comp	3.60002e-95	N/A	Pfam	1
NP_000054.2	C2	Sushi	0.76	3.91282e-43	HMMerThread	NP_000055.2	C3	A2M_comp	1.6e-125	N/A	Pfam	1
NP_000054.2	C2	Sushi	0.76	3.91282e-43	HMMerThread	NP_001726.2	C5	Sushi	14	2.15008e-05	HMMerThread	1
NP_000055.2	C3	MoeA_C	0.67	1.8434e-07	HMMerThread	NP_000055.2	C3	MoeA_C	0.67	1.8434e-07	HMMerThread	0
NP_000057.1	C8B	EGF	5.5	4.51481e-07	HMMerThread	NP_000553.1	C8A	Ldl_recept_a	4e-14	N/A	Pfam	1
NP_000061.1	CAPN3	Integrase_Zn	6.2	3.71953e-06	HMMerThread	NP_000061.1	CAPN3	Integrase_Zn	6.2	3.71953e-06	HMMerThread	0
NP_000061.1	CAPN3	Integrase_Zn	6.2	3.71953e-06	HMMerThread	NP_775110.1	CAPN3	Integrase_Zn	6.2	1.63659e-06	HMMerThread	0
NP_000061.1	CAPN3	Integrase_Zn	6.2	3.71953e-06	HMMerThread	NP_077320.1	CAPN3	Integrase_Zn	6.2	5.95125e-07	HMMerThread	0
NP_000064.1	CD3G	ig	2.4	4.13e-59	HMMerThread	NP_001035741.1	CD3D	ig	45	0.00014795	HMMerThread	1
NP_000064.1	CD3G	ig	2.4	4.13e-59	HMMerThread	NP_000724.1	CD3E	ig	0.26	7.19475e-41	HMMerThread	1
NP_000100.2	DMD	Trp_syntA	4.8	0.00015241	HMMerThread	NP_004000.1	DMD	Trp_syntA	4.8	0.000338689	HMMerThread	0
NP_000100.2	DMD	Trp_syntA	4.8	0.00015241	HMMerThread	NP_000100.2	DMD	Trp_syntA	4.8	0.00015241	HMMerThread	0
NP_000119.1	F11	Toxin_1	2.2	2.79904e-23	HMMerThread	NP_000119.1	F11	Toxin_1	2.2	2.79904e-23	HMMerThread	1
NP_000120.2	F13A1	Ribosomal_L27	39	8.13153e-05	HMMerThread	NP_000120.2	F13A1	Ribosomal_L27	39	8.13153e-05	HMMerThread	0
NP_000120.2	F13A1	Thr_dehydrat_C	28	4.37708e-06	HMMerThread	NP_000120.2	F13A1	Thr_dehydrat_C	28	4.37708e-06	HMMerThread	0
NP_000121.2	F5	Cu-oxidase	0.09	1.86705e-20	HMMerThread	NP_000121.2	F5	Cu-oxidase_3	0.00012	N/A	Pfam	1
NP_000121.2	F5	Cu-oxidase	0.09	1.86705e-20	HMMerThread	NP_000121.2	F5	Cu-oxidase_2	0.026	9.72085e-11	HMMerThread	1
NP_000121.2	F5	Cu-oxidase	0.09	1.86705e-20	HMMerThread	NP_000121.2	F5	Cu-oxidase	0.09	1.86705e-20	HMMerThread	1
NP_000121.2	F5	Cu-oxidase_2	0.026	9.72085e-11	HMMerThread	NP_000121.2	F5	Cu-oxidase_3	0.00012	N/A	Pfam	1
NP_000121.2	F5	Cu-oxidase_2	0.026	9.72085e-11	HMMerThread	NP_000121.2	F5	Cu-oxidase	0.09	1.86705e-20	HMMerThread	1
NP_000121.2	F5	RNA_pol_A_CTD	9.3	2.68753e-06	HMMerThread	NP_000121.2	F5	RNA_pol_A_CTD	9.3	2.68753e-06	HMMerThread	1
NP_000121.2	F5	Serpin	15	0.000367833	HMMerThread	NP_000121.2	F5	Serpin	15	0.000367833	HMMerThread	1
NP_000122.1	F7	EGF	0.097	5.5377e-20	HMMerThread	NP_000124.1	F9	EGF	2.9e-08	N/A	Pfam	0
NP_000122.1	F7	EGF	0.097	5.5377e-20	HMMerThread	NP_062562.1	F7	EGF	2.1e-08	N/A	Pfam	0
NP_000122.1	F7	EGF	0.097	5.5377e-20	HMMerThread	NP_000122.1	F7	EGF	2.1e-08	N/A	Pfam	0
NP_000122.1	F7	EGF	0.097	5.5377e-20	HMMerThread	NP_000495.1	F10	EGF	8.6e-10	N/A	Pfam	0
NP_000122.1	F7	EGF	0.097	5.5377e-20	HMMerThread	NP_001984.1	F3	Tissue_fac	0	N/A	Pfam	0
NP_000126.2	FANCA	VitD-bind_III	3.1	7.91897e-05	HMMerThread	NP_000126.2	FANCA	VitD-bind_III	3.1	7.91897e-05	HMMerThread	1
NP_000129.2	FBN1	Tme5_EGF_like	0.071	2.40779e-09	HMMerThread	NP_001989.2	FBLN2	EGF_CA	1.2e-07	N/A	Pfam	0
NP_000129.2	FBN1	Tme5_EGF_like	0.071	2.40779e-09	HMMerThread	NP_001004019.1	FBLN2	EGF_CA	1.2e-07	N/A	Pfam	0
NP_000129.2	FBN1	Tme5_EGF_like	0.071	2.40779e-09	HMMerThread	NP_000618.2	LTBP1	EGF_CA	4.1e-09	N/A	Pfam	0
NP_000129.2	FBN1	Tme5_EGF_like	0.071	2.40779e-09	HMMerThread	NP_996826.1	LTBP1	EGF_CA	4.1e-09	N/A	Pfam	0
NP_000129.2	FBN1	Tme5_EGF_like	0.071	2.40779e-09	HMMerThread	NP_001990.2	FBN2	EGF_CA	6.2e-10	N/A	Pfam	0
NP_000129.2	FBN1	Tme5_EGF_like	0.071	2.40779e-09	HMMerThread	NP_004376.2	VCAN	EGF_CA	0.054	3.30216e-26	HMMerThread	0
NP_000129.2	FBN1	TNFR_c6	1.8	0.000430087	HMMerThread	NP_005520.4	HSPG2	ig	1.1e-12	N/A	Pfam	0
NP_000129.2	FBN1	Toxin_2	0.41	7.316e-28	HMMerThread	NP_001990.2	FBN2	Toxin_2	6	1.25061e-18	HMMerThread	0
NP_000161.2	GLDC	Desulfoferrod_N	39	4.71545e-07	HMMerThread	NP_000161.2	GLDC	Desulfoferrod_N	39	4.71545e-07	HMMerThread	1
NP_000161.2	GLDC	Interferon	5	6.04067e-05	HMMerThread	NP_000161.2	GLDC	Interferon	5	6.04067e-05	HMMerThread	1
NP_000164.4	GP1BA	LRR_1	0.029	1.9742e-06	HMMerThread	NP_004479.1	GP5	LRR_1	8.9	N/A	Pfam	0
NP_000164.4	GP1BA	LRR_1	0.029	1.9742e-06	HMMerThread	NP_000164.4	GP1BA	LRR_1	5.8	N/A	Pfam	0
NP_000164.4	GP1BA	LRR_1	0.029	1.9742e-06	HMMerThread	NP_000543.2	VWF	VWA	3.4e-36	N/A	Pfam	0
NP_000164.4	GP1BA	LRR_1	0.029	1.9742e-06	HMMerThread	NP_000165.1	GP9	LRR_1	0.68	0.000361797	HMMerThread	0
NP_000165.1	GP9	LRR_1	0.68	0.000361797	HMMerThread	NP_000164.4	GP1BA	LRR_1	5.8	N/A	Pfam	1
NP_000172.1	GUSB	Cellulase	0.38	2.49678e-22	HMMerThread	NP_000172.1	GUSB	Cellulase	0.38	2.49678e-22	HMMerThread	0
NP_000172.1	GUSB	Scytalone_dh	5.6	8.93847e-05	HMMerThread	NP_000172.1	GUSB	Scytalone_dh	5.6	8.93847e-05	HMMerThread	0
NP_000177.2	CFH	Ldl_recept_a	44	1.64819e-16	HMMerThread	NP_003237.2	THBS1	EGF	0.00016	N/A	Pfam	1
NP_000177.2	CFH	Ldl_recept_a	44	1.64819e-16	HMMerThread	NP_000646.1	SELL	EGF	3.8e-06	N/A	Pfam	1
NP_000192.1	ICAM1	C1-set	0.028	1.72072e-17	HMMerThread	NP_000192.1	ICAM1	ig	1	1.37115e-13	HMMerThread	0
NP_000192.1	ICAM1	C1-set	0.028	1.72072e-17	HMMerThread	NP_000192.1	ICAM1	C1-set	0.028	1.72072e-17	HMMerThread	0
NP_000192.1	ICAM1	C2-set_2	0.024	3.86291e-06	HMMerThread	NP_000192.1	ICAM1	C2-set_2	0.024	3.86291e-06	HMMerThread	0
NP_000192.1	ICAM1	ig	1	1.37115e-13	HMMerThread	NP_000192.1	ICAM1	ig	1	1.37115e-13	HMMerThread	0
NP_000192.1	ICAM1	ig	1	1.37115e-13	HMMerThread	NP_000192.1	ICAM1	C1-set	0.028	1.72072e-17	HMMerThread	0
NP_000192.1	ICAM1	ig	1	1.37115e-13	HMMerThread	NP_000192.1	ICAM1	I-set	0.036	2.73082e-51	HMMerThread	0
NP_000192.1	ICAM1	ig	1	1.37115e-13	HMMerThread	NP_000197.1	IL2RG	fn3	0.27	4.80328e-83	HMMerThread	0
NP_000192.1	ICAM1	I-set	0.036	2.73082e-51	HMMerThread	NP_000192.1	ICAM1	ig	1	1.37115e-13	HMMerThread	0
NP_000192.1	ICAM1	I-set	0.036	2.73082e-51	HMMerThread	NP_000192.1	ICAM1	I-set	0.036	2.73082e-51	HMMerThread	0
NP_000192.1	ICAM1	I-set	0.036	2.73082e-51	HMMerThread	NP_000197.1	IL2RG	fn3	0.27	4.80328e-83	HMMerThread	0
NP_000197.1	IL2RG	fn3	0.27	4.80328e-83	HMMerThread	NP_068713.2	AXL	I-set	2.5e-05	N/A	Pfam	1
NP_000197.1	IL2RG	fn3	0.27	4.80328e-83	HMMerThread	NP_001690.2	AXL	I-set	2.5e-05	N/A	Pfam	1
NP_000197.1	IL2RG	fn3	0.27	4.80328e-83	HMMerThread	NP_068713.2	AXL	ig	4.8e-06	N/A	Pfam	1
NP_000197.1	IL2RG	fn3	0.27	4.80328e-83	HMMerThread	NP_001690.2	AXL	ig	4.8e-06	N/A	Pfam	1
NP_000197.1	IL2RG	fn3	0.27	4.80328e-83	HMMerThread	NP_002176.2	IL7R	fn3	2.3e-09	N/A	Pfam	1
NP_000197.1	IL2RG	fn3	0.27	4.80328e-83	HMMerThread	XP_001127146.1	IL7R	fn3	1.5e-09	N/A	Pfam	1
NP_000197.1	IL2RG	fn3	0.27	4.80328e-83	HMMerThread	NP_068713.2	AXL	fn3	1e-09	N/A	Pfam	1
NP_000197.1	IL2RG	fn3	0.27	4.80328e-83	HMMerThread	NP_001690.2	AXL	fn3	1e-09	N/A	Pfam	1
NP_000197.1	IL2RG	fn3	0.27	4.80328e-83	HMMerThread	NP_000192.1	ICAM1	ig	1	1.37115e-13	HMMerThread	1
NP_000197.1	IL2RG	fn3	0.27	4.80328e-83	HMMerThread	NP_000192.1	ICAM1	I-set	0.036	2.73082e-51	HMMerThread	1
NP_000197.1	IL2RG	fn3	0.27	4.80328e-83	HMMerThread	NP_002177.2	IL9R	fn3	6.8	8.96573e-75	HMMerThread	1
NP_000197.1	IL2RG	fn3	0.27	4.80328e-83	HMMerThread	NP_001008699.1	IL4R	fn3	0.074	4.80328e-83	HMMerThread	1
NP_000197.1	IL2RG	fn3	0.27	4.80328e-83	HMMerThread	NP_000409.1	IL4R	fn3	0.074	4.80328e-83	HMMerThread	1
NP_000197.1	IL2RG	fn3	0.27	4.80328e-83	HMMerThread	NP_000869.1	IL2RB	fn3	5.9	6.88927e-86	HMMerThread	1
NP_000202.2	ITGB2	EGF	3.4	2.35441e-08	HMMerThread	NP_001993.2	FCER2	Lectin_C	1.1e-46	N/A	Pfam	0
NP_000202.2	ITGB2	EGF	3.4	2.35441e-08	HMMerThread	NP_005134.1	HP	Trypsin	5.7e-70	N/A	Pfam	0
NP_000202.2	ITGB2	EGF	3.4	2.35441e-08	HMMerThread	NP_000202.2	ITGB2	EGF	3.4	2.35441e-08	HMMerThread	0
NP_000203.2	ITGB3	Toxin_2	6.5	0.000173578	HMMerThread	NP_000203.2	ITGB3	Toxin_2	6.5	0.000173578	HMMerThread	1
NP_000204.3	ITGB4	I-set	31	0.000336465	HMMerThread	NP_001276.2	CLCA1	fn3	6.4	2.84058e-30	HMMerThread	0
NP_000205.1	JAG1	EGF_CA	0.048	7.95879e-06	HMMerThread	NP_060087.3	NOTCH1	EGF_CA	0.00041	N/A	Pfam	1
NP_000205.1	JAG1	EGF_CA	0.048	7.95879e-06	HMMerThread	NP_077719.2	NOTCH2	EGF	0.00025	N/A	Pfam	1
NP_000205.1	JAG1	EGF_CA	0.048	7.95879e-06	HMMerThread	NP_003237.2	THBS1	EGF	0.00016	N/A	Pfam	1
NP_000205.1	JAG1	EGF_CA	0.048	7.95879e-06	HMMerThread	NP_060087.3	NOTCH1	EGF	5.5e-06	N/A	Pfam	1
NP_000205.1	JAG1	EGF_CA	0.048	7.95879e-06	HMMerThread	XP_001133349.1	NOTCH2	EGF_CA	6.3e-08	N/A	Pfam	1
NP_000205.1	JAG1	EGF_CA	0.048	7.95879e-06	HMMerThread	XP_001133349.1	NOTCH2	EGF	4.9e-09	N/A	Pfam	1
NP_000205.1	JAG1	EGF_CA	0.048	7.95879e-06	HMMerThread	NP_000426.2	NOTCH3	EGF	3.6e-09	N/A	Pfam	1
NP_000205.1	JAG1	EGF_CA	0.048	7.95879e-06	HMMerThread	NP_000426.2	NOTCH3	EGF_CA	5.7e-11	N/A	Pfam	1
NP_000205.1	JAG1	EGF_CA	0.048	7.95879e-06	HMMerThread	NP_077719.2	NOTCH2	EGF_CA	2.7e-11	N/A	Pfam	1
NP_000205.1	JAG1	EGF_CA	0.048	7.95879e-06	HMMerThread	NP_003237.2	THBS1	EGF_CA	0.15	4.52833e-18	HMMerThread	1
NP_000206.2	JAK3	SH2	0.018	6.68447e-35	HMMerThread	NP_932170.1	CD247	ITAM	2.9e-06	N/A	Pfam	0
NP_000206.2	JAK3	SH2	0.018	6.68447e-35	HMMerThread	NP_998827.1	STAT3	SH2	1.7e-15	N/A	Pfam	0
NP_000206.2	JAK3	SH2	0.018	6.68447e-35	HMMerThread	NP_644805.1	STAT3	SH2	1.7e-15	N/A	Pfam	0
NP_000206.2	JAK3	SH2	0.018	6.68447e-35	HMMerThread	NP_005347.3	LCK	SH3_1	9.8e-20	N/A	Pfam	0
NP_000206.2	JAK3	SH2	0.018	6.68447e-35	HMMerThread	NP_001036236.1	LCK	SH3_1	9.8e-20	N/A	Pfam	0
NP_000206.2	JAK3	SH2	0.018	6.68447e-35	HMMerThread	NP_005834.3	STAM2	SH3_1	8.9e-24	N/A	Pfam	0
NP_000206.2	JAK3	SH2	0.018	6.68447e-35	HMMerThread	NP_852664.1	PIK3R1	SH2	1.3e-29	N/A	Pfam	0
NP_000206.2	JAK3	SH2	0.018	6.68447e-35	HMMerThread	NP_002822.2	PTPN6	SH2	6.2e-33	N/A	Pfam	0
NP_000206.2	JAK3	SH2	0.018	6.68447e-35	HMMerThread	NP_536858.1	PTPN6	SH2	6.2e-33	N/A	Pfam	0
NP_000206.2	JAK3	SH2	0.018	6.68447e-35	HMMerThread	NP_005347.3	LCK	SH2	2.5e-44	N/A	Pfam	0
NP_000206.2	JAK3	SH2	0.018	6.68447e-35	HMMerThread	NP_001036236.1	LCK	SH2	2.5e-44	N/A	Pfam	0
NP_000206.2	JAK3	SH2	0.018	6.68447e-35	HMMerThread	NP_000206.2	JAK3	Pkinase_Tyr	1.5e-63	N/A	Pfam	0
NP_000206.2	JAK3	SH2	0.018	6.68447e-35	HMMerThread	NP_002218.2	JAK1	Pkinase_Tyr	1.19999e-75	N/A	Pfam	0
NP_000206.2	JAK3	SH2	0.018	6.68447e-35	HMMerThread	NP_004963.1	JAK2	Pkinase_Tyr	7.80005e-78	N/A	Pfam	0
NP_000206.2	JAK3	SH2	0.018	6.68447e-35	HMMerThread	NP_002819.1	PTPN2	Y_phosphatase	2e-118	N/A	Pfam	0
NP_000206.2	JAK3	SH2	0.018	6.68447e-35	HMMerThread	NP_536347.1	PTPN2	Y_phosphatase	2e-118	N/A	Pfam	0
NP_000206.2	JAK3	SH2	0.018	6.68447e-35	HMMerThread	NP_563578.1	PTPRC	Y_phosphatase	1.1e-126	N/A	Pfam	0
NP_000206.2	JAK3	SH2	0.018	6.68447e-35	HMMerThread	NP_002829.2	PTPRC	Y_phosphatase	1.1e-126	N/A	Pfam	0
NP_000206.2	JAK3	SH2	0.018	6.68447e-35	HMMerThread	NP_563579.1	PTPRC	Y_phosphatase	1.1e-126	N/A	Pfam	0
NP_000206.2	JAK3	SH2	0.018	6.68447e-35	HMMerThread	NP_775266.1	PTK2B	Pkinase_Tyr	2e-140	N/A	Pfam	0
NP_000206.2	JAK3	SH2	0.018	6.68447e-35	HMMerThread	NP_775268.1	PTK2B	Pkinase_Tyr	2e-140	N/A	Pfam	0
NP_000206.2	JAK3	SH2	0.018	6.68447e-35	HMMerThread	NP_004094.3	PTK2B	Pkinase_Tyr	2e-140	N/A	Pfam	0
NP_000206.2	JAK3	SH2	0.018	6.68447e-35	HMMerThread	NP_004295.2	ALK	Pkinase_Tyr	2.6e-143	N/A	Pfam	0
NP_000206.2	JAK3	SH2	0.018	6.68447e-35	HMMerThread	NP_005347.3	LCK	Pkinase_Tyr	7.7e-155	N/A	Pfam	0
NP_000206.2	JAK3	SH2	0.018	6.68447e-35	HMMerThread	NP_001036236.1	LCK	Pkinase_Tyr	7.7e-155	N/A	Pfam	0
NP_000206.2	JAK3	SH2	0.018	6.68447e-35	HMMerThread	NP_998827.1	STAT3	STAT_bind	4.5e-203	N/A	Pfam	0
NP_000206.2	JAK3	SH2	0.018	6.68447e-35	HMMerThread	NP_644805.1	STAT3	STAT_bind	4.5e-203	N/A	Pfam	0
NP_000206.2	JAK3	SH2	0.018	6.68447e-35	HMMerThread	NP_001996.1	FES	Pkinase_Tyr	0	N/A	Pfam	0
NP_000206.2	JAK3	SH2	0.018	6.68447e-35	HMMerThread	NP_775267.1	PTK2B	Pkinase_Tyr	0	N/A	Pfam	0
NP_000206.2	JAK3	SH2	0.018	6.68447e-35	HMMerThread	NP_003141.2	STAT3	STAT_bind	0	N/A	Pfam	0
NP_000206.2	JAK3	SH2	0.018	6.68447e-35	HMMerThread	NP_003143.2	STAT5A	STAT_bind	0	N/A	Pfam	0
NP_000206.2	JAK3	SH2	0.018	6.68447e-35	HMMerThread	NP_000206.2	JAK3	SH2	0.018	6.68447e-35	HMMerThread	0
NP_000218.2	LAMA3	EGF	2.6	1.45375e-22	HMMerThread	NP_127509.1	PLAT	EGF	0.00041	N/A	Pfam	1
NP_000218.2	LAMA3	EGF	2.6	1.45375e-22	HMMerThread	NP_001190.1	BMP1	EGF_CA	5.4e-05	N/A	Pfam	1
NP_000218.2	LAMA3	EGF	2.6	1.45375e-22	HMMerThread	NP_006119.1	BMP1	EGF_CA	5.4e-05	N/A	Pfam	1
NP_000218.2	LAMA3	EGF	2.6	1.45375e-22	HMMerThread	NP_006120.1	BMP1	EGF_CA	5.6e-06	N/A	Pfam	1
NP_000218.2	LAMA3	EGF	2.6	1.45375e-22	HMMerThread	NP_006120.1	BMP1	EGF	1.3e-06	N/A	Pfam	1
NP_000218.2	LAMA3	EGF	2.6	1.45375e-22	HMMerThread	NP_000921.1	PLAT	EGF	2.2e-07	N/A	Pfam	1
NP_000218.2	LAMA3	EGF	2.6	1.45375e-22	HMMerThread	NP_000921.1	PLAT	fn1	6.7e-16	N/A	Pfam	1
NP_000218.2	LAMA3	EGF	2.6	1.45375e-22	HMMerThread	NP_006120.1	BMP1	CUB	4.5e-61	N/A	Pfam	1
NP_000236.2	MET	GAT	9.9	0.000156875	HMMerThread	NP_000236.2	MET	GAT	9.9	0.000156875	HMMerThread	0
NP_000247.2	MYBPC3	C1-set	1.4	4.08618e-12	HMMerThread	NP_000247.2	MYBPC3	ig	4.4	N/A	Pfam	1
NP_000247.2	MYBPC3	C1-set	1.4	4.08618e-12	HMMerThread	NP_000247.2	MYBPC3	V-set	3.5	N/A	Pfam	1
NP_000247.2	MYBPC3	C1-set	1.4	4.08618e-12	HMMerThread	NP_596870.2	TTN	ig	3.6e-05	N/A	Pfam	1
NP_000247.2	MYBPC3	C1-set	1.4	4.08618e-12	HMMerThread	NP_003310.3	TTN	ig	3.7e-08	N/A	Pfam	1
NP_000247.2	MYBPC3	C1-set	1.4	4.08618e-12	HMMerThread	NP_597681.2	TTN	ig	3.7e-08	N/A	Pfam	1
NP_000247.2	MYBPC3	C1-set	1.4	4.08618e-12	HMMerThread	NP_596869.3	TTN	ig	3.7e-08	N/A	Pfam	1
NP_000247.2	MYBPC3	C1-set	1.4	4.08618e-12	HMMerThread	NP_597676.2	TTN	ig	3.7e-08	N/A	Pfam	1
NP_000247.2	MYBPC3	C1-set	1.4	4.08618e-12	HMMerThread	NP_000247.2	MYBPC3	C1-set	1.4	4.08618e-12	HMMerThread	1
NP_000247.2	MYBPC3	C1-set	1.4	4.08618e-12	HMMerThread	NP_596870.2	TTN	V-set	0.047	3.54048e-12	HMMerThread	1
NP_000287.2	PKD1	I-set	8.5	7.54606e-18	HMMerThread	NP_060649.3	ATF7IP	fn3	0.022	N/A	Pfam	0
NP_000287.2	PKD1	I-set	8.5	7.54606e-18	HMMerThread	NP_997640.1	FN1	fn3	1e-14	N/A	Pfam	0
NP_000287.2	PKD1	I-set	8.5	7.54606e-18	HMMerThread	NP_997647.1	FN1	fn3	1e-14	N/A	Pfam	0
NP_000287.2	PKD1	I-set	8.5	7.54606e-18	HMMerThread	NP_997639.1	FN1	fn3	1e-14	N/A	Pfam	0
NP_000287.2	PKD1	I-set	8.5	7.54606e-18	HMMerThread	NP_997641.1	FN1	fn3	1e-14	N/A	Pfam	0
NP_000287.2	PKD1	I-set	8.5	7.54606e-18	HMMerThread	NP_997643.1	FN1	fn3	1e-14	N/A	Pfam	0
NP_000287.2	PKD1	I-set	8.5	7.54606e-18	HMMerThread	NP_002017.1	FN1	fn3	1e-14	N/A	Pfam	0
NP_000288.1	PKD2	efhand	0.1	1.97677e-08	HMMerThread	NP_001094.1	ACTN2	Spectrin	1.6e-30	N/A	Pfam	1
NP_000288.1	PKD2	efhand	0.1	1.97677e-08	HMMerThread	NP_001094.1	ACTN2	efhand_Ca_insen	5.30002e-40	N/A	Pfam	1
NP_000288.1	PKD2	efhand	0.1	1.97677e-08	HMMerThread	NP_000354.4	TNNI3	Troponin	2.6e-70	N/A	Pfam	1
NP_000288.1	PKD2	efhand	0.1	1.97677e-08	HMMerThread	NP_000288.1	PKD2	efhand	0.1	1.97677e-08	HMMerThread	1
NP_000290.2	PKP1	HEAT	2.5	4.60267e-06	HMMerThread	NP_001933.2	DSG1	Cadherin_C	0.00038	N/A	Pfam	0
NP_000292.1	PLG	fn2	0.99	2.26416e-18	HMMerThread	NP_004985.2	MMP9	PG_binding_1	1e-05	N/A	Pfam	1
NP_000292.1	PLG	fn2	0.99	2.26416e-18	HMMerThread	NP_002413.1	MMP3	PG_binding_1	3.7e-09	N/A	Pfam	1
NP_000292.1	PLG	fn2	0.99	2.26416e-18	HMMerThread	NP_002413.1	MMP3	Hemopexin	8.49999e-10	N/A	Pfam	1
NP_000292.1	PLG	fn2	0.99	2.26416e-18	HMMerThread	NP_002414.1	MMP7	PG_binding_1	1.2e-10	N/A	Pfam	1
NP_000292.1	PLG	fn2	0.99	2.26416e-18	HMMerThread	NP_004985.2	MMP9	Hemopexin	7.6e-15	N/A	Pfam	1
NP_000292.1	PLG	fn2	0.99	2.26416e-18	HMMerThread	NP_000921.1	PLAT	fn1	6.7e-16	N/A	Pfam	1
NP_000292.1	PLG	fn2	0.99	2.26416e-18	HMMerThread	NP_004985.2	MMP9	fn2	2.9e-28	N/A	Pfam	1
NP_000292.1	PLG	fn2	0.99	2.26416e-18	HMMerThread	NP_004985.2	MMP9	Peptidase_M10	6.8e-92	N/A	Pfam	1
NP_000292.1	PLG	fn2	0.99	2.26416e-18	HMMerThread	NP_002414.1	MMP7	Peptidase_M10	2.70001e-92	N/A	Pfam	1
NP_000292.1	PLG	fn2	0.99	2.26416e-18	HMMerThread	NP_002413.1	MMP3	Peptidase_M10	5.29997e-102	N/A	Pfam	1
NP_000292.1	PLG	fn2	0.99	2.26416e-18	HMMerThread	NP_000292.1	PLG	fn2	0.99	2.26416e-18	HMMerThread	1
NP_000303.1	PROC	EGF	0.011	5.01744e-37	HMMerThread	NP_000352.1	THBD	EGF_CA	4.6e-06	N/A	Pfam	0
NP_000303.1	PROC	EGF	0.011	5.01744e-37	HMMerThread	NP_000304.1	PROS1	EGF	2.8e-06	N/A	Pfam	0
NP_000303.1	PROC	EGF	0.011	5.01744e-37	HMMerThread	NP_000303.1	PROC	EGF	2.5e-07	N/A	Pfam	0
NP_000303.1	PROC	EGF	0.011	5.01744e-37	HMMerThread	NP_000352.1	THBD	EGF	5.9e-08	N/A	Pfam	0
NP_000303.1	PROC	EGF	0.011	5.01744e-37	HMMerThread	NP_000304.1	PROS1	EGF_CA	5.4e-09	N/A	Pfam	0
NP_000304.1	PROS1	EGF	0.49	2.42292e-23	HMMerThread	NP_000303.1	PROC	EGF	2.5e-07	N/A	Pfam	1
NP_000304.1	PROS1	EGF	0.49	2.42292e-23	HMMerThread	NP_000495.1	F10	EGF	8.6e-10	N/A	Pfam	1
NP_000312.2	RB1	TFIIB	0.31	4.16069e-08	HMMerThread	NP_663718.1	BRF1	TFIIB	2.9e-10	N/A	Pfam	0
NP_000312.2	RB1	TFIIB	0.31	4.16069e-08	HMMerThread	NP_001510.2	BRF1	TFIIB	1.4e-14	N/A	Pfam	0
NP_000312.2	RB1	TFIIB	0.31	4.16069e-08	HMMerThread	NP_003185.1	TBP	TBP	3.2e-39	N/A	Pfam	0
NP_000312.2	RB1	TFIIB	0.31	4.16069e-08	HMMerThread	NP_000312.2	RB1	TFIIB	0.31	4.16069e-08	HMMerThread	0
NP_000360.2	TSHR	LRR_1	8.1	8.39886e-05	HMMerThread	NP_000360.2	TSHR	LRR_1	8.5	N/A	Pfam	1
NP_000360.2	TSHR	LRR_1	8.1	8.39886e-05	HMMerThread	NP_000540.2	TSHB	Cys_knot	1.2e-61	N/A	Pfam	1
NP_000379.2	CASR	TNFR_c6	0.46	3.07205e-05	HMMerThread	NP_000379.2	CASR	TNFR_c6	0.46	3.07205e-05	HMMerThread	0
NP_000384.2	COL5A2	fn1	2.6	0.000369306	HMMerThread	NP_006120.1	BMP1	EGF	1.3e-06	N/A	Pfam	1
NP_000386.1	CSF2RB	fn3	0.017	8.90842e-89	HMMerThread	NP_000386.1	CSF2RB	fn3	0.0014	N/A	Pfam	0
NP_000386.1	CSF2RB	fn3	0.017	8.90842e-89	HMMerThread	NP_000112.1	EPOR	fn3	2.6e-06	N/A	Pfam	0
NP_000386.1	CSF2RB	fn3	0.017	8.90842e-89	HMMerThread	NP_000213.1	KIT	ig	2.9e-07	N/A	Pfam	0
NP_000386.1	CSF2RB	fn3	0.017	8.90842e-89	HMMerThread	NP_001087241.1	KIT	ig	2.9e-07	N/A	Pfam	0
NP_000386.1	CSF2RB	fn3	0.017	8.90842e-89	HMMerThread	NP_002244.1	KDR	I-set	2.9e-08	N/A	Pfam	0
NP_000386.1	CSF2RB	fn3	0.017	8.90842e-89	HMMerThread	NP_000112.1	EPOR	EpoR_lig-bind	1.9e-55	N/A	Pfam	0
NP_000386.1	CSF2RB	fn3	0.017	8.90842e-89	HMMerThread	NP_783855.1	IL5RA	fn3	7.4	8.04216e-52	HMMerThread	0
NP_000386.1	CSF2RB	fn3	0.017	8.90842e-89	HMMerThread	NP_783854.1	IL5RA	fn3	7.4	3.48163e-54	HMMerThread	0
NP_000386.1	CSF2RB	fn3	0.017	8.90842e-89	HMMerThread	NP_783853.1	IL5RA	fn3	7.4	1.74082e-54	HMMerThread	0
NP_000386.1	CSF2RB	fn3	0.017	8.90842e-89	HMMerThread	NP_783852.1	IL5RA	fn3	7.4	1.74082e-54	HMMerThread	0
NP_000386.1	CSF2RB	fn3	0.017	8.90842e-89	HMMerThread	NP_000555.2	IL5RA	fn3	7.4	1.67574e-61	HMMerThread	0
NP_000386.1	CSF2RB	fn3	0.017	8.90842e-89	HMMerThread	NP_783851.1	IL5RA	fn3	7.4	5.11236e-64	HMMerThread	0
NP_000386.1	CSF2RB	fn3	0.017	8.90842e-89	HMMerThread	NP_758449.1	CSF2RA	fn3	0.63	4.2297e-72	HMMerThread	0
NP_000386.1	CSF2RB	fn3	0.017	8.90842e-89	HMMerThread	NP_006131.2	CSF2RA	fn3	0.63	8.96573e-75	HMMerThread	0
NP_000386.1	CSF2RB	fn3	0.017	8.90842e-89	HMMerThread	NP_758448.1	CSF2RA	fn3	0.63	1.72891e-77	HMMerThread	0
NP_000386.1	CSF2RB	fn3	0.017	8.90842e-89	HMMerThread	NP_758450.1	CSF2RA	fn3	0.63	1.72891e-77	HMMerThread	0
NP_000391.1	ERCC2	HRDC	2.3	1.45206e-05	HMMerThread	NP_000391.1	ERCC2	HRDC	2.3	1.45206e-05	HMMerThread	1
NP_000391.1	ERCC2	Thioesterase	7.1	0.0007	HMMerThread	NP_000391.1	ERCC2	Thioesterase	7.1	0.0007	HMMerThread	1
NP_000409.1	IL4R	fn3	0.074	4.80328e-83	HMMerThread	NP_001551.1	IL13RA1	fn3	0.13	6.91011e-57	HMMerThread	0
NP_000409.1	IL4R	fn3	0.074	4.80328e-83	HMMerThread	NP_000197.1	IL2RG	fn3	0.27	4.80328e-83	HMMerThread	0
NP_000416.1	L1CAM	V-set	0.017	5.35871e-11	HMMerThread	NP_005067.1	CNTN2	ig	0.09	N/A	Pfam	1
NP_000416.1	L1CAM	V-set	0.017	5.35871e-11	HMMerThread	NP_778203.1	CNTN1	ig	0.041	N/A	Pfam	1
NP_000416.1	L1CAM	V-set	0.017	5.35871e-11	HMMerThread	NP_001834.2	CNTN1	ig	1.6e-05	N/A	Pfam	1
NP_000416.1	L1CAM	V-set	0.017	5.35871e-11	HMMerThread	NP_851996.2	NCAM1	ig	1e-07	N/A	Pfam	1
NP_000416.1	L1CAM	V-set	0.017	5.35871e-11	HMMerThread	NP_001070150.1	NCAM1	ig	1e-07	N/A	Pfam	1
NP_000416.1	L1CAM	V-set	0.017	5.35871e-11	HMMerThread	NP_000606.3	NCAM1	ig	1e-07	N/A	Pfam	1
NP_000416.1	L1CAM	V-set	0.017	5.35871e-11	HMMerThread	NP_778203.1	CNTN1	C2-set_2	0.89	5.79436e-06	HMMerThread	1
NP_000416.1	L1CAM	V-set	0.017	5.35871e-11	HMMerThread	NP_004377.2	NCAN	ig	2.4	4.6108e-06	HMMerThread	1
NP_000416.1	L1CAM	V-set	0.017	5.35871e-11	HMMerThread	NP_001070150.1	NCAM1	C2-set_2	0.017	3.86291e-06	HMMerThread	1
NP_000416.1	L1CAM	V-set	0.017	5.35871e-11	HMMerThread	NP_000606.3	NCAM1	V-set	0.023	7.90782e-09	HMMerThread	1
NP_000416.1	L1CAM	V-set	0.017	5.35871e-11	HMMerThread	NP_851996.2	NCAM1	V-set	0.017	1.40768e-09	HMMerThread	1
NP_000426.2	NOTCH3	EGF_CA	0.055	7.95879e-06	HMMerThread	NP_002217.3	JAG2	EGF_CA	4.1e-05	N/A	Pfam	0
NP_000426.2	NOTCH3	EGF_CA	0.055	7.95879e-06	HMMerThread	NP_660142.1	JAG2	EGF	1.8e-05	N/A	Pfam	0
NP_000426.2	NOTCH3	EGF_CA	0.055	7.95879e-06	HMMerThread	NP_000205.1	JAG1	EGF	3.4e-06	N/A	Pfam	0
NP_000426.2	NOTCH3	EGF_CA	0.055	7.95879e-06	HMMerThread	NP_005609.3	DLL1	EGF	1.7e-06	N/A	Pfam	0
NP_000426.2	NOTCH3	EGF_CA	0.055	7.95879e-06	HMMerThread	NP_002217.3	JAG2	EGF	9.6e-09	N/A	Pfam	0
NP_000426.2	NOTCH3	EGF_CA	0.055	7.95879e-06	HMMerThread	NP_000205.1	JAG1	EGF_CA	0.048	7.95879e-06	HMMerThread	0
NP_000426.2	NOTCH3	EGF_CA	0.055	7.95879e-06	HMMerThread	NP_660142.1	JAG2	EGF_CA	0.037	6.37135e-24	HMMerThread	0
NP_000426.2	NOTCH3	EGF_CA	0.055	7.95879e-06	HMMerThread	NP_005609.3	DLL1	EGF_CA	0.029	3.29461e-29	HMMerThread	0
NP_000426.2	NOTCH3	Pacifastin_I	21	0.000174508	HMMerThread	NP_002217.3	JAG2	Pacifastin_I	0.69	5.24961e-11	HMMerThread	0
NP_000426.2	NOTCH3	Pacifastin_I	21	0.000174508	HMMerThread	NP_660142.1	JAG2	Pacifastin_I	0.69	2.97478e-11	HMMerThread	0
NP_000433.3	PECAM1	C2-set	2	0.000539233	HMMerThread	NP_000433.3	PECAM1	ig	0.27	N/A	Pfam	1
NP_000433.3	PECAM1	C2-set	2	0.000539233	HMMerThread	NP_000433.3	PECAM1	C2-set	2	0.000539233	HMMerThread	1
NP_000450.2	TEK	I-set	0.44	2.14659e-22	HMMerThread	NP_005415.1	TIE1	ig	13	N/A	Pfam	0
NP_000450.2	TEK	I-set	0.44	2.14659e-22	HMMerThread	NP_002828.2	PTPRB	fn3	3.1e-09	N/A	Pfam	0
NP_000450.2	TEK	I-set	0.44	2.14659e-22	HMMerThread	NP_000450.2	TEK	fn3	8.9e-12	N/A	Pfam	0
NP_000450.2	TEK	I-set	0.44	2.14659e-22	HMMerThread	NP_000450.2	TEK	I-set	0.44	2.14659e-22	HMMerThread	0
NP_000453.2	UBE3A	OTCace_N	5.3	0.000104754	HMMerThread	NP_570853.1	UBE3A	OTCace_N	5.3	0.000510177	HMMerThread	1
NP_000453.2	UBE3A	OTCace_N	5.3	0.000104754	HMMerThread	NP_000453.2	UBE3A	OTCace_N	5.3	0.000104754	HMMerThread	1
NP_000483.3	CFTR	MMR_HSR1	0.13	3.49757e-11	HMMerThread	NP_000483.3	CFTR	MMR_HSR1	0.13	3.49757e-11	HMMerThread	0
NP_000518.1	LDLR	Disintegrin	2.8	6.89778e-08	HMMerThread	NP_000518.1	LDLR	Disintegrin	2.8	6.89778e-08	HMMerThread	1
NP_000531.2	RYR1	Peptidase_M32	2.7	1.73831e-05	HMMerThread	NP_000531.2	RYR1	Peptidase_M32	2.7	1.73831e-05	HMMerThread	0
NP_000531.2	RYR1	Sec7	2.3	8.30821e-11	HMMerThread	NP_001036188.1	RYR1	Sec7	2.3	2.30575e-08	HMMerThread	0
NP_000531.2	RYR1	Sec7	2.3	8.30821e-11	HMMerThread	NP_000531.2	RYR1	Sec7	2.3	8.30821e-11	HMMerThread	0
NP_000543.2	VWF	Pacifastin_I	0.019	3.62424e-08	HMMerThread	NP_000543.2	VWF	Pacifastin_I	0.019	3.62424e-08	HMMerThread	1
NP_000543.2	VWF	TGF_beta	0.024	7.46791e-18	HMMerThread	NP_000543.2	VWF	TGF_beta	0.024	7.46791e-18	HMMerThread	1
NP_000543.2	VWF	Toxin_1	41	1.38019e-10	HMMerThread	NP_000543.2	VWF	Toxin_1	41	1.38019e-10	HMMerThread	1
NP_000543.2	VWF	TSP_1	0.18	5.70415e-07	HMMerThread	NP_620594.1	ADAMTS13	TSP_1	1.4e-13	N/A	Pfam	1
NP_000543.2	VWF	TSP_1	0.18	5.70415e-07	HMMerThread	NP_000543.2	VWF	TSP_1	0.18	5.70415e-07	HMMerThread	1
NP_000553.1	C8A	TSP_1	0.023	8.34754e-08	HMMerThread	NP_000057.1	C8B	TSP_1	0.006	N/A	Pfam	0
NP_000555.2	IL5RA	fn3	7.4	1.67574e-61	HMMerThread	NP_000386.1	CSF2RB	fn3	0.0014	N/A	Pfam	1
NP_000557.1	FCGR1A	I-set	0.7	6.34548e-16	HMMerThread	NP_579813.1	FCAR	ig	1.5	N/A	Pfam	0
NP_000557.1	FCGR1A	I-set	0.7	6.34548e-16	HMMerThread	NP_579812.1	FCAR	ig	1.4	N/A	Pfam	0
NP_000557.1	FCGR1A	I-set	0.7	6.34548e-16	HMMerThread	NP_579806.1	FCAR	ig	0.77	N/A	Pfam	0
NP_000557.1	FCGR1A	I-set	0.7	6.34548e-16	HMMerThread	NP_579811.1	FCAR	ig	0.037	N/A	Pfam	0
NP_000557.1	FCGR1A	I-set	0.7	6.34548e-16	HMMerThread	NP_579803.1	FCAR	ig	0.0014	N/A	Pfam	0
NP_000557.1	FCGR1A	I-set	0.7	6.34548e-16	HMMerThread	NP_001991.1	FCAR	ig	0.00078	N/A	Pfam	0
NP_000557.1	FCGR1A	I-set	0.7	6.34548e-16	HMMerThread	NP_000560.5	FCGR3A	ig	0.00014	N/A	Pfam	0
NP_000557.1	FCGR1A	I-set	0.7	6.34548e-16	HMMerThread	NP_001074447.1	LILRB2	ig	8.2e-07	N/A	Pfam	0
NP_000557.1	FCGR1A	I-set	0.7	6.34548e-16	HMMerThread	NP_005865.2	LILRB2	ig	8.2e-07	N/A	Pfam	0
NP_000557.1	FCGR1A	I-set	0.7	6.34548e-16	HMMerThread	NP_000557.1	FCGR1A	ig	1.6e-08	N/A	Pfam	0
NP_000557.1	FCGR1A	I-set	0.7	6.34548e-16	HMMerThread	NP_579807.1	FCAR	ig	2	5.16104e-05	HMMerThread	0
NP_000557.1	FCGR1A	I-set	0.7	6.34548e-16	HMMerThread	NP_005865.2	LILRB2	I-set	1.1	1.37206e-12	HMMerThread	0
NP_000557.1	FCGR1A	I-set	0.7	6.34548e-16	HMMerThread	NP_000557.1	FCGR1A	I-set	0.7	6.34548e-16	HMMerThread	0
NP_000557.1	FCGR1A	I-set	0.7	6.34548e-16	HMMerThread	NP_579805.1	FCAR	ig	2	7.40738e-19	HMMerThread	0
NP_000557.1	FCGR1A	I-set	0.7	6.34548e-16	HMMerThread	NP_579808.1	FCAR	ig	2	5.53652e-25	HMMerThread	0
NP_000560.5	FCGR3A	V-set	0.011	9.67236e-16	HMMerThread	NP_001077368.1	GP6	ig	1.2e-05	N/A	Pfam	1
NP_000560.5	FCGR3A	V-set	0.011	9.67236e-16	HMMerThread	NP_057447.4	GP6	ig	1.2e-05	N/A	Pfam	1
NP_000560.5	FCGR3A	V-set	0.011	9.67236e-16	HMMerThread	NP_000607.1	CD4	ig	2.6e-07	N/A	Pfam	1
NP_000560.5	FCGR3A	V-set	0.011	9.67236e-16	HMMerThread	NP_000557.1	FCGR1A	ig	1.6e-08	N/A	Pfam	1
NP_000560.5	FCGR3A	V-set	0.011	9.67236e-16	HMMerThread	NP_000607.1	CD4	C2-set	2.5e-23	N/A	Pfam	1
NP_000560.5	FCGR3A	V-set	0.011	9.67236e-16	HMMerThread	NP_057447.4	GP6	V-set	0.017	5.53652e-25	HMMerThread	1
NP_000606.3	NCAM1	P3A	29	0.000213479	HMMerThread	NP_000606.3	NCAM1	P3A	29	0.000213479	HMMerThread	0
NP_000606.3	NCAM1	P3A	29	0.000213479	HMMerThread	NP_851996.2	NCAM1	P3A	29	8.44211e-05	HMMerThread	0
NP_000606.3	NCAM1	V-set	0.023	7.90782e-09	HMMerThread	NP_076493.1	L1CAM	ig	9	N/A	Pfam	0
NP_000606.3	NCAM1	V-set	0.023	7.90782e-09	HMMerThread	NP_000416.1	L1CAM	ig	0.0051	N/A	Pfam	0
NP_000606.3	NCAM1	V-set	0.023	7.90782e-09	HMMerThread	NP_075598.2	FGFR1	ig	3.2e-05	N/A	Pfam	0
NP_000606.3	NCAM1	V-set	0.023	7.90782e-09	HMMerThread	NP_075599.1	FGFR1	ig	3.2e-05	N/A	Pfam	0
NP_000606.3	NCAM1	V-set	0.023	7.90782e-09	HMMerThread	NP_056934.2	FGFR1	ig	3.2e-05	N/A	Pfam	0
NP_000606.3	NCAM1	V-set	0.023	7.90782e-09	HMMerThread	NP_851996.2	NCAM1	ig	1e-07	N/A	Pfam	0
NP_000606.3	NCAM1	V-set	0.023	7.90782e-09	HMMerThread	NP_001070150.1	NCAM1	ig	1e-07	N/A	Pfam	0
NP_000606.3	NCAM1	V-set	0.023	7.90782e-09	HMMerThread	NP_000606.3	NCAM1	ig	1e-07	N/A	Pfam	0
NP_000606.3	NCAM1	V-set	0.023	7.90782e-09	HMMerThread	NP_075594.1	FGFR1	ig	1e-07	N/A	Pfam	0
NP_000606.3	NCAM1	V-set	0.023	7.90782e-09	HMMerThread	NP_075593.1	FGFR1	ig	1e-07	N/A	Pfam	0
NP_000606.3	NCAM1	V-set	0.023	7.90782e-09	HMMerThread	NP_004377.2	NCAN	ig	2.4	4.6108e-06	HMMerThread	0
NP_000606.3	NCAM1	V-set	0.023	7.90782e-09	HMMerThread	NP_001070150.1	NCAM1	C2-set_2	0.017	3.86291e-06	HMMerThread	0
NP_000606.3	NCAM1	V-set	0.023	7.90782e-09	HMMerThread	NP_000606.3	NCAM1	V-set	0.023	7.90782e-09	HMMerThread	0
NP_000606.3	NCAM1	V-set	0.023	7.90782e-09	HMMerThread	NP_851996.2	NCAM1	V-set	0.017	1.40768e-09	HMMerThread	0
NP_000606.3	NCAM1	V-set	0.023	7.90782e-09	HMMerThread	NP_076493.1	L1CAM	V-set	0.017	1.07174e-10	HMMerThread	0
NP_000606.3	NCAM1	V-set	0.023	7.90782e-09	HMMerThread	NP_000416.1	L1CAM	V-set	0.017	5.35871e-11	HMMerThread	0
NP_000616.3	NOS2A	RhoGAP	27	3.4354e-05	HMMerThread	NP_942126.1	RAC1	Ras	1.6e-61	N/A	Pfam	1
NP_000616.3	NOS2A	RhoGAP	27	3.4354e-05	HMMerThread	NP_061485.1	RAC1	Ras	5.4e-84	N/A	Pfam	1
NP_000616.3	NOS2A	RhoGAP	27	3.4354e-05	HMMerThread	NP_002863.1	RAC2	Ras	2.00001e-86	N/A	Pfam	1
NP_000616.3	NOS2A	RhoGAP	27	3.4354e-05	HMMerThread	NP_008839.2	RAC1	Ras	1.2e-93	N/A	Pfam	1
NP_000616.3	NOS2A	RhoGAP	27	3.4354e-05	HMMerThread	NP_000616.3	NOS2A	RhoGAP	27	3.4354e-05	HMMerThread	1
NP_000618.2	LTBP1	EGF	0.012	1.75282e-40	HMMerThread	NP_001990.2	FBN2	EGF	0.00056	N/A	Pfam	0
NP_000618.2	LTBP1	EGF	0.012	1.75282e-40	HMMerThread	NP_996826.1	LTBP1	EGF	0.00036	N/A	Pfam	0
NP_000618.2	LTBP1	EGF	0.012	1.75282e-40	HMMerThread	NP_000129.2	FBN1	EGF	1.1e-05	N/A	Pfam	0
NP_000618.2	LTBP1	EGF	0.012	1.75282e-40	HMMerThread	NP_000618.2	LTBP1	EGF	4e-07	N/A	Pfam	0
NP_000618.2	LTBP1	EGF	0.012	1.75282e-40	HMMerThread	NP_000618.2	LTBP1	EGF_CA	4.1e-09	N/A	Pfam	0
NP_000618.2	LTBP1	EGF	0.012	1.75282e-40	HMMerThread	NP_996826.1	LTBP1	EGF_CA	4.1e-09	N/A	Pfam	0
NP_000618.2	LTBP1	EGF	0.012	1.75282e-40	HMMerThread	NP_001990.2	FBN2	EGF_CA	6.2e-10	N/A	Pfam	0
NP_000618.2	LTBP1	EGF	0.012	1.75282e-40	HMMerThread	NP_000129.2	FBN1	EGF_CA	3.7e-11	N/A	Pfam	0
NP_000618.2	LTBP1	EGF	0.012	1.75282e-40	HMMerThread	NP_473375.2	FN1	fn1	1.2e-19	N/A	Pfam	0
NP_000618.2	LTBP1	EGF	0.012	1.75282e-40	HMMerThread	NP_997640.1	FN1	fn1	1.2e-19	N/A	Pfam	0
NP_000618.2	LTBP1	EGF	0.012	1.75282e-40	HMMerThread	NP_997647.1	FN1	fn1	1.2e-19	N/A	Pfam	0
NP_000618.2	LTBP1	EGF	0.012	1.75282e-40	HMMerThread	NP_997639.1	FN1	fn1	1.2e-19	N/A	Pfam	0
NP_000618.2	LTBP1	EGF	0.012	1.75282e-40	HMMerThread	NP_997641.1	FN1	fn1	1.2e-19	N/A	Pfam	0
NP_000618.2	LTBP1	EGF	0.012	1.75282e-40	HMMerThread	NP_997643.1	FN1	fn1	1.2e-19	N/A	Pfam	0
NP_000618.2	LTBP1	EGF	0.012	1.75282e-40	HMMerThread	NP_002017.1	FN1	fn1	1.2e-19	N/A	Pfam	0
NP_000618.2	LTBP1	EGF	0.012	1.75282e-40	HMMerThread	NP_001990.2	FBN2	Ldl_recept_a	1.7	1.01929e-06	HMMerThread	0
NP_000620.2	IFNAR1	fn3	0.37	8.37869e-62	HMMerThread	NP_563578.1	PTPRC	fn3	2.6e-07	N/A	Pfam	1
NP_000620.2	IFNAR1	fn3	0.37	8.37869e-62	HMMerThread	NP_002829.2	PTPRC	fn3	2.6e-07	N/A	Pfam	1
NP_000620.2	IFNAR1	fn3	0.37	8.37869e-62	HMMerThread	NP_563579.1	PTPRC	fn3	2.6e-07	N/A	Pfam	1
NP_000623.2	ITGAM	FG-GAP	0.023	0.000771128	HMMerThread	NP_000202.2	ITGB2	EGF_2	0.095	N/A	Pfam	0
NP_000623.2	ITGAM	FG-GAP	0.023	0.000771128	HMMerThread	NP_000202.2	ITGB2	Integrin_beta	0	N/A	Pfam	0
NP_000628.2	GSR	IL8	27	3.7587e-09	HMMerThread	NP_000628.2	GSR	IL8	27	3.7587e-09	HMMerThread	1
NP_000632.1	IL11	IL6	0.026	1.22882e-05	HMMerThread	NP_004503.1	IL11RA	fn3	0.017	N/A	Pfam	0
NP_000632.1	IL11	IL6	0.026	1.22882e-05	HMMerThread	NP_671518.1	IL11RA	fn3	0.017	N/A	Pfam	0
NP_000632.1	IL11	IL6	0.026	1.22882e-05	HMMerThread	NP_004503.1	IL11RA	IL6Ra-bind	32	2.61371e-05	HMMerThread	0
NP_000709.1	CACNA1B	COX1	1.5	0.000165891	HMMerThread	NP_000709.1	CACNA1B	COX1	1.5	0.000165891	HMMerThread	1
NP_000709.1	CACNA1B	Cytochrom_C1	6	0.000244239	HMMerThread	NP_000709.1	CACNA1B	Cytochrom_C1	6	0.000244239	HMMerThread	1
NP_000724.1	CD3E	ig	0.26	7.19475e-41	HMMerThread	NP_000617.1	CD79B	V-set	1.4e-15	N/A	Pfam	0
NP_000724.1	CD3E	ig	0.26	7.19475e-41	HMMerThread	NP_001035022.1	CD79B	V-set	1.4e-15	N/A	Pfam	0
NP_000724.1	CD3E	ig	0.26	7.19475e-41	HMMerThread	NP_001035741.1	CD3D	ig	45	0.00014795	HMMerThread	0
NP_000724.1	CD3E	ig	0.26	7.19475e-41	HMMerThread	NP_000064.1	CD3G	ig	2.4	4.13e-59	HMMerThread	0
NP_000748.3	CSF1	IL10	19	9.40251e-05	HMMerThread	NP_757351.1	CSF1	IL10	19	0.000120143	HMMerThread	1
NP_000748.3	CSF1	IL10	19	9.40251e-05	HMMerThread	NP_000748.3	CSF1	IL10	19	9.40251e-05	HMMerThread	1
NP_000751.1	CSF3R	TCL1_MTCP1	13	1.05996e-06	HMMerThread	NP_000751.1	CSF3R	TCL1_MTCP1	13	1.05996e-06	HMMerThread	0
NP_000778.3	DBH	Kunitz_BPTI	9.5	1.40915e-16	HMMerThread	NP_000778.3	DBH	Kunitz_BPTI	9.5	1.40915e-16	HMMerThread	1
NP_000783.2	DIO1	Redoxin	2.2	3.69162e-15	HMMerThread	NP_000783.2	DIO1	Redoxin	2.2	3.69162e-15	HMMerThread	0
NP_000783.2	DIO1	Redoxin	2.2	3.69162e-15	HMMerThread	NP_998758.1	DIO1	Redoxin	8.2	3.5614e-19	HMMerThread	0
NP_000829.1	GRM1	Bac_rhodopsin	10	7.36118e-05	HMMerThread	NP_000829.1	GRM1	Bac_rhodopsin	10	7.36118e-05	HMMerThread	1
NP_000866.1	IGF1R	fn3	0.017	4.80328e-83	HMMerThread	NP_000199.2	INSR	fn3	2.5e-06	N/A	Pfam	0
NP_000866.1	IGF1R	fn3	0.017	4.80328e-83	HMMerThread	NP_001073285.1	INSR	fn3	2.5e-06	N/A	Pfam	0
NP_000866.1	IGF1R	fn3	0.017	4.80328e-83	HMMerThread	NP_000866.1	IGF1R	fn3	0.017	4.80328e-83	HMMerThread	0
NP_000867.2	IGF2R	Desulfoferrod_N	1.4	3.48779e-10	HMMerThread	NP_000867.2	IGF2R	Desulfoferrod_N	1.4	3.48779e-10	HMMerThread	1
NP_000867.2	IGF2R	Man-6-P_recep	0.19	1.45206e-06	HMMerThread	NP_037497.1	GGA1	VHS	6.3e-56	N/A	Pfam	1
NP_000867.2	IGF2R	Man-6-P_recep	0.19	1.45206e-06	HMMerThread	NP_619525.1	GGA3	VHS	4.9e-73	N/A	Pfam	1
NP_000867.2	IGF2R	Man-6-P_recep	0.19	1.45206e-06	HMMerThread	NP_000867.2	IGF2R	Man-6-P_recep	0.19	1.45206e-06	HMMerThread	1
NP_000867.2	IGF2R	NNMT_PNMT_TEMT	21	0.000162631	HMMerThread	NP_000867.2	IGF2R	NNMT_PNMT_TEMT	21	0.000162631	HMMerThread	1
NP_000868.1	IL1R1	ig	0.58	2.52978e-42	HMMerThread	NP_608273.1	IL1RAP	ig	1.2	5.16104e-05	HMMerThread	0
NP_000868.1	IL1R1	ig	0.58	2.52978e-42	HMMerThread	NP_002173.1	IL1RAP	ig	1.2	5.35871e-11	HMMerThread	0
NP_000868.1	IL1R1	ig	0.58	2.52978e-42	HMMerThread	NP_002173.1	IL1RAP	V-set	0.25	4.10632e-13	HMMerThread	0
NP_000868.1	IL1R1	ig	0.58	2.52978e-42	HMMerThread	NP_608273.1	IL1RAP	V-set	0.25	1.05473e-14	HMMerThread	0
NP_000868.1	IL1R1	ig	0.58	2.52978e-42	HMMerThread	NP_068577.1	SIGIRR	I-set	0.17	4.49808e-46	HMMerThread	0
NP_000868.1	IL1R1	I-set	0.16	4.02412e-29	HMMerThread	NP_608273.1	IL1RAP	ig	1.2	5.16104e-05	HMMerThread	0
NP_000868.1	IL1R1	I-set	0.16	4.02412e-29	HMMerThread	NP_002173.1	IL1RAP	ig	1.2	5.35871e-11	HMMerThread	0
NP_000868.1	IL1R1	I-set	0.16	4.02412e-29	HMMerThread	NP_068577.1	SIGIRR	I-set	0.17	4.49808e-46	HMMerThread	0
NP_000868.1	IL1R1	V-set	1.9	1.60761e-10	HMMerThread	NP_608273.1	IL1RAP	ig	1.2	5.16104e-05	HMMerThread	0
NP_000868.1	IL1R1	V-set	1.9	1.60761e-10	HMMerThread	NP_002173.1	IL1RAP	ig	1.2	5.35871e-11	HMMerThread	0
NP_000868.1	IL1R1	V-set	1.9	1.60761e-10	HMMerThread	NP_002173.1	IL1RAP	V-set	0.25	4.10632e-13	HMMerThread	0
NP_000868.1	IL1R1	V-set	1.9	1.60761e-10	HMMerThread	NP_608273.1	IL1RAP	V-set	0.25	1.05473e-14	HMMerThread	0
NP_000869.1	IL2RB	fn3	5.9	6.88927e-86	HMMerThread	NP_000197.1	IL2RG	fn3	0.27	4.80328e-83	HMMerThread	1
NP_000879.2	ITGB6	EGF	0.52	0.000164813	HMMerThread	NP_473375.2	FN1	fn1	1.2e-19	N/A	Pfam	0
NP_000879.2	ITGB6	EGF	0.52	0.000164813	HMMerThread	NP_997640.1	FN1	fn1	1.2e-19	N/A	Pfam	0
NP_000879.2	ITGB6	EGF	0.52	0.000164813	HMMerThread	NP_997647.1	FN1	fn1	1.2e-19	N/A	Pfam	0
NP_000879.2	ITGB6	EGF	0.52	0.000164813	HMMerThread	NP_997639.1	FN1	fn1	1.2e-19	N/A	Pfam	0
NP_000879.2	ITGB6	EGF	0.52	0.000164813	HMMerThread	NP_997641.1	FN1	fn1	1.2e-19	N/A	Pfam	0
NP_000879.2	ITGB6	EGF	0.52	0.000164813	HMMerThread	NP_997643.1	FN1	fn1	1.2e-19	N/A	Pfam	0
NP_000879.2	ITGB6	EGF	0.52	0.000164813	HMMerThread	NP_002017.1	FN1	fn1	1.2e-19	N/A	Pfam	0
NP_000909.2	P4HB	Glutaredoxin	0.18	7.55356e-19	HMMerThread	NP_000909.2	P4HB	Glutaredoxin	0.18	7.55356e-19	HMMerThread	1
NP_000940.1	PRLR	Cu-oxidase	12	0.000392543	HMMerThread	NP_000940.1	PRLR	Cu-oxidase	12	0.000392543	HMMerThread	0
NP_001001716.1	NFKBIB	Ank	0.092	3.29735e-08	HMMerThread	NP_003989.2	NFKB1	Ank	0.00032	N/A	Pfam	1
NP_001001716.1	NFKBIB	Ank	0.092	3.29735e-08	HMMerThread	NP_001070962.1	NFKB2	Ank	5.3e-05	N/A	Pfam	1
NP_001001716.1	NFKBIB	Ank	0.092	3.29735e-08	HMMerThread	NP_002493.3	NFKB2	Ank	5.3e-05	N/A	Pfam	1
NP_001001716.1	NFKBIB	Ank	0.092	3.29735e-08	HMMerThread	NP_001070961.1	NFKB2	Ank	5.3e-05	N/A	Pfam	1
NP_001001716.1	NFKBIB	Ank	0.092	3.29735e-08	HMMerThread	NP_065390.1	NFKBIA	Ank	1.9e-07	N/A	Pfam	1
NP_001001716.1	NFKBIB	Ank	0.092	3.29735e-08	HMMerThread	NP_001070962.1	NFKB2	RHD	6.4e-98	N/A	Pfam	1
NP_001001716.1	NFKBIB	Ank	0.092	3.29735e-08	HMMerThread	NP_002493.3	NFKB2	RHD	6.4e-98	N/A	Pfam	1
NP_001001716.1	NFKBIB	Ank	0.092	3.29735e-08	HMMerThread	NP_001070961.1	NFKB2	RHD	6.4e-98	N/A	Pfam	1
NP_001001716.1	NFKBIB	Ank	0.092	3.29735e-08	HMMerThread	NP_068810.2	RELA	RHD	1.3e-105	N/A	Pfam	1
NP_001001925.1	MTUS1	Sak_Polo	14	1.8481e-05	HMMerThread	NP_001001925.1	MTUS1	Sak_Polo	14	1.8481e-05	HMMerThread	0
NP_001001925.1	MTUS1	Sod_Fe_N	43	0.000365981	HMMerThread	NP_001001925.1	MTUS1	Sod_Fe_N	43	0.000365981	HMMerThread	0
NP_001002245.1	ANAPC11	zf-C3HC4	0.34	7.50838e-06	HMMerThread	XP_001130502.1	ANAPC2	Cullin	5.2e-08	N/A	Pfam	1
NP_001002245.1	ANAPC11	zf-C3HC4	0.34	7.50838e-06	HMMerThread	NP_037498.1	ANAPC2	Cullin	1.1e-95	N/A	Pfam	1
NP_001002246.1	ANAPC11	zf-C3HC4	0.34	1.92454e-12	HMMerThread	XP_001130502.1	ANAPC2	Cullin	5.2e-08	N/A	Pfam	0
NP_001002246.1	ANAPC11	zf-C3HC4	0.34	1.92454e-12	HMMerThread	NP_037498.1	ANAPC2	Cullin	1.1e-95	N/A	Pfam	0
NP_001002247.1	ANAPC11	zf-C3HC4	0.34	9.62268e-13	HMMerThread	XP_001130502.1	ANAPC2	Cullin	5.2e-08	N/A	Pfam	1
NP_001002247.1	ANAPC11	zf-C3HC4	0.34	9.62268e-13	HMMerThread	NP_037498.1	ANAPC2	Cullin	1.1e-95	N/A	Pfam	1
NP_001002248.1	ANAPC11	zf-C3HC4	0.34	7.50838e-06	HMMerThread	XP_001130502.1	ANAPC2	Cullin	5.2e-08	N/A	Pfam	0
NP_001002248.1	ANAPC11	zf-C3HC4	0.34	7.50838e-06	HMMerThread	NP_037498.1	ANAPC2	Cullin	1.1e-95	N/A	Pfam	0
NP_001002249.1	ANAPC11	zf-C3HC4	0.34	2.8868e-12	HMMerThread	XP_001130502.1	ANAPC2	Cullin	5.2e-08	N/A	Pfam	1
NP_001002249.1	ANAPC11	zf-C3HC4	0.34	2.8868e-12	HMMerThread	NP_037498.1	ANAPC2	Cullin	1.1e-95	N/A	Pfam	1
NP_001003652.1	SMAD2	Tme5_EGF_like	39	3.25967e-06	HMMerThread	NP_004548.3	NOTCH4	EGF_CA	8.7e-10	N/A	Pfam	0
NP_001003652.1	SMAD2	Tme5_EGF_like	39	3.25967e-06	HMMerThread	NP_001990.2	FBN2	EGF_CA	6.2e-10	N/A	Pfam	0
NP_001003652.1	SMAD2	Tme5_EGF_like	39	3.25967e-06	HMMerThread	NP_002572.2	PAPPA	EGF_CA	2.6	1.90141e-11	HMMerThread	0
NP_001003679.1	LEPR	fn3	0.12	2.55618e-64	HMMerThread	NP_001003679.1	LEPR	fn3	0.12	2.55618e-64	HMMerThread	1
NP_001003679.1	LEPR	fn3	0.12	2.55618e-64	HMMerThread	NP_001003680.1	LEPR	fn3	0.12	1.42648e-66	HMMerThread	1
NP_001003680.1	LEPR	fn3	0.12	1.42648e-66	HMMerThread	NP_001003679.1	LEPR	fn3	0.12	2.55618e-64	HMMerThread	0
NP_001003680.1	LEPR	fn3	0.12	1.42648e-66	HMMerThread	NP_001003680.1	LEPR	fn3	0.12	1.42648e-66	HMMerThread	0
NP_001003818.1	TRIM6	TBP	31	6.07952e-05	HMMerThread	NP_001003818.1	TRIM6	TBP	31	6.07952e-05	HMMerThread	1
NP_001003962.1	CAPNS1	efhand	0.025	1.22347e-11	HMMerThread	NP_775084.1	CAST	Calpain_inhib	3.5e-18	N/A	Pfam	0
NP_001003962.1	CAPNS1	efhand	0.025	1.22347e-11	HMMerThread	NP_775086.1	CAST	Calpain_inhib	2.8e-41	N/A	Pfam	0
NP_001003962.1	CAPNS1	efhand	0.025	1.22347e-11	HMMerThread	NP_001035910.1	CAST	Calpain_inhib	2.8e-41	N/A	Pfam	0
NP_001003962.1	CAPNS1	efhand	0.025	1.22347e-11	HMMerThread	NP_001035911.1	CAST	Calpain_inhib	2.8e-41	N/A	Pfam	0
NP_001003962.1	CAPNS1	efhand	0.025	1.22347e-11	HMMerThread	NP_001741.4	CAST	Calpain_inhib	1.5e-50	N/A	Pfam	0
NP_001003962.1	CAPNS1	efhand	0.025	1.22347e-11	HMMerThread	NP_775083.1	CAST	Calpain_inhib	1.5e-50	N/A	Pfam	0
NP_001003962.1	CAPNS1	efhand	0.025	1.22347e-11	HMMerThread	NP_001035905.1	CAST	Calpain_inhib	1.5e-50	N/A	Pfam	0
NP_001003962.1	CAPNS1	efhand	0.025	1.22347e-11	HMMerThread	NP_001035907.1	CAST	Calpain_inhib	1.5e-50	N/A	Pfam	0
NP_001003962.1	CAPNS1	efhand	0.025	1.22347e-11	HMMerThread	NP_001035908.1	CAST	Calpain_inhib	1.5e-50	N/A	Pfam	0
NP_001003962.1	CAPNS1	efhand	0.025	1.22347e-11	HMMerThread	NP_001035909.1	CAST	Calpain_inhib	1.5e-50	N/A	Pfam	0
NP_001003962.1	CAPNS1	efhand	0.025	1.22347e-11	HMMerThread	NP_001035906.1	CAST	Calpain_inhib	1.5e-50	N/A	Pfam	0
NP_001003962.1	CAPNS1	efhand	0.025	1.22347e-11	HMMerThread	NP_005177.2	CAPN1	efhand	0.025	6.11427e-10	HMMerThread	0
NP_001003962.1	CAPNS1	efhand	0.025	1.22347e-11	HMMerThread	NP_001739.1	CAPN2	efhand	0.013	1.22347e-11	HMMerThread	0
NP_001004439.1	ITGA11	FG-GAP	0.048	7.65592e-06	HMMerThread	NP_002202.2	ITGB1	EGF_2	4.7	N/A	Pfam	1
NP_001004439.1	ITGA11	FG-GAP	0.048	7.65592e-06	HMMerThread	NP_596867.1	ITGB1	EGF_2	4.7	N/A	Pfam	1
NP_001004439.1	ITGA11	FG-GAP	0.048	7.65592e-06	HMMerThread	NP_391988.1	ITGB1	EGF_2	0.0048	N/A	Pfam	1
NP_001004439.1	ITGA11	FG-GAP	0.048	7.65592e-06	HMMerThread	NP_389647.1	ITGB1	EGF_2	0.0048	N/A	Pfam	1
NP_001004439.1	ITGA11	FG-GAP	0.048	7.65592e-06	HMMerThread	NP_391987.1	ITGB1	EGF_2	0.0048	N/A	Pfam	1
NP_001004439.1	ITGA11	FG-GAP	0.048	7.65592e-06	HMMerThread	NP_391989.1	ITGB1	EGF_2	0.0048	N/A	Pfam	1
NP_001004439.1	ITGA11	FG-GAP	0.048	7.65592e-06	HMMerThread	NP_391988.1	ITGB1	Integrin_beta	0	N/A	Pfam	1
NP_001004439.1	ITGA11	FG-GAP	0.048	7.65592e-06	HMMerThread	NP_002202.2	ITGB1	Integrin_beta	0	N/A	Pfam	1
NP_001004439.1	ITGA11	FG-GAP	0.048	7.65592e-06	HMMerThread	NP_596867.1	ITGB1	Integrin_beta	0	N/A	Pfam	1
NP_001004439.1	ITGA11	FG-GAP	0.048	7.65592e-06	HMMerThread	NP_389647.1	ITGB1	Integrin_beta	0	N/A	Pfam	1
NP_001004439.1	ITGA11	FG-GAP	0.048	7.65592e-06	HMMerThread	NP_391987.1	ITGB1	Integrin_beta	0	N/A	Pfam	1
NP_001004439.1	ITGA11	FG-GAP	0.048	7.65592e-06	HMMerThread	NP_391989.1	ITGB1	Integrin_beta	0	N/A	Pfam	1
NP_001005335.1	HNRNPL	RRM_1	0.079	4.71193e-05	HMMerThread	NP_787041.1	PTBP1	RRM_1	1.1e-07	N/A	Pfam	0
NP_001005335.1	HNRNPL	RRM_1	0.079	4.71193e-05	HMMerThread	NP_114368.1	PTBP1	RRM_1	2.6e-12	N/A	Pfam	0
NP_001005335.1	HNRNPL	RRM_1	0.079	4.71193e-05	HMMerThread	NP_002128.1	HNRNPA2B1	RRM_1	5e-22	N/A	Pfam	0
NP_001005335.1	HNRNPL	RRM_1	0.079	4.71193e-05	HMMerThread	NP_112533.1	HNRNPA2B1	RRM_1	5e-22	N/A	Pfam	0
NP_001005335.1	HNRNPL	RRM_1	0.079	4.71193e-05	HMMerThread	NP_001005335.1	HNRNPL	RRM_1	0.079	4.71193e-05	HMMerThread	0
NP_001005337.1	PKP1	HEAT	2.5	4.91528e-05	HMMerThread	NP_001933.2	DSG1	Cadherin_C	0.00038	N/A	Pfam	1
NP_001005373.1	LRSAM1	LRR_1	1.2	0.000229353	HMMerThread	NP_612370.3	LRSAM1	LRR_1	0.0082	N/A	Pfam	0
NP_001005373.1	LRSAM1	LRR_1	1.2	0.000229353	HMMerThread	NP_001005373.1	LRSAM1	LRR_1	0.0082	N/A	Pfam	0
NP_001005373.1	LRSAM1	LRR_1	1.2	0.000229353	HMMerThread	NP_001005374.1	LRSAM1	LRR_1	0.0082	N/A	Pfam	0
NP_001005374.1	LRSAM1	LRR_1	1.2	0.000335954	HMMerThread	NP_612370.3	LRSAM1	LRR_1	0.0082	N/A	Pfam	1
NP_001005374.1	LRSAM1	LRR_1	1.2	0.000335954	HMMerThread	NP_001005373.1	LRSAM1	LRR_1	0.0082	N/A	Pfam	1
NP_001005374.1	LRSAM1	LRR_1	1.2	0.000335954	HMMerThread	NP_001005374.1	LRSAM1	LRR_1	0.0082	N/A	Pfam	1
NP_001005849.1	SUMO2	ubiquitin	12	1.18026e-05	HMMerThread	NP_005491.1	SAE1	ThiF	3.4e-12	N/A	Pfam	0
NP_001005849.1	SUMO2	ubiquitin	12	1.18026e-05	HMMerThread	NP_008868.3	SUMO2	ubiquitin	1.2e-13	N/A	Pfam	0
NP_001005849.1	SUMO2	ubiquitin	12	1.18026e-05	HMMerThread	NP_003202.3	TDG	UDG	3.80001e-29	N/A	Pfam	0
NP_001005849.1	SUMO2	ubiquitin	12	1.18026e-05	HMMerThread	NP_005490.1	UBA2	UBACT	1.5e-36	N/A	Pfam	0
NP_001005849.1	SUMO2	ubiquitin	12	1.18026e-05	HMMerThread	NP_005490.1	UBA2	ThiF	3.80001e-47	N/A	Pfam	0
NP_001005849.1	SUMO2	ubiquitin	12	1.18026e-05	HMMerThread	NP_003336.1	UBE2I	UQ_con	6e-80	N/A	Pfam	0
NP_001005849.1	SUMO2	ubiquitin	12	1.18026e-05	HMMerThread	NP_919235.1	UBE2I	UQ_con	6e-80	N/A	Pfam	0
NP_001005849.1	SUMO2	ubiquitin	12	1.18026e-05	HMMerThread	NP_919236.1	UBE2I	UQ_con	6e-80	N/A	Pfam	0
NP_001005849.1	SUMO2	ubiquitin	12	1.18026e-05	HMMerThread	NP_919237.1	UBE2I	UQ_con	6e-80	N/A	Pfam	0
NP_001005849.1	SUMO2	ubiquitin	12	1.18026e-05	HMMerThread	NP_001005849.1	SUMO2	ubiquitin	12	1.18026e-05	HMMerThread	0
NP_001005862.1	ERBB2	C1_1	1	0.000290363	HMMerThread	NP_987102.1	GRB2	SH2	2.3e-08	N/A	Pfam	1
NP_001005862.1	ERBB2	C1_1	1	0.000290363	HMMerThread	NP_892113.3	SHC1	SH2	2.9e-27	N/A	Pfam	1
NP_001005862.1	ERBB2	C1_1	1	0.000290363	HMMerThread	NP_852664.1	PIK3R1	SH2	1.3e-29	N/A	Pfam	1
NP_001005862.1	ERBB2	C1_1	1	0.000290363	HMMerThread	NP_002369.2	MATK	SH2	4.1e-32	N/A	Pfam	1
NP_001005862.1	ERBB2	C1_1	1	0.000290363	HMMerThread	NP_002077.1	GRB2	SH2	3.4e-37	N/A	Pfam	1
NP_001005862.1	ERBB2	C1_1	1	0.000290363	HMMerThread	NP_005408.1	SRC	SH2	2.5e-43	N/A	Pfam	1
NP_001005862.1	ERBB2	C1_1	1	0.000290363	HMMerThread	NP_938033.1	SRC	SH2	2.5e-43	N/A	Pfam	1
NP_001005918.1	ATP7B	Flavi_glycoprot	13	3.46005e-05	HMMerThread	NP_001005918.1	ATP7B	Flavi_glycoprot	13	3.46005e-05	HMMerThread	0
NP_001006611.1	SIAH1	zf-C3HC4	0.67	7.02578e-08	HMMerThread	NP_003329.1	UBE2D1	UQ_con	3.8e-81	N/A	Pfam	1
NP_001006636.1	MTX2	GST_C	0.82	1.3201e-17	HMMerThread	NP_002446.2	MTX1	GST_C	0.61	0.000314744	HMMerThread	0
NP_001006636.1	MTX2	GST_C	0.82	1.3201e-17	HMMerThread	NP_942584.1	MTX1	GST_C	0.88	2.16854e-33	HMMerThread	0
NP_001006659.1	CR2	Furin-like	2.4	0.000210344	HMMerThread	NP_001006659.1	CR2	Furin-like	2.4	0.000210344	HMMerThread	1
NP_001006666.1	RPS6KA1	MR_MLE	43	9.27186e-05	HMMerThread	NP_001006666.1	RPS6KA1	MR_MLE	43	9.27186e-05	HMMerThread	0
NP_001006944.1	EPHA8	EGF_CA	2	0.000620785	HMMerThread	NP_001006944.1	EPHA8	EGF_CA	2	0.000620785	HMMerThread	1
NP_001006944.1	EPHA8	EGF_CA	2	0.000620785	HMMerThread	NP_065387.1	EPHA8	EGF_CA	2	1.20442e-07	HMMerThread	1
NP_001007099.1	SCP2	Thiolase_N	0.017	1.04472e-05	HMMerThread	NP_001957.2	EHHADH	3HCDH	5.89999e-41	N/A	Pfam	0
NP_001007099.1	SCP2	Thiolase_N	0.017	1.04472e-05	HMMerThread	NP_001957.2	EHHADH	3HCDH_N	1.19999e-68	N/A	Pfam	0
NP_001007099.1	SCP2	Thiolase_N	0.017	1.04472e-05	HMMerThread	NP_001957.2	EHHADH	ECH	1.90001e-80	N/A	Pfam	0
NP_001007241.2	GP2	Alpha_adaptinC2	11	4.00723e-06	HMMerThread	NP_001007241.2	GP2	Alpha_adaptinC2	11	4.00723e-06	HMMerThread	1
NP_001007241.2	GP2	Alpha_adaptinC2	11	4.00723e-06	HMMerThread	NP_001007243.2	GP2	Alpha_adaptinC2	11	1.52225e-07	HMMerThread	1
NP_001007241.2	GP2	Alpha_adaptinC2	11	4.00723e-06	HMMerThread	NP_001007242.2	GP2	Alpha_adaptinC2	11	1.11242e-07	HMMerThread	1
NP_001007241.2	GP2	Alpha_adaptinC2	11	4.00723e-06	HMMerThread	NP_001493.2	GP2	Alpha_adaptinC2	11	8.19675e-08	HMMerThread	1
NP_001007242.2	GP2	Alpha_adaptinC2	11	1.11242e-07	HMMerThread	NP_001007241.2	GP2	Alpha_adaptinC2	11	4.00723e-06	HMMerThread	0
NP_001007242.2	GP2	Alpha_adaptinC2	11	1.11242e-07	HMMerThread	NP_001007243.2	GP2	Alpha_adaptinC2	11	1.52225e-07	HMMerThread	0
NP_001007242.2	GP2	Alpha_adaptinC2	11	1.11242e-07	HMMerThread	NP_001007242.2	GP2	Alpha_adaptinC2	11	1.11242e-07	HMMerThread	0
NP_001007242.2	GP2	Alpha_adaptinC2	11	1.11242e-07	HMMerThread	NP_001493.2	GP2	Alpha_adaptinC2	11	8.19675e-08	HMMerThread	0
NP_001007243.2	GP2	Alpha_adaptinC2	11	1.52225e-07	HMMerThread	NP_001007241.2	GP2	Alpha_adaptinC2	11	4.00723e-06	HMMerThread	1
NP_001007243.2	GP2	Alpha_adaptinC2	11	1.52225e-07	HMMerThread	NP_001007243.2	GP2	Alpha_adaptinC2	11	1.52225e-07	HMMerThread	1
NP_001007243.2	GP2	Alpha_adaptinC2	11	1.52225e-07	HMMerThread	NP_001007242.2	GP2	Alpha_adaptinC2	11	1.11242e-07	HMMerThread	1
NP_001007243.2	GP2	Alpha_adaptinC2	11	1.52225e-07	HMMerThread	NP_001493.2	GP2	Alpha_adaptinC2	11	8.19675e-08	HMMerThread	1
NP_001008699.1	IL4R	fn3	0.074	4.80328e-83	HMMerThread	NP_001551.1	IL13RA1	fn3	0.13	6.91011e-57	HMMerThread	0
NP_001008699.1	IL4R	fn3	0.074	4.80328e-83	HMMerThread	NP_000197.1	IL2RG	fn3	0.27	4.80328e-83	HMMerThread	0
NP_001008844.1	DSP	Spectrin	0.014	1.28097e-08	HMMerThread	NP_004406.2	DSP	Spectrin	0.014	1.66526e-08	HMMerThread	1
NP_001008844.1	DSP	Spectrin	0.014	1.28097e-08	HMMerThread	NP_001008844.1	DSP	Spectrin	0.014	1.28097e-08	HMMerThread	1
NP_001008844.1	DSP	Spectrin	0.014	1.28097e-08	HMMerThread	NP_001979.2	EVPL	Spectrin	0.92	2.59632e-10	HMMerThread	1
NP_001008938.1	CKAP5	PcrB	5	5.82215e-06	HMMerThread	NP_001008938.1	CKAP5	PcrB	5	5.82215e-06	HMMerThread	0
NP_001009183.1	SIP1	NinB	16	1.8481e-05	HMMerThread	NP_001009183.1	SIP1	NinB	16	1.8481e-05	HMMerThread	1
NP_001009183.1	SIP1	NinB	16	1.8481e-05	HMMerThread	NP_003607.1	SIP1	NinB	16	6.80879e-06	HMMerThread	1
NP_001009566.1	CLSTN1	Laminin_G_2	0.14	1.34377e-06	HMMerThread	NP_055759.3	CLSTN1	Laminin_G_2	0.14	1.68832e-06	HMMerThread	0
NP_001009566.1	CLSTN1	Laminin_G_2	0.14	1.34377e-06	HMMerThread	NP_001009566.1	CLSTN1	Laminin_G_2	0.14	1.34377e-06	HMMerThread	0
NP_001009944.1	PKD1	I-set	8.5	8.36497e-16	HMMerThread	NP_060649.3	ATF7IP	fn3	0.022	N/A	Pfam	1
NP_001009944.1	PKD1	I-set	8.5	8.36497e-16	HMMerThread	NP_997640.1	FN1	fn3	1e-14	N/A	Pfam	1
NP_001009944.1	PKD1	I-set	8.5	8.36497e-16	HMMerThread	NP_997647.1	FN1	fn3	1e-14	N/A	Pfam	1
NP_001009944.1	PKD1	I-set	8.5	8.36497e-16	HMMerThread	NP_997639.1	FN1	fn3	1e-14	N/A	Pfam	1
NP_001009944.1	PKD1	I-set	8.5	8.36497e-16	HMMerThread	NP_997641.1	FN1	fn3	1e-14	N/A	Pfam	1
NP_001009944.1	PKD1	I-set	8.5	8.36497e-16	HMMerThread	NP_997643.1	FN1	fn3	1e-14	N/A	Pfam	1
NP_001009944.1	PKD1	I-set	8.5	8.36497e-16	HMMerThread	NP_002017.1	FN1	fn3	1e-14	N/A	Pfam	1
NP_001009991.2	SYTL3	RPH3A_effector	0.088	1.45206e-06	HMMerThread	NP_899059.1	RAB27A	Ras	1.2e-89	N/A	Pfam	0
NP_001009991.2	SYTL3	RPH3A_effector	0.088	1.45206e-06	HMMerThread	NP_899057.1	RAB27A	Ras	1.2e-89	N/A	Pfam	0
NP_001009991.2	SYTL3	RPH3A_effector	0.088	1.45206e-06	HMMerThread	NP_899058.1	RAB27A	Ras	1.2e-89	N/A	Pfam	0
NP_001009991.2	SYTL3	RPH3A_effector	0.088	1.45206e-06	HMMerThread	NP_004571.2	RAB27A	Ras	1.2e-89	N/A	Pfam	0
NP_001010931.1	HGF	fn2	19	0.000676497	HMMerThread	NP_000629.3	VTN	Hemopexin	4.8e-08	N/A	Pfam	1
NP_001010931.1	HGF	fn2	19	0.000676497	HMMerThread	NP_473375.2	FN1	fn1	1.2e-19	N/A	Pfam	1
NP_001010931.1	HGF	fn2	19	0.000676497	HMMerThread	NP_997640.1	FN1	fn1	1.2e-19	N/A	Pfam	1
NP_001010931.1	HGF	fn2	19	0.000676497	HMMerThread	NP_997647.1	FN1	fn1	1.2e-19	N/A	Pfam	1
NP_001010931.1	HGF	fn2	19	0.000676497	HMMerThread	NP_997639.1	FN1	fn1	1.2e-19	N/A	Pfam	1
NP_001010931.1	HGF	fn2	19	0.000676497	HMMerThread	NP_997641.1	FN1	fn1	1.2e-19	N/A	Pfam	1
NP_001010931.1	HGF	fn2	19	0.000676497	HMMerThread	NP_997643.1	FN1	fn1	1.2e-19	N/A	Pfam	1
NP_001010931.1	HGF	fn2	19	0.000676497	HMMerThread	NP_002017.1	FN1	fn1	1.2e-19	N/A	Pfam	1
NP_001010931.1	HGF	fn2	19	0.000676497	HMMerThread	NP_001010931.1	HGF	fn2	19	0.000676497	HMMerThread	1
NP_001012288.1	CRLF2	fn3	0.72	3.02733e-80	HMMerThread	NP_002176.2	IL7R	fn3	2.3e-09	N/A	Pfam	0
NP_001012288.1	CRLF2	fn3	0.72	3.02733e-80	HMMerThread	XP_001127146.1	IL7R	fn3	1.5e-09	N/A	Pfam	0
NP_001012426.1	FOXP4	zf-C2H2	0.18	1.50128e-07	HMMerThread	NP_001012426.1	FOXP4	zf-C2H2	0.18	1.50128e-07	HMMerThread	1
NP_001012426.1	FOXP4	zf-C2H2	0.18	1.50128e-07	HMMerThread	NP_001012427.1	FOXP4	zf-C2H2	0.18	1.33037e-08	HMMerThread	1
NP_001012426.1	FOXP4	zf-C2H2	0.18	1.50128e-07	HMMerThread	NP_612466.1	FOXP4	zf-C2H2	0.18	9.9778e-09	HMMerThread	1
NP_001012426.1	FOXP4	zf-C2H2	0.18	1.50128e-07	HMMerThread	NP_116071.2	FOXP1	zf-C2H2	0.4	5.57909e-13	HMMerThread	1
NP_001012427.1	FOXP4	zf-C2H2	0.18	1.33037e-08	HMMerThread	NP_001012426.1	FOXP4	zf-C2H2	0.18	1.50128e-07	HMMerThread	0
NP_001012427.1	FOXP4	zf-C2H2	0.18	1.33037e-08	HMMerThread	NP_001012427.1	FOXP4	zf-C2H2	0.18	1.33037e-08	HMMerThread	0
NP_001012427.1	FOXP4	zf-C2H2	0.18	1.33037e-08	HMMerThread	NP_612466.1	FOXP4	zf-C2H2	0.18	9.9778e-09	HMMerThread	0
NP_001012427.1	FOXP4	zf-C2H2	0.18	1.33037e-08	HMMerThread	NP_116071.2	FOXP1	zf-C2H2	0.4	5.57909e-13	HMMerThread	0
NP_001012768.1	ABI1	PCMT	4	0.000142801	HMMerThread	NP_001012768.1	ABI1	PCMT	4	0.000142801	HMMerThread	1
NP_001012768.1	ABI1	PCMT	4	0.000142801	HMMerThread	NP_005461.2	ABI1	PCMT	4	0.000119001	HMMerThread	1
NP_001012768.1	ABI1	PCMT	4	0.000142801	HMMerThread	NP_001012769.1	ABI1	PCMT	4	9.04409e-05	HMMerThread	1
NP_001012769.1	ABI1	PCMT	4	9.04409e-05	HMMerThread	NP_001012768.1	ABI1	PCMT	4	0.000142801	HMMerThread	0
NP_001012769.1	ABI1	PCMT	4	9.04409e-05	HMMerThread	NP_005461.2	ABI1	PCMT	4	0.000119001	HMMerThread	0
NP_001012769.1	ABI1	PCMT	4	9.04409e-05	HMMerThread	NP_001012769.1	ABI1	PCMT	4	9.04409e-05	HMMerThread	0
NP_001013.1	RPS19	MR_MLE	4.9	0.000241068	HMMerThread	NP_001013.1	RPS19	MR_MLE	4.9	0.000241068	HMMerThread	1
NP_001013456.1	FXR1	SH3_1	8.4	3.43101e-83	HMMerThread	NP_005078.2	FXR1	SH3_1	8.4	0.000118994	HMMerThread	0
NP_001013456.1	FXR1	SH3_1	8.4	3.43101e-83	HMMerThread	NP_004851.1	FXR2	SH3_1	23	4.33642e-73	HMMerThread	0
NP_001013456.1	FXR1	SH3_1	8.4	3.43101e-83	HMMerThread	NP_001013456.1	FXR1	SH3_1	8.4	3.43101e-83	HMMerThread	0
NP_001013863.1	STAP2	SH2	0.021	4.98016e-61	HMMerThread	NP_998827.1	STAT3	SH2	1.7e-15	N/A	Pfam	1
NP_001013863.1	STAP2	SH2	0.021	4.98016e-61	HMMerThread	NP_644805.1	STAT3	SH2	1.7e-15	N/A	Pfam	1
NP_001013863.1	STAP2	SH2	0.021	4.98016e-61	HMMerThread	NP_005408.1	SRC	SH3_1	1.4e-26	N/A	Pfam	1
NP_001013863.1	STAP2	SH2	0.021	4.98016e-61	HMMerThread	NP_938033.1	SRC	SH3_1	1.4e-26	N/A	Pfam	1
NP_001013863.1	STAP2	SH2	0.021	4.98016e-61	HMMerThread	NP_005408.1	SRC	SH2	2.5e-43	N/A	Pfam	1
NP_001013863.1	STAP2	SH2	0.021	4.98016e-61	HMMerThread	NP_938033.1	SRC	SH2	2.5e-43	N/A	Pfam	1
NP_001013863.1	STAP2	SH2	0.021	4.98016e-61	HMMerThread	NP_004963.1	JAK2	Pkinase_Tyr	7.80005e-78	N/A	Pfam	1
NP_001013863.1	STAP2	SH2	0.021	4.98016e-61	HMMerThread	NP_005408.1	SRC	Pkinase_Tyr	3.6e-151	N/A	Pfam	1
NP_001013863.1	STAP2	SH2	0.021	4.98016e-61	HMMerThread	NP_938033.1	SRC	Pkinase_Tyr	3.6e-151	N/A	Pfam	1
NP_001013863.1	STAP2	SH2	0.021	4.98016e-61	HMMerThread	NP_998827.1	STAT3	STAT_bind	4.5e-203	N/A	Pfam	1
NP_001013863.1	STAP2	SH2	0.021	4.98016e-61	HMMerThread	NP_644805.1	STAT3	STAT_bind	4.5e-203	N/A	Pfam	1
NP_001013863.1	STAP2	SH2	0.021	4.98016e-61	HMMerThread	NP_003141.2	STAT3	STAT_bind	0	N/A	Pfam	1
NP_001013863.1	STAP2	SH2	0.021	4.98016e-61	HMMerThread	NP_003143.2	STAT5A	STAT_bind	0	N/A	Pfam	1
NP_001013863.1	STAP2	SH2	0.021	4.98016e-61	HMMerThread	NP_036580.2	STAT5B	STAT_bind	0	N/A	Pfam	1
NP_001013863.1	STAP2	SH2	0.021	4.98016e-61	HMMerThread	NP_005966.1	PTK6	Pkinase_Tyr	0	N/A	Pfam	1
NP_001014797.1	KCNMA1	TrkA_N	0.1	6.71185e-06	HMMerThread	NP_001014797.1	KCNMA1	TrkA_N	0.1	6.71185e-06	HMMerThread	0
NP_001014797.1	KCNMA1	TrkA_N	0.1	6.71185e-06	HMMerThread	NP_002238.2	KCNMA1	TrkA_N	0.1	1.74987e-12	HMMerThread	0
NP_001015055.1	RTKN	HR1	0.011	4.17254e-05	HMMerThread	NP_002863.1	RAC2	Ras	2.00001e-86	N/A	Pfam	1
NP_001015055.1	RTKN	HR1	0.011	4.17254e-05	HMMerThread	NP_001036143.1	RHOC	Ras	1.5e-95	N/A	Pfam	1
NP_001015055.1	RTKN	HR1	0.011	4.17254e-05	HMMerThread	NP_001036144.1	RHOC	Ras	1.5e-95	N/A	Pfam	1
NP_001015055.1	RTKN	HR1	0.011	4.17254e-05	HMMerThread	NP_786886.1	RHOC	Ras	1.5e-95	N/A	Pfam	1
NP_001015055.1	RTKN	HR1	0.011	4.17254e-05	HMMerThread	NP_001655.1	RHOA	Ras	2.6e-99	N/A	Pfam	1
NP_001017926.1	ZHX1	zf-C2H2	0.54	1.02945e-06	HMMerThread	NP_001017926.1	ZHX1	zf-C2H2	0.54	1.02945e-06	HMMerThread	0
NP_001017926.1	ZHX1	zf-C2H2	0.54	1.02945e-06	HMMerThread	NP_055850.1	ZHX3	zf-C2H2	0.26	1.50128e-07	HMMerThread	0
NP_001017926.1	ZHX1	zf-C2H2	0.54	1.02945e-06	HMMerThread	NP_009153.3	ZHX1	zf-C2H2	0.54	4.10198e-08	HMMerThread	0
NP_001017926.1	ZHX1	zf-C2H2	0.54	1.02945e-06	HMMerThread	NP_055758.1	ZHX2	zf-C2H2	0.072	3.21507e-08	HMMerThread	0
NP_001018011.1	ZBTB16	Rubredoxin	28	5.0281e-12	HMMerThread	NP_001018011.1	ZBTB16	Rubredoxin	28	5.0281e-12	HMMerThread	1
NP_001018011.1	ZBTB16	Rubredoxin	28	5.0281e-12	HMMerThread	NP_005997.2	ZBTB16	Rubredoxin	28	2.46914e-13	HMMerThread	1
NP_001018046.1	TSHR	LRR_1	8.1	0.000962517	HMMerThread	NP_000360.2	TSHR	LRR_1	8.5	N/A	Pfam	0
NP_001018046.1	TSHR	LRR_1	8.1	0.000962517	HMMerThread	NP_000540.2	TSHB	Cys_knot	1.2e-61	N/A	Pfam	0
NP_001018060.1	POLR3H	S1	13	1.18326e-06	HMMerThread	NP_001035737.1	RCP9	RNA_pol_Rpb4	3.3	2.01837e-05	HMMerThread	1
NP_001018060.1	POLR3H	S1	13	1.18326e-06	HMMerThread	NP_055293.1	RCP9	RNA_pol_Rpb4	0.062	2.88338e-06	HMMerThread	1
NP_001020083.1	CEACAM1	Adhesin_Dr	7.4	1.30685e-05	HMMerThread	NP_001020083.1	CEACAM1	Adhesin_Dr	7.4	1.30685e-05	HMMerThread	0
NP_001020115.1	ASL	Sigma70_r4	9.1	0.000254681	HMMerThread	NP_001020115.1	ASL	Sigma70_r4	9.1	0.000254681	HMMerThread	1
NP_001020115.1	ASL	Sigma70_r4	9.1	0.000254681	HMMerThread	NP_001020117.1	ASL	Sigma70_r4	9.1	1.90149e-05	HMMerThread	1
NP_001020115.1	ASL	Sigma70_r4	9.1	0.000254681	HMMerThread	NP_000039.2	ASL	Sigma70_r4	9.1	2.69224e-07	HMMerThread	1
NP_001020117.1	ASL	Sigma70_r4	9.1	1.90149e-05	HMMerThread	NP_001020115.1	ASL	Sigma70_r4	9.1	0.000254681	HMMerThread	0
NP_001020117.1	ASL	Sigma70_r4	9.1	1.90149e-05	HMMerThread	NP_001020117.1	ASL	Sigma70_r4	9.1	1.90149e-05	HMMerThread	0
NP_001020117.1	ASL	Sigma70_r4	9.1	1.90149e-05	HMMerThread	NP_000039.2	ASL	Sigma70_r4	9.1	2.69224e-07	HMMerThread	0
NP_001020250.1	CD47	V-set	0.068	7.40738e-19	HMMerThread	NP_001035112.1	SIRPA	C1-set	2.1e-11	N/A	Pfam	1
NP_001020250.1	CD47	V-set	0.068	7.40738e-19	HMMerThread	NP_542970.1	SIRPA	C1-set	2.1e-11	N/A	Pfam	1
NP_001020250.1	CD47	V-set	0.068	7.40738e-19	HMMerThread	NP_001035111.1	SIRPA	C1-set	2.1e-11	N/A	Pfam	1
NP_001020250.1	CD47	V-set	0.068	7.40738e-19	HMMerThread	NP_001035112.1	SIRPA	V-set	8.2e-23	N/A	Pfam	1
NP_001020250.1	CD47	V-set	0.068	7.40738e-19	HMMerThread	NP_542970.1	SIRPA	V-set	8.2e-23	N/A	Pfam	1
NP_001020250.1	CD47	V-set	0.068	7.40738e-19	HMMerThread	NP_001035111.1	SIRPA	V-set	8.2e-23	N/A	Pfam	1
NP_001020278.1	ADAR	Ribosomal_L6	48	3.9595e-05	HMMerThread	NP_001020278.1	ADAR	Ribosomal_L6	48	3.9595e-05	HMMerThread	0
NP_001020278.1	ADAR	Ribosomal_L6	48	3.9595e-05	HMMerThread	NP_001102.2	ADAR	Ribosomal_L6	48	2.92169e-05	HMMerThread	0
NP_001020278.1	ADAR	Ribosomal_L6	48	3.9595e-05	HMMerThread	NP_056656.2	ADAR	Ribosomal_L6	48	1.94779e-05	HMMerThread	0
NP_001020278.1	ADAR	Ribosomal_L6	48	3.9595e-05	HMMerThread	NP_056655.2	ADAR	Ribosomal_L6	48	3.47177e-06	HMMerThread	0
NP_001020374.1	U2AF1	RRM_1	0.016	2.26818e-66	HMMerThread	NP_001074960.1	NXF1	LRR_1	1.1	N/A	Pfam	1
NP_001020374.1	U2AF1	RRM_1	0.016	2.26818e-66	HMMerThread	NP_008855.1	SFRS1	RRM_1	3.6e-22	N/A	Pfam	1
NP_001020374.1	U2AF1	RRM_1	0.016	2.26818e-66	HMMerThread	NP_001012496.1	U2AF2	RRM_1	1e-22	N/A	Pfam	1
NP_001020374.1	U2AF1	RRM_1	0.016	2.26818e-66	HMMerThread	NP_003007.2	SFRS2	RRM_1	2.9e-28	N/A	Pfam	1
NP_001020374.1	U2AF1	RRM_1	0.016	2.26818e-66	HMMerThread	NP_005080.1	ZRSR2	RRM_1	0.026	7.5685e-71	HMMerThread	1
NP_001020375.1	U2AF1	RRM_1	0.016	1.81395e-59	HMMerThread	NP_001074960.1	NXF1	LRR_1	1.1	N/A	Pfam	0
NP_001020375.1	U2AF1	RRM_1	0.016	1.81395e-59	HMMerThread	NP_008855.1	SFRS1	RRM_1	3.6e-22	N/A	Pfam	0
NP_001020375.1	U2AF1	RRM_1	0.016	1.81395e-59	HMMerThread	NP_001012496.1	U2AF2	RRM_1	1e-22	N/A	Pfam	0
NP_001020375.1	U2AF1	RRM_1	0.016	1.81395e-59	HMMerThread	NP_003007.2	SFRS2	RRM_1	2.9e-28	N/A	Pfam	0
NP_001020375.1	U2AF1	RRM_1	0.016	1.81395e-59	HMMerThread	NP_005080.1	ZRSR2	RRM_1	0.026	7.5685e-71	HMMerThread	0
NP_001026864.1	SCMH1	DUF1932	21	3.40439e-05	HMMerThread	NP_001026864.1	SCMH1	DUF1932	21	3.40439e-05	HMMerThread	1
NP_001026864.1	SCMH1	DUF1932	21	3.40439e-05	HMMerThread	NP_036368.1	SCMH1	DUF1932	9.2	6.80879e-06	HMMerThread	1
NP_001026864.1	SCMH1	HIPIP	42	0.000352894	HMMerThread	NP_001026864.1	SCMH1	HIPIP	42	0.000352894	HMMerThread	1
NP_001026864.1	SCMH1	HIPIP	42	0.000352894	HMMerThread	NP_036368.1	SCMH1	HIPIP	42	0.000337877	HMMerThread	1
NP_001028225.1	NLRP1	AAA	0.11	8.46721e-05	HMMerThread	NP_127499.1	NLRP1	AAA	0.11	0.000101607	HMMerThread	0
NP_001028225.1	NLRP1	AAA	0.11	8.46721e-05	HMMerThread	NP_127497.1	NLRP1	AAA	0.11	8.46721e-05	HMMerThread	0
NP_001028225.1	NLRP1	AAA	0.11	8.46721e-05	HMMerThread	NP_055737.1	NLRP1	AAA	0.11	8.46721e-05	HMMerThread	0
NP_001028225.1	NLRP1	AAA	0.11	8.46721e-05	HMMerThread	NP_127500.1	NLRP1	AAA	0.11	8.46721e-05	HMMerThread	0
NP_001028225.1	NLRP1	AAA	0.11	8.46721e-05	HMMerThread	NP_001028225.1	NLRP1	AAA	0.11	8.46721e-05	HMMerThread	0
NP_001028693.1	CSTF1	Prot_inhib_II	5.6	0.000194644	HMMerThread	NP_001315.1	CSTF1	Prot_inhib_II	5.6	0.000412779	HMMerThread	1
NP_001028693.1	CSTF1	Prot_inhib_II	5.6	0.000194644	HMMerThread	NP_001028694.1	CSTF1	Prot_inhib_II	5.6	0.000285254	HMMerThread	1
NP_001028693.1	CSTF1	Prot_inhib_II	5.6	0.000194644	HMMerThread	NP_001028693.1	CSTF1	Prot_inhib_II	5.6	0.000194644	HMMerThread	1
NP_001028694.1	CSTF1	Prot_inhib_II	5.6	0.000285254	HMMerThread	NP_001315.1	CSTF1	Prot_inhib_II	5.6	0.000412779	HMMerThread	0
NP_001028694.1	CSTF1	Prot_inhib_II	5.6	0.000285254	HMMerThread	NP_001028694.1	CSTF1	Prot_inhib_II	5.6	0.000285254	HMMerThread	0
NP_001028694.1	CSTF1	Prot_inhib_II	5.6	0.000285254	HMMerThread	NP_001028693.1	CSTF1	Prot_inhib_II	5.6	0.000194644	HMMerThread	0
NP_001028731.1	DYX1C1	TPR_1	0.057	6.1972e-05	HMMerThread	NP_005852.2	STUB1	TPR_1	0.28	N/A	Pfam	1
NP_001028731.1	DYX1C1	TPR_1	0.057	6.1972e-05	HMMerThread	NP_005852.2	STUB1	U-box	7.4e-58	N/A	Pfam	1
NP_001028732.1	DYX1C1	TPR_1	0.057	7.96783e-05	HMMerThread	NP_005852.2	STUB1	TPR_1	0.28	N/A	Pfam	0
NP_001028732.1	DYX1C1	TPR_1	0.057	7.96783e-05	HMMerThread	NP_005852.2	STUB1	U-box	7.4e-58	N/A	Pfam	0
NP_001029366.1	EXOSC9	dsrm	12	8.2848e-06	HMMerThread	NP_001029366.1	EXOSC9	dsrm	12	8.2848e-06	HMMerThread	1
NP_001032209.1	NRCAM	T-box	13	3.48908e-08	HMMerThread	NP_001032209.1	NRCAM	T-box	13	3.48908e-08	HMMerThread	0
NP_001032209.1	NRCAM	T-box	13	3.48908e-08	HMMerThread	NP_005001.3	NRCAM	T-box	13	2.09345e-08	HMMerThread	0
NP_001032626.1	PHYH	MotCF	16	1.02132e-05	HMMerThread	NP_006205.1	PHYH	MotCF	16	1.55629e-05	HMMerThread	1
NP_001032626.1	PHYH	MotCF	16	1.02132e-05	HMMerThread	NP_001032626.1	PHYH	MotCF	16	1.02132e-05	HMMerThread	1
NP_001034748.1	IL18BP	ig	0.11	1.72905e-06	HMMerThread	NP_001553.1	IL18	IL1	1.3e-61	N/A	Pfam	0
NP_001034749.1	IL18BP	ig	0.11	6.47437e-05	HMMerThread	NP_001553.1	IL18	IL1	1.3e-61	N/A	Pfam	1
NP_001035197.1	MLH3	WW	0.065	2.80231e-16	HMMerThread	NP_055196.2	MLH3	WW	0.065	3.34683e-14	HMMerThread	0
NP_001035197.1	MLH3	WW	0.065	2.80231e-16	HMMerThread	NP_001035197.1	MLH3	WW	0.065	2.80231e-16	HMMerThread	0
NP_001035737.1	RCP9	RNA_pol_Rpb4	3.3	2.01837e-05	HMMerThread	NP_612211.1	POLR3H	RNA_pol_Rpb7_N	4.2e-26	N/A	Pfam	1
NP_001035737.1	RCP9	RNA_pol_Rpb4	3.3	2.01837e-05	HMMerThread	NP_001018060.1	POLR3H	RNA_pol_Rpb7_N	4.2e-26	N/A	Pfam	1
NP_001035737.1	RCP9	RNA_pol_Rpb4	3.3	2.01837e-05	HMMerThread	NP_612211.1	POLR3H	S1	13	2.74301e-06	HMMerThread	1
NP_001035737.1	RCP9	RNA_pol_Rpb4	3.3	2.01837e-05	HMMerThread	NP_001018060.1	POLR3H	S1	13	1.18326e-06	HMMerThread	1
NP_001035741.1	CD3D	ig	45	0.00014795	HMMerThread	NP_741969.1	CD8A	V-set	4.7e-09	N/A	Pfam	0
NP_001035741.1	CD3D	ig	45	0.00014795	HMMerThread	NP_001759.3	CD8A	V-set	2.5e-12	N/A	Pfam	0
NP_001035741.1	CD3D	ig	45	0.00014795	HMMerThread	NP_742099.1	CD8B	V-set	2.80001e-24	N/A	Pfam	0
NP_001035741.1	CD3D	ig	45	0.00014795	HMMerThread	NP_742100.1	CD8B	V-set	2.80001e-24	N/A	Pfam	0
NP_001035741.1	CD3D	ig	45	0.00014795	HMMerThread	NP_757362.1	CD8B	V-set	1.5e-24	N/A	Pfam	0
NP_001035741.1	CD3D	ig	45	0.00014795	HMMerThread	NP_742097.1	CD8B	V-set	1.5e-24	N/A	Pfam	0
NP_001035741.1	CD3D	ig	45	0.00014795	HMMerThread	NP_004922.1	CD8B	V-set	1.5e-27	N/A	Pfam	0
NP_001035741.1	CD3D	ig	45	0.00014795	HMMerThread	NP_000724.1	CD3E	ig	0.26	7.19475e-41	HMMerThread	0
NP_001035741.1	CD3D	ig	45	0.00014795	HMMerThread	NP_000064.1	CD3G	ig	2.4	4.13e-59	HMMerThread	0
NP_001035802.1	PTPRD	DSPc	1.3	1.77094e-13	HMMerThread	NP_570923.2	PTPRS	DSPc	1.5	1.77094e-13	HMMerThread	1
NP_001035802.1	PTPRD	DSPc	1.3	1.77094e-13	HMMerThread	NP_570924.2	PTPRS	DSPc	1.5	2.98275e-15	HMMerThread	1
NP_001035802.1	PTPRD	DSPc	1.3	1.77094e-13	HMMerThread	NP_002831.2	PTPRF	DSPc	1.3	2.98275e-15	HMMerThread	1
NP_001035802.1	PTPRD	DSPc	1.3	1.77094e-13	HMMerThread	NP_569119.1	PTPRE	DSPc	0.49	2.98275e-15	HMMerThread	1
NP_001035802.1	PTPRD	DSPc	1.3	1.77094e-13	HMMerThread	NP_006495.1	PTPRE	DSPc	0.49	2.98275e-15	HMMerThread	1
NP_001035998.1	MINA	Cupin_2	0.24	0.000256741	HMMerThread	NP_001035998.1	MINA	Cupin_2	0.24	0.000256741	HMMerThread	0
NP_001035998.1	MINA	Cupin_2	0.24	0.000256741	HMMerThread	NP_694822.2	MINA	Cupin_2	0.24	8.85315e-05	HMMerThread	0
NP_001035998.1	MINA	Cupin_2	0.24	0.000256741	HMMerThread	NP_116167.3	MINA	Cupin_2	0.24	7.91985e-06	HMMerThread	0
NP_001035998.1	MINA	Pacifastin_I	20	0.000671185	HMMerThread	NP_001035998.1	MINA	Pacifastin_I	20	0.000671185	HMMerThread	0
NP_001036046.1	SNUPN	IBB	0.24	0.000227399	HMMerThread	NP_002256.2	KPNB1	HEAT	1.1	N/A	Pfam	1
NP_001036046.1	SNUPN	IBB	0.24	0.000227399	HMMerThread	NP_003391.1	XPO1	IBN_N	3.6e-14	N/A	Pfam	1
NP_001036046.1	SNUPN	IBB	0.24	0.000227399	HMMerThread	NP_002256.2	KPNB1	IBN_N	5e-25	N/A	Pfam	1
NP_001036048.1	CD1E	MHC_I	0.19	2.59662e-14	HMMerThread	NP_004039.1	B2M	C1-set	7.4e-35	N/A	Pfam	0
NP_001036049.1	CD1E	MHC_I	0.19	4.57497e-38	HMMerThread	NP_004039.1	B2M	C1-set	7.4e-35	N/A	Pfam	1
NP_001036050.1	CD1E	C1-set	0.11	9.67593e-24	HMMerThread	NP_004039.1	B2M	C1-set	7.4e-35	N/A	Pfam	0
NP_001036050.1	CD1E	MHC_I	0.19	6.21563e-33	HMMerThread	NP_004039.1	B2M	C1-set	7.4e-35	N/A	Pfam	0
NP_001036064.1	ERBB4	Antistasin	1.8	0.000253021	HMMerThread	NP_001036064.1	ERBB4	Antistasin	1.8	0.000253021	HMMerThread	1
NP_001036064.1	ERBB4	Antistasin	1.8	0.000253021	HMMerThread	NP_005226.1	ERBB4	Antistasin	1.8	0.000218254	HMMerThread	1
NP_001036064.1	ERBB4	Toxin_3	3	1.03626e-05	HMMerThread	NP_005226.1	ERBB4	Toxin_3	3	6.44589e-05	HMMerThread	1
NP_001036064.1	ERBB4	Toxin_3	3	1.03626e-05	HMMerThread	NP_001036064.1	ERBB4	Toxin_3	3	1.03626e-05	HMMerThread	1
NP_001036065.1	MAP4K1	Coagulin	0.71	1.94537e-06	HMMerThread	NP_001036065.1	MAP4K1	Coagulin	0.71	1.94537e-06	HMMerThread	0
NP_001036065.1	MAP4K1	Coagulin	0.71	1.94537e-06	HMMerThread	NP_009112.1	MAP4K1	Coagulin	0.71	9.72684e-07	HMMerThread	0
NP_001036188.1	RYR1	Sec7	2.3	2.30575e-08	HMMerThread	NP_001036188.1	RYR1	Sec7	2.3	2.30575e-08	HMMerThread	1
NP_001036188.1	RYR1	Sec7	2.3	2.30575e-08	HMMerThread	NP_000531.2	RYR1	Sec7	2.3	8.30821e-11	HMMerThread	1
NP_001036189.1	PVRL2	C1-set	0.43	1.07651e-27	HMMerThread	NP_006557.1	CD226	V-set	0.99	N/A	Pfam	0
NP_001036189.1	PVRL2	C1-set	0.43	1.07651e-27	HMMerThread	NP_001036189.1	PVRL2	ig	0.00024	N/A	Pfam	0
NP_001036189.1	PVRL2	C1-set	0.43	1.07651e-27	HMMerThread	NP_002847.1	PVRL2	ig	0.00024	N/A	Pfam	0
NP_001036189.1	PVRL2	C1-set	0.43	1.07651e-27	HMMerThread	NP_001036189.1	PVRL2	V-set	8.4e-10	N/A	Pfam	0
NP_001036189.1	PVRL2	C1-set	0.43	1.07651e-27	HMMerThread	NP_002847.1	PVRL2	V-set	8.4e-10	N/A	Pfam	0
NP_001036189.1	PVRL2	C1-set	0.43	1.07651e-27	HMMerThread	NP_056295.1	PVRL3	V-set	7.7e-15	N/A	Pfam	0
NP_001036189.1	PVRL2	C1-set	0.43	1.07651e-27	HMMerThread	NP_056295.1	PVRL3	C1-set	1.1	1.72072e-17	HMMerThread	0
NP_001036189.1	PVRL2	C1-set	0.43	1.07651e-27	HMMerThread	NP_001036189.1	PVRL2	C1-set	0.43	1.07651e-27	HMMerThread	0
NP_001037.1	SLC12A2	CutA1	1.7	6.96779e-18	HMMerThread	NP_001037.1	SLC12A2	CutA1	1.7	6.96779e-18	HMMerThread	1
NP_001041659.1	RCC1	Sod_Cu	8.2	2.06558e-11	HMMerThread	NP_001260.1	RCC1	Sod_Cu	8.2	6.36066e-10	HMMerThread	0
NP_001041659.1	RCC1	Sod_Cu	8.2	2.06558e-11	HMMerThread	NP_001041659.1	RCC1	Sod_Cu	8.2	2.06558e-11	HMMerThread	0
NP_001041659.1	RCC1	Sod_Cu	8.2	2.06558e-11	HMMerThread	NP_001041660.1	RCC1	Sod_Cu	8.2	2.06558e-11	HMMerThread	0
NP_001041660.1	RCC1	Sod_Cu	8.2	2.06558e-11	HMMerThread	NP_001260.1	RCC1	Sod_Cu	8.2	6.36066e-10	HMMerThread	1
NP_001041660.1	RCC1	Sod_Cu	8.2	2.06558e-11	HMMerThread	NP_001041659.1	RCC1	Sod_Cu	8.2	2.06558e-11	HMMerThread	1
NP_001041660.1	RCC1	Sod_Cu	8.2	2.06558e-11	HMMerThread	NP_001041660.1	RCC1	Sod_Cu	8.2	2.06558e-11	HMMerThread	1
NP_001070150.1	NCAM1	C2-set_2	0.017	3.86291e-06	HMMerThread	NP_001070150.1	NCAM1	C2-set_2	0.017	3.86291e-06	HMMerThread	0
NP_001070150.1	NCAM1	C2-set_2	0.017	3.86291e-06	HMMerThread	NP_000606.3	NCAM1	V-set	0.023	7.90782e-09	HMMerThread	0
NP_001070150.1	NCAM1	C2-set_2	0.017	3.86291e-06	HMMerThread	NP_851996.2	NCAM1	V-set	0.017	1.40768e-09	HMMerThread	0
NP_001070150.1	NCAM1	C2-set_2	0.017	3.86291e-06	HMMerThread	NP_076493.1	L1CAM	V-set	0.017	1.07174e-10	HMMerThread	0
NP_001070150.1	NCAM1	C2-set_2	0.017	3.86291e-06	HMMerThread	NP_000416.1	L1CAM	V-set	0.017	5.35871e-11	HMMerThread	0
NP_001070942.1	NR1I3	Hormone_recep	0.033	5.58575e-59	HMMerThread	NP_068804.1	NR0B2	Hormone_recep	3.69999e-28	N/A	Pfam	1
NP_001070942.1	NR1I3	Hormone_recep	0.033	5.58575e-59	HMMerThread	NP_671766.1	NCOA1	SRC-1	4.10001e-44	N/A	Pfam	1
NP_001070942.1	NR1I3	Hormone_recep	0.033	5.58575e-59	HMMerThread	NP_671756.1	NCOA1	SRC-1	4.10001e-44	N/A	Pfam	1
NP_001070942.1	NR1I3	Hormone_recep	0.033	5.58575e-59	HMMerThread	NP_003734.3	NCOA1	SRC-1	2.2e-47	N/A	Pfam	1
NP_001070942.1	NR1I3	Hormone_recep	0.033	5.58575e-59	HMMerThread	NP_002948.1	RXRA	zf-C4	8e-56	N/A	Pfam	1
NP_001070942.1	NR1I3	Hormone_recep	0.033	5.58575e-59	HMMerThread	NP_002948.1	RXRA	Hormone_recep	5.9e-72	N/A	Pfam	1
NP_001070943.1	NR1I3	Hormone_recep	0.033	7.17529e-57	HMMerThread	NP_068804.1	NR0B2	Hormone_recep	3.69999e-28	N/A	Pfam	0
NP_001070943.1	NR1I3	Hormone_recep	0.033	7.17529e-57	HMMerThread	NP_671766.1	NCOA1	SRC-1	4.10001e-44	N/A	Pfam	0
NP_001070943.1	NR1I3	Hormone_recep	0.033	7.17529e-57	HMMerThread	NP_671756.1	NCOA1	SRC-1	4.10001e-44	N/A	Pfam	0
NP_001070943.1	NR1I3	Hormone_recep	0.033	7.17529e-57	HMMerThread	NP_003734.3	NCOA1	SRC-1	2.2e-47	N/A	Pfam	0
NP_001070943.1	NR1I3	Hormone_recep	0.033	7.17529e-57	HMMerThread	NP_002948.1	RXRA	zf-C4	8e-56	N/A	Pfam	0
NP_001070943.1	NR1I3	Hormone_recep	0.033	7.17529e-57	HMMerThread	NP_002948.1	RXRA	Hormone_recep	5.9e-72	N/A	Pfam	0
NP_001072989.1	KTN1	Spectrin	0.035	1.42911e-06	HMMerThread	NP_004512.1	KIF5B	Spectrin	1.7	0.000728287	HMMerThread	1
NP_001073333.1	TAX1BP1	Rubredoxin	1.2	7.66785e-11	HMMerThread	NP_001073333.1	TAX1BP1	Rubredoxin	1.2	7.66785e-11	HMMerThread	0
NP_001073333.1	TAX1BP1	Rubredoxin	1.2	7.66785e-11	HMMerThread	NP_006015.4	TAX1BP1	Rubredoxin	1.2	4.93827e-13	HMMerThread	0
NP_001073339.1	HAP1	HD	5.6	0.000441045	HMMerThread	NP_001073339.1	HAP1	HD	5.6	0.000441045	HMMerThread	1
NP_001074011.1	FBF1	Spectrin	12	1.12287e-05	HMMerThread	NP_066961.2	TRAF2	Spectrin	1.1	0.000556926	HMMerThread	0
NP_001074442.1	IL17RD	fn3	2.5	5.02807e-59	HMMerThread	NP_075598.2	FGFR1	ig	3.2e-05	N/A	Pfam	1
NP_001074442.1	IL17RD	fn3	2.5	5.02807e-59	HMMerThread	NP_075599.1	FGFR1	ig	3.2e-05	N/A	Pfam	1
NP_001074442.1	IL17RD	fn3	2.5	5.02807e-59	HMMerThread	NP_056934.2	FGFR1	ig	3.2e-05	N/A	Pfam	1
NP_001074442.1	IL17RD	fn3	2.5	5.02807e-59	HMMerThread	NP_075595.1	FGFR1	I-set	8e-07	N/A	Pfam	1
NP_001074442.1	IL17RD	fn3	2.5	5.02807e-59	HMMerThread	NP_075596.1	FGFR1	I-set	8e-07	N/A	Pfam	1
NP_001074442.1	IL17RD	fn3	2.5	5.02807e-59	HMMerThread	NP_075594.1	FGFR1	ig	1e-07	N/A	Pfam	1
NP_001074442.1	IL17RD	fn3	2.5	5.02807e-59	HMMerThread	NP_075593.1	FGFR1	ig	1e-07	N/A	Pfam	1
NP_001074442.1	IL17RD	fn3	2.5	5.02807e-59	HMMerThread	NP_075598.2	FGFR1	I-set	3.9e-11	N/A	Pfam	1
NP_001074442.1	IL17RD	fn3	2.5	5.02807e-59	HMMerThread	NP_075594.1	FGFR1	I-set	3.9e-11	N/A	Pfam	1
NP_001074442.1	IL17RD	fn3	2.5	5.02807e-59	HMMerThread	NP_075599.1	FGFR1	I-set	3.9e-11	N/A	Pfam	1
NP_001074442.1	IL17RD	fn3	2.5	5.02807e-59	HMMerThread	NP_056934.2	FGFR1	I-set	3.9e-11	N/A	Pfam	1
NP_001074442.1	IL17RD	fn3	2.5	5.02807e-59	HMMerThread	NP_075593.1	FGFR1	I-set	3.9e-11	N/A	Pfam	1
NP_001074444.1	REPS2	efhand	0.013	4.73621e-06	HMMerThread	NP_060719.4	CDK5RAP2	Spectrin	10	0.000480765	HMMerThread	0
NP_001074447.1	LILRB2	ig	0.011	5.16104e-05	HMMerThread	NP_000557.1	FCGR1A	ig	1.6e-08	N/A	Pfam	1
NP_001074447.1	LILRB2	ig	0.011	5.16104e-05	HMMerThread	NP_002118.1	HLA-G	C1-set	1.8e-27	N/A	Pfam	1
NP_001074447.1	LILRB2	ig	0.011	5.16104e-05	HMMerThread	NP_002107.3	HLA-A	C1-set	8.10001e-28	N/A	Pfam	1
NP_001074447.1	LILRB2	ig	0.011	5.16104e-05	HMMerThread	NP_002108.4	HLA-C	C1-set	3.7e-29	N/A	Pfam	1
NP_001074447.1	LILRB2	ig	0.011	5.16104e-05	HMMerThread	NP_001091949.1	HLA-F	C1-set	1.7e-29	N/A	Pfam	1
NP_001074447.1	LILRB2	ig	0.011	5.16104e-05	HMMerThread	NP_061823.2	HLA-F	C1-set	1.7e-29	N/A	Pfam	1
NP_001074447.1	LILRB2	ig	0.011	5.16104e-05	HMMerThread	NP_005505.2	HLA-B	C1-set	1.1e-29	N/A	Pfam	1
NP_001074447.1	LILRB2	ig	0.011	5.16104e-05	HMMerThread	NP_001091949.1	HLA-F	MHC_I	7.90003e-130	N/A	Pfam	1
NP_001074447.1	LILRB2	ig	0.011	5.16104e-05	HMMerThread	NP_001091948.1	HLA-F	MHC_I	7.90003e-130	N/A	Pfam	1
NP_001074447.1	LILRB2	ig	0.011	5.16104e-05	HMMerThread	NP_061823.2	HLA-F	MHC_I	7.90003e-130	N/A	Pfam	1
NP_001074447.1	LILRB2	ig	0.011	5.16104e-05	HMMerThread	NP_002108.4	HLA-C	MHC_I	2.2e-141	N/A	Pfam	1
NP_001074447.1	LILRB2	ig	0.011	5.16104e-05	HMMerThread	NP_002118.1	HLA-G	MHC_I	7.8e-142	N/A	Pfam	1
NP_001074447.1	LILRB2	ig	0.011	5.16104e-05	HMMerThread	NP_005505.2	HLA-B	MHC_I	1.3e-145	N/A	Pfam	1
NP_001074447.1	LILRB2	ig	0.011	5.16104e-05	HMMerThread	NP_002107.3	HLA-A	MHC_I	0	N/A	Pfam	1
NP_001074447.1	LILRB2	ig	0.011	5.16104e-05	HMMerThread	NP_000557.1	FCGR1A	I-set	0.7	6.34548e-16	HMMerThread	1
NP_001074447.1	LILRB2	V-set	0.27	9.67236e-16	HMMerThread	NP_000557.1	FCGR1A	ig	1.6e-08	N/A	Pfam	1
NP_001074447.1	LILRB2	V-set	0.27	9.67236e-16	HMMerThread	NP_002118.1	HLA-G	C1-set	1.8e-27	N/A	Pfam	1
NP_001074447.1	LILRB2	V-set	0.27	9.67236e-16	HMMerThread	NP_002107.3	HLA-A	C1-set	8.10001e-28	N/A	Pfam	1
NP_001074447.1	LILRB2	V-set	0.27	9.67236e-16	HMMerThread	NP_002108.4	HLA-C	C1-set	3.7e-29	N/A	Pfam	1
NP_001074447.1	LILRB2	V-set	0.27	9.67236e-16	HMMerThread	NP_001091949.1	HLA-F	C1-set	1.7e-29	N/A	Pfam	1
NP_001074447.1	LILRB2	V-set	0.27	9.67236e-16	HMMerThread	NP_061823.2	HLA-F	C1-set	1.7e-29	N/A	Pfam	1
NP_001074447.1	LILRB2	V-set	0.27	9.67236e-16	HMMerThread	NP_005505.2	HLA-B	C1-set	1.1e-29	N/A	Pfam	1
NP_001074447.1	LILRB2	V-set	0.27	9.67236e-16	HMMerThread	NP_001091949.1	HLA-F	MHC_I	7.90003e-130	N/A	Pfam	1
NP_001074447.1	LILRB2	V-set	0.27	9.67236e-16	HMMerThread	NP_001091948.1	HLA-F	MHC_I	7.90003e-130	N/A	Pfam	1
NP_001074447.1	LILRB2	V-set	0.27	9.67236e-16	HMMerThread	NP_061823.2	HLA-F	MHC_I	7.90003e-130	N/A	Pfam	1
NP_001074447.1	LILRB2	V-set	0.27	9.67236e-16	HMMerThread	NP_002108.4	HLA-C	MHC_I	2.2e-141	N/A	Pfam	1
NP_001074447.1	LILRB2	V-set	0.27	9.67236e-16	HMMerThread	NP_002118.1	HLA-G	MHC_I	7.8e-142	N/A	Pfam	1
NP_001074447.1	LILRB2	V-set	0.27	9.67236e-16	HMMerThread	NP_005505.2	HLA-B	MHC_I	1.3e-145	N/A	Pfam	1
NP_001074447.1	LILRB2	V-set	0.27	9.67236e-16	HMMerThread	NP_002107.3	HLA-A	MHC_I	0	N/A	Pfam	1
NP_001075.1	PLOD3	fn3	39	0.000217286	HMMerThread	NP_001075.1	PLOD3	fn3	39	0.000217286	HMMerThread	0
NP_001075106.1	LILRB1	V-set	0.042	2.10946e-14	HMMerThread	NP_002118.1	HLA-G	C1-set	1.8e-27	N/A	Pfam	1
NP_001075106.1	LILRB1	V-set	0.042	2.10946e-14	HMMerThread	NP_002107.3	HLA-A	C1-set	8.10001e-28	N/A	Pfam	1
NP_001075106.1	LILRB1	V-set	0.042	2.10946e-14	HMMerThread	NP_002108.4	HLA-C	C1-set	3.7e-29	N/A	Pfam	1
NP_001075106.1	LILRB1	V-set	0.042	2.10946e-14	HMMerThread	NP_001091949.1	HLA-F	C1-set	1.7e-29	N/A	Pfam	1
NP_001075106.1	LILRB1	V-set	0.042	2.10946e-14	HMMerThread	NP_061823.2	HLA-F	C1-set	1.7e-29	N/A	Pfam	1
NP_001075106.1	LILRB1	V-set	0.042	2.10946e-14	HMMerThread	NP_005505.2	HLA-B	C1-set	1.1e-29	N/A	Pfam	1
NP_001075106.1	LILRB1	V-set	0.042	2.10946e-14	HMMerThread	NP_004039.1	B2M	C1-set	7.4e-35	N/A	Pfam	1
NP_001075106.1	LILRB1	V-set	0.042	2.10946e-14	HMMerThread	NP_001091949.1	HLA-F	MHC_I	7.90003e-130	N/A	Pfam	1
NP_001075106.1	LILRB1	V-set	0.042	2.10946e-14	HMMerThread	NP_001091948.1	HLA-F	MHC_I	7.90003e-130	N/A	Pfam	1
NP_001075106.1	LILRB1	V-set	0.042	2.10946e-14	HMMerThread	NP_061823.2	HLA-F	MHC_I	7.90003e-130	N/A	Pfam	1
NP_001075106.1	LILRB1	V-set	0.042	2.10946e-14	HMMerThread	NP_002108.4	HLA-C	MHC_I	2.2e-141	N/A	Pfam	1
NP_001075106.1	LILRB1	V-set	0.042	2.10946e-14	HMMerThread	NP_002118.1	HLA-G	MHC_I	7.8e-142	N/A	Pfam	1
NP_001075106.1	LILRB1	V-set	0.042	2.10946e-14	HMMerThread	NP_005505.2	HLA-B	MHC_I	1.3e-145	N/A	Pfam	1
NP_001075106.1	LILRB1	V-set	0.042	2.10946e-14	HMMerThread	NP_002107.3	HLA-A	MHC_I	0	N/A	Pfam	1
NP_001075107.1	LILRB1	V-set	0.042	3.98358e-17	HMMerThread	NP_002118.1	HLA-G	C1-set	1.8e-27	N/A	Pfam	0
NP_001075107.1	LILRB1	V-set	0.042	3.98358e-17	HMMerThread	NP_002107.3	HLA-A	C1-set	8.10001e-28	N/A	Pfam	0
NP_001075107.1	LILRB1	V-set	0.042	3.98358e-17	HMMerThread	NP_002108.4	HLA-C	C1-set	3.7e-29	N/A	Pfam	0
NP_001075107.1	LILRB1	V-set	0.042	3.98358e-17	HMMerThread	NP_001091949.1	HLA-F	C1-set	1.7e-29	N/A	Pfam	0
NP_001075107.1	LILRB1	V-set	0.042	3.98358e-17	HMMerThread	NP_061823.2	HLA-F	C1-set	1.7e-29	N/A	Pfam	0
NP_001075107.1	LILRB1	V-set	0.042	3.98358e-17	HMMerThread	NP_005505.2	HLA-B	C1-set	1.1e-29	N/A	Pfam	0
NP_001075107.1	LILRB1	V-set	0.042	3.98358e-17	HMMerThread	NP_004039.1	B2M	C1-set	7.4e-35	N/A	Pfam	0
NP_001075107.1	LILRB1	V-set	0.042	3.98358e-17	HMMerThread	NP_001091949.1	HLA-F	MHC_I	7.90003e-130	N/A	Pfam	0
NP_001075107.1	LILRB1	V-set	0.042	3.98358e-17	HMMerThread	NP_001091948.1	HLA-F	MHC_I	7.90003e-130	N/A	Pfam	0
NP_001075107.1	LILRB1	V-set	0.042	3.98358e-17	HMMerThread	NP_061823.2	HLA-F	MHC_I	7.90003e-130	N/A	Pfam	0
NP_001075107.1	LILRB1	V-set	0.042	3.98358e-17	HMMerThread	NP_002108.4	HLA-C	MHC_I	2.2e-141	N/A	Pfam	0
NP_001075107.1	LILRB1	V-set	0.042	3.98358e-17	HMMerThread	NP_002118.1	HLA-G	MHC_I	7.8e-142	N/A	Pfam	0
NP_001075107.1	LILRB1	V-set	0.042	3.98358e-17	HMMerThread	NP_005505.2	HLA-B	MHC_I	1.3e-145	N/A	Pfam	0
NP_001075107.1	LILRB1	V-set	0.042	3.98358e-17	HMMerThread	NP_002107.3	HLA-A	MHC_I	0	N/A	Pfam	0
NP_001075108.1	LILRB1	V-set	0.042	1.535e-21	HMMerThread	NP_002118.1	HLA-G	C1-set	1.8e-27	N/A	Pfam	1
NP_001075108.1	LILRB1	V-set	0.042	1.535e-21	HMMerThread	NP_002107.3	HLA-A	C1-set	8.10001e-28	N/A	Pfam	1
NP_001075108.1	LILRB1	V-set	0.042	1.535e-21	HMMerThread	NP_002108.4	HLA-C	C1-set	3.7e-29	N/A	Pfam	1
NP_001075108.1	LILRB1	V-set	0.042	1.535e-21	HMMerThread	NP_001091949.1	HLA-F	C1-set	1.7e-29	N/A	Pfam	1
NP_001075108.1	LILRB1	V-set	0.042	1.535e-21	HMMerThread	NP_061823.2	HLA-F	C1-set	1.7e-29	N/A	Pfam	1
NP_001075108.1	LILRB1	V-set	0.042	1.535e-21	HMMerThread	NP_005505.2	HLA-B	C1-set	1.1e-29	N/A	Pfam	1
NP_001075108.1	LILRB1	V-set	0.042	1.535e-21	HMMerThread	NP_004039.1	B2M	C1-set	7.4e-35	N/A	Pfam	1
NP_001075108.1	LILRB1	V-set	0.042	1.535e-21	HMMerThread	NP_001091949.1	HLA-F	MHC_I	7.90003e-130	N/A	Pfam	1
NP_001075108.1	LILRB1	V-set	0.042	1.535e-21	HMMerThread	NP_001091948.1	HLA-F	MHC_I	7.90003e-130	N/A	Pfam	1
NP_001075108.1	LILRB1	V-set	0.042	1.535e-21	HMMerThread	NP_061823.2	HLA-F	MHC_I	7.90003e-130	N/A	Pfam	1
NP_001075108.1	LILRB1	V-set	0.042	1.535e-21	HMMerThread	NP_002108.4	HLA-C	MHC_I	2.2e-141	N/A	Pfam	1
NP_001075108.1	LILRB1	V-set	0.042	1.535e-21	HMMerThread	NP_002118.1	HLA-G	MHC_I	7.8e-142	N/A	Pfam	1
NP_001075108.1	LILRB1	V-set	0.042	1.535e-21	HMMerThread	NP_005505.2	HLA-B	MHC_I	1.3e-145	N/A	Pfam	1
NP_001075108.1	LILRB1	V-set	0.042	1.535e-21	HMMerThread	NP_002107.3	HLA-A	MHC_I	0	N/A	Pfam	1
NP_001075109.1	PRKDC	tRNA_NucTransf2	5.4	1.68599e-05	HMMerThread	NP_004506.2	ILF2	NTP_transf_2	6.9	6.1972e-05	HMMerThread	0
NP_001075109.1	PRKDC	tRNA_NucTransf2	5.4	1.68599e-05	HMMerThread	NP_001075109.1	PRKDC	tRNA_NucTransf2	5.4	1.68599e-05	HMMerThread	0
NP_001075109.1	PRKDC	tRNA_NucTransf2	5.4	1.68599e-05	HMMerThread	NP_008835.5	PRKDC	tRNA_NucTransf2	5.4	1.20428e-05	HMMerThread	0
NP_001077430.1	WDR62	4HBT	43	7.53861e-05	HMMerThread	NP_001077430.1	WDR62	4HBT	43	7.53861e-05	HMMerThread	1
NP_001077430.1	WDR62	4HBT	43	7.53861e-05	HMMerThread	NP_775907.4	WDR62	4HBT	43	4.53938e-05	HMMerThread	1
NP_001077430.1	WDR62	WD40	0.13	7.64418e-05	HMMerThread	NP_001077430.1	WDR62	WD40	0.13	7.64418e-05	HMMerThread	1
NP_001077430.1	WDR62	WD40	0.13	7.64418e-05	HMMerThread	NP_775907.4	WDR62	WD40	0.13	1.83807e-06	HMMerThread	1
NP_001078930.1	CTNND1	MIF4G	3.1	6.88719e-05	HMMerThread	NP_001078930.1	CTNND1	MIF4G	3.1	6.88719e-05	HMMerThread	0
NP_001078930.1	CTNND1	MIF4G	3.1	6.88719e-05	HMMerThread	NP_001078931.1	CTNND1	MIF4G	3.1	6.88719e-05	HMMerThread	0
NP_001078930.1	CTNND1	MIF4G	3.1	6.88719e-05	HMMerThread	NP_001078934.1	CTNND1	MIF4G	3.1	4.20884e-05	HMMerThread	0
NP_001078931.1	CTNND1	MIF4G	3.1	6.88719e-05	HMMerThread	NP_001078930.1	CTNND1	MIF4G	3.1	6.88719e-05	HMMerThread	1
NP_001078931.1	CTNND1	MIF4G	3.1	6.88719e-05	HMMerThread	NP_001078931.1	CTNND1	MIF4G	3.1	6.88719e-05	HMMerThread	1
NP_001078931.1	CTNND1	MIF4G	3.1	6.88719e-05	HMMerThread	NP_001078934.1	CTNND1	MIF4G	3.1	4.20884e-05	HMMerThread	1
NP_001078932.1	CTNND1	HEAT	1.4	1.3808e-05	HMMerThread	NP_002221.1	JUP	HEAT	5.7	N/A	Pfam	0
NP_001078932.1	CTNND1	HEAT	1.4	1.3808e-05	HMMerThread	NP_068831.1	JUP	HEAT	5.7	N/A	Pfam	0
NP_001078932.1	CTNND1	HEAT	1.4	1.3808e-05	HMMerThread	NP_001078928.1	CTNND1	Arm	0.0023	N/A	Pfam	0
NP_001078932.1	CTNND1	HEAT	1.4	1.3808e-05	HMMerThread	NP_001078929.1	CTNND1	Arm	0.0023	N/A	Pfam	0
NP_001078932.1	CTNND1	HEAT	1.4	1.3808e-05	HMMerThread	NP_001078930.1	CTNND1	Arm	0.0023	N/A	Pfam	0
NP_001078932.1	CTNND1	HEAT	1.4	1.3808e-05	HMMerThread	NP_001078931.1	CTNND1	Arm	0.0023	N/A	Pfam	0
NP_001078932.1	CTNND1	HEAT	1.4	1.3808e-05	HMMerThread	NP_001078932.1	CTNND1	Arm	0.0023	N/A	Pfam	0
NP_001078932.1	CTNND1	HEAT	1.4	1.3808e-05	HMMerThread	NP_001078935.1	CTNND1	Arm	0.0023	N/A	Pfam	0
NP_001078932.1	CTNND1	HEAT	1.4	1.3808e-05	HMMerThread	NP_001078937.1	CTNND1	Arm	0.0023	N/A	Pfam	0
NP_001078932.1	CTNND1	HEAT	1.4	1.3808e-05	HMMerThread	NP_001078933.1	CTNND1	Arm	0.0023	N/A	Pfam	0
NP_001078932.1	CTNND1	HEAT	1.4	1.3808e-05	HMMerThread	NP_001078936.1	CTNND1	Arm	0.0023	N/A	Pfam	0
NP_001078932.1	CTNND1	HEAT	1.4	1.3808e-05	HMMerThread	NP_001078938.1	CTNND1	Arm	0.0023	N/A	Pfam	0
NP_001078932.1	CTNND1	HEAT	1.4	1.3808e-05	HMMerThread	NP_001078927.1	CTNND1	Arm	4.4e-08	N/A	Pfam	0
NP_001078932.1	CTNND1	HEAT	1.4	1.3808e-05	HMMerThread	NP_001078934.1	CTNND1	Arm	4.4e-08	N/A	Pfam	0
NP_001078932.1	CTNND1	HEAT	1.4	1.3808e-05	HMMerThread	NP_001322.1	CTNND1	Arm	4.4e-08	N/A	Pfam	0
NP_001078932.1	CTNND1	HEAT	1.4	1.3808e-05	HMMerThread	NP_659422.2	CDH24	Cadherin_C	4.3e-58	N/A	Pfam	0
NP_001078932.1	CTNND1	HEAT	1.4	1.3808e-05	HMMerThread	NP_071923.2	CDH24	Cadherin_C	2.3e-61	N/A	Pfam	0
NP_001078932.1	CTNND1	HEAT	1.4	1.3808e-05	HMMerThread	NP_001786.1	CDH5	Cadherin_C	8.70005e-79	N/A	Pfam	0
NP_001078932.1	CTNND1	HEAT	1.4	1.3808e-05	HMMerThread	NP_001784.2	CDH3	Cadherin_C	9.6e-95	N/A	Pfam	0
NP_001078932.1	CTNND1	HEAT	1.4	1.3808e-05	HMMerThread	NP_004351.1	CDH1	Cadherin_C	6.3e-97	N/A	Pfam	0
NP_001078932.1	CTNND1	HEAT	1.4	1.3808e-05	HMMerThread	NP_001078935.1	CTNND1	HEAT	1.4	0.000172035	HMMerThread	0
NP_001078932.1	CTNND1	HEAT	1.4	1.3808e-05	HMMerThread	NP_001078933.1	CTNND1	HEAT	1.4	0.000125069	HMMerThread	0
NP_001078932.1	CTNND1	HEAT	1.4	1.3808e-05	HMMerThread	NP_001078936.1	CTNND1	HEAT	1.4	0.00010445	HMMerThread	0
NP_001078932.1	CTNND1	HEAT	1.4	1.3808e-05	HMMerThread	NP_001078938.1	CTNND1	HEAT	1.4	4.30087e-05	HMMerThread	0
NP_001078932.1	CTNND1	HEAT	1.4	1.3808e-05	HMMerThread	NP_001078932.1	CTNND1	HEAT	1.4	1.3808e-05	HMMerThread	0
NP_001078933.1	CTNND1	HEAT	1.4	0.000125069	HMMerThread	NP_002221.1	JUP	HEAT	5.7	N/A	Pfam	1
NP_001078933.1	CTNND1	HEAT	1.4	0.000125069	HMMerThread	NP_068831.1	JUP	HEAT	5.7	N/A	Pfam	1
NP_001078933.1	CTNND1	HEAT	1.4	0.000125069	HMMerThread	NP_001078928.1	CTNND1	Arm	0.0023	N/A	Pfam	1
NP_001078933.1	CTNND1	HEAT	1.4	0.000125069	HMMerThread	NP_001078929.1	CTNND1	Arm	0.0023	N/A	Pfam	1
NP_001078933.1	CTNND1	HEAT	1.4	0.000125069	HMMerThread	NP_001078930.1	CTNND1	Arm	0.0023	N/A	Pfam	1
NP_001078933.1	CTNND1	HEAT	1.4	0.000125069	HMMerThread	NP_001078931.1	CTNND1	Arm	0.0023	N/A	Pfam	1
NP_001078933.1	CTNND1	HEAT	1.4	0.000125069	HMMerThread	NP_001078932.1	CTNND1	Arm	0.0023	N/A	Pfam	1
NP_001078933.1	CTNND1	HEAT	1.4	0.000125069	HMMerThread	NP_001078935.1	CTNND1	Arm	0.0023	N/A	Pfam	1
NP_001078933.1	CTNND1	HEAT	1.4	0.000125069	HMMerThread	NP_001078937.1	CTNND1	Arm	0.0023	N/A	Pfam	1
NP_001078933.1	CTNND1	HEAT	1.4	0.000125069	HMMerThread	NP_001078933.1	CTNND1	Arm	0.0023	N/A	Pfam	1
NP_001078933.1	CTNND1	HEAT	1.4	0.000125069	HMMerThread	NP_001078936.1	CTNND1	Arm	0.0023	N/A	Pfam	1
NP_001078933.1	CTNND1	HEAT	1.4	0.000125069	HMMerThread	NP_001078938.1	CTNND1	Arm	0.0023	N/A	Pfam	1
NP_001078933.1	CTNND1	HEAT	1.4	0.000125069	HMMerThread	NP_001078927.1	CTNND1	Arm	4.4e-08	N/A	Pfam	1
NP_001078933.1	CTNND1	HEAT	1.4	0.000125069	HMMerThread	NP_001078934.1	CTNND1	Arm	4.4e-08	N/A	Pfam	1
NP_001078933.1	CTNND1	HEAT	1.4	0.000125069	HMMerThread	NP_001322.1	CTNND1	Arm	4.4e-08	N/A	Pfam	1
NP_001078933.1	CTNND1	HEAT	1.4	0.000125069	HMMerThread	NP_659422.2	CDH24	Cadherin_C	4.3e-58	N/A	Pfam	1
NP_001078933.1	CTNND1	HEAT	1.4	0.000125069	HMMerThread	NP_071923.2	CDH24	Cadherin_C	2.3e-61	N/A	Pfam	1
NP_001078933.1	CTNND1	HEAT	1.4	0.000125069	HMMerThread	NP_001786.1	CDH5	Cadherin_C	8.70005e-79	N/A	Pfam	1
NP_001078933.1	CTNND1	HEAT	1.4	0.000125069	HMMerThread	NP_001784.2	CDH3	Cadherin_C	9.6e-95	N/A	Pfam	1
NP_001078933.1	CTNND1	HEAT	1.4	0.000125069	HMMerThread	NP_004351.1	CDH1	Cadherin_C	6.3e-97	N/A	Pfam	1
NP_001078933.1	CTNND1	HEAT	1.4	0.000125069	HMMerThread	NP_001078935.1	CTNND1	HEAT	1.4	0.000172035	HMMerThread	1
NP_001078933.1	CTNND1	HEAT	1.4	0.000125069	HMMerThread	NP_001078933.1	CTNND1	HEAT	1.4	0.000125069	HMMerThread	1
NP_001078933.1	CTNND1	HEAT	1.4	0.000125069	HMMerThread	NP_001078936.1	CTNND1	HEAT	1.4	0.00010445	HMMerThread	1
NP_001078933.1	CTNND1	HEAT	1.4	0.000125069	HMMerThread	NP_001078938.1	CTNND1	HEAT	1.4	4.30087e-05	HMMerThread	1
NP_001078933.1	CTNND1	HEAT	1.4	0.000125069	HMMerThread	NP_001078932.1	CTNND1	HEAT	1.4	1.3808e-05	HMMerThread	1
NP_001078934.1	CTNND1	MIF4G	3.1	4.20884e-05	HMMerThread	NP_001078930.1	CTNND1	MIF4G	3.1	6.88719e-05	HMMerThread	0
NP_001078934.1	CTNND1	MIF4G	3.1	4.20884e-05	HMMerThread	NP_001078931.1	CTNND1	MIF4G	3.1	6.88719e-05	HMMerThread	0
NP_001078934.1	CTNND1	MIF4G	3.1	4.20884e-05	HMMerThread	NP_001078934.1	CTNND1	MIF4G	3.1	4.20884e-05	HMMerThread	0
NP_001078935.1	CTNND1	HEAT	1.4	0.000172035	HMMerThread	NP_002221.1	JUP	HEAT	5.7	N/A	Pfam	1
NP_001078935.1	CTNND1	HEAT	1.4	0.000172035	HMMerThread	NP_068831.1	JUP	HEAT	5.7	N/A	Pfam	1
NP_001078935.1	CTNND1	HEAT	1.4	0.000172035	HMMerThread	NP_001078928.1	CTNND1	Arm	0.0023	N/A	Pfam	1
NP_001078935.1	CTNND1	HEAT	1.4	0.000172035	HMMerThread	NP_001078929.1	CTNND1	Arm	0.0023	N/A	Pfam	1
NP_001078935.1	CTNND1	HEAT	1.4	0.000172035	HMMerThread	NP_001078930.1	CTNND1	Arm	0.0023	N/A	Pfam	1
NP_001078935.1	CTNND1	HEAT	1.4	0.000172035	HMMerThread	NP_001078931.1	CTNND1	Arm	0.0023	N/A	Pfam	1
NP_001078935.1	CTNND1	HEAT	1.4	0.000172035	HMMerThread	NP_001078932.1	CTNND1	Arm	0.0023	N/A	Pfam	1
NP_001078935.1	CTNND1	HEAT	1.4	0.000172035	HMMerThread	NP_001078935.1	CTNND1	Arm	0.0023	N/A	Pfam	1
NP_001078935.1	CTNND1	HEAT	1.4	0.000172035	HMMerThread	NP_001078937.1	CTNND1	Arm	0.0023	N/A	Pfam	1
NP_001078935.1	CTNND1	HEAT	1.4	0.000172035	HMMerThread	NP_001078933.1	CTNND1	Arm	0.0023	N/A	Pfam	1
NP_001078935.1	CTNND1	HEAT	1.4	0.000172035	HMMerThread	NP_001078936.1	CTNND1	Arm	0.0023	N/A	Pfam	1
NP_001078935.1	CTNND1	HEAT	1.4	0.000172035	HMMerThread	NP_001078938.1	CTNND1	Arm	0.0023	N/A	Pfam	1
NP_001078935.1	CTNND1	HEAT	1.4	0.000172035	HMMerThread	NP_001078927.1	CTNND1	Arm	4.4e-08	N/A	Pfam	1
NP_001078935.1	CTNND1	HEAT	1.4	0.000172035	HMMerThread	NP_001078934.1	CTNND1	Arm	4.4e-08	N/A	Pfam	1
NP_001078935.1	CTNND1	HEAT	1.4	0.000172035	HMMerThread	NP_001322.1	CTNND1	Arm	4.4e-08	N/A	Pfam	1
NP_001078935.1	CTNND1	HEAT	1.4	0.000172035	HMMerThread	NP_659422.2	CDH24	Cadherin_C	4.3e-58	N/A	Pfam	1
NP_001078935.1	CTNND1	HEAT	1.4	0.000172035	HMMerThread	NP_071923.2	CDH24	Cadherin_C	2.3e-61	N/A	Pfam	1
NP_001078935.1	CTNND1	HEAT	1.4	0.000172035	HMMerThread	NP_001786.1	CDH5	Cadherin_C	8.70005e-79	N/A	Pfam	1
NP_001078935.1	CTNND1	HEAT	1.4	0.000172035	HMMerThread	NP_001784.2	CDH3	Cadherin_C	9.6e-95	N/A	Pfam	1
NP_001078935.1	CTNND1	HEAT	1.4	0.000172035	HMMerThread	NP_004351.1	CDH1	Cadherin_C	6.3e-97	N/A	Pfam	1
NP_001078935.1	CTNND1	HEAT	1.4	0.000172035	HMMerThread	NP_001078935.1	CTNND1	HEAT	1.4	0.000172035	HMMerThread	1
NP_001078935.1	CTNND1	HEAT	1.4	0.000172035	HMMerThread	NP_001078933.1	CTNND1	HEAT	1.4	0.000125069	HMMerThread	1
NP_001078935.1	CTNND1	HEAT	1.4	0.000172035	HMMerThread	NP_001078936.1	CTNND1	HEAT	1.4	0.00010445	HMMerThread	1
NP_001078935.1	CTNND1	HEAT	1.4	0.000172035	HMMerThread	NP_001078938.1	CTNND1	HEAT	1.4	4.30087e-05	HMMerThread	1
NP_001078935.1	CTNND1	HEAT	1.4	0.000172035	HMMerThread	NP_001078932.1	CTNND1	HEAT	1.4	1.3808e-05	HMMerThread	1
NP_001078936.1	CTNND1	HEAT	1.4	0.00010445	HMMerThread	NP_002221.1	JUP	HEAT	5.7	N/A	Pfam	0
NP_001078936.1	CTNND1	HEAT	1.4	0.00010445	HMMerThread	NP_068831.1	JUP	HEAT	5.7	N/A	Pfam	0
NP_001078936.1	CTNND1	HEAT	1.4	0.00010445	HMMerThread	NP_001078928.1	CTNND1	Arm	0.0023	N/A	Pfam	0
NP_001078936.1	CTNND1	HEAT	1.4	0.00010445	HMMerThread	NP_001078929.1	CTNND1	Arm	0.0023	N/A	Pfam	0
NP_001078936.1	CTNND1	HEAT	1.4	0.00010445	HMMerThread	NP_001078930.1	CTNND1	Arm	0.0023	N/A	Pfam	0
NP_001078936.1	CTNND1	HEAT	1.4	0.00010445	HMMerThread	NP_001078931.1	CTNND1	Arm	0.0023	N/A	Pfam	0
NP_001078936.1	CTNND1	HEAT	1.4	0.00010445	HMMerThread	NP_001078932.1	CTNND1	Arm	0.0023	N/A	Pfam	0
NP_001078936.1	CTNND1	HEAT	1.4	0.00010445	HMMerThread	NP_001078935.1	CTNND1	Arm	0.0023	N/A	Pfam	0
NP_001078936.1	CTNND1	HEAT	1.4	0.00010445	HMMerThread	NP_001078937.1	CTNND1	Arm	0.0023	N/A	Pfam	0
NP_001078936.1	CTNND1	HEAT	1.4	0.00010445	HMMerThread	NP_001078933.1	CTNND1	Arm	0.0023	N/A	Pfam	0
NP_001078936.1	CTNND1	HEAT	1.4	0.00010445	HMMerThread	NP_001078936.1	CTNND1	Arm	0.0023	N/A	Pfam	0
NP_001078936.1	CTNND1	HEAT	1.4	0.00010445	HMMerThread	NP_001078938.1	CTNND1	Arm	0.0023	N/A	Pfam	0
NP_001078936.1	CTNND1	HEAT	1.4	0.00010445	HMMerThread	NP_001078927.1	CTNND1	Arm	4.4e-08	N/A	Pfam	0
NP_001078936.1	CTNND1	HEAT	1.4	0.00010445	HMMerThread	NP_001078934.1	CTNND1	Arm	4.4e-08	N/A	Pfam	0
NP_001078936.1	CTNND1	HEAT	1.4	0.00010445	HMMerThread	NP_001322.1	CTNND1	Arm	4.4e-08	N/A	Pfam	0
NP_001078936.1	CTNND1	HEAT	1.4	0.00010445	HMMerThread	NP_659422.2	CDH24	Cadherin_C	4.3e-58	N/A	Pfam	0
NP_001078936.1	CTNND1	HEAT	1.4	0.00010445	HMMerThread	NP_071923.2	CDH24	Cadherin_C	2.3e-61	N/A	Pfam	0
NP_001078936.1	CTNND1	HEAT	1.4	0.00010445	HMMerThread	NP_001786.1	CDH5	Cadherin_C	8.70005e-79	N/A	Pfam	0
NP_001078936.1	CTNND1	HEAT	1.4	0.00010445	HMMerThread	NP_001784.2	CDH3	Cadherin_C	9.6e-95	N/A	Pfam	0
NP_001078936.1	CTNND1	HEAT	1.4	0.00010445	HMMerThread	NP_004351.1	CDH1	Cadherin_C	6.3e-97	N/A	Pfam	0
NP_001078936.1	CTNND1	HEAT	1.4	0.00010445	HMMerThread	NP_001078935.1	CTNND1	HEAT	1.4	0.000172035	HMMerThread	0
NP_001078936.1	CTNND1	HEAT	1.4	0.00010445	HMMerThread	NP_001078933.1	CTNND1	HEAT	1.4	0.000125069	HMMerThread	0
NP_001078936.1	CTNND1	HEAT	1.4	0.00010445	HMMerThread	NP_001078936.1	CTNND1	HEAT	1.4	0.00010445	HMMerThread	0
NP_001078936.1	CTNND1	HEAT	1.4	0.00010445	HMMerThread	NP_001078938.1	CTNND1	HEAT	1.4	4.30087e-05	HMMerThread	0
NP_001078936.1	CTNND1	HEAT	1.4	0.00010445	HMMerThread	NP_001078932.1	CTNND1	HEAT	1.4	1.3808e-05	HMMerThread	0
NP_001078938.1	CTNND1	HEAT	1.4	4.30087e-05	HMMerThread	NP_002221.1	JUP	HEAT	5.7	N/A	Pfam	1
NP_001078938.1	CTNND1	HEAT	1.4	4.30087e-05	HMMerThread	NP_068831.1	JUP	HEAT	5.7	N/A	Pfam	1
NP_001078938.1	CTNND1	HEAT	1.4	4.30087e-05	HMMerThread	NP_001078928.1	CTNND1	Arm	0.0023	N/A	Pfam	1
NP_001078938.1	CTNND1	HEAT	1.4	4.30087e-05	HMMerThread	NP_001078929.1	CTNND1	Arm	0.0023	N/A	Pfam	1
NP_001078938.1	CTNND1	HEAT	1.4	4.30087e-05	HMMerThread	NP_001078930.1	CTNND1	Arm	0.0023	N/A	Pfam	1
NP_001078938.1	CTNND1	HEAT	1.4	4.30087e-05	HMMerThread	NP_001078931.1	CTNND1	Arm	0.0023	N/A	Pfam	1
NP_001078938.1	CTNND1	HEAT	1.4	4.30087e-05	HMMerThread	NP_001078932.1	CTNND1	Arm	0.0023	N/A	Pfam	1
NP_001078938.1	CTNND1	HEAT	1.4	4.30087e-05	HMMerThread	NP_001078935.1	CTNND1	Arm	0.0023	N/A	Pfam	1
NP_001078938.1	CTNND1	HEAT	1.4	4.30087e-05	HMMerThread	NP_001078937.1	CTNND1	Arm	0.0023	N/A	Pfam	1
NP_001078938.1	CTNND1	HEAT	1.4	4.30087e-05	HMMerThread	NP_001078933.1	CTNND1	Arm	0.0023	N/A	Pfam	1
NP_001078938.1	CTNND1	HEAT	1.4	4.30087e-05	HMMerThread	NP_001078936.1	CTNND1	Arm	0.0023	N/A	Pfam	1
NP_001078938.1	CTNND1	HEAT	1.4	4.30087e-05	HMMerThread	NP_001078938.1	CTNND1	Arm	0.0023	N/A	Pfam	1
NP_001078938.1	CTNND1	HEAT	1.4	4.30087e-05	HMMerThread	NP_001078927.1	CTNND1	Arm	4.4e-08	N/A	Pfam	1
NP_001078938.1	CTNND1	HEAT	1.4	4.30087e-05	HMMerThread	NP_001078934.1	CTNND1	Arm	4.4e-08	N/A	Pfam	1
NP_001078938.1	CTNND1	HEAT	1.4	4.30087e-05	HMMerThread	NP_001322.1	CTNND1	Arm	4.4e-08	N/A	Pfam	1
NP_001078938.1	CTNND1	HEAT	1.4	4.30087e-05	HMMerThread	NP_659422.2	CDH24	Cadherin_C	4.3e-58	N/A	Pfam	1
NP_001078938.1	CTNND1	HEAT	1.4	4.30087e-05	HMMerThread	NP_071923.2	CDH24	Cadherin_C	2.3e-61	N/A	Pfam	1
NP_001078938.1	CTNND1	HEAT	1.4	4.30087e-05	HMMerThread	NP_001786.1	CDH5	Cadherin_C	8.70005e-79	N/A	Pfam	1
NP_001078938.1	CTNND1	HEAT	1.4	4.30087e-05	HMMerThread	NP_001784.2	CDH3	Cadherin_C	9.6e-95	N/A	Pfam	1
NP_001078938.1	CTNND1	HEAT	1.4	4.30087e-05	HMMerThread	NP_004351.1	CDH1	Cadherin_C	6.3e-97	N/A	Pfam	1
NP_001078938.1	CTNND1	HEAT	1.4	4.30087e-05	HMMerThread	NP_001078935.1	CTNND1	HEAT	1.4	0.000172035	HMMerThread	1
NP_001078938.1	CTNND1	HEAT	1.4	4.30087e-05	HMMerThread	NP_001078933.1	CTNND1	HEAT	1.4	0.000125069	HMMerThread	1
NP_001078938.1	CTNND1	HEAT	1.4	4.30087e-05	HMMerThread	NP_001078936.1	CTNND1	HEAT	1.4	0.00010445	HMMerThread	1
NP_001078938.1	CTNND1	HEAT	1.4	4.30087e-05	HMMerThread	NP_001078938.1	CTNND1	HEAT	1.4	4.30087e-05	HMMerThread	1
NP_001078938.1	CTNND1	HEAT	1.4	4.30087e-05	HMMerThread	NP_001078932.1	CTNND1	HEAT	1.4	1.3808e-05	HMMerThread	1
NP_001092010.1	HPSE	Glyco_hydro_10	2.2	2.26808e-25	HMMerThread	NP_006656.2	HPSE	Glyco_hydro_10	2.2	2.26808e-25	HMMerThread	0
NP_001092010.1	HPSE	Glyco_hydro_10	2.2	2.26808e-25	HMMerThread	NP_001092010.1	HPSE	Glyco_hydro_10	2.2	2.26808e-25	HMMerThread	0
NP_001092093.1	OBSCN	V-set	0.011	1.99179e-17	HMMerThread	NP_596870.2	TTN	ig	3.6e-05	N/A	Pfam	1
NP_001092093.1	OBSCN	V-set	0.011	1.99179e-17	HMMerThread	NP_003310.3	TTN	ig	3.7e-08	N/A	Pfam	1
NP_001092093.1	OBSCN	V-set	0.011	1.99179e-17	HMMerThread	NP_597681.2	TTN	ig	3.7e-08	N/A	Pfam	1
NP_001092093.1	OBSCN	V-set	0.011	1.99179e-17	HMMerThread	NP_596869.3	TTN	ig	3.7e-08	N/A	Pfam	1
NP_001092093.1	OBSCN	V-set	0.011	1.99179e-17	HMMerThread	NP_597676.2	TTN	ig	3.7e-08	N/A	Pfam	1
NP_001092093.1	OBSCN	V-set	0.011	1.99179e-17	HMMerThread	NP_596870.2	TTN	V-set	0.047	3.54048e-12	HMMerThread	1
NP_001092805.1	PHYHIP	fn3	0.02	6.91011e-57	HMMerThread	NP_055574.3	PHYHIP	fn3	0.018	N/A	Pfam	0
NP_001092805.1	PHYHIP	fn3	0.02	6.91011e-57	HMMerThread	NP_001092805.1	PHYHIP	fn3	0.018	N/A	Pfam	0
NP_001093.1	ACTN1	efhand	0.24	0.000356819	HMMerThread	NP_001093.1	ACTN1	Spectrin	1.9e-32	N/A	Pfam	1
NP_001093.1	ACTN1	efhand	0.24	0.000356819	HMMerThread	NP_001093.1	ACTN1	efhand_Ca_insen	5.6e-41	N/A	Pfam	1
NP_001093.1	ACTN1	efhand	0.24	0.000356819	HMMerThread	NP_001093.1	ACTN1	efhand	0.24	0.000356819	HMMerThread	1
NP_001093.1	ACTN1	SicP-binding	37	6.37108e-05	HMMerThread	NP_001093.1	ACTN1	SicP-binding	37	6.37108e-05	HMMerThread	1
NP_001093325.1	MCF2	Spectrin	0.78	5.67694e-14	HMMerThread	NP_005360.3	MCF2	Spectrin	0.78	9.5201e-06	HMMerThread	0
NP_001093325.1	MCF2	Spectrin	0.78	5.67694e-14	HMMerThread	NP_001093325.1	MCF2	Spectrin	0.78	5.67694e-14	HMMerThread	0
NP_001093328.1	C7orf25	ACT	49	2.29573e-05	HMMerThread	NP_001093328.1	C7orf25	ACT	49	2.29573e-05	HMMerThread	1
NP_001093422.1	ITPR1	CaMBD	22	3.63015e-05	HMMerThread	NP_001026.2	RYR2	efhand	0.00031	N/A	Pfam	0
NP_001093422.1	ITPR1	CaMBD	22	3.63015e-05	HMMerThread	NP_112482.1	CABP1	efhand	8.3e-06	N/A	Pfam	0
NP_001093422.1	ITPR1	CaMBD	22	3.63015e-05	HMMerThread	NP_001028849.1	CABP1	efhand	8.3e-06	N/A	Pfam	0
NP_001095.1	ACTN3	efhand	0.45	2.53861e-07	HMMerThread	NP_001095.1	ACTN3	Spectrin	1.4e-08	N/A	Pfam	1
NP_001095.1	ACTN3	efhand	0.45	2.53861e-07	HMMerThread	NP_004915.2	ACTN4	Spectrin	3.2e-14	N/A	Pfam	1
NP_001095.1	ACTN3	efhand	0.45	2.53861e-07	HMMerThread	NP_001094.1	ACTN2	Spectrin	1.6e-30	N/A	Pfam	1
NP_001095.1	ACTN3	efhand	0.45	2.53861e-07	HMMerThread	NP_001095.1	ACTN3	efhand_Ca_insen	6.49998e-35	N/A	Pfam	1
NP_001095.1	ACTN3	efhand	0.45	2.53861e-07	HMMerThread	NP_001094.1	ACTN2	efhand_Ca_insen	5.30002e-40	N/A	Pfam	1
NP_001095.1	ACTN3	efhand	0.45	2.53861e-07	HMMerThread	NP_004915.2	ACTN4	efhand_Ca_insen	1.90001e-41	N/A	Pfam	1
NP_001095.1	ACTN3	efhand	0.45	2.53861e-07	HMMerThread	NP_001095.1	ACTN3	efhand	0.45	2.53861e-07	HMMerThread	1
NP_001095866.1	SIKE	Rop	2	8.13023e-11	HMMerThread	NP_079349.2	SIKE	Rop	2	9.75627e-11	HMMerThread	0
NP_001095866.1	SIKE	Rop	2	8.13023e-11	HMMerThread	NP_001095866.1	SIKE	Rop	2	8.13023e-11	HMMerThread	0
NP_001102.2	ADAR	Ribosomal_L6	48	2.92169e-05	HMMerThread	NP_001020278.1	ADAR	Ribosomal_L6	48	3.9595e-05	HMMerThread	1
NP_001102.2	ADAR	Ribosomal_L6	48	2.92169e-05	HMMerThread	NP_001102.2	ADAR	Ribosomal_L6	48	2.92169e-05	HMMerThread	1
NP_001102.2	ADAR	Ribosomal_L6	48	2.92169e-05	HMMerThread	NP_056656.2	ADAR	Ribosomal_L6	48	1.94779e-05	HMMerThread	1
NP_001102.2	ADAR	Ribosomal_L6	48	2.92169e-05	HMMerThread	NP_056655.2	ADAR	Ribosomal_L6	48	3.47177e-06	HMMerThread	1
NP_001175.1	ATR	TPR_1	0.1	0.000672839	HMMerThread	NP_005605.1	RHEB	Ras	1.2e-57	N/A	Pfam	0
NP_001182.1	BCL2L1	Bcl-2	0.058	9.73896e-06	HMMerThread	NP_620048.1	BCL2L14	Bcl-2	0.051	N/A	Pfam	1
NP_001182.1	BCL2L1	Bcl-2	0.058	9.73896e-06	HMMerThread	NP_620049.1	BCL2L14	Bcl-2	0.051	N/A	Pfam	1
NP_001182.1	BCL2L1	Bcl-2	0.058	9.73896e-06	HMMerThread	NP_000624.2	BCL2	BH4	4.6e-14	N/A	Pfam	1
NP_001182.1	BCL2L1	Bcl-2	0.058	9.73896e-06	HMMerThread	NP_000648.2	BCL2	BH4	4.6e-14	N/A	Pfam	1
NP_001182.1	BCL2L1	Bcl-2	0.058	9.73896e-06	HMMerThread	NP_612815.1	BCL2L1	BH4	2.5e-14	N/A	Pfam	1
NP_001182.1	BCL2L1	Bcl-2	0.058	9.73896e-06	HMMerThread	NP_001182.1	BCL2L1	BH4	2.5e-14	N/A	Pfam	1
NP_001182.1	BCL2L1	Bcl-2	0.058	9.73896e-06	HMMerThread	NP_006529.1	BCL2L11	Bclx_interact	5.49999e-18	N/A	Pfam	1
NP_001182.1	BCL2L1	Bcl-2	0.058	9.73896e-06	HMMerThread	NP_619527.1	BCL2L11	Bclx_interact	2.9e-21	N/A	Pfam	1
NP_001182.1	BCL2L1	Bcl-2	0.058	9.73896e-06	HMMerThread	NP_127497.1	NLRP1	CARD	7.3e-25	N/A	Pfam	1
NP_001182.1	BCL2L1	Bcl-2	0.058	9.73896e-06	HMMerThread	NP_863651.1	APAF1	CARD	1.1e-25	N/A	Pfam	1
NP_001182.1	BCL2L1	Bcl-2	0.058	9.73896e-06	HMMerThread	NP_150634.1	CASP1	CARD	2.3e-32	N/A	Pfam	1
NP_001182.1	BCL2L1	Bcl-2	0.058	9.73896e-06	HMMerThread	NP_620120.1	BAX	Bcl-2	8.50003e-41	N/A	Pfam	1
NP_001182.1	BCL2L1	Bcl-2	0.058	9.73896e-06	HMMerThread	NP_620116.1	BAX	Bcl-2	8.6e-44	N/A	Pfam	1
NP_001182.1	BCL2L1	Bcl-2	0.058	9.73896e-06	HMMerThread	NP_000624.2	BCL2	Bcl-2	4.2e-56	N/A	Pfam	1
NP_001182.1	BCL2L1	Bcl-2	0.058	9.73896e-06	HMMerThread	NP_612815.1	BCL2L1	Bcl-2	4.3e-59	N/A	Pfam	1
NP_001182.1	BCL2L1	Bcl-2	0.058	9.73896e-06	HMMerThread	NP_863659.1	APAF1	NB-ARC	1.90001e-87	N/A	Pfam	1
NP_001182.1	BCL2L1	Bcl-2	0.058	9.73896e-06	HMMerThread	NP_001151.1	APAF1	NB-ARC	4.09994e-130	N/A	Pfam	1
NP_001182.1	BCL2L1	Bcl-2	0.058	9.73896e-06	HMMerThread	NP_037361.1	APAF1	NB-ARC	4.09994e-130	N/A	Pfam	1
NP_001182.1	BCL2L1	Bcl-2	0.058	9.73896e-06	HMMerThread	NP_863658.1	APAF1	NB-ARC	1.80003e-130	N/A	Pfam	1
NP_001182.1	BCL2L1	Bcl-2	0.058	9.73896e-06	HMMerThread	NP_863651.1	APAF1	NB-ARC	9.7e-134	N/A	Pfam	1
NP_001182.1	BCL2L1	Bcl-2	0.058	9.73896e-06	HMMerThread	NP_001182.1	BCL2L1	Bcl-2	0.058	9.73896e-06	HMMerThread	1
NP_001195.2	BMPR2	Alba	8.8	2.56194e-09	HMMerThread	NP_001195.2	BMPR2	Alba	8.8	2.56194e-09	HMMerThread	0
NP_001260.1	RCC1	Sod_Cu	8.2	6.36066e-10	HMMerThread	NP_001260.1	RCC1	Sod_Cu	8.2	6.36066e-10	HMMerThread	1
NP_001260.1	RCC1	Sod_Cu	8.2	6.36066e-10	HMMerThread	NP_001041659.1	RCC1	Sod_Cu	8.2	2.06558e-11	HMMerThread	1
NP_001260.1	RCC1	Sod_Cu	8.2	6.36066e-10	HMMerThread	NP_001041660.1	RCC1	Sod_Cu	8.2	2.06558e-11	HMMerThread	1
NP_001276.2	CLCA1	fn3	6.4	2.84058e-30	HMMerThread	NP_000204.3	ITGB4	fn3	3.2e-21	N/A	Pfam	0
NP_001276.2	CLCA1	fn3	6.4	2.84058e-30	HMMerThread	NP_001005619.1	ITGB4	fn3	3.2e-21	N/A	Pfam	0
NP_001276.2	CLCA1	fn3	6.4	2.84058e-30	HMMerThread	NP_000204.3	ITGB4	I-set	31	0.000336465	HMMerThread	0
NP_001299.1	CPN1	Cna_B	1.1	4.97408e-05	HMMerThread	NP_001299.1	CPN1	Cna_B	1.1	4.97408e-05	HMMerThread	1
NP_001315.1	CSTF1	Prot_inhib_II	5.6	0.000412779	HMMerThread	NP_001315.1	CSTF1	Prot_inhib_II	5.6	0.000412779	HMMerThread	0
NP_001315.1	CSTF1	Prot_inhib_II	5.6	0.000412779	HMMerThread	NP_001028694.1	CSTF1	Prot_inhib_II	5.6	0.000285254	HMMerThread	0
NP_001315.1	CSTF1	Prot_inhib_II	5.6	0.000412779	HMMerThread	NP_001028693.1	CSTF1	Prot_inhib_II	5.6	0.000194644	HMMerThread	0
NP_001321.1	CTF1	LIF_OSM	0.41	1.08616e-10	HMMerThread	NP_002301.1	LIFR	fn3	0.0015	N/A	Pfam	1
NP_001321.1	CTF1	LIF_OSM	0.41	1.08616e-10	HMMerThread	NP_786943.1	IL6ST	fn3	3.3e-16	N/A	Pfam	1
NP_001323.1	CTNND2	HEAT	4.1	3.68213e-06	HMMerThread	NP_001895.1	CTNNB1	HEAT	0.92	N/A	Pfam	0
NP_001323.1	CTNND2	HEAT	4.1	3.68213e-06	HMMerThread	NP_001091679.1	CTNNB1	HEAT	0.92	N/A	Pfam	0
NP_001323.1	CTNND2	HEAT	4.1	3.68213e-06	HMMerThread	NP_001091680.1	CTNNB1	HEAT	0.92	N/A	Pfam	0
NP_001323.1	CTNND2	HEAT	4.1	3.68213e-06	HMMerThread	NP_001895.1	CTNNB1	Arm	6.8e-07	N/A	Pfam	0
NP_001323.1	CTNND2	HEAT	4.1	3.68213e-06	HMMerThread	NP_001091679.1	CTNNB1	Arm	6.8e-07	N/A	Pfam	0
NP_001323.1	CTNND2	HEAT	4.1	3.68213e-06	HMMerThread	NP_001091680.1	CTNNB1	Arm	6.8e-07	N/A	Pfam	0
NP_001323.1	CTNND2	HEAT	4.1	3.68213e-06	HMMerThread	NP_001323.1	CTNND2	Arm	5.1e-11	N/A	Pfam	0
NP_001323.1	CTNND2	HEAT	4.1	3.68213e-06	HMMerThread	NP_001783.2	CDH2	Cadherin_C	4.40003e-96	N/A	Pfam	0
NP_001323.1	CTNND2	HEAT	4.1	3.68213e-06	HMMerThread	NP_004351.1	CDH1	Cadherin_C	6.3e-97	N/A	Pfam	0
NP_001323.1	CTNND2	HEAT	4.1	3.68213e-06	HMMerThread	NP_001323.1	CTNND2	HEAT	4.1	3.68213e-06	HMMerThread	0
NP_001338.2	DGKQ	RA	0.058	0.000136439	HMMerThread	NP_001655.1	RHOA	Ras	2.6e-99	N/A	Pfam	1
NP_001353.3	DIO3	AhpC-TSA	0.06	1.65272e-05	HMMerThread	NP_001353.3	DIO3	AhpC-TSA	0.06	1.65272e-05	HMMerThread	0
NP_001356.1	DLG4	Flavodoxin_2	5.5	0.0005	HMMerThread	NP_001356.1	DLG4	Flavodoxin_2	5.5	0.0005	HMMerThread	1
NP_001370.1	DNMT1	L27_2	2.5	4.76615e-05	HMMerThread	NP_001370.1	DNMT1	L27_2	2.5	4.76615e-05	HMMerThread	0
NP_001381.2	DTNA	efhand	5.6	0.000932641	HMMerThread	NP_001930.2	DRP2	Spectrin	4e-09	N/A	Pfam	1
NP_001381.2	DTNA	efhand	5.6	0.000932641	HMMerThread	NP_009055.2	UTRN	Spectrin	3.9e-12	N/A	Pfam	1
NP_001381.2	DTNA	efhand	5.6	0.000932641	HMMerThread	NP_004003.1	DMD	Spectrin	8.7e-15	N/A	Pfam	1
NP_001381.2	DTNA	efhand	5.6	0.000932641	HMMerThread	NP_004002.2	DMD	Spectrin	8.7e-15	N/A	Pfam	1
NP_001381.2	DTNA	efhand	5.6	0.000932641	HMMerThread	NP_004014.1	DMD	Spectrin	6.1e-16	N/A	Pfam	1
NP_001381.2	DTNA	efhand	5.6	0.000932641	HMMerThread	NP_004012.1	DMD	Spectrin	6.1e-16	N/A	Pfam	1
NP_001381.2	DTNA	efhand	5.6	0.000932641	HMMerThread	NP_004011.1	DMD	Spectrin	6.1e-16	N/A	Pfam	1
NP_001381.2	DTNA	efhand	5.6	0.000932641	HMMerThread	NP_004013.1	DMD	Spectrin	6.1e-16	N/A	Pfam	1
NP_001381.2	DTNA	efhand	5.6	0.000932641	HMMerThread	NP_004004.1	DMD	Spectrin	8.70001e-19	N/A	Pfam	1
NP_001381.2	DTNA	efhand	5.6	0.000932641	HMMerThread	NP_004005.1	DMD	Spectrin	8.8e-22	N/A	Pfam	1
NP_001381.2	DTNA	efhand	5.6	0.000932641	HMMerThread	NP_004000.1	DMD	Spectrin	1.8e-22	N/A	Pfam	1
NP_001381.2	DTNA	efhand	5.6	0.000932641	HMMerThread	NP_004001.1	DMD	Spectrin	1.8e-22	N/A	Pfam	1
NP_001381.2	DTNA	efhand	5.6	0.000932641	HMMerThread	NP_003998.1	DMD	Spectrin	1.8e-22	N/A	Pfam	1
NP_001381.2	DTNA	efhand	5.6	0.000932641	HMMerThread	NP_003997.1	DMD	Spectrin	1.8e-22	N/A	Pfam	1
NP_001381.2	DTNA	efhand	5.6	0.000932641	HMMerThread	NP_000100.2	DMD	Spectrin	1.8e-22	N/A	Pfam	1
NP_001382.2	DTNA	efhand	5.6	0.000382801	HMMerThread	NP_001930.2	DRP2	Spectrin	4e-09	N/A	Pfam	0
NP_001382.2	DTNA	efhand	5.6	0.000382801	HMMerThread	NP_009055.2	UTRN	Spectrin	3.9e-12	N/A	Pfam	0
NP_001382.2	DTNA	efhand	5.6	0.000382801	HMMerThread	NP_004003.1	DMD	Spectrin	8.7e-15	N/A	Pfam	0
NP_001382.2	DTNA	efhand	5.6	0.000382801	HMMerThread	NP_004002.2	DMD	Spectrin	8.7e-15	N/A	Pfam	0
NP_001382.2	DTNA	efhand	5.6	0.000382801	HMMerThread	NP_004014.1	DMD	Spectrin	6.1e-16	N/A	Pfam	0
NP_001382.2	DTNA	efhand	5.6	0.000382801	HMMerThread	NP_004012.1	DMD	Spectrin	6.1e-16	N/A	Pfam	0
NP_001382.2	DTNA	efhand	5.6	0.000382801	HMMerThread	NP_004011.1	DMD	Spectrin	6.1e-16	N/A	Pfam	0
NP_001382.2	DTNA	efhand	5.6	0.000382801	HMMerThread	NP_004013.1	DMD	Spectrin	6.1e-16	N/A	Pfam	0
NP_001382.2	DTNA	efhand	5.6	0.000382801	HMMerThread	NP_004004.1	DMD	Spectrin	8.70001e-19	N/A	Pfam	0
NP_001382.2	DTNA	efhand	5.6	0.000382801	HMMerThread	NP_004005.1	DMD	Spectrin	8.8e-22	N/A	Pfam	0
NP_001382.2	DTNA	efhand	5.6	0.000382801	HMMerThread	NP_004000.1	DMD	Spectrin	1.8e-22	N/A	Pfam	0
NP_001382.2	DTNA	efhand	5.6	0.000382801	HMMerThread	NP_004001.1	DMD	Spectrin	1.8e-22	N/A	Pfam	0
NP_001382.2	DTNA	efhand	5.6	0.000382801	HMMerThread	NP_003998.1	DMD	Spectrin	1.8e-22	N/A	Pfam	0
NP_001382.2	DTNA	efhand	5.6	0.000382801	HMMerThread	NP_003997.1	DMD	Spectrin	1.8e-22	N/A	Pfam	0
NP_001382.2	DTNA	efhand	5.6	0.000382801	HMMerThread	NP_000100.2	DMD	Spectrin	1.8e-22	N/A	Pfam	0
NP_001383.2	DTNA	efhand	5.6	6.39389e-05	HMMerThread	NP_001930.2	DRP2	Spectrin	4e-09	N/A	Pfam	1
NP_001383.2	DTNA	efhand	5.6	6.39389e-05	HMMerThread	NP_009055.2	UTRN	Spectrin	3.9e-12	N/A	Pfam	1
NP_001383.2	DTNA	efhand	5.6	6.39389e-05	HMMerThread	NP_004003.1	DMD	Spectrin	8.7e-15	N/A	Pfam	1
NP_001383.2	DTNA	efhand	5.6	6.39389e-05	HMMerThread	NP_004002.2	DMD	Spectrin	8.7e-15	N/A	Pfam	1
NP_001383.2	DTNA	efhand	5.6	6.39389e-05	HMMerThread	NP_004014.1	DMD	Spectrin	6.1e-16	N/A	Pfam	1
NP_001383.2	DTNA	efhand	5.6	6.39389e-05	HMMerThread	NP_004012.1	DMD	Spectrin	6.1e-16	N/A	Pfam	1
NP_001383.2	DTNA	efhand	5.6	6.39389e-05	HMMerThread	NP_004011.1	DMD	Spectrin	6.1e-16	N/A	Pfam	1
NP_001383.2	DTNA	efhand	5.6	6.39389e-05	HMMerThread	NP_004013.1	DMD	Spectrin	6.1e-16	N/A	Pfam	1
NP_001383.2	DTNA	efhand	5.6	6.39389e-05	HMMerThread	NP_004004.1	DMD	Spectrin	8.70001e-19	N/A	Pfam	1
NP_001383.2	DTNA	efhand	5.6	6.39389e-05	HMMerThread	NP_004005.1	DMD	Spectrin	8.8e-22	N/A	Pfam	1
NP_001383.2	DTNA	efhand	5.6	6.39389e-05	HMMerThread	NP_004000.1	DMD	Spectrin	1.8e-22	N/A	Pfam	1
NP_001383.2	DTNA	efhand	5.6	6.39389e-05	HMMerThread	NP_004001.1	DMD	Spectrin	1.8e-22	N/A	Pfam	1
NP_001383.2	DTNA	efhand	5.6	6.39389e-05	HMMerThread	NP_003998.1	DMD	Spectrin	1.8e-22	N/A	Pfam	1
NP_001383.2	DTNA	efhand	5.6	6.39389e-05	HMMerThread	NP_003997.1	DMD	Spectrin	1.8e-22	N/A	Pfam	1
NP_001383.2	DTNA	efhand	5.6	6.39389e-05	HMMerThread	NP_000100.2	DMD	Spectrin	1.8e-22	N/A	Pfam	1
NP_001421.2	EPAS1	HLH	0.014	1.72026e-12	HMMerThread	NP_001659.1	ARNT	HLH	9.7e-17	N/A	Pfam	0
NP_001421.2	EPAS1	HLH	0.014	1.72026e-12	HMMerThread	NP_064568.3	ARNTL2	HLH	1.1e-17	N/A	Pfam	0
NP_001448.2	FLNB	Aldose_epim	11	3.18352e-05	HMMerThread	NP_001448.2	FLNB	Aldose_epim	11	3.18352e-05	HMMerThread	1
NP_001448.2	FLNB	Cohesin	3.9	8.38982e-05	HMMerThread	NP_001448.2	FLNB	Cohesin	3.9	8.38982e-05	HMMerThread	1
NP_001448.2	FLNB	Lectin_legB	17	1.97674e-07	HMMerThread	NP_001448.2	FLNB	Lectin_legB	17	1.97674e-07	HMMerThread	1
NP_001448.2	FLNB	MBT	16	0.000109568	HMMerThread	NP_001448.2	FLNB	MBT	16	0.000109568	HMMerThread	1
NP_001448.2	FLNB	Neocarzinostat	0.48	3.59918e-09	HMMerThread	NP_001448.2	FLNB	Neocarzinostat	0.48	3.59918e-09	HMMerThread	1
NP_001448.2	FLNB	Transthyretin	4.8	6.64827e-05	HMMerThread	NP_001448.2	FLNB	Transthyretin	4.8	6.64827e-05	HMMerThread	1
NP_001448.2	FLNB	V-set	8	2.37235e-08	HMMerThread	NP_001448.2	FLNB	V-set	8	2.37235e-08	HMMerThread	1
NP_001456.3	FYB	ITAM	29	0.000154516	HMMerThread	NP_005408.1	SRC	SH2	2.5e-43	N/A	Pfam	0
NP_001456.3	FYB	ITAM	29	0.000154516	HMMerThread	NP_938033.1	SRC	SH2	2.5e-43	N/A	Pfam	0
NP_001456.3	FYB	ITAM	29	0.000154516	HMMerThread	NP_002028.1	FYN	SH2	2.3e-45	N/A	Pfam	0
NP_001456.3	FYB	ITAM	29	0.000154516	HMMerThread	NP_733762.2	CBLB	SH2	0.21	6.81863e-05	HMMerThread	0
NP_001456.3	FYB	ITAM	29	0.000154516	HMMerThread	NP_005179.2	CBL	SH2	1.5	5.19967e-07	HMMerThread	0
NP_001460.1	XRCC6	VWA	0.4	1.68649e-14	HMMerThread	NP_066964.1	XRCC5	VWA	0.39	7.3068e-16	HMMerThread	1
NP_001493.2	GP2	Alpha_adaptinC2	11	8.19675e-08	HMMerThread	NP_001007241.2	GP2	Alpha_adaptinC2	11	4.00723e-06	HMMerThread	0
NP_001493.2	GP2	Alpha_adaptinC2	11	8.19675e-08	HMMerThread	NP_001007243.2	GP2	Alpha_adaptinC2	11	1.52225e-07	HMMerThread	0
NP_001493.2	GP2	Alpha_adaptinC2	11	8.19675e-08	HMMerThread	NP_001007242.2	GP2	Alpha_adaptinC2	11	1.11242e-07	HMMerThread	0
NP_001493.2	GP2	Alpha_adaptinC2	11	8.19675e-08	HMMerThread	NP_001493.2	GP2	Alpha_adaptinC2	11	8.19675e-08	HMMerThread	0
NP_001510.2	BRF1	Cyclin_N	3.6	3.70874e-05	HMMerThread	NP_000312.2	RB1	Rb_C	1.6e-106	N/A	Pfam	1
NP_001521.1	HIF1A	HLH	0.019	1.1542e-09	HMMerThread	NP_055677.3	ARNT2	HLH	4.7e-16	N/A	Pfam	0
NP_001521.1	HIF1A	HLH	0.019	1.1542e-09	HMMerThread	NP_001659.1	ARNT	HLH	9.7e-17	N/A	Pfam	0
NP_001521.1	HIF1A	HLH	0.019	1.1542e-09	HMMerThread	NP_006531.1	NCOA2	HLH	0.033	1.22882e-05	HMMerThread	0
NP_001521.1	HIF1A	HLH	0.019	1.1542e-09	HMMerThread	NP_690007.1	HIF3A	HLH	0.021	1.35963e-07	HMMerThread	0
NP_001521.1	HIF1A	HLH	0.019	1.1542e-09	HMMerThread	NP_690008.2	HIF3A	HLH	0.021	2.27342e-09	HMMerThread	0
NP_001521.1	HIF1A	PAS	0.17	9.88244e-08	HMMerThread	NP_690007.1	HIF3A	PAS	0.0076	N/A	Pfam	0
NP_001521.1	HIF1A	PAS	0.17	9.88244e-08	HMMerThread	NP_006531.1	NCOA2	PAS	0.00012	N/A	Pfam	0
NP_001521.1	HIF1A	PAS	0.17	9.88244e-08	HMMerThread	NP_671766.1	NCOA1	PAS	2.4e-05	N/A	Pfam	0
NP_001521.1	HIF1A	PAS	0.17	9.88244e-08	HMMerThread	NP_671756.1	NCOA1	PAS	2.4e-05	N/A	Pfam	0
NP_001521.1	HIF1A	PAS	0.17	9.88244e-08	HMMerThread	NP_690008.2	HIF3A	PAS	4e-06	N/A	Pfam	0
NP_001521.1	HIF1A	PAS	0.17	9.88244e-08	HMMerThread	NP_071907.3	HIF3A	PAS	4e-06	N/A	Pfam	0
NP_001521.1	HIF1A	PAS	0.17	9.88244e-08	HMMerThread	NP_003734.3	NCOA1	PAS	1.3e-08	N/A	Pfam	0
NP_001521.1	HIF1A	PAS	0.17	9.88244e-08	HMMerThread	NP_001169.3	ARNTL	PAS	9.1e-09	N/A	Pfam	0
NP_001521.1	HIF1A	PAS	0.17	9.88244e-08	HMMerThread	NP_001025443.1	ARNTL	PAS	9.1e-09	N/A	Pfam	0
NP_001521.1	HIF1A	PAS	0.17	9.88244e-08	HMMerThread	NP_001025444.1	ARNTL	PAS	9.1e-09	N/A	Pfam	0
NP_001521.1	HIF1A	PAS	0.17	9.88244e-08	HMMerThread	NP_848514.1	ARNT	PAS	1.2e-18	N/A	Pfam	0
NP_001521.1	HIF1A	PAS	0.17	9.88244e-08	HMMerThread	NP_848513.1	ARNT	PAS	6.1e-19	N/A	Pfam	0
NP_001521.1	HIF1A	PAS	0.17	9.88244e-08	HMMerThread	NP_055677.3	ARNT2	PAS	2.1e-19	N/A	Pfam	0
NP_001521.1	HIF1A	PAS	0.17	9.88244e-08	HMMerThread	NP_001659.1	ARNT	PAS	6.2e-22	N/A	Pfam	0
NP_001526.2	PRMT2	Methyltransf_11	0.023	1.36859e-16	HMMerThread	NP_001526.2	PRMT2	Methyltransf_11	0.023	1.36859e-16	HMMerThread	1
NP_001526.2	PRMT2	Methyltransf_11	0.023	1.36859e-16	HMMerThread	NP_996845.1	PRMT2	Methyltransf_11	0.023	8.12043e-19	HMMerThread	1
NP_001547.1	IKBKB	ubiquitin	0.11	6.40966e-05	HMMerThread	NP_061828.1	UBB	ubiquitin	2e-39	N/A	Pfam	0
NP_001547.1	IKBKB	ubiquitin	0.11	6.40966e-05	HMMerThread	NP_001547.1	IKBKB	ubiquitin	0	N/A	Pfam	0
NP_001551.1	IL13RA1	fn3	0.13	6.91011e-57	HMMerThread	NP_001008699.1	IL4R	fn3	0.074	4.80328e-83	HMMerThread	1
NP_001551.1	IL13RA1	fn3	0.13	6.91011e-57	HMMerThread	NP_000409.1	IL4R	fn3	0.074	4.80328e-83	HMMerThread	1
NP_001612.1	AHR	Sortase_B	4.5	7.14318e-07	HMMerThread	NP_001612.1	AHR	Sortase_B	4.5	7.14318e-07	HMMerThread	0
NP_001618.2	ALCAM	C1-set	0.089	1.12662e-18	HMMerThread	NP_001618.2	ALCAM	ig	0.0036	N/A	Pfam	1
NP_001618.2	ALCAM	C1-set	0.089	1.12662e-18	HMMerThread	NP_001618.2	ALCAM	V-set	0.029	1.99179e-17	HMMerThread	1
NP_001618.2	ALCAM	C1-set	0.089	1.12662e-18	HMMerThread	NP_001618.2	ALCAM	C1-set	0.089	1.12662e-18	HMMerThread	1
NP_001618.2	ALCAM	I-set	0.029	5.72605e-38	HMMerThread	NP_001618.2	ALCAM	ig	0.0036	N/A	Pfam	1
NP_001618.2	ALCAM	I-set	0.029	5.72605e-38	HMMerThread	NP_001618.2	ALCAM	I-set	0.029	5.72605e-38	HMMerThread	1
NP_001618.2	ALCAM	V-set	0.029	1.99179e-17	HMMerThread	NP_001618.2	ALCAM	ig	0.0036	N/A	Pfam	1
NP_001618.2	ALCAM	V-set	0.029	1.99179e-17	HMMerThread	NP_001618.2	ALCAM	C2-set_2	1.9e-27	N/A	Pfam	1
NP_001618.2	ALCAM	V-set	0.029	1.99179e-17	HMMerThread	NP_001618.2	ALCAM	V-set	0.029	1.99179e-17	HMMerThread	1
NP_001618.2	ALCAM	V-set	0.029	1.99179e-17	HMMerThread	NP_001618.2	ALCAM	C1-set	0.089	1.12662e-18	HMMerThread	1
NP_001633.1	APLP2	Spectrin	2.7	0.000147562	HMMerThread	NP_001633.1	APLP2	Spectrin	2.7	0.000147562	HMMerThread	0
NP_001661.1	ARVCF	HEAT	7	0.000258052	HMMerThread	NP_004924.1	CDH15	Cadherin_C	1.59999e-88	N/A	Pfam	1
NP_001661.1	ARVCF	HEAT	7	0.000258052	HMMerThread	NP_001783.2	CDH2	Cadherin_C	4.40003e-96	N/A	Pfam	1
NP_001661.1	ARVCF	HEAT	7	0.000258052	HMMerThread	NP_004351.1	CDH1	Cadherin_C	6.3e-97	N/A	Pfam	1
NP_001673.2	ATP2B1	efhand	5.5	0.000604916	HMMerThread	NP_008819.1	CALM1	efhand	2.2e-09	N/A	Pfam	0
NP_001690.2	AXL	ig	0.84	9.95894e-17	HMMerThread	NP_068713.2	AXL	I-set	2.5e-05	N/A	Pfam	1
NP_001690.2	AXL	ig	0.84	9.95894e-17	HMMerThread	NP_001690.2	AXL	I-set	2.5e-05	N/A	Pfam	1
NP_001690.2	AXL	ig	0.84	9.95894e-17	HMMerThread	NP_068713.2	AXL	ig	4.8e-06	N/A	Pfam	1
NP_001690.2	AXL	ig	0.84	9.95894e-17	HMMerThread	NP_001690.2	AXL	ig	4.8e-06	N/A	Pfam	1
NP_001690.2	AXL	ig	0.84	9.95894e-17	HMMerThread	NP_068713.2	AXL	fn3	1e-09	N/A	Pfam	1
NP_001690.2	AXL	ig	0.84	9.95894e-17	HMMerThread	NP_001690.2	AXL	fn3	1e-09	N/A	Pfam	1
NP_001690.2	AXL	ig	0.84	9.95894e-17	HMMerThread	NP_000811.1	GAS6	Laminin_G_2	2.80001e-22	N/A	Pfam	1
NP_001690.2	AXL	ig	0.84	9.95894e-17	HMMerThread	NP_000197.1	IL2RG	fn3	0.27	4.80328e-83	HMMerThread	1
NP_001719.2	BSG	V-set	0.023	4.83618e-16	HMMerThread	NP_940991.1	BSG	ig	0.015	N/A	Pfam	0
NP_001719.2	BSG	V-set	0.023	4.83618e-16	HMMerThread	NP_001719.2	BSG	ig	8.2e-07	N/A	Pfam	0
NP_001719.2	BSG	V-set	0.023	4.83618e-16	HMMerThread	NP_001719.2	BSG	V-set	0.023	4.83618e-16	HMMerThread	0
NP_001726.2	C5	Sushi	14	2.15008e-05	HMMerThread	NP_000054.2	C2	Sushi	1.7e-14	N/A	Pfam	1
NP_001726.2	C5	Sushi	14	2.15008e-05	HMMerThread	NP_000056.1	C6	Sushi	1.7e-15	N/A	Pfam	1
NP_001726.2	C5	Sushi	14	2.15008e-05	HMMerThread	NP_001726.2	C5	A2M_comp	1.2e-90	N/A	Pfam	1
NP_001726.2	C5	Sushi	14	2.15008e-05	HMMerThread	NP_000055.2	C3	A2M_comp	1.6e-125	N/A	Pfam	1
NP_001726.2	C5	Sushi	14	2.15008e-05	HMMerThread	NP_001726.2	C5	Sushi	14	2.15008e-05	HMMerThread	1
NP_001739.1	CAPN2	efhand	0.013	1.22347e-11	HMMerThread	NP_001740.1	CAPNS1	efhand	0.025	8.10964e-05	HMMerThread	0
NP_001739.1	CAPN2	efhand	0.013	1.22347e-11	HMMerThread	NP_001003962.1	CAPNS1	efhand	0.025	1.22347e-11	HMMerThread	0
NP_001739.1	CAPN2	efhand	0.013	1.22347e-11	HMMerThread	NP_115706.1	CAPNS2	efhand	0.054	6.07946e-13	HMMerThread	0
NP_001740.1	CAPNS1	efhand	0.025	8.10964e-05	HMMerThread	NP_775084.1	CAST	Calpain_inhib	3.5e-18	N/A	Pfam	1
NP_001740.1	CAPNS1	efhand	0.025	8.10964e-05	HMMerThread	NP_775086.1	CAST	Calpain_inhib	2.8e-41	N/A	Pfam	1
NP_001740.1	CAPNS1	efhand	0.025	8.10964e-05	HMMerThread	NP_001035910.1	CAST	Calpain_inhib	2.8e-41	N/A	Pfam	1
NP_001740.1	CAPNS1	efhand	0.025	8.10964e-05	HMMerThread	NP_001035911.1	CAST	Calpain_inhib	2.8e-41	N/A	Pfam	1
NP_001740.1	CAPNS1	efhand	0.025	8.10964e-05	HMMerThread	NP_001741.4	CAST	Calpain_inhib	1.5e-50	N/A	Pfam	1
NP_001740.1	CAPNS1	efhand	0.025	8.10964e-05	HMMerThread	NP_775083.1	CAST	Calpain_inhib	1.5e-50	N/A	Pfam	1
NP_001740.1	CAPNS1	efhand	0.025	8.10964e-05	HMMerThread	NP_001035905.1	CAST	Calpain_inhib	1.5e-50	N/A	Pfam	1
NP_001740.1	CAPNS1	efhand	0.025	8.10964e-05	HMMerThread	NP_001035907.1	CAST	Calpain_inhib	1.5e-50	N/A	Pfam	1
NP_001740.1	CAPNS1	efhand	0.025	8.10964e-05	HMMerThread	NP_001035908.1	CAST	Calpain_inhib	1.5e-50	N/A	Pfam	1
NP_001740.1	CAPNS1	efhand	0.025	8.10964e-05	HMMerThread	NP_001035909.1	CAST	Calpain_inhib	1.5e-50	N/A	Pfam	1
NP_001740.1	CAPNS1	efhand	0.025	8.10964e-05	HMMerThread	NP_001035906.1	CAST	Calpain_inhib	1.5e-50	N/A	Pfam	1
NP_001740.1	CAPNS1	efhand	0.025	8.10964e-05	HMMerThread	NP_005177.2	CAPN1	efhand	0.025	6.11427e-10	HMMerThread	1
NP_001740.1	CAPNS1	efhand	0.025	8.10964e-05	HMMerThread	NP_001739.1	CAPN2	efhand	0.013	1.22347e-11	HMMerThread	1
NP_001743.1	CAT	Homeobox	5.5	1.76512e-06	HMMerThread	NP_001743.1	CAT	Homeobox	5.5	1.76512e-06	HMMerThread	0
NP_001757.1	CD1D	MHC_I	0.012	7.71377e-40	HMMerThread	NP_004039.1	B2M	C1-set	7.4e-35	N/A	Pfam	1
NP_001761.3	CD19	I-set	18	3.05878e-05	HMMerThread	NP_001762.1	CD22	ig	4.3e-12	N/A	Pfam	0
NP_001761.3	CD19	I-set	18	3.05878e-05	HMMerThread	NP_001762.1	CD22	C2-set	10	4.17733e-07	HMMerThread	0
NP_001761.3	CD19	V-set	0.092	1.40768e-09	HMMerThread	NP_001774.1	CD79A	V-set	2.1e-09	N/A	Pfam	0
NP_001761.3	CD19	V-set	0.092	1.40768e-09	HMMerThread	NP_001762.1	CD22	ig	4.3e-12	N/A	Pfam	0
NP_001761.3	CD19	V-set	0.092	1.40768e-09	HMMerThread	NP_000617.1	CD79B	V-set	1.4e-15	N/A	Pfam	0
NP_001761.3	CD19	V-set	0.092	1.40768e-09	HMMerThread	NP_001035022.1	CD79B	V-set	1.4e-15	N/A	Pfam	0
NP_001761.3	CD19	V-set	0.092	1.40768e-09	HMMerThread	NP_001762.1	CD22	C2-set_2	4.5e-26	N/A	Pfam	0
NP_001761.3	CD19	V-set	0.092	1.40768e-09	HMMerThread	NP_001762.1	CD22	C2-set	10	4.17733e-07	HMMerThread	0
NP_001761.3	CD19	V-set	0.092	1.40768e-09	HMMerThread	NP_067612.1	CD79A	V-set	5.1	1.70728e-29	HMMerThread	0
NP_001762.1	CD22	C2-set	10	4.17733e-07	HMMerThread	NP_001761.3	CD19	I-set	18	3.05878e-05	HMMerThread	1
NP_001762.1	CD22	C2-set	10	4.17733e-07	HMMerThread	NP_001761.3	CD19	V-set	0.092	1.40768e-09	HMMerThread	1
NP_001768.1	CD47	V-set	0.068	5.16104e-05	HMMerThread	NP_001035112.1	SIRPA	C1-set	2.1e-11	N/A	Pfam	0
NP_001768.1	CD47	V-set	0.068	5.16104e-05	HMMerThread	NP_542970.1	SIRPA	C1-set	2.1e-11	N/A	Pfam	0
NP_001768.1	CD47	V-set	0.068	5.16104e-05	HMMerThread	NP_001035111.1	SIRPA	C1-set	2.1e-11	N/A	Pfam	0
NP_001768.1	CD47	V-set	0.068	5.16104e-05	HMMerThread	NP_001035112.1	SIRPA	V-set	8.2e-23	N/A	Pfam	0
NP_001768.1	CD47	V-set	0.068	5.16104e-05	HMMerThread	NP_542970.1	SIRPA	V-set	8.2e-23	N/A	Pfam	0
NP_001768.1	CD47	V-set	0.068	5.16104e-05	HMMerThread	NP_001035111.1	SIRPA	V-set	8.2e-23	N/A	Pfam	0
NP_001770.1	CD58	V-set	3.1	2.49873e-20	HMMerThread	NP_001758.2	CD2	V-set	0.00087	N/A	Pfam	1
NP_001770.1	CD58	V-set	3.1	2.49873e-20	HMMerThread	NP_001758.2	CD2	C2-set	4.1e-23	N/A	Pfam	1
NP_001772.1	CD69	Sushi	21	4.53077e-07	HMMerThread	NP_001772.1	CD69	Sushi	21	4.53077e-07	HMMerThread	0
NP_001783.2	CDH2	fn3	14	3.60593e-14	HMMerThread	NP_002002.3	FGFR4	ig	0.63	N/A	Pfam	1
NP_001783.2	CDH2	fn3	14	3.60593e-14	HMMerThread	NP_998812.1	FGFR4	ig	0.63	N/A	Pfam	1
NP_001783.2	CDH2	fn3	14	3.60593e-14	HMMerThread	NP_150279.1	BOC	ig	0.00075	N/A	Pfam	1
NP_001783.2	CDH2	fn3	14	3.60593e-14	HMMerThread	NP_075252.2	FGFR4	ig	0.00064	N/A	Pfam	1
NP_001783.2	CDH2	fn3	14	3.60593e-14	HMMerThread	NP_058648.4	CDON	ig	1.4e-08	N/A	Pfam	1
NP_001783.2	CDH2	fn3	14	3.60593e-14	HMMerThread	XP_001133286.1	CDON	ig	1.4e-08	N/A	Pfam	1
NP_001783.2	CDH2	fn3	14	3.60593e-14	HMMerThread	XP_001133299.1	CDON	ig	1.4e-08	N/A	Pfam	1
NP_001783.2	CDH2	fn3	14	3.60593e-14	HMMerThread	NP_002002.3	FGFR4	I-set	1.3e-08	N/A	Pfam	1
NP_001783.2	CDH2	fn3	14	3.60593e-14	HMMerThread	NP_998812.1	FGFR4	I-set	1.3e-08	N/A	Pfam	1
NP_001783.2	CDH2	fn3	14	3.60593e-14	HMMerThread	NP_150279.1	BOC	fn3	6.9e-10	N/A	Pfam	1
NP_001783.2	CDH2	fn3	14	3.60593e-14	HMMerThread	NP_075252.2	FGFR4	I-set	1.3e-11	N/A	Pfam	1
NP_001783.2	CDH2	fn3	14	3.60593e-14	HMMerThread	NP_058648.4	CDON	fn3	7.3e-13	N/A	Pfam	1
NP_001783.2	CDH2	fn3	14	3.60593e-14	HMMerThread	XP_001133286.1	CDON	fn3	7.3e-13	N/A	Pfam	1
NP_001783.2	CDH2	fn3	14	3.60593e-14	HMMerThread	XP_001133299.1	CDON	fn3	7.3e-13	N/A	Pfam	1
NP_001783.2	CDH2	fn3	14	3.60593e-14	HMMerThread	NP_058648.4	CDON	I-set	4.3e-15	N/A	Pfam	1
NP_001783.2	CDH2	fn3	14	3.60593e-14	HMMerThread	XP_001133286.1	CDON	I-set	4.3e-15	N/A	Pfam	1
NP_001783.2	CDH2	fn3	14	3.60593e-14	HMMerThread	XP_001133299.1	CDON	I-set	4.3e-15	N/A	Pfam	1
NP_001783.2	CDH2	fn3	14	3.60593e-14	HMMerThread	NP_150279.1	BOC	I-set	5.4e-18	N/A	Pfam	1
NP_001801.1	CENPB	P53_tetramer	18	4.72368e-05	HMMerThread	NP_001801.1	CENPB	P53_tetramer	18	4.72368e-05	HMMerThread	0
NP_001833.1	CNTFR	IL6Ra-bind	1.3	2.90412e-06	HMMerThread	NP_002301.1	LIFR	fn3	0.0015	N/A	Pfam	1
NP_001833.1	CNTFR	IL6Ra-bind	1.3	2.90412e-06	HMMerThread	NP_786943.1	IL6ST	fn3	3.3e-16	N/A	Pfam	1
NP_001834.2	CNTN1	PQQ	41	0.00023189	HMMerThread	NP_001834.2	CNTN1	PQQ	41	0.00023189	HMMerThread	0
NP_001842.3	COL9A1	Laminin_G_2	0.24	1.03367e-07	HMMerThread	NP_542167.1	MAG	ig	8.2e-06	N/A	Pfam	1
NP_001842.3	COL9A1	Laminin_G_2	0.24	1.03367e-07	HMMerThread	NP_002352.1	MAG	ig	8.2e-06	N/A	Pfam	1
NP_001868.2	CR2	NIR_SIR_ferr	28	5.0822e-05	HMMerThread	NP_001868.2	CR2	NIR_SIR_ferr	28	5.0822e-05	HMMerThread	0
NP_001875.1	HAPLN1	Lectin_C	15	1.65143e-72	HMMerThread	NP_037359.2	ACAN	EGF	7.2e-09	N/A	Pfam	1
NP_001875.1	HAPLN1	Lectin_C	15	1.65143e-72	HMMerThread	NP_004376.2	VCAN	EGF	1.1e-09	N/A	Pfam	1
NP_001892.1	CTGF	fn1	0.92	2.00124e-10	HMMerThread	NP_002323.2	LRP1	EGF	6.3e-06	N/A	Pfam	0
NP_001892.1	CTGF	fn1	0.92	2.00124e-10	HMMerThread	NP_005520.4	HSPG2	EGF	6.7e-11	N/A	Pfam	0
NP_001892.1	CTGF	fn1	0.92	2.00124e-10	HMMerThread	NP_002505.1	NOV	fn1	1.1	5.62848e-11	HMMerThread	0
NP_001954.1	EGF	Ldl_recept_a	10	4.07717e-07	HMMerThread	NP_001954.1	EGF	EGF	0.0099	N/A	Pfam	1
NP_001954.1	EGF	Ldl_recept_a	10	4.07717e-07	HMMerThread	NP_039256.2	NRG1	EGF	0.0028	N/A	Pfam	1
NP_001954.1	EGF	Ldl_recept_a	10	4.07717e-07	HMMerThread	NP_039250.2	NRG1	EGF	0.0028	N/A	Pfam	1
NP_001954.1	EGF	Ldl_recept_a	10	4.07717e-07	HMMerThread	NP_039251.2	NRG1	EGF	0.0028	N/A	Pfam	1
NP_001954.1	EGF	Ldl_recept_a	10	4.07717e-07	HMMerThread	NP_039255.1	NRG1	EGF	0.0028	N/A	Pfam	1
NP_001954.1	EGF	Ldl_recept_a	10	4.07717e-07	HMMerThread	NP_039252.2	NRG1	EGF	0.0028	N/A	Pfam	1
NP_001954.1	EGF	Ldl_recept_a	10	4.07717e-07	HMMerThread	NP_039254.1	NRG1	EGF	0.00021	N/A	Pfam	1
NP_001954.1	EGF	Ldl_recept_a	10	4.07717e-07	HMMerThread	NP_039253.1	NRG1	EGF	1.5e-06	N/A	Pfam	1
NP_001954.1	EGF	Ldl_recept_a	10	4.07717e-07	HMMerThread	NP_039258.1	NRG1	EGF	1.1e-07	N/A	Pfam	1
NP_001954.1	EGF	Ldl_recept_a	10	4.07717e-07	HMMerThread	NP_001954.1	EGF	Ldl_recept_a	10	4.07717e-07	HMMerThread	1
NP_001979.2	EVPL	Spectrin	0.92	2.59632e-10	HMMerThread	NP_004406.2	DSP	Spectrin	0.014	1.66526e-08	HMMerThread	0
NP_001979.2	EVPL	Spectrin	0.92	2.59632e-10	HMMerThread	NP_001008844.1	DSP	Spectrin	0.014	1.28097e-08	HMMerThread	0
NP_001987.2	FBLN1	Ldl_recept_a	0.33	6.11575e-07	HMMerThread	NP_001936.1	HBEGF	EGF	0.00014	N/A	Pfam	1
NP_001987.2	FBLN1	Ldl_recept_a	0.33	6.11575e-07	HMMerThread	NP_002499.2	NID1	EGF	1.5e-06	N/A	Pfam	1
NP_001987.2	FBLN1	Ldl_recept_a	0.33	6.11575e-07	HMMerThread	NP_037359.2	ACAN	EGF	7.2e-09	N/A	Pfam	1
NP_001987.2	FBLN1	Ldl_recept_a	0.33	6.11575e-07	HMMerThread	NP_004376.2	VCAN	EGF	1.1e-09	N/A	Pfam	1
NP_001987.2	FBLN1	Ldl_recept_a	0.33	6.11575e-07	HMMerThread	NP_005520.4	HSPG2	EGF	6.7e-11	N/A	Pfam	1
NP_001987.2	FBLN1	Ldl_recept_a	0.33	6.11575e-07	HMMerThread	NP_391989.1	ITGB1	EGF	1.1	0.000539794	HMMerThread	1
NP_001987.2	FBLN1	Ldl_recept_a	0.33	6.11575e-07	HMMerThread	NP_002202.2	ITGB1	EGF	1.1	0.000359863	HMMerThread	1
NP_001987.2	FBLN1	Ldl_recept_a	0.33	6.11575e-07	HMMerThread	NP_391987.1	ITGB1	EGF	1.1	0.000359863	HMMerThread	1
NP_001987.2	FBLN1	Ldl_recept_a	0.33	6.11575e-07	HMMerThread	NP_006477.2	FBLN1	Ldl_recept_a	0.33	1.98031e-05	HMMerThread	1
NP_001987.2	FBLN1	Ldl_recept_a	0.33	6.11575e-07	HMMerThread	NP_006476.2	FBLN1	Ldl_recept_a	0.33	1.22315e-06	HMMerThread	1
NP_001987.2	FBLN1	Ldl_recept_a	0.33	6.11575e-07	HMMerThread	NP_001987.2	FBLN1	Ldl_recept_a	0.33	6.11575e-07	HMMerThread	1
NP_001987.2	FBLN1	Ldl_recept_a	0.33	6.11575e-07	HMMerThread	NP_006478.2	FBLN1	Ldl_recept_a	0.33	6.11575e-07	HMMerThread	1
NP_001989.2	FBLN2	Ldl_recept_a	2.2	4.07717e-07	HMMerThread	NP_000129.2	FBN1	EGF	1.1e-05	N/A	Pfam	0
NP_001989.2	FBLN2	Ldl_recept_a	2.2	4.07717e-07	HMMerThread	NP_002499.2	NID1	EGF	1.5e-06	N/A	Pfam	0
NP_001989.2	FBLN2	Ldl_recept_a	2.2	4.07717e-07	HMMerThread	NP_037359.2	ACAN	EGF	7.2e-09	N/A	Pfam	0
NP_001989.2	FBLN2	Ldl_recept_a	2.2	4.07717e-07	HMMerThread	NP_004376.2	VCAN	EGF	1.1e-09	N/A	Pfam	0
NP_001989.2	FBLN2	Ldl_recept_a	2.2	4.07717e-07	HMMerThread	NP_068767.3	BCAN	EGF	9.7e-10	N/A	Pfam	0
NP_001989.2	FBLN2	Ldl_recept_a	2.2	4.07717e-07	HMMerThread	NP_005520.4	HSPG2	EGF	6.7e-11	N/A	Pfam	0
NP_001989.2	FBLN2	Ldl_recept_a	2.2	4.07717e-07	HMMerThread	NP_005550.2	LAMA1	EGF	6.3	0.000725881	HMMerThread	0
NP_001989.2	FBLN2	Ldl_recept_a	2.2	4.07717e-07	HMMerThread	XP_001130075.1	LAMA1	EGF	6.3	0.000261718	HMMerThread	0
NP_001989.2	FBLN2	Ldl_recept_a	2.2	4.07717e-07	HMMerThread	NP_001989.2	FBLN2	Ldl_recept_a	2.2	4.07717e-07	HMMerThread	0
NP_001989.2	FBLN2	Ldl_recept_a	2.2	4.07717e-07	HMMerThread	NP_005551.3	LAMA5	EGF	1.5	8.82904e-09	HMMerThread	0
NP_001990.2	FBN2	Ldl_recept_a	1.7	1.01929e-06	HMMerThread	NP_996826.1	LTBP1	EGF	0.00036	N/A	Pfam	1
NP_001990.2	FBN2	Ldl_recept_a	1.7	1.01929e-06	HMMerThread	NP_000129.2	FBN1	EGF	1.1e-05	N/A	Pfam	1
NP_001990.2	FBN2	Ldl_recept_a	1.7	1.01929e-06	HMMerThread	NP_000618.2	LTBP1	EGF	4e-07	N/A	Pfam	1
NP_001990.2	FBN2	Ldl_recept_a	1.7	1.01929e-06	HMMerThread	NP_002371.3	MATN2	EGF	8.7e-08	N/A	Pfam	1
NP_001990.2	FBN2	Ldl_recept_a	1.7	1.01929e-06	HMMerThread	NP_085072.2	MATN2	EGF	8.7e-08	N/A	Pfam	1
NP_001990.2	FBN2	Toxin_2	6	1.25061e-18	HMMerThread	NP_000129.2	FBN1	Toxin_2	0.41	7.316e-28	HMMerThread	1
NP_001991.1	FCAR	ig	2	2.49873e-20	HMMerThread	NP_579813.1	FCAR	ig	1.5	N/A	Pfam	0
NP_001991.1	FCAR	ig	2	2.49873e-20	HMMerThread	NP_579812.1	FCAR	ig	1.4	N/A	Pfam	0
NP_001991.1	FCAR	ig	2	2.49873e-20	HMMerThread	NP_579806.1	FCAR	ig	0.77	N/A	Pfam	0
NP_001991.1	FCAR	ig	2	2.49873e-20	HMMerThread	NP_579811.1	FCAR	ig	0.037	N/A	Pfam	0
NP_001991.1	FCAR	ig	2	2.49873e-20	HMMerThread	NP_579803.1	FCAR	ig	0.0014	N/A	Pfam	0
NP_001991.1	FCAR	ig	2	2.49873e-20	HMMerThread	NP_001991.1	FCAR	ig	0.00078	N/A	Pfam	0
NP_001991.1	FCAR	ig	2	2.49873e-20	HMMerThread	NP_840057.1	PILRA	V-set	1.1e-06	N/A	Pfam	0
NP_001991.1	FCAR	ig	2	2.49873e-20	HMMerThread	NP_840056.1	PILRA	V-set	1.1e-06	N/A	Pfam	0
NP_001991.1	FCAR	ig	2	2.49873e-20	HMMerThread	NP_038467.2	PILRA	V-set	1.1e-06	N/A	Pfam	0
NP_001991.1	FCAR	ig	2	2.49873e-20	HMMerThread	NP_000557.1	FCGR1A	ig	1.6e-08	N/A	Pfam	0
NP_001991.1	FCAR	ig	2	2.49873e-20	HMMerThread	NP_001774.1	CD79A	V-set	2.1e-09	N/A	Pfam	0
NP_001991.1	FCAR	ig	2	2.49873e-20	HMMerThread	NP_579807.1	FCAR	ig	2	5.16104e-05	HMMerThread	0
NP_001991.1	FCAR	ig	2	2.49873e-20	HMMerThread	NP_996554.1	OSCAR	ig	1.6	5.16104e-05	HMMerThread	0
NP_001991.1	FCAR	ig	2	2.49873e-20	HMMerThread	NP_579813.1	FCAR	V-set	0.21	1.49197e-07	HMMerThread	0
NP_001991.1	FCAR	ig	2	2.49873e-20	HMMerThread	NP_570127.2	OSCAR	V-set	1.5	2.37235e-08	HMMerThread	0
NP_001991.1	FCAR	ig	2	2.49873e-20	HMMerThread	NP_573398.1	OSCAR	V-set	1.9	1.58156e-08	HMMerThread	0
NP_001991.1	FCAR	ig	2	2.49873e-20	HMMerThread	NP_996554.1	OSCAR	V-set	1.5	1.60761e-10	HMMerThread	0
NP_001991.1	FCAR	ig	2	2.49873e-20	HMMerThread	NP_573399.1	OSCAR	V-set	1	1.07174e-10	HMMerThread	0
NP_001991.1	FCAR	ig	2	2.49873e-20	HMMerThread	NP_579806.1	FCAR	V-set	0.21	6.15947e-13	HMMerThread	0
NP_001991.1	FCAR	ig	2	2.49873e-20	HMMerThread	NP_001991.1	FCAR	V-set	0.21	4.10632e-13	HMMerThread	0
NP_001991.1	FCAR	ig	2	2.49873e-20	HMMerThread	NP_579812.1	FCAR	V-set	2.4	2.10946e-14	HMMerThread	0
NP_001991.1	FCAR	ig	2	2.49873e-20	HMMerThread	NP_579803.1	FCAR	V-set	2.4	2.10946e-14	HMMerThread	0
NP_001991.1	FCAR	ig	2	2.49873e-20	HMMerThread	NP_000557.1	FCGR1A	I-set	0.7	6.34548e-16	HMMerThread	0
NP_001991.1	FCAR	ig	2	2.49873e-20	HMMerThread	NP_579805.1	FCAR	ig	2	7.40738e-19	HMMerThread	0
NP_001991.1	FCAR	ig	2	2.49873e-20	HMMerThread	NP_573398.1	OSCAR	ig	1.6	2.49873e-20	HMMerThread	0
NP_001991.1	FCAR	ig	2	2.49873e-20	HMMerThread	NP_579808.1	FCAR	ig	2	5.53652e-25	HMMerThread	0
NP_001991.1	FCAR	ig	2	2.49873e-20	HMMerThread	NP_067612.1	CD79A	V-set	5.1	1.70728e-29	HMMerThread	0
NP_001991.1	FCAR	V-set	0.21	4.10632e-13	HMMerThread	NP_579813.1	FCAR	ig	1.5	N/A	Pfam	0
NP_001991.1	FCAR	V-set	0.21	4.10632e-13	HMMerThread	NP_579812.1	FCAR	ig	1.4	N/A	Pfam	0
NP_001991.1	FCAR	V-set	0.21	4.10632e-13	HMMerThread	NP_579806.1	FCAR	ig	0.77	N/A	Pfam	0
NP_001991.1	FCAR	V-set	0.21	4.10632e-13	HMMerThread	NP_579811.1	FCAR	ig	0.037	N/A	Pfam	0
NP_001991.1	FCAR	V-set	0.21	4.10632e-13	HMMerThread	NP_579803.1	FCAR	ig	0.0014	N/A	Pfam	0
NP_001991.1	FCAR	V-set	0.21	4.10632e-13	HMMerThread	NP_001991.1	FCAR	ig	0.00078	N/A	Pfam	0
NP_001991.1	FCAR	V-set	0.21	4.10632e-13	HMMerThread	NP_840057.1	PILRA	V-set	1.1e-06	N/A	Pfam	0
NP_001991.1	FCAR	V-set	0.21	4.10632e-13	HMMerThread	NP_840056.1	PILRA	V-set	1.1e-06	N/A	Pfam	0
NP_001991.1	FCAR	V-set	0.21	4.10632e-13	HMMerThread	NP_038467.2	PILRA	V-set	1.1e-06	N/A	Pfam	0
NP_001991.1	FCAR	V-set	0.21	4.10632e-13	HMMerThread	NP_000557.1	FCGR1A	ig	1.6e-08	N/A	Pfam	0
NP_001991.1	FCAR	V-set	0.21	4.10632e-13	HMMerThread	NP_001774.1	CD79A	V-set	2.1e-09	N/A	Pfam	0
NP_001991.1	FCAR	V-set	0.21	4.10632e-13	HMMerThread	NP_579807.1	FCAR	ig	2	5.16104e-05	HMMerThread	0
NP_001991.1	FCAR	V-set	0.21	4.10632e-13	HMMerThread	NP_996554.1	OSCAR	ig	1.6	5.16104e-05	HMMerThread	0
NP_001991.1	FCAR	V-set	0.21	4.10632e-13	HMMerThread	NP_579813.1	FCAR	V-set	0.21	1.49197e-07	HMMerThread	0
NP_001991.1	FCAR	V-set	0.21	4.10632e-13	HMMerThread	NP_570127.2	OSCAR	V-set	1.5	2.37235e-08	HMMerThread	0
NP_001991.1	FCAR	V-set	0.21	4.10632e-13	HMMerThread	NP_573398.1	OSCAR	V-set	1.9	1.58156e-08	HMMerThread	0
NP_001991.1	FCAR	V-set	0.21	4.10632e-13	HMMerThread	NP_996554.1	OSCAR	V-set	1.5	1.60761e-10	HMMerThread	0
NP_001991.1	FCAR	V-set	0.21	4.10632e-13	HMMerThread	NP_573399.1	OSCAR	V-set	1	1.07174e-10	HMMerThread	0
NP_001991.1	FCAR	V-set	0.21	4.10632e-13	HMMerThread	NP_579806.1	FCAR	V-set	0.21	6.15947e-13	HMMerThread	0
NP_001991.1	FCAR	V-set	0.21	4.10632e-13	HMMerThread	NP_001991.1	FCAR	V-set	0.21	4.10632e-13	HMMerThread	0
NP_001991.1	FCAR	V-set	0.21	4.10632e-13	HMMerThread	NP_579812.1	FCAR	V-set	2.4	2.10946e-14	HMMerThread	0
NP_001991.1	FCAR	V-set	0.21	4.10632e-13	HMMerThread	NP_579803.1	FCAR	V-set	2.4	2.10946e-14	HMMerThread	0
NP_001991.1	FCAR	V-set	0.21	4.10632e-13	HMMerThread	NP_579805.1	FCAR	ig	2	7.40738e-19	HMMerThread	0
NP_001991.1	FCAR	V-set	0.21	4.10632e-13	HMMerThread	NP_573398.1	OSCAR	ig	1.6	2.49873e-20	HMMerThread	0
NP_001991.1	FCAR	V-set	0.21	4.10632e-13	HMMerThread	NP_579808.1	FCAR	ig	2	5.53652e-25	HMMerThread	0
NP_001991.1	FCAR	V-set	0.21	4.10632e-13	HMMerThread	NP_067612.1	CD79A	V-set	5.1	1.70728e-29	HMMerThread	0
NP_002002.3	FGFR4	C1-set	0.066	2.21497e-09	HMMerThread	NP_002002.3	FGFR4	ig	0.63	N/A	Pfam	1
NP_002002.3	FGFR4	C1-set	0.066	2.21497e-09	HMMerThread	NP_998812.1	FGFR4	ig	0.63	N/A	Pfam	1
NP_002002.3	FGFR4	C1-set	0.066	2.21497e-09	HMMerThread	NP_075252.2	FGFR4	ig	0.00064	N/A	Pfam	1
NP_002002.3	FGFR4	C1-set	0.066	2.21497e-09	HMMerThread	NP_002002.3	FGFR4	C1-set	0.066	2.21497e-09	HMMerThread	1
NP_002002.3	FGFR4	C1-set	0.066	2.21497e-09	HMMerThread	NP_998812.1	FGFR4	C1-set	0.066	3.69501e-11	HMMerThread	1
NP_002002.3	FGFR4	ig	0.44	1.80143e-33	HMMerThread	NP_002002.3	FGFR4	ig	0.63	N/A	Pfam	1
NP_002002.3	FGFR4	ig	0.44	1.80143e-33	HMMerThread	NP_998812.1	FGFR4	ig	0.63	N/A	Pfam	1
NP_002002.3	FGFR4	ig	0.44	1.80143e-33	HMMerThread	NP_075252.2	FGFR4	ig	0.00064	N/A	Pfam	1
NP_002002.3	FGFR4	ig	0.44	1.80143e-33	HMMerThread	NP_002002.3	FGFR4	I-set	1.3e-08	N/A	Pfam	1
NP_002002.3	FGFR4	ig	0.44	1.80143e-33	HMMerThread	NP_998812.1	FGFR4	I-set	1.3e-08	N/A	Pfam	1
NP_002002.3	FGFR4	ig	0.44	1.80143e-33	HMMerThread	NP_149128.1	FGF1	FGF	1e-09	N/A	Pfam	1
NP_002002.3	FGFR4	ig	0.44	1.80143e-33	HMMerThread	NP_149127.1	FGF1	FGF	2.5e-10	N/A	Pfam	1
NP_002002.3	FGFR4	ig	0.44	1.80143e-33	HMMerThread	NP_075252.2	FGFR4	I-set	1.3e-11	N/A	Pfam	1
NP_002002.3	FGFR4	ig	0.44	1.80143e-33	HMMerThread	NP_149134.1	FGF5	FGF	1.8e-12	N/A	Pfam	1
NP_002002.3	FGFR4	ig	0.44	1.80143e-33	HMMerThread	NP_003858.1	FGF17	FGF	4.5e-58	N/A	Pfam	1
NP_002002.3	FGFR4	ig	0.44	1.80143e-33	HMMerThread	NP_003853.1	FGF18	FGF	5.8e-61	N/A	Pfam	1
NP_002002.3	FGFR4	ig	0.44	1.80143e-33	HMMerThread	NP_149354.1	FGF8	FGF	4.3e-65	N/A	Pfam	1
NP_002002.3	FGFR4	ig	0.44	1.80143e-33	HMMerThread	NP_006110.1	FGF8	FGF	4.3e-65	N/A	Pfam	1
NP_002002.3	FGFR4	ig	0.44	1.80143e-33	HMMerThread	NP_149355.1	FGF8	FGF	4.3e-65	N/A	Pfam	1
NP_002002.3	FGFR4	ig	0.44	1.80143e-33	HMMerThread	NP_066276.2	FGF6	FGF	1.69999e-67	N/A	Pfam	1
NP_002002.3	FGFR4	ig	0.44	1.80143e-33	HMMerThread	NP_005238.1	FGF3	FGF	2.59998e-68	N/A	Pfam	1
NP_002002.3	FGFR4	ig	0.44	1.80143e-33	HMMerThread	NP_002002.3	FGFR4	C1-set	0.066	2.21497e-09	HMMerThread	1
NP_002002.3	FGFR4	ig	0.44	1.80143e-33	HMMerThread	NP_998812.1	FGFR4	C1-set	0.066	3.69501e-11	HMMerThread	1
NP_002002.3	FGFR4	ig	0.44	1.80143e-33	HMMerThread	NP_001783.2	CDH2	fn3	14	3.60593e-14	HMMerThread	1
NP_002005.1	FKBP4	TPR_1	1.3	3.00786e-08	HMMerThread	NP_463460.1	FKBP1A	FKBP_C	1.3e-52	N/A	Pfam	0
NP_002005.1	FKBP4	TPR_1	1.3	3.00786e-08	HMMerThread	NP_000792.1	FKBP1A	FKBP_C	1.3e-52	N/A	Pfam	0
NP_002010.2	FLT1	ig	7.6	9.27397e-47	HMMerThread	NP_002010.2	FLT1	ig	1.7e-06	N/A	Pfam	1
NP_002010.2	FLT1	ig	7.6	9.27397e-47	HMMerThread	NP_001895.1	CTNNB1	Arm	6.8e-07	N/A	Pfam	1
NP_002010.2	FLT1	ig	7.6	9.27397e-47	HMMerThread	NP_001091679.1	CTNNB1	Arm	6.8e-07	N/A	Pfam	1
NP_002010.2	FLT1	ig	7.6	9.27397e-47	HMMerThread	NP_001091680.1	CTNNB1	Arm	6.8e-07	N/A	Pfam	1
NP_002010.2	FLT1	ig	7.6	9.27397e-47	HMMerThread	NP_002244.1	KDR	V-set	5.7e-07	N/A	Pfam	1
NP_002010.2	FLT1	ig	7.6	9.27397e-47	HMMerThread	NP_002244.1	KDR	I-set	2.9e-08	N/A	Pfam	1
NP_002010.2	FLT1	ig	7.6	9.27397e-47	HMMerThread	NP_002010.2	FLT1	I-set	1.4e-22	N/A	Pfam	1
NP_002010.2	FLT1	ig	7.6	9.27397e-47	HMMerThread	NP_002010.2	FLT1	V-set	0.011	4.83618e-16	HMMerThread	1
NP_002010.2	FLT1	Laminin_EGF	27	0.000108904	HMMerThread	NP_002010.2	FLT1	Laminin_EGF	27	0.000108904	HMMerThread	1
NP_002010.2	FLT1	V-set	0.011	4.83618e-16	HMMerThread	NP_002010.2	FLT1	ig	1.7e-06	N/A	Pfam	1
NP_002010.2	FLT1	V-set	0.011	4.83618e-16	HMMerThread	NP_002244.1	KDR	V-set	5.7e-07	N/A	Pfam	1
NP_002010.2	FLT1	V-set	0.011	4.83618e-16	HMMerThread	NP_002010.2	FLT1	V-set	0.011	4.83618e-16	HMMerThread	1
NP_002011.2	FLT4	C1-set	0.3	6.36866e-07	HMMerThread	NP_002011.2	FLT4	ig	0.0043	N/A	Pfam	0
NP_002011.2	FLT4	C1-set	0.3	6.36866e-07	HMMerThread	NP_891555.2	FLT4	ig	4.4e-06	N/A	Pfam	0
NP_002011.2	FLT4	C1-set	0.3	6.36866e-07	HMMerThread	NP_002244.1	KDR	V-set	5.7e-07	N/A	Pfam	0
NP_002011.2	FLT4	C1-set	0.3	6.36866e-07	HMMerThread	NP_002011.2	FLT4	C1-set	0.3	6.36866e-07	HMMerThread	0
NP_002011.2	FLT4	C1-set	0.3	6.36866e-07	HMMerThread	NP_891555.2	FLT4	C1-set	0.3	1.25775e-07	HMMerThread	0
NP_002011.2	FLT4	C1-set	0.3	6.36866e-07	HMMerThread	NP_002011.2	FLT4	V-set	0.023	2.49873e-20	HMMerThread	0
NP_002011.2	FLT4	C1-set	0.3	6.36866e-07	HMMerThread	NP_891555.2	FLT4	V-set	0.023	2.15364e-23	HMMerThread	0
NP_002011.2	FLT4	ig	0.78	6.13355e-53	HMMerThread	NP_060649.3	ATF7IP	fn3	0.022	N/A	Pfam	0
NP_002011.2	FLT4	ig	0.78	6.13355e-53	HMMerThread	NP_002011.2	FLT4	ig	0.0043	N/A	Pfam	0
NP_002011.2	FLT4	ig	0.78	6.13355e-53	HMMerThread	NP_891555.2	FLT4	ig	4.4e-06	N/A	Pfam	0
NP_002011.2	FLT4	ig	0.78	6.13355e-53	HMMerThread	NP_002244.1	KDR	V-set	5.7e-07	N/A	Pfam	0
NP_002011.2	FLT4	ig	0.78	6.13355e-53	HMMerThread	NP_002244.1	KDR	I-set	2.9e-08	N/A	Pfam	0
NP_002011.2	FLT4	ig	0.78	6.13355e-53	HMMerThread	NP_002011.2	FLT4	I-set	2.4e-09	N/A	Pfam	0
NP_002011.2	FLT4	ig	0.78	6.13355e-53	HMMerThread	NP_891555.2	FLT4	I-set	2.5e-12	N/A	Pfam	0
NP_002011.2	FLT4	ig	0.78	6.13355e-53	HMMerThread	NP_002011.2	FLT4	C1-set	0.3	6.36866e-07	HMMerThread	0
NP_002011.2	FLT4	ig	0.78	6.13355e-53	HMMerThread	NP_891555.2	FLT4	C1-set	0.3	1.25775e-07	HMMerThread	0
NP_002011.2	FLT4	ig	0.78	6.13355e-53	HMMerThread	NP_002011.2	FLT4	V-set	0.023	2.49873e-20	HMMerThread	0
NP_002011.2	FLT4	ig	0.78	6.13355e-53	HMMerThread	NP_891555.2	FLT4	V-set	0.023	2.15364e-23	HMMerThread	0
NP_002011.2	FLT4	V-set	0.023	2.49873e-20	HMMerThread	NP_002011.2	FLT4	ig	0.0043	N/A	Pfam	0
NP_002011.2	FLT4	V-set	0.023	2.49873e-20	HMMerThread	NP_891555.2	FLT4	ig	4.4e-06	N/A	Pfam	0
NP_002011.2	FLT4	V-set	0.023	2.49873e-20	HMMerThread	NP_002244.1	KDR	V-set	5.7e-07	N/A	Pfam	0
NP_002011.2	FLT4	V-set	0.023	2.49873e-20	HMMerThread	NP_002011.2	FLT4	C1-set	0.3	6.36866e-07	HMMerThread	0
NP_002011.2	FLT4	V-set	0.023	2.49873e-20	HMMerThread	NP_891555.2	FLT4	C1-set	0.3	1.25775e-07	HMMerThread	0
NP_002011.2	FLT4	V-set	0.023	2.49873e-20	HMMerThread	NP_002011.2	FLT4	V-set	0.023	2.49873e-20	HMMerThread	0
NP_002011.2	FLT4	V-set	0.023	2.49873e-20	HMMerThread	NP_891555.2	FLT4	V-set	0.023	2.15364e-23	HMMerThread	0
NP_002037.2	GAPDH	DapB_N	0.25	4.08316e-07	HMMerThread	NP_002037.2	GAPDH	DapB_N	0.25	4.08316e-07	HMMerThread	1
NP_002039.1	GAS1	Ldl_recept_a	11	0.000396063	HMMerThread	NP_003827.3	DLK1	EGF	8.9e-11	N/A	Pfam	0
NP_002044.1	GBP1	MMR_HSR1	0.21	1.77734e-12	HMMerThread	NP_002044.1	GBP1	MMR_HSR1	0.21	1.77734e-12	HMMerThread	1
NP_002173.1	IL1RAP	ig	1.2	5.35871e-11	HMMerThread	NP_775465.1	IL1R2	ig	12	N/A	Pfam	0
NP_002173.1	IL1RAP	ig	1.2	5.35871e-11	HMMerThread	NP_004624.1	IL1R2	ig	12	N/A	Pfam	0
NP_002173.1	IL1RAP	ig	1.2	5.35871e-11	HMMerThread	NP_003846.1	IL18R1	V-set	2	N/A	Pfam	0
NP_002173.1	IL1RAP	ig	1.2	5.35871e-11	HMMerThread	NP_000868.1	IL1R1	ig	0.0016	N/A	Pfam	0
NP_002173.1	IL1RAP	ig	1.2	5.35871e-11	HMMerThread	NP_001035112.1	SIRPA	C1-set	2.1e-11	N/A	Pfam	0
NP_002173.1	IL1RAP	ig	1.2	5.35871e-11	HMMerThread	NP_542970.1	SIRPA	C1-set	2.1e-11	N/A	Pfam	0
NP_002173.1	IL1RAP	ig	1.2	5.35871e-11	HMMerThread	NP_001035111.1	SIRPA	C1-set	2.1e-11	N/A	Pfam	0
NP_002173.1	IL1RAP	ig	1.2	5.35871e-11	HMMerThread	NP_001035112.1	SIRPA	V-set	8.2e-23	N/A	Pfam	0
NP_002173.1	IL1RAP	ig	1.2	5.35871e-11	HMMerThread	NP_542970.1	SIRPA	V-set	8.2e-23	N/A	Pfam	0
NP_002173.1	IL1RAP	ig	1.2	5.35871e-11	HMMerThread	NP_001035111.1	SIRPA	V-set	8.2e-23	N/A	Pfam	0
NP_002173.1	IL1RAP	ig	1.2	5.35871e-11	HMMerThread	NP_000868.1	IL1R1	V-set	1.9	1.60761e-10	HMMerThread	0
NP_002173.1	IL1RAP	ig	1.2	5.35871e-11	HMMerThread	NP_775465.1	IL1R2	V-set	0.13	1.05473e-14	HMMerThread	0
NP_002173.1	IL1RAP	ig	1.2	5.35871e-11	HMMerThread	NP_004624.1	IL1R2	V-set	0.13	4.83618e-16	HMMerThread	0
NP_002173.1	IL1RAP	ig	1.2	5.35871e-11	HMMerThread	NP_003846.1	IL18R1	I-set	1.4	8.16985e-27	HMMerThread	0
NP_002173.1	IL1RAP	ig	1.2	5.35871e-11	HMMerThread	NP_000868.1	IL1R1	I-set	0.16	4.02412e-29	HMMerThread	0
NP_002173.1	IL1RAP	V-set	0.25	4.10632e-13	HMMerThread	NP_775465.1	IL1R2	ig	12	N/A	Pfam	0
NP_002173.1	IL1RAP	V-set	0.25	4.10632e-13	HMMerThread	NP_004624.1	IL1R2	ig	12	N/A	Pfam	0
NP_002173.1	IL1RAP	V-set	0.25	4.10632e-13	HMMerThread	NP_003846.1	IL18R1	V-set	2	N/A	Pfam	0
NP_002173.1	IL1RAP	V-set	0.25	4.10632e-13	HMMerThread	NP_000868.1	IL1R1	ig	0.0016	N/A	Pfam	0
NP_002173.1	IL1RAP	V-set	0.25	4.10632e-13	HMMerThread	NP_001035112.1	SIRPA	C1-set	2.1e-11	N/A	Pfam	0
NP_002173.1	IL1RAP	V-set	0.25	4.10632e-13	HMMerThread	NP_542970.1	SIRPA	C1-set	2.1e-11	N/A	Pfam	0
NP_002173.1	IL1RAP	V-set	0.25	4.10632e-13	HMMerThread	NP_001035111.1	SIRPA	C1-set	2.1e-11	N/A	Pfam	0
NP_002173.1	IL1RAP	V-set	0.25	4.10632e-13	HMMerThread	NP_001035112.1	SIRPA	V-set	8.2e-23	N/A	Pfam	0
NP_002173.1	IL1RAP	V-set	0.25	4.10632e-13	HMMerThread	NP_542970.1	SIRPA	V-set	8.2e-23	N/A	Pfam	0
NP_002173.1	IL1RAP	V-set	0.25	4.10632e-13	HMMerThread	NP_001035111.1	SIRPA	V-set	8.2e-23	N/A	Pfam	0
NP_002173.1	IL1RAP	V-set	0.25	4.10632e-13	HMMerThread	NP_000868.1	IL1R1	V-set	1.9	1.60761e-10	HMMerThread	0
NP_002173.1	IL1RAP	V-set	0.25	4.10632e-13	HMMerThread	NP_775465.1	IL1R2	V-set	0.13	1.05473e-14	HMMerThread	0
NP_002173.1	IL1RAP	V-set	0.25	4.10632e-13	HMMerThread	NP_004624.1	IL1R2	V-set	0.13	4.83618e-16	HMMerThread	0
NP_002175.2	IL6ST	IL6Ra-bind	0.87	1.39126e-08	HMMerThread	NP_003990.1	OSMR	fn3	0.0051	N/A	Pfam	1
NP_002175.2	IL6ST	IL6Ra-bind	0.87	1.39126e-08	HMMerThread	NP_002301.1	LIFR	fn3	0.0015	N/A	Pfam	1
NP_002175.2	IL6ST	IL6Ra-bind	0.87	1.39126e-08	HMMerThread	NP_001833.1	CNTFR	fn3	5.4e-10	N/A	Pfam	1
NP_002175.2	IL6ST	IL6Ra-bind	0.87	1.39126e-08	HMMerThread	NP_671693.1	CNTFR	fn3	5.4e-10	N/A	Pfam	1
NP_002175.2	IL6ST	IL6Ra-bind	0.87	1.39126e-08	HMMerThread	NP_786943.1	IL6ST	fn3	3.3e-16	N/A	Pfam	1
NP_002177.2	IL9R	fn3	6.8	8.96573e-75	HMMerThread	NP_000197.1	IL2RG	fn3	0.27	4.80328e-83	HMMerThread	0
NP_002178.2	IL12B	ig	0.092	4.18713e-37	HMMerThread	NP_001550.1	IL12RB2	fn3	8.7e-06	N/A	Pfam	1
NP_002178.2	IL12B	ig	0.092	4.18713e-37	HMMerThread	NP_005526.1	IL12RB1	fn3	1.5e-12	N/A	Pfam	1
NP_002178.2	IL12B	ig	0.092	4.18713e-37	HMMerThread	NP_002178.2	IL12B	ig	0.092	4.18713e-37	HMMerThread	1
NP_002183.1	INHBA	zf-CCHC	19	2.36545e-07	HMMerThread	NP_002183.1	INHBA	zf-CCHC	19	2.36545e-07	HMMerThread	0
NP_002200.1	ITGAL	Laminin_EGF	14	1.66951e-07	HMMerThread	NP_002200.1	ITGAL	Laminin_EGF	14	1.66951e-07	HMMerThread	1
NP_002202.2	ITGB1	EGF	1.1	0.000359863	HMMerThread	NP_004376.2	VCAN	EGF	1.1e-09	N/A	Pfam	0
NP_002202.2	ITGB1	EGF	1.1	0.000359863	HMMerThread	NP_005520.4	HSPG2	EGF	6.7e-11	N/A	Pfam	0
NP_002202.2	ITGB1	EGF	1.1	0.000359863	HMMerThread	NP_001987.2	FBLN1	EGF_CA	2.5e-11	N/A	Pfam	0
NP_002202.2	ITGB1	EGF	1.1	0.000359863	HMMerThread	NP_006478.2	FBLN1	EGF_CA	2.5e-11	N/A	Pfam	0
NP_002202.2	ITGB1	EGF	1.1	0.000359863	HMMerThread	NP_006476.2	FBLN1	EGF_CA	1.4e-12	N/A	Pfam	0
NP_002202.2	ITGB1	EGF	1.1	0.000359863	HMMerThread	NP_006477.2	FBLN1	EGF_CA	1.4e-12	N/A	Pfam	0
NP_002202.2	ITGB1	EGF	1.1	0.000359863	HMMerThread	NP_473375.2	FN1	fn1	1.2e-19	N/A	Pfam	0
NP_002202.2	ITGB1	EGF	1.1	0.000359863	HMMerThread	NP_997640.1	FN1	fn1	1.2e-19	N/A	Pfam	0
NP_002202.2	ITGB1	EGF	1.1	0.000359863	HMMerThread	NP_997647.1	FN1	fn1	1.2e-19	N/A	Pfam	0
NP_002202.2	ITGB1	EGF	1.1	0.000359863	HMMerThread	NP_997639.1	FN1	fn1	1.2e-19	N/A	Pfam	0
NP_002202.2	ITGB1	EGF	1.1	0.000359863	HMMerThread	NP_997641.1	FN1	fn1	1.2e-19	N/A	Pfam	0
NP_002202.2	ITGB1	EGF	1.1	0.000359863	HMMerThread	NP_997643.1	FN1	fn1	1.2e-19	N/A	Pfam	0
NP_002202.2	ITGB1	EGF	1.1	0.000359863	HMMerThread	NP_002017.1	FN1	fn1	1.2e-19	N/A	Pfam	0
NP_002202.2	ITGB1	EGF	1.1	0.000359863	HMMerThread	NP_000866.1	IGF1R	Recep_L_domain	4.2e-41	N/A	Pfam	0
NP_002202.2	ITGB1	EGF	1.1	0.000359863	HMMerThread	NP_005550.2	LAMA1	EGF	6.3	0.000725881	HMMerThread	0
NP_002202.2	ITGB1	EGF	1.1	0.000359863	HMMerThread	NP_391989.1	ITGB1	EGF	1.1	0.000539794	HMMerThread	0
NP_002202.2	ITGB1	EGF	1.1	0.000359863	HMMerThread	NP_002202.2	ITGB1	EGF	1.1	0.000359863	HMMerThread	0
NP_002202.2	ITGB1	EGF	1.1	0.000359863	HMMerThread	NP_391987.1	ITGB1	EGF	1.1	0.000359863	HMMerThread	0
NP_002202.2	ITGB1	EGF	1.1	0.000359863	HMMerThread	XP_001130075.1	LAMA1	EGF	6.3	0.000261718	HMMerThread	0
NP_002202.2	ITGB1	EGF	1.1	0.000359863	HMMerThread	NP_006477.2	FBLN1	Ldl_recept_a	0.33	1.98031e-05	HMMerThread	0
NP_002202.2	ITGB1	EGF	1.1	0.000359863	HMMerThread	NP_006476.2	FBLN1	Ldl_recept_a	0.33	1.22315e-06	HMMerThread	0
NP_002202.2	ITGB1	EGF	1.1	0.000359863	HMMerThread	NP_001987.2	FBLN1	Ldl_recept_a	0.33	6.11575e-07	HMMerThread	0
NP_002202.2	ITGB1	EGF	1.1	0.000359863	HMMerThread	NP_006478.2	FBLN1	Ldl_recept_a	0.33	6.11575e-07	HMMerThread	0
NP_002202.2	ITGB1	EGF	1.1	0.000359863	HMMerThread	NP_004376.2	VCAN	EGF_CA	0.054	3.30216e-26	HMMerThread	0
NP_002217.3	JAG2	Ldl_recept_a	2.6	6.93118e-06	HMMerThread	NP_077719.2	NOTCH2	EGF	0.00025	N/A	Pfam	1
NP_002217.3	JAG2	Ldl_recept_a	2.6	6.93118e-06	HMMerThread	NP_060087.3	NOTCH1	EGF	5.5e-06	N/A	Pfam	1
NP_002217.3	JAG2	Ldl_recept_a	2.6	6.93118e-06	HMMerThread	XP_001133349.1	NOTCH2	EGF	4.9e-09	N/A	Pfam	1
NP_002217.3	JAG2	Ldl_recept_a	2.6	6.93118e-06	HMMerThread	NP_000426.2	NOTCH3	EGF	3.6e-09	N/A	Pfam	1
NP_002217.3	JAG2	Pacifastin_I	0.69	5.24961e-11	HMMerThread	NP_000426.2	NOTCH3	Pacifastin_I	21	0.000174508	HMMerThread	1
NP_002217.3	JAG2	Pacifastin_I	0.69	5.24961e-11	HMMerThread	NP_077719.2	NOTCH2	Pacifastin_I	3	1.39684e-08	HMMerThread	1
NP_002217.3	JAG2	Pacifastin_I	0.69	5.24961e-11	HMMerThread	XP_001133349.1	NOTCH2	Pacifastin_I	3	9.06061e-09	HMMerThread	1
NP_002238.2	KCNMA1	TrkA_N	0.1	1.74987e-12	HMMerThread	NP_001014797.1	KCNMA1	TrkA_N	0.1	6.71185e-06	HMMerThread	0
NP_002238.2	KCNMA1	TrkA_N	0.1	1.74987e-12	HMMerThread	NP_002238.2	KCNMA1	TrkA_N	0.1	1.74987e-12	HMMerThread	0
NP_002244.1	KDR	dTDP_sugar_isom	7.7	0.000375208	HMMerThread	NP_002244.1	KDR	dTDP_sugar_isom	7.7	0.000375208	HMMerThread	1
NP_002257.1	KPNA2	HEAT	0.06	7.43907e-07	HMMerThread	NP_002256.2	KPNB1	HEAT	1.1	N/A	Pfam	0
NP_002257.1	KPNA2	HEAT	0.06	7.43907e-07	HMMerThread	NP_002257.1	KPNA2	Arm	9.6e-10	N/A	Pfam	0
NP_002257.1	KPNA2	HEAT	0.06	7.43907e-07	HMMerThread	NP_002256.2	KPNB1	IBN_N	5e-25	N/A	Pfam	0
NP_002257.1	KPNA2	HEAT	0.06	7.43907e-07	HMMerThread	NP_002257.1	KPNA2	HEAT	0.06	7.43907e-07	HMMerThread	0
NP_002261.3	TNPO1	HEAT	0.073	0.000798595	HMMerThread	NP_002261.3	TNPO1	HEAT	0.068	N/A	Pfam	1
NP_002261.3	TNPO1	HEAT	0.073	0.000798595	HMMerThread	NP_002261.3	TNPO1	IBN_N	1e-16	N/A	Pfam	1
NP_002261.3	TNPO1	HEAT	0.073	0.000798595	HMMerThread	NP_006316.1	RAN	Ras	8.6e-70	N/A	Pfam	1
NP_002261.3	TNPO1	z-alpha	18	1.4426e-07	HMMerThread	NP_002261.3	TNPO1	z-alpha	18	1.4426e-07	HMMerThread	1
NP_002261.3	TNPO1	z-alpha	18	1.4426e-07	HMMerThread	NP_694858.1	TNPO1	z-alpha	18	1.13258e-09	HMMerThread	1
NP_002264.1	KRT8	Spectrin	0.74	4.28404e-05	HMMerThread	NP_004003.1	DMD	Spectrin	8.7e-15	N/A	Pfam	0
NP_002264.1	KRT8	Spectrin	0.74	4.28404e-05	HMMerThread	NP_004002.2	DMD	Spectrin	8.7e-15	N/A	Pfam	0
NP_002264.1	KRT8	Spectrin	0.74	4.28404e-05	HMMerThread	NP_004014.1	DMD	Spectrin	6.1e-16	N/A	Pfam	0
NP_002264.1	KRT8	Spectrin	0.74	4.28404e-05	HMMerThread	NP_004012.1	DMD	Spectrin	6.1e-16	N/A	Pfam	0
NP_002264.1	KRT8	Spectrin	0.74	4.28404e-05	HMMerThread	NP_004011.1	DMD	Spectrin	6.1e-16	N/A	Pfam	0
NP_002264.1	KRT8	Spectrin	0.74	4.28404e-05	HMMerThread	NP_004013.1	DMD	Spectrin	6.1e-16	N/A	Pfam	0
NP_002264.1	KRT8	Spectrin	0.74	4.28404e-05	HMMerThread	NP_004004.1	DMD	Spectrin	8.70001e-19	N/A	Pfam	0
NP_002264.1	KRT8	Spectrin	0.74	4.28404e-05	HMMerThread	NP_004005.1	DMD	Spectrin	8.8e-22	N/A	Pfam	0
NP_002264.1	KRT8	Spectrin	0.74	4.28404e-05	HMMerThread	NP_004000.1	DMD	Spectrin	1.8e-22	N/A	Pfam	0
NP_002264.1	KRT8	Spectrin	0.74	4.28404e-05	HMMerThread	NP_004001.1	DMD	Spectrin	1.8e-22	N/A	Pfam	0
NP_002264.1	KRT8	Spectrin	0.74	4.28404e-05	HMMerThread	NP_003998.1	DMD	Spectrin	1.8e-22	N/A	Pfam	0
NP_002264.1	KRT8	Spectrin	0.74	4.28404e-05	HMMerThread	NP_003997.1	DMD	Spectrin	1.8e-22	N/A	Pfam	0
NP_002264.1	KRT8	Spectrin	0.74	4.28404e-05	HMMerThread	NP_000100.2	DMD	Spectrin	1.8e-22	N/A	Pfam	0
NP_002264.1	KRT8	Spectrin	0.74	4.28404e-05	HMMerThread	NP_004001.1	DMD	CH	1.4e-27	N/A	Pfam	0
NP_002264.1	KRT8	Spectrin	0.74	4.28404e-05	HMMerThread	NP_003998.1	DMD	CH	1.4e-27	N/A	Pfam	0
NP_002264.1	KRT8	Spectrin	0.74	4.28404e-05	HMMerThread	NP_004000.1	DMD	CH	1.9e-29	N/A	Pfam	0
NP_002264.1	KRT8	Spectrin	0.74	4.28404e-05	HMMerThread	NP_003997.1	DMD	CH	1.9e-29	N/A	Pfam	0
NP_002264.1	KRT8	Spectrin	0.74	4.28404e-05	HMMerThread	NP_000100.2	DMD	CH	1.9e-29	N/A	Pfam	0
NP_002267.2	KRT19	Prefoldin	0.027	1.06995e-05	HMMerThread	NP_004001.1	DMD	Prefoldin_2	2.9	2.62625e-05	HMMerThread	1
NP_002267.2	KRT19	Prefoldin	0.027	1.06995e-05	HMMerThread	NP_003998.1	DMD	Prefoldin_2	2.9	1.31312e-05	HMMerThread	1
NP_002267.2	KRT19	Prefoldin	0.027	1.06995e-05	HMMerThread	NP_003997.1	DMD	Prefoldin_2	2.9	0	HMMerThread	1
NP_002284.3	LAMC1	EGF	4.2	0.000103697	HMMerThread	NP_031387.3	NID2	EGF	8.1e-06	N/A	Pfam	0
NP_002284.3	LAMC1	EGF	4.2	0.000103697	HMMerThread	NP_031387.3	NID2	Ldl_recept_b	5.8e-06	N/A	Pfam	0
NP_002284.3	LAMC1	EGF	4.2	0.000103697	HMMerThread	NP_002499.2	NID1	EGF	1.5e-06	N/A	Pfam	0
NP_002284.3	LAMC1	EGF	4.2	0.000103697	HMMerThread	NP_002499.2	NID1	EGF_CA	1.4e-08	N/A	Pfam	0
NP_002284.3	LAMC1	EGF	4.2	0.000103697	HMMerThread	NP_031387.3	NID2	EGF_CA	1.9e-10	N/A	Pfam	0
NP_002284.3	LAMC1	EGF	4.2	0.000103697	HMMerThread	NP_002499.2	NID1	Ldl_recept_b	1.8e-11	N/A	Pfam	0
NP_002284.3	LAMC1	EGF	4.2	0.000103697	HMMerThread	NP_005551.3	LAMA5	EGF	1.5	8.82904e-09	HMMerThread	0
NP_002284.3	LAMC1	EGF_CA	0.34	6.71617e-16	HMMerThread	NP_031387.3	NID2	EGF	8.1e-06	N/A	Pfam	0
NP_002284.3	LAMC1	EGF_CA	0.34	6.71617e-16	HMMerThread	NP_002499.2	NID1	EGF	1.5e-06	N/A	Pfam	0
NP_002284.3	LAMC1	EGF_CA	0.34	6.71617e-16	HMMerThread	NP_002499.2	NID1	EGF_CA	1.4e-08	N/A	Pfam	0
NP_002284.3	LAMC1	EGF_CA	0.34	6.71617e-16	HMMerThread	NP_031387.3	NID2	EGF_CA	1.9e-10	N/A	Pfam	0
NP_002284.3	LAMC1	EGF_CA	0.34	6.71617e-16	HMMerThread	NP_005551.3	LAMA5	EGF	1.5	8.82904e-09	HMMerThread	0
NP_002284.3	LAMC1	F5_F8_type_C	1.1	2.12326e-05	HMMerThread	NP_005551.3	LAMA5	F5_F8_type_C	5.9	1.10213e-06	HMMerThread	0
NP_002301.1	LIFR	fn3	0.065	8.04216e-52	HMMerThread	NP_001833.1	CNTFR	ig	1.8e-06	N/A	Pfam	1
NP_002301.1	LIFR	fn3	0.065	8.04216e-52	HMMerThread	NP_671693.1	CNTFR	ig	1.8e-06	N/A	Pfam	1
NP_002301.1	LIFR	fn3	0.065	8.04216e-52	HMMerThread	NP_001833.1	CNTFR	fn3	5.4e-10	N/A	Pfam	1
NP_002301.1	LIFR	fn3	0.065	8.04216e-52	HMMerThread	NP_671693.1	CNTFR	fn3	5.4e-10	N/A	Pfam	1
NP_002301.1	LIFR	fn3	0.065	8.04216e-52	HMMerThread	NP_786943.1	IL6ST	fn3	3.3e-16	N/A	Pfam	1
NP_002301.1	LIFR	fn3	0.065	8.04216e-52	HMMerThread	NP_002300.1	LIF	LIF_OSM	6.49998e-123	N/A	Pfam	1
NP_002301.1	LIFR	fn3	0.065	8.04216e-52	HMMerThread	NP_065391.1	OSM	LIF_OSM	1.1e-145	N/A	Pfam	1
NP_002301.1	LIFR	fn3	0.065	8.04216e-52	HMMerThread	NP_001833.1	CNTFR	IL6Ra-bind	1.3	2.90412e-06	HMMerThread	1
NP_002301.1	LIFR	fn3	0.065	8.04216e-52	HMMerThread	NP_671693.1	CNTFR	IL6Ra-bind	1.3	1.45206e-06	HMMerThread	1
NP_002301.1	LIFR	fn3	0.065	8.04216e-52	HMMerThread	NP_002175.2	IL6ST	IL6Ra-bind	0.87	1.39126e-08	HMMerThread	1
NP_002301.1	LIFR	fn3	0.065	8.04216e-52	HMMerThread	NP_786943.1	IL6ST	IL6Ra-bind	0.87	1.39126e-08	HMMerThread	1
NP_002301.1	LIFR	fn3	0.065	8.04216e-52	HMMerThread	NP_001321.1	CTF1	LIF_OSM	0.41	1.08616e-10	HMMerThread	1
NP_002323.2	LRP1	Chitin_bind_1	1.1	4.76393e-12	HMMerThread	NP_002323.2	LRP1	Chitin_bind_1	1.1	4.76393e-12	HMMerThread	0
NP_002323.2	LRP1	NHL	8.1	0.00019607	HMMerThread	NP_002323.2	LRP1	NHL	8.1	0.00019607	HMMerThread	0
NP_002326.2	LRP5	EGF	0.71	0.000155546	HMMerThread	NP_003237.2	THBS1	EGF	0.00016	N/A	Pfam	1
NP_002326.2	LRP5	EGF	0.71	0.000155546	HMMerThread	NP_003237.2	THBS1	TSP_C	0	N/A	Pfam	1
NP_002326.2	LRP5	EGF	0.71	0.000155546	HMMerThread	NP_003237.2	THBS1	EGF_CA	0.15	4.52833e-18	HMMerThread	1
NP_002327.2	LRP6	EGF_CA	0.13	3.83499e-21	HMMerThread	NP_002327.2	LRP6	EGF	2.6e-08	N/A	Pfam	0
NP_002327.2	LRP6	EGF_CA	0.13	3.83499e-21	HMMerThread	NP_002327.2	LRP6	EGF_CA	0.13	3.83499e-21	HMMerThread	0
NP_002327.2	LRP6	Ldl_recept_b	0.035	0.000143754	HMMerThread	NP_002327.2	LRP6	EGF	2.6e-08	N/A	Pfam	0
NP_002327.2	LRP6	NHL	0.8	3.17172e-05	HMMerThread	NP_002327.2	LRP6	NHL	0.8	3.17172e-05	HMMerThread	0
NP_002333.1	LTBR	Ldl_recept_a	14	1.51074e-11	HMMerThread	NP_002333.1	LTBR	Ldl_recept_a	14	1.51074e-11	HMMerThread	1
NP_002333.1	LTBR	TNFR_c6	0.37	0.000737293	HMMerThread	NP_000586.2	LTA	TNF	5.2e-51	N/A	Pfam	1
NP_002333.1	LTBR	TNFR_c6	0.37	0.000737293	HMMerThread	NP_002333.1	LTBR	TNFR_c6	0.37	0.000737293	HMMerThread	1
NP_002336.1	LUM	LRR_1	9	0.000449016	HMMerThread	NP_004584.1	SFRS10	RRM_1	6e-29	N/A	Pfam	0
NP_002339.2	LY9	C2-set	43	7.22898e-08	HMMerThread	NP_002339.2	LY9	ig	1.4	0.000242789	HMMerThread	1
NP_002339.2	LY9	C2-set	43	7.22898e-08	HMMerThread	NP_002339.2	LY9	C2-set	43	7.22898e-08	HMMerThread	1
NP_002339.2	LY9	C2-set	43	7.22898e-08	HMMerThread	NP_002339.2	LY9	I-set	0.18	5.45529e-26	HMMerThread	1
NP_002339.2	LY9	ig	1.4	0.000242789	HMMerThread	NP_002339.2	LY9	ig	1.4	0.000242789	HMMerThread	1
NP_002339.2	LY9	ig	1.4	0.000242789	HMMerThread	NP_002339.2	LY9	C2-set	43	7.22898e-08	HMMerThread	1
NP_002339.2	LY9	ig	1.4	0.000242789	HMMerThread	NP_002339.2	LY9	I-set	0.18	5.45529e-26	HMMerThread	1
NP_002339.2	LY9	I-set	0.18	5.45529e-26	HMMerThread	NP_002339.2	LY9	ig	1.4	0.000242789	HMMerThread	1
NP_002339.2	LY9	I-set	0.18	5.45529e-26	HMMerThread	NP_002339.2	LY9	C2-set	43	7.22898e-08	HMMerThread	1
NP_002339.2	LY9	I-set	0.18	5.45529e-26	HMMerThread	NP_002339.2	LY9	I-set	0.18	5.45529e-26	HMMerThread	1
NP_002371.3	MATN2	c-SKI_SMAD_bind	15	1.94537e-06	HMMerThread	NP_002371.3	MATN2	c-SKI_SMAD_bind	15	1.94537e-06	HMMerThread	0
NP_002372.1	MATN3	EGF_CA	0.011	1.83439e-27	HMMerThread	NP_085080.1	MATN4	EGF	1.5	N/A	Pfam	1
NP_002372.1	MATN3	EGF_CA	0.011	1.83439e-27	HMMerThread	NP_085095.1	MATN4	EGF	0.0077	N/A	Pfam	1
NP_002372.1	MATN3	EGF_CA	0.011	1.83439e-27	HMMerThread	NP_003824.2	MATN4	EGF	6.5e-05	N/A	Pfam	1
NP_002372.1	MATN3	EGF_CA	0.011	1.83439e-27	HMMerThread	NP_002370.1	MATN1	EGF	2.6e-05	N/A	Pfam	1
NP_002372.1	MATN3	EGF_CA	0.011	1.83439e-27	HMMerThread	NP_002372.1	MATN3	EGF	2.8e-07	N/A	Pfam	1
NP_002372.1	MATN3	EGF_CA	0.011	1.83439e-27	HMMerThread	NP_002372.1	MATN3	Tme5_EGF_like	0.28	0.000202789	HMMerThread	1
NP_002372.1	MATN3	EGF_CA	0.011	1.83439e-27	HMMerThread	NP_003824.2	MATN4	EGF_CA	0.067	6.37135e-24	HMMerThread	1
NP_002372.1	MATN3	EGF_CA	0.011	1.83439e-27	HMMerThread	NP_085080.1	MATN4	EGF_CA	0.055	1.65108e-26	HMMerThread	1
NP_002372.1	MATN3	EGF_CA	0.011	1.83439e-27	HMMerThread	NP_002372.1	MATN3	EGF_CA	0.011	1.83439e-27	HMMerThread	1
NP_002372.1	MATN3	Tme5_EGF_like	0.28	0.000202789	HMMerThread	NP_003824.2	MATN4	EGF_CA	0.067	6.37135e-24	HMMerThread	1
NP_002372.1	MATN3	Tme5_EGF_like	0.28	0.000202789	HMMerThread	NP_085080.1	MATN4	EGF_CA	0.055	1.65108e-26	HMMerThread	1
NP_002372.1	MATN3	Tme5_EGF_like	0.28	0.000202789	HMMerThread	NP_002372.1	MATN3	EGF_CA	0.011	1.83439e-27	HMMerThread	1
NP_002383.2	MDM2	zf-C3HC4	0.075	2.67148e-06	HMMerThread	NP_003327.2	UBE2A	UQ_con	4.2e-82	N/A	Pfam	0
NP_002384.2	MDM4	zf-C3HC4	0.44	3.74008e-06	HMMerThread	NP_003329.1	UBE2D1	UQ_con	3.8e-81	N/A	Pfam	1
NP_002408.3	MKI67	Sua5_yciO_yrdC	1.5	8.11211e-05	HMMerThread	NP_002408.3	MKI67	Sua5_yciO_yrdC	1.5	8.11211e-05	HMMerThread	0
NP_002411.3	TRPM1	UBA	1.6	0.000629641	HMMerThread	NP_002411.3	TRPM1	UBA	1.6	0.000629641	HMMerThread	1
NP_002431.2	MSH4	SinI	12	3.8421e-05	HMMerThread	NP_002431.2	MSH4	SinI	12	3.8421e-05	HMMerThread	0
NP_002432.1	MSH5	MutS_II	3.7	4.62073e-05	HMMerThread	NP_002431.2	MSH4	MutS_III	4.4e-76	N/A	Pfam	1
NP_002432.1	MSH5	MutS_II	3.7	4.62073e-05	HMMerThread	NP_002431.2	MSH4	MutS_V	4.9e-133	N/A	Pfam	1
NP_002446.2	MTX1	GST_C	0.61	0.000314744	HMMerThread	NP_001006636.1	MTX2	GST_C	0.82	1.3201e-17	HMMerThread	0
NP_002446.2	MTX1	GST_C	0.61	0.000314744	HMMerThread	NP_006545.1	MTX2	GST_C	0.82	1.16019e-23	HMMerThread	0
NP_002448.2	MUC2	Pacifastin_I	0.012	4.36271e-05	HMMerThread	NP_002448.2	MUC2	Pacifastin_I	0.012	4.36271e-05	HMMerThread	1
NP_002456.2	MYBPC1	V-set	0.016	4.83618e-16	HMMerThread	NP_596870.2	TTN	ig	3.6e-05	N/A	Pfam	0
NP_002456.2	MYBPC1	V-set	0.016	4.83618e-16	HMMerThread	NP_003310.3	TTN	ig	3.7e-08	N/A	Pfam	0
NP_002456.2	MYBPC1	V-set	0.016	4.83618e-16	HMMerThread	NP_597681.2	TTN	ig	3.7e-08	N/A	Pfam	0
NP_002456.2	MYBPC1	V-set	0.016	4.83618e-16	HMMerThread	NP_596869.3	TTN	ig	3.7e-08	N/A	Pfam	0
NP_002456.2	MYBPC1	V-set	0.016	4.83618e-16	HMMerThread	NP_597676.2	TTN	ig	3.7e-08	N/A	Pfam	0
NP_002456.2	MYBPC1	V-set	0.016	4.83618e-16	HMMerThread	NP_596870.2	TTN	V-set	0.047	3.54048e-12	HMMerThread	0
NP_002494.2	NFKBIB	Ank	0.092	4.08687e-07	HMMerThread	NP_003989.2	NFKB1	Ank	0.00032	N/A	Pfam	1
NP_002494.2	NFKBIB	Ank	0.092	4.08687e-07	HMMerThread	NP_001070962.1	NFKB2	Ank	5.3e-05	N/A	Pfam	1
NP_002494.2	NFKBIB	Ank	0.092	4.08687e-07	HMMerThread	NP_002493.3	NFKB2	Ank	5.3e-05	N/A	Pfam	1
NP_002494.2	NFKBIB	Ank	0.092	4.08687e-07	HMMerThread	NP_001070961.1	NFKB2	Ank	5.3e-05	N/A	Pfam	1
NP_002494.2	NFKBIB	Ank	0.092	4.08687e-07	HMMerThread	NP_065390.1	NFKBIA	Ank	1.9e-07	N/A	Pfam	1
NP_002494.2	NFKBIB	Ank	0.092	4.08687e-07	HMMerThread	NP_001070962.1	NFKB2	RHD	6.4e-98	N/A	Pfam	1
NP_002494.2	NFKBIB	Ank	0.092	4.08687e-07	HMMerThread	NP_002493.3	NFKB2	RHD	6.4e-98	N/A	Pfam	1
NP_002494.2	NFKBIB	Ank	0.092	4.08687e-07	HMMerThread	NP_001070961.1	NFKB2	RHD	6.4e-98	N/A	Pfam	1
NP_002494.2	NFKBIB	Ank	0.092	4.08687e-07	HMMerThread	NP_068810.2	RELA	RHD	1.3e-105	N/A	Pfam	1
NP_002499.2	NID1	EGF	0.013	2.64175e-29	HMMerThread	NP_002499.2	NID1	EGF	1.5e-06	N/A	Pfam	0
NP_002499.2	NID1	EGF	0.013	2.64175e-29	HMMerThread	NP_001989.2	FBLN2	EGF_CA	1.2e-07	N/A	Pfam	0
NP_002499.2	NID1	EGF	0.013	2.64175e-29	HMMerThread	NP_001004019.1	FBLN2	EGF_CA	1.2e-07	N/A	Pfam	0
NP_002499.2	NID1	EGF	0.013	2.64175e-29	HMMerThread	NP_002499.2	NID1	EGF_CA	1.4e-08	N/A	Pfam	0
NP_002499.2	NID1	EGF	0.013	2.64175e-29	HMMerThread	NP_005520.4	HSPG2	EGF	6.7e-11	N/A	Pfam	0
NP_002499.2	NID1	EGF	0.013	2.64175e-29	HMMerThread	NP_001987.2	FBLN1	EGF_CA	2.5e-11	N/A	Pfam	0
NP_002499.2	NID1	EGF	0.013	2.64175e-29	HMMerThread	NP_006478.2	FBLN1	EGF_CA	2.5e-11	N/A	Pfam	0
NP_002499.2	NID1	EGF	0.013	2.64175e-29	HMMerThread	NP_002499.2	NID1	Ldl_recept_b	1.8e-11	N/A	Pfam	0
NP_002499.2	NID1	EGF	0.013	2.64175e-29	HMMerThread	NP_006476.2	FBLN1	EGF_CA	1.4e-12	N/A	Pfam	0
NP_002499.2	NID1	EGF	0.013	2.64175e-29	HMMerThread	NP_006477.2	FBLN1	EGF_CA	1.4e-12	N/A	Pfam	0
NP_002499.2	NID1	EGF	0.013	2.64175e-29	HMMerThread	NP_005550.2	LAMA1	EGF	6.3	0.000725881	HMMerThread	0
NP_002499.2	NID1	EGF	0.013	2.64175e-29	HMMerThread	XP_001130075.1	LAMA1	EGF	6.3	0.000261718	HMMerThread	0
NP_002499.2	NID1	EGF	0.013	2.64175e-29	HMMerThread	NP_002284.3	LAMC1	EGF	4.2	0.000103697	HMMerThread	0
NP_002499.2	NID1	EGF	0.013	2.64175e-29	HMMerThread	NP_006477.2	FBLN1	Ldl_recept_a	0.33	1.98031e-05	HMMerThread	0
NP_002499.2	NID1	EGF	0.013	2.64175e-29	HMMerThread	NP_006476.2	FBLN1	Ldl_recept_a	0.33	1.22315e-06	HMMerThread	0
NP_002499.2	NID1	EGF	0.013	2.64175e-29	HMMerThread	NP_001987.2	FBLN1	Ldl_recept_a	0.33	6.11575e-07	HMMerThread	0
NP_002499.2	NID1	EGF	0.013	2.64175e-29	HMMerThread	NP_006478.2	FBLN1	Ldl_recept_a	0.33	6.11575e-07	HMMerThread	0
NP_002499.2	NID1	EGF	0.013	2.64175e-29	HMMerThread	NP_001989.2	FBLN2	Ldl_recept_a	2.2	4.07717e-07	HMMerThread	0
NP_002499.2	NID1	EGF	0.013	2.64175e-29	HMMerThread	NP_002284.3	LAMC1	EGF_CA	0.34	6.71617e-16	HMMerThread	0
NP_002499.2	NID1	NHL	0.69	2.59504e-05	HMMerThread	NP_002499.2	NID1	NHL	0.69	2.59504e-05	HMMerThread	0
NP_002505.1	NOV	fn1	1.1	5.62848e-11	HMMerThread	NP_060087.3	NOTCH1	EGF	5.5e-06	N/A	Pfam	1
NP_002505.1	NOV	fn1	1.1	5.62848e-11	HMMerThread	NP_005609.3	DLL1	EGF	1.7e-06	N/A	Pfam	1
NP_002505.1	NOV	fn1	1.1	5.62848e-11	HMMerThread	NP_473375.2	FN1	fn1	1.2e-19	N/A	Pfam	1
NP_002505.1	NOV	fn1	1.1	5.62848e-11	HMMerThread	NP_997640.1	FN1	fn1	1.2e-19	N/A	Pfam	1
NP_002505.1	NOV	fn1	1.1	5.62848e-11	HMMerThread	NP_997647.1	FN1	fn1	1.2e-19	N/A	Pfam	1
NP_002505.1	NOV	fn1	1.1	5.62848e-11	HMMerThread	NP_997639.1	FN1	fn1	1.2e-19	N/A	Pfam	1
NP_002505.1	NOV	fn1	1.1	5.62848e-11	HMMerThread	NP_997641.1	FN1	fn1	1.2e-19	N/A	Pfam	1
NP_002505.1	NOV	fn1	1.1	5.62848e-11	HMMerThread	NP_997643.1	FN1	fn1	1.2e-19	N/A	Pfam	1
NP_002505.1	NOV	fn1	1.1	5.62848e-11	HMMerThread	NP_002017.1	FN1	fn1	1.2e-19	N/A	Pfam	1
NP_002505.1	NOV	fn1	1.1	5.62848e-11	HMMerThread	NP_001892.1	CTGF	fn1	0.92	2.00124e-10	HMMerThread	1
NP_002530.1	ODC1	B12-binding	8.8	7.43769e-05	HMMerThread	NP_002530.1	ODC1	B12-binding	8.8	7.43769e-05	HMMerThread	0
NP_002535.3	OMG	LRR_1	1.9	4.28476e-13	HMMerThread	NP_848663.1	RTN4RL1	LRR_1	0.0028	N/A	Pfam	1
NP_002535.3	OMG	LRR_1	1.9	4.28476e-13	HMMerThread	NP_848663.1	RTN4RL1	LRRNT	0.00037	N/A	Pfam	1
NP_002572.2	PAPPA	EGF_CA	2.6	1.90141e-11	HMMerThread	NP_001003652.1	SMAD2	Tme5_EGF_like	39	3.25967e-06	HMMerThread	0
NP_002572.2	PAPPA	EGF_CA	2.6	1.90141e-11	HMMerThread	NP_005892.1	SMAD2	Tme5_EGF_like	39	1.98137e-06	HMMerThread	0
NP_002572.2	PAPPA	EGF_CA	2.6	1.90141e-11	HMMerThread	NP_002572.2	PAPPA	EGF_CA	2.6	1.90141e-11	HMMerThread	0
NP_002572.2	PAPPA	Sushi	0.18	1.6723e-48	HMMerThread	NP_000055.2	C3	A2M_comp	1.6e-125	N/A	Pfam	0
NP_002572.2	PAPPA	Sushi	0.18	1.6723e-48	HMMerThread	NP_002572.2	PAPPA	Sushi	0.18	1.6723e-48	HMMerThread	0
NP_002600.1	PDGFRB	C2-set_2	0.67	2.89718e-05	HMMerThread	NP_002600.1	PDGFRB	C2-set_2	0.67	2.89718e-05	HMMerThread	1
NP_002615.2	PFDN5	Prefoldin_2	3.5	4.86342e-07	HMMerThread	NP_055075.1	PFDN6	Prefoldin	0.13	0	HMMerThread	0
NP_002628.1	PHKA1	Glyco_hydro_15	1.5	1.03853e-11	HMMerThread	NP_002628.1	PHKA1	Glyco_hydro_15	1.5	1.03853e-11	HMMerThread	1
NP_002635.2	PIGR	ig	0.13	3.23718e-05	HMMerThread	NP_001774.1	CD79A	V-set	2.1e-09	N/A	Pfam	0
NP_002635.2	PIGR	ig	0.13	3.23718e-05	HMMerThread	NP_067612.1	CD79A	V-set	5.1	1.70728e-29	HMMerThread	0
NP_002684.1	POLG	Fer4	11	4.33512e-05	HMMerThread	NP_002684.1	POLG	Fer4	11	4.33512e-05	HMMerThread	1
NP_002709.2	PPP2R3A	efhand	0.012	0.000225177	HMMerThread	NP_006238.1	PPP5C	Metallophos	9e-37	N/A	Pfam	0
NP_002709.2	PPP2R3A	efhand	0.012	0.000225177	HMMerThread	NP_002709.2	PPP2R3A	efhand	0.012	0.000225177	HMMerThread	0
NP_002709.2	PPP2R3A	efhand	0.012	0.000225177	HMMerThread	NP_871626.1	PPP2R3A	efhand	0.012	4.86572e-05	HMMerThread	0
NP_002727.2	PRKAR2B	PEP-utilizers	31	0.000115091	HMMerThread	NP_002727.2	PRKAR2B	PEP-utilizers	31	0.000115091	HMMerThread	1
NP_002732.3	PKN1	C2	0.3	0.000432681	HMMerThread	NP_002732.3	PKN1	C2	0.3	0.000432681	HMMerThread	0
NP_002732.3	PKN1	C2	0.3	0.000432681	HMMerThread	NP_998725.1	PKN1	C2	0.3	5.46319e-05	HMMerThread	0
NP_002812.2	PTK7	C1-set	0.18	3.45959e-06	HMMerThread	NP_690620.1	PTK7	ig	8.5e-05	N/A	Pfam	1
NP_002812.2	PTK7	C1-set	0.18	3.45959e-06	HMMerThread	NP_690619.1	PTK7	ig	8.5e-05	N/A	Pfam	1
NP_002812.2	PTK7	C1-set	0.18	3.45959e-06	HMMerThread	NP_690621.1	PTK7	ig	8.5e-05	N/A	Pfam	1
NP_002812.2	PTK7	C1-set	0.18	3.45959e-06	HMMerThread	NP_002812.2	PTK7	ig	8.6e-08	N/A	Pfam	1
NP_002812.2	PTK7	C1-set	0.18	3.45959e-06	HMMerThread	NP_690619.1	PTK7	C1-set	0.18	2.15032e-05	HMMerThread	1
NP_002812.2	PTK7	C1-set	0.18	3.45959e-06	HMMerThread	NP_690621.1	PTK7	C1-set	0.18	2.15032e-05	HMMerThread	1
NP_002812.2	PTK7	C1-set	0.18	3.45959e-06	HMMerThread	NP_002812.2	PTK7	C1-set	0.18	3.45959e-06	HMMerThread	1
NP_002812.2	PTK7	C1-set	0.18	3.45959e-06	HMMerThread	NP_002812.2	PTK7	V-set	0.014	4.83618e-16	HMMerThread	1
NP_002812.2	PTK7	C1-set	0.18	3.45959e-06	HMMerThread	NP_690621.1	PTK7	V-set	0.014	4.83618e-16	HMMerThread	1
NP_002812.2	PTK7	V-set	0.014	4.83618e-16	HMMerThread	NP_690620.1	PTK7	ig	8.5e-05	N/A	Pfam	1
NP_002812.2	PTK7	V-set	0.014	4.83618e-16	HMMerThread	NP_690619.1	PTK7	ig	8.5e-05	N/A	Pfam	1
NP_002812.2	PTK7	V-set	0.014	4.83618e-16	HMMerThread	NP_690621.1	PTK7	ig	8.5e-05	N/A	Pfam	1
NP_002812.2	PTK7	V-set	0.014	4.83618e-16	HMMerThread	NP_002812.2	PTK7	ig	8.6e-08	N/A	Pfam	1
NP_002812.2	PTK7	V-set	0.014	4.83618e-16	HMMerThread	NP_690619.1	PTK7	C1-set	0.18	2.15032e-05	HMMerThread	1
NP_002812.2	PTK7	V-set	0.014	4.83618e-16	HMMerThread	NP_690621.1	PTK7	C1-set	0.18	2.15032e-05	HMMerThread	1
NP_002812.2	PTK7	V-set	0.014	4.83618e-16	HMMerThread	NP_002812.2	PTK7	C1-set	0.18	3.45959e-06	HMMerThread	1
NP_002812.2	PTK7	V-set	0.014	4.83618e-16	HMMerThread	NP_002812.2	PTK7	V-set	0.014	4.83618e-16	HMMerThread	1
NP_002812.2	PTK7	V-set	0.014	4.83618e-16	HMMerThread	NP_690621.1	PTK7	V-set	0.014	4.83618e-16	HMMerThread	1
NP_002816.1	PTN	TSP_1	12	6.33021e-07	HMMerThread	NP_002816.1	PTN	TSP_1	12	6.33021e-07	HMMerThread	0
NP_002830.1	PTPRD	C1-set	0.57	4.24577e-07	HMMerThread	NP_570923.2	PTPRS	ig	7.4e-08	N/A	Pfam	1
NP_002830.1	PTPRD	C1-set	0.57	4.24577e-07	HMMerThread	NP_002841.3	PTPRS	ig	7.4e-08	N/A	Pfam	1
NP_002830.1	PTPRD	C1-set	0.57	4.24577e-07	HMMerThread	NP_570924.2	PTPRS	ig	7.4e-08	N/A	Pfam	1
NP_002830.1	PTPRD	C1-set	0.57	4.24577e-07	HMMerThread	NP_570925.2	PTPRS	ig	7.4e-08	N/A	Pfam	1
NP_002830.1	PTPRD	C1-set	0.57	4.24577e-07	HMMerThread	NP_002841.3	PTPRS	C1-set	0.86	0.000589552	HMMerThread	1
NP_002830.1	PTPRD	C1-set	0.57	4.24577e-07	HMMerThread	NP_570924.2	PTPRS	C1-set	0.86	0.000421108	HMMerThread	1
NP_002830.1	PTPRD	C1-set	0.57	4.24577e-07	HMMerThread	NP_570925.2	PTPRS	C1-set	0.86	0.000381922	HMMerThread	1
NP_002830.1	PTPRD	C1-set	0.57	4.24577e-07	HMMerThread	NP_569707.2	PTPRF	V-set	0.02	5.35871e-11	HMMerThread	1
NP_002830.1	PTPRD	C1-set	0.57	4.24577e-07	HMMerThread	NP_002831.2	PTPRF	V-set	0.02	5.35871e-11	HMMerThread	1
NP_002830.1	PTPRD	C1-set	0.57	4.24577e-07	HMMerThread	NP_570923.2	PTPRS	V-set	0.021	1.99179e-17	HMMerThread	1
NP_002831.2	PTPRF	DSPc	1.3	2.98275e-15	HMMerThread	NP_569077.1	PTPRD	DSPc	1.3	3.54189e-13	HMMerThread	0
NP_002831.2	PTPRF	DSPc	1.3	2.98275e-15	HMMerThread	NP_001035802.1	PTPRD	DSPc	1.3	1.77094e-13	HMMerThread	0
NP_002831.2	PTPRF	DSPc	1.3	2.98275e-15	HMMerThread	NP_002831.2	PTPRF	DSPc	1.3	2.98275e-15	HMMerThread	0
NP_002831.2	PTPRF	V-set	0.02	5.35871e-11	HMMerThread	NP_569076.1	PTPRD	ig	2.8e-06	N/A	Pfam	0
NP_002831.2	PTPRF	V-set	0.02	5.35871e-11	HMMerThread	NP_002830.1	PTPRD	ig	2.8e-06	N/A	Pfam	0
NP_002831.2	PTPRF	V-set	0.02	5.35871e-11	HMMerThread	NP_001035802.1	PTPRD	ig	2.8e-06	N/A	Pfam	0
NP_002831.2	PTPRF	V-set	0.02	5.35871e-11	HMMerThread	NP_569077.1	PTPRD	ig	2.8e-06	N/A	Pfam	0
NP_002831.2	PTPRF	V-set	0.02	5.35871e-11	HMMerThread	NP_569075.1	PTPRD	ig	2.8e-06	N/A	Pfam	0
NP_002831.2	PTPRF	V-set	0.02	5.35871e-11	HMMerThread	NP_569077.1	PTPRD	C1-set	0.57	1.03788e-05	HMMerThread	0
NP_002831.2	PTPRF	V-set	0.02	5.35871e-11	HMMerThread	NP_569075.1	PTPRD	C1-set	0.57	1.03788e-05	HMMerThread	0
NP_002831.2	PTPRF	V-set	0.02	5.35871e-11	HMMerThread	NP_002830.1	PTPRD	C1-set	0.57	4.24577e-07	HMMerThread	0
NP_002831.2	PTPRF	V-set	0.02	5.35871e-11	HMMerThread	NP_569707.2	PTPRF	V-set	0.02	5.35871e-11	HMMerThread	0
NP_002831.2	PTPRF	V-set	0.02	5.35871e-11	HMMerThread	NP_002831.2	PTPRF	V-set	0.02	5.35871e-11	HMMerThread	0
NP_002835.2	PTPRK	DSPc	2.5	2.33222e-09	HMMerThread	NP_002835.2	PTPRK	DSPc	2.5	2.33222e-09	HMMerThread	1
NP_002835.2	PTPRK	DSPc	2.5	2.33222e-09	HMMerThread	NP_002836.2	PTPRM	DSPc	0.28	2.98275e-15	HMMerThread	1
NP_002836.2	PTPRM	DSPc	0.28	2.98275e-15	HMMerThread	NP_002835.2	PTPRK	DSPc	2.5	2.33222e-09	HMMerThread	0
NP_002836.2	PTPRM	DSPc	0.28	2.98275e-15	HMMerThread	NP_570923.2	PTPRS	DSPc	1.5	1.77094e-13	HMMerThread	0
NP_002836.2	PTPRM	DSPc	0.28	2.98275e-15	HMMerThread	NP_570924.2	PTPRS	DSPc	1.5	2.98275e-15	HMMerThread	0
NP_002836.2	PTPRM	DSPc	0.28	2.98275e-15	HMMerThread	NP_002836.2	PTPRM	DSPc	0.28	2.98275e-15	HMMerThread	0
NP_002841.3	PTPRS	C1-set	0.86	0.000589552	HMMerThread	NP_002836.2	PTPRM	ig	1.6e-05	N/A	Pfam	1
NP_002841.3	PTPRS	C1-set	0.86	0.000589552	HMMerThread	NP_569076.1	PTPRD	ig	2.8e-06	N/A	Pfam	1
NP_002841.3	PTPRS	C1-set	0.86	0.000589552	HMMerThread	NP_002830.1	PTPRD	ig	2.8e-06	N/A	Pfam	1
NP_002841.3	PTPRS	C1-set	0.86	0.000589552	HMMerThread	NP_001035802.1	PTPRD	ig	2.8e-06	N/A	Pfam	1
NP_002841.3	PTPRS	C1-set	0.86	0.000589552	HMMerThread	NP_569077.1	PTPRD	ig	2.8e-06	N/A	Pfam	1
NP_002841.3	PTPRS	C1-set	0.86	0.000589552	HMMerThread	NP_569075.1	PTPRD	ig	2.8e-06	N/A	Pfam	1
NP_002841.3	PTPRS	C1-set	0.86	0.000589552	HMMerThread	NP_569077.1	PTPRD	C1-set	0.57	1.03788e-05	HMMerThread	1
NP_002841.3	PTPRS	C1-set	0.86	0.000589552	HMMerThread	NP_569075.1	PTPRD	C1-set	0.57	1.03788e-05	HMMerThread	1
NP_002841.3	PTPRS	C1-set	0.86	0.000589552	HMMerThread	NP_002830.1	PTPRD	C1-set	0.57	4.24577e-07	HMMerThread	1
NP_002841.3	PTPRS	HEAT	35	0.000788856	HMMerThread	NP_006852.1	RAB35	Ras	2.4e-87	N/A	Pfam	1
NP_002846.3	PVRL1	ig	0.012	0.000103221	HMMerThread	NP_976030.1	PVRL1	ig	21	N/A	Pfam	0
NP_002846.3	PVRL1	ig	0.012	0.000103221	HMMerThread	NP_976031.1	PVRL1	ig	21	N/A	Pfam	0
NP_002846.3	PVRL1	ig	0.012	0.000103221	HMMerThread	NP_002846.3	PVRL1	ig	0.011	N/A	Pfam	0
NP_002846.3	PVRL1	ig	0.012	0.000103221	HMMerThread	NP_006496.2	PVR	ig	6.5e-06	N/A	Pfam	0
NP_002846.3	PVRL1	ig	0.012	0.000103221	HMMerThread	NP_112178.1	PVRL4	ig	4.1e-07	N/A	Pfam	0
NP_002846.3	PVRL1	ig	0.012	0.000103221	HMMerThread	NP_976030.1	PVRL1	V-set	1.7e-09	N/A	Pfam	0
NP_002846.3	PVRL1	ig	0.012	0.000103221	HMMerThread	NP_976031.1	PVRL1	V-set	1.7e-09	N/A	Pfam	0
NP_002846.3	PVRL1	ig	0.012	0.000103221	HMMerThread	NP_006496.2	PVR	V-set	1.4e-12	N/A	Pfam	0
NP_002846.3	PVRL1	ig	0.012	0.000103221	HMMerThread	NP_002846.3	PVRL1	V-set	9.1e-13	N/A	Pfam	0
NP_002846.3	PVRL1	ig	0.012	0.000103221	HMMerThread	NP_056295.1	PVRL3	V-set	7.7e-15	N/A	Pfam	0
NP_002846.3	PVRL1	ig	0.012	0.000103221	HMMerThread	NP_112178.1	PVRL4	V-set	5.2e-22	N/A	Pfam	0
NP_002846.3	PVRL1	ig	0.012	0.000103221	HMMerThread	NP_056295.1	PVRL3	C1-set	1.1	1.72072e-17	HMMerThread	0
NP_002846.3	PVRL1	ig	0.012	0.000103221	HMMerThread	NP_112178.1	PVRL4	C1-set	0.3	1.45139e-23	HMMerThread	0
NP_002864.1	RAD17	AAA	0.092	3.29735e-09	HMMerThread	NP_853551.1	RFC4	AAA	8.70001e-22	N/A	Pfam	1
NP_002864.1	RAD17	AAA	0.092	3.29735e-09	HMMerThread	NP_002907.1	RFC4	AAA	8.70001e-22	N/A	Pfam	1
NP_002864.1	RAD17	AAA	0.092	3.29735e-09	HMMerThread	NP_853551.1	RFC4	Rep_fac_C	7.99999e-29	N/A	Pfam	1
NP_002864.1	RAD17	AAA	0.092	3.29735e-09	HMMerThread	NP_002907.1	RFC4	Rep_fac_C	7.99999e-29	N/A	Pfam	1
NP_002881.1	RASA1	Collagen	1.8	0.000197008	HMMerThread	NP_002881.1	RASA1	Collagen	1.8	0.000197008	HMMerThread	0
NP_002886.2	RBL1	TFIIB	1.2	5.79436e-06	HMMerThread	NP_663718.1	BRF1	TFIIB	2.9e-10	N/A	Pfam	1
NP_002886.2	RBL1	TFIIB	1.2	5.79436e-06	HMMerThread	NP_001510.2	BRF1	TFIIB	1.4e-14	N/A	Pfam	1
NP_002886.2	RBL1	TFIIB	1.2	5.79436e-06	HMMerThread	NP_899662.1	RBL1	TFIIB	1.2	9.65727e-06	HMMerThread	1
NP_002886.2	RBL1	TFIIB	1.2	5.79436e-06	HMMerThread	NP_002886.2	RBL1	TFIIB	1.2	5.79436e-06	HMMerThread	1
NP_002932.1	ROBO1	C1-set	2.2	4.19249e-08	HMMerThread	NP_002933.1	ROBO2	C1-set	1.2	1.85806e-06	HMMerThread	0
NP_002933.1	ROBO2	C1-set	1.2	1.85806e-06	HMMerThread	NP_002932.1	ROBO1	C1-set	2.2	4.19249e-08	HMMerThread	1
NP_002933.1	ROBO2	C1-set	1.2	1.85806e-06	HMMerThread	NP_598334.1	ROBO1	C1-set	2.2	7.24641e-09	HMMerThread	1
NP_002951.1	S100A3	efhand	0.43	9.01851e-15	HMMerThread	NP_002951.1	S100A3	S_100	1.4e-17	N/A	Pfam	0
NP_002951.1	S100A3	efhand	0.43	9.01851e-15	HMMerThread	NP_002951.1	S100A3	efhand	0.43	9.01851e-15	HMMerThread	0
NP_002952.1	S100A4	efhand	0.016	4.74808e-21	HMMerThread	NP_060003.2	MYH4	IQ	0.033	N/A	Pfam	1
NP_002952.1	S100A4	efhand	0.016	4.74808e-21	HMMerThread	NP_002464.1	MYH9	IQ	0.00023	N/A	Pfam	1
NP_002952.1	S100A4	efhand	0.016	4.74808e-21	HMMerThread	NP_005955.1	MYH10	Myosin_N	7.1e-15	N/A	Pfam	1
NP_002952.1	S100A4	efhand	0.016	4.74808e-21	HMMerThread	NP_002464.1	MYH9	Myosin_N	5.5e-16	N/A	Pfam	1
NP_002952.1	S100A4	efhand	0.016	4.74808e-21	HMMerThread	NP_060003.2	MYH4	Myosin_N	1.4e-17	N/A	Pfam	1
NP_002952.1	S100A4	efhand	0.016	4.74808e-21	HMMerThread	NP_060004.3	MYH2	Myosin_N	1.9e-18	N/A	Pfam	1
NP_002952.1	S100A4	efhand	0.016	4.74808e-21	HMMerThread	NP_001093582.1	MYH2	Myosin_N	1.9e-18	N/A	Pfam	1
NP_002952.1	S100A4	efhand	0.016	4.74808e-21	HMMerThread	NP_005971.1	S100P	S_100	2.3e-19	N/A	Pfam	1
NP_002952.1	S100A4	efhand	0.016	4.74808e-21	HMMerThread	NP_006262.1	S100A1	S_100	9.3e-24	N/A	Pfam	1
NP_002952.1	S100A4	efhand	0.016	4.74808e-21	HMMerThread	NP_062427.1	S100A4	S_100	8.4e-24	N/A	Pfam	1
NP_002952.1	S100A4	efhand	0.016	4.74808e-21	HMMerThread	NP_002952.1	S100A4	S_100	8.4e-24	N/A	Pfam	1
NP_002952.1	S100A4	efhand	0.016	4.74808e-21	HMMerThread	NP_060004.3	MYH2	Myosin_head	0	N/A	Pfam	1
NP_002952.1	S100A4	efhand	0.016	4.74808e-21	HMMerThread	NP_001093582.1	MYH2	Myosin_head	0	N/A	Pfam	1
NP_002952.1	S100A4	efhand	0.016	4.74808e-21	HMMerThread	NP_060003.2	MYH4	Myosin_head	0	N/A	Pfam	1
NP_002952.1	S100A4	efhand	0.016	4.74808e-21	HMMerThread	NP_002464.1	MYH9	Myosin_head	0	N/A	Pfam	1
NP_002952.1	S100A4	efhand	0.016	4.74808e-21	HMMerThread	NP_005955.1	MYH10	Myosin_head	0	N/A	Pfam	1
NP_002952.1	S100A4	efhand	0.016	4.74808e-21	HMMerThread	NP_060004.3	MYH2	Spectrin	0.61	0.00099961	HMMerThread	1
NP_002952.1	S100A4	efhand	0.016	4.74808e-21	HMMerThread	NP_002952.1	S100A4	efhand	0.016	4.74808e-21	HMMerThread	1
NP_002954.2	S100A7	efhand	0.017	4.4574e-23	HMMerThread	NP_002954.2	S100A7	S_100	9.3e-05	N/A	Pfam	0
NP_002954.2	S100A7	efhand	0.017	4.4574e-23	HMMerThread	NP_002954.2	S100A7	efhand	0.017	4.4574e-23	HMMerThread	0
NP_002957.1	S100A10	efhand	0.48	4.32365e-15	HMMerThread	NP_002957.1	S100A10	S_100	4e-15	N/A	Pfam	1
NP_002957.1	S100A10	efhand	0.48	4.32365e-15	HMMerThread	NP_002957.1	S100A10	efhand	0.48	4.32365e-15	HMMerThread	1
NP_002961.1	SAT1	Arg_repressor	48	1.01644e-05	HMMerThread	NP_002961.1	SAT1	Arg_repressor	48	1.01644e-05	HMMerThread	0
NP_002962.1	SATB1	HTH_3	5.5	9.16682e-13	HMMerThread	NP_002962.1	SATB1	HTH_3	5.5	9.16682e-13	HMMerThread	1
NP_002995.1	SECTM1	V-set	0.86	3.95391e-08	HMMerThread	NP_006128.1	CD7	V-set	1.2e-23	N/A	Pfam	0
NP_003022.3	SIAH1	zf-C3HC4	0.67	7.92568e-10	HMMerThread	NP_003329.1	UBE2D1	UQ_con	3.8e-81	N/A	Pfam	1
NP_003074.1	SNAPC2	Myb_DNA-binding	0.58	5.57277e-07	HMMerThread	NP_003077.2	SNAPC4	Myb_DNA-binding	0.0017	N/A	Pfam	0
NP_003160.2	SUPT5H	IL1	12	0.000357648	HMMerThread	NP_004790.2	ZFYVE9	ig	14	0.000566507	HMMerThread	1
NP_003160.2	SUPT5H	IL1	12	0.000357648	HMMerThread	NP_003160.2	SUPT5H	IL1	12	0.000357648	HMMerThread	1
NP_003160.2	SUPT5H	NusG	6.2	1.45903e-06	HMMerThread	NP_003160.2	SUPT5H	KOW	4.2e-08	N/A	Pfam	1
NP_003160.2	SUPT5H	NusG	6.2	1.45903e-06	HMMerThread	NP_003160.2	SUPT5H	NusG	6.2	1.45903e-06	HMMerThread	1
NP_003226.4	TG	PAN_1	1.4	0.000184576	HMMerThread	NP_003226.4	TG	PAN_1	1.4	0.000184576	HMMerThread	0
NP_003226.4	TG	Sushi	46	1.10284e-10	HMMerThread	NP_003226.4	TG	Sushi	46	1.10284e-10	HMMerThread	0
NP_003237.2	THBS1	EGF	0.099	2.4633e-31	HMMerThread	NP_002326.2	LRP5	Ldl_recept_b	0.00085	N/A	Pfam	1
NP_003237.2	THBS1	EGF	0.099	2.4633e-31	HMMerThread	NP_002323.2	LRP1	Ldl_recept_b	0.00059	N/A	Pfam	1
NP_003237.2	THBS1	EGF	0.099	2.4633e-31	HMMerThread	NP_002323.2	LRP1	EGF	6.3e-06	N/A	Pfam	1
NP_003237.2	THBS1	EGF	0.099	2.4633e-31	HMMerThread	NP_000205.1	JAG1	EGF	3.4e-06	N/A	Pfam	1
NP_003237.2	THBS1	EGF	0.099	2.4633e-31	HMMerThread	NP_002323.2	LRP1	EGF_CA	1.5e-07	N/A	Pfam	1
NP_003237.2	THBS1	EGF	0.099	2.4633e-31	HMMerThread	NP_002326.2	LRP5	EGF	2.7e-08	N/A	Pfam	1
NP_003237.2	THBS1	EGF	0.099	2.4633e-31	HMMerThread	NP_002323.2	LRP1	Ldl_recept_a	7.9e-17	N/A	Pfam	1
NP_003237.2	THBS1	EGF	0.099	2.4633e-31	HMMerThread	NP_002326.2	LRP5	Ldl_recept_a	1.9e-19	N/A	Pfam	1
NP_003237.2	THBS1	EGF	0.099	2.4633e-31	HMMerThread	NP_473375.2	FN1	fn1	1.2e-19	N/A	Pfam	1
NP_003237.2	THBS1	EGF	0.099	2.4633e-31	HMMerThread	NP_997640.1	FN1	fn1	1.2e-19	N/A	Pfam	1
NP_003237.2	THBS1	EGF	0.099	2.4633e-31	HMMerThread	NP_997647.1	FN1	fn1	1.2e-19	N/A	Pfam	1
NP_003237.2	THBS1	EGF	0.099	2.4633e-31	HMMerThread	NP_997639.1	FN1	fn1	1.2e-19	N/A	Pfam	1
NP_003237.2	THBS1	EGF	0.099	2.4633e-31	HMMerThread	NP_997641.1	FN1	fn1	1.2e-19	N/A	Pfam	1
NP_003237.2	THBS1	EGF	0.099	2.4633e-31	HMMerThread	NP_997643.1	FN1	fn1	1.2e-19	N/A	Pfam	1
NP_003237.2	THBS1	EGF	0.099	2.4633e-31	HMMerThread	NP_002017.1	FN1	fn1	1.2e-19	N/A	Pfam	1
NP_003237.2	THBS1	EGF	0.099	2.4633e-31	HMMerThread	NP_009046.2	TNFAIP6	CUB	6e-63	N/A	Pfam	1
NP_003237.2	THBS1	EGF	0.099	2.4633e-31	HMMerThread	NP_000205.1	JAG1	EGF_CA	0.048	7.95879e-06	HMMerThread	1
NP_003237.2	THBS1	EGF	0.099	2.4633e-31	HMMerThread	NP_000177.2	CFH	Ldl_recept_a	44	1.64819e-16	HMMerThread	1
NP_003237.2	THBS1	EGF_CA	0.15	4.52833e-18	HMMerThread	NP_002323.2	LRP1	EGF	6.3e-06	N/A	Pfam	1
NP_003237.2	THBS1	EGF_CA	0.15	4.52833e-18	HMMerThread	NP_000205.1	JAG1	EGF	3.4e-06	N/A	Pfam	1
NP_003237.2	THBS1	EGF_CA	0.15	4.52833e-18	HMMerThread	NP_002323.2	LRP1	EGF_CA	1.5e-07	N/A	Pfam	1
NP_003237.2	THBS1	EGF_CA	0.15	4.52833e-18	HMMerThread	NP_002326.2	LRP5	EGF	2.7e-08	N/A	Pfam	1
NP_003237.2	THBS1	EGF_CA	0.15	4.52833e-18	HMMerThread	NP_009046.2	TNFAIP6	CUB	6e-63	N/A	Pfam	1
NP_003237.2	THBS1	EGF_CA	0.15	4.52833e-18	HMMerThread	NP_000205.1	JAG1	EGF_CA	0.048	7.95879e-06	HMMerThread	1
NP_003237.2	THBS1	Laminin_G_2	0.02	4.82378e-07	HMMerThread	NP_000084.3	COL5A1	Laminin_G_2	1e-13	N/A	Pfam	1
NP_003237.2	THBS1	RnaseA	9.6	1.4065e-13	HMMerThread	NP_001911.1	DCN	LRR_1	0.039	N/A	Pfam	1
NP_003237.2	THBS1	RnaseA	9.6	1.4065e-13	HMMerThread	NP_598010.1	DCN	LRR_1	0.039	N/A	Pfam	1
NP_003238.2	THBS2	GST_N	42	7.94474e-08	HMMerThread	NP_003238.2	THBS2	GST_N	42	7.94474e-08	HMMerThread	0
NP_003238.2	THBS2	Laminin_G_2	0.21	3.74839e-05	HMMerThread	NP_009043.1	THBS3	Laminin_G_2	0.017	0.000198953	HMMerThread	0
NP_003238.2	THBS2	Laminin_G_2	0.21	3.74839e-05	HMMerThread	NP_003238.2	THBS2	Laminin_G_2	0.21	3.74839e-05	HMMerThread	0
NP_003254.2	TLR1	LRR_1	2.3	0.000403791	HMMerThread	NP_003255.2	TLR2	LRR_1	28	N/A	Pfam	1
NP_003254.2	TLR1	LRR_1	2.3	0.000403791	HMMerThread	NP_612564.1	TLR4	LRR_1	3.9	N/A	Pfam	1
NP_003254.2	TLR1	LRR_1	2.3	0.000403791	HMMerThread	NP_059138.1	TLR9	LRR_1	0.025	N/A	Pfam	1
NP_003256.1	TLR3	LRR_1	5.1	3.5402e-08	HMMerThread	NP_000582.1	CD14	LRR_1	8.2	N/A	Pfam	0
NP_003256.1	TLR3	LRR_1	5.1	3.5402e-08	HMMerThread	NP_001035110.1	CD14	LRR_1	8.2	N/A	Pfam	0
NP_003256.1	TLR3	LRR_1	5.1	3.5402e-08	HMMerThread	NP_003256.1	TLR3	LRR_1	0.053	N/A	Pfam	0
NP_003276.2	TNR	CBM_4_9	2.8	3.48703e-11	HMMerThread	NP_003276.2	TNR	CBM_4_9	2.8	3.48703e-11	HMMerThread	1
NP_003291.2	TRAF3	Sina	0.37	4.85179e-06	HMMerThread	NP_663777.1	TRAF3	Sina	0.37	4.85179e-06	HMMerThread	0
NP_003291.2	TRAF3	Sina	0.37	4.85179e-06	HMMerThread	NP_003291.2	TRAF3	Sina	0.37	4.85179e-06	HMMerThread	0
NP_003306.1	DNAJC7	Cytochrom_CIII	27	0.000416606	HMMerThread	NP_003306.1	DNAJC7	Cytochrom_CIII	27	0.000416606	HMMerThread	1
NP_003322.2	TYK2	RA	0.38	0.000142124	HMMerThread	NP_003322.2	TYK2	RA	0.38	0.000142124	HMMerThread	0
NP_003322.2	TYK2	SH2	0.53	1.44634e-38	HMMerThread	NP_009330.1	STAT1	SH2	7.7e-05	N/A	Pfam	0
NP_003322.2	TYK2	SH2	0.53	1.44634e-38	HMMerThread	NP_644671.1	STAT1	SH2	7.7e-05	N/A	Pfam	0
NP_003322.2	TYK2	SH2	0.53	1.44634e-38	HMMerThread	NP_005198.1	CRKL	SH3_1	1.5e-23	N/A	Pfam	0
NP_003322.2	TYK2	SH2	0.53	1.44634e-38	HMMerThread	NP_005834.3	STAM2	SH3_1	8.9e-24	N/A	Pfam	0
NP_003322.2	TYK2	SH2	0.53	1.44634e-38	HMMerThread	NP_002341.1	LYN	SH3_1	4e-26	N/A	Pfam	0
NP_003322.2	TYK2	SH2	0.53	1.44634e-38	HMMerThread	NP_852664.1	PIK3R1	SH2	1.3e-29	N/A	Pfam	0
NP_003322.2	TYK2	SH2	0.53	1.44634e-38	HMMerThread	NP_002028.1	FYN	SH3_1	5.4e-30	N/A	Pfam	0
NP_003322.2	TYK2	SH2	0.53	1.44634e-38	HMMerThread	NP_005198.1	CRKL	SH2	6.2e-32	N/A	Pfam	0
NP_003322.2	TYK2	SH2	0.53	1.44634e-38	HMMerThread	NP_002822.2	PTPN6	SH2	6.2e-33	N/A	Pfam	0
NP_003322.2	TYK2	SH2	0.53	1.44634e-38	HMMerThread	NP_536858.1	PTPN6	SH2	6.2e-33	N/A	Pfam	0
NP_003322.2	TYK2	SH2	0.53	1.44634e-38	HMMerThread	NP_002341.1	LYN	SH2	4.9e-42	N/A	Pfam	0
NP_003322.2	TYK2	SH2	0.53	1.44634e-38	HMMerThread	NP_002028.1	FYN	SH2	2.3e-45	N/A	Pfam	0
NP_003322.2	TYK2	SH2	0.53	1.44634e-38	HMMerThread	NP_003322.2	TYK2	Pkinase_Tyr	2.1e-54	N/A	Pfam	0
NP_003322.2	TYK2	SH2	0.53	1.44634e-38	HMMerThread	NP_002218.2	JAK1	Pkinase_Tyr	1.19999e-75	N/A	Pfam	0
NP_003322.2	TYK2	SH2	0.53	1.44634e-38	HMMerThread	NP_563578.1	PTPRC	Y_phosphatase	1.1e-126	N/A	Pfam	0
NP_003322.2	TYK2	SH2	0.53	1.44634e-38	HMMerThread	NP_002829.2	PTPRC	Y_phosphatase	1.1e-126	N/A	Pfam	0
NP_003322.2	TYK2	SH2	0.53	1.44634e-38	HMMerThread	NP_563579.1	PTPRC	Y_phosphatase	1.1e-126	N/A	Pfam	0
NP_003322.2	TYK2	SH2	0.53	1.44634e-38	HMMerThread	NP_002028.1	FYN	Pkinase_Tyr	4.1e-154	N/A	Pfam	0
NP_003322.2	TYK2	SH2	0.53	1.44634e-38	HMMerThread	NP_002341.1	LYN	Pkinase_Tyr	3.5e-154	N/A	Pfam	0
NP_003322.2	TYK2	SH2	0.53	1.44634e-38	HMMerThread	NP_005410.1	STAT2	STAT_bind	5.1e-166	N/A	Pfam	0
NP_003322.2	TYK2	SH2	0.53	1.44634e-38	HMMerThread	NP_009330.1	STAT1	STAT_bind	2.7e-197	N/A	Pfam	0
NP_003322.2	TYK2	SH2	0.53	1.44634e-38	HMMerThread	NP_644671.1	STAT1	STAT_bind	2.7e-197	N/A	Pfam	0
NP_003322.2	TYK2	SH2	0.53	1.44634e-38	HMMerThread	NP_002600.1	PDGFRB	Pkinase_Tyr	0	N/A	Pfam	0
NP_003322.2	TYK2	SH2	0.53	1.44634e-38	HMMerThread	NP_694592.1	FYN	Pkinase_Tyr	0	N/A	Pfam	0
NP_003322.2	TYK2	SH2	0.53	1.44634e-38	HMMerThread	NP_694593.1	FYN	Pkinase_Tyr	0	N/A	Pfam	0
NP_003322.2	TYK2	SH2	0.53	1.44634e-38	HMMerThread	NP_005179.2	CBL	SH2	1.5	5.19967e-07	HMMerThread	0
NP_003322.2	TYK2	SH2	0.53	1.44634e-38	HMMerThread	NP_003322.2	TYK2	SH2	0.53	1.44634e-38	HMMerThread	0
NP_003404.1	ZIC3	zf-C2H2	0.011	4.71831e-07	HMMerThread	NP_000159.3	GLI3	zf-C2H2	4.4e-06	N/A	Pfam	1
NP_003542.1	NME5	RIIa	0.14	9.72684e-07	HMMerThread	NP_620167.1	DYDC1	RIIa	4.3	2.62625e-05	HMMerThread	0
NP_003557.2	EEA1	zf-C2H2	0.24	0.000127561	HMMerThread	NP_003557.2	EEA1	zf-C2H2	0.24	0.000127561	HMMerThread	1
NP_003607.1	SIP1	NinB	16	6.80879e-06	HMMerThread	NP_001009183.1	SIP1	NinB	16	1.8481e-05	HMMerThread	0
NP_003607.1	SIP1	NinB	16	6.80879e-06	HMMerThread	NP_003607.1	SIP1	NinB	16	6.80879e-06	HMMerThread	0
NP_003616.2	PPFIA2	SAM_2	0.071	9.90519e-15	HMMerThread	NP_803172.1	PPFIA1	SAM_2	1.8e-05	N/A	Pfam	1
NP_003616.2	PPFIA2	SAM_2	0.071	9.90519e-15	HMMerThread	NP_003617.1	PPFIA1	SAM_2	9.7e-09	N/A	Pfam	1
NP_003616.2	PPFIA2	SAM_2	0.071	9.90519e-15	HMMerThread	NP_003616.2	PPFIA2	SAM_2	8.4e-09	N/A	Pfam	1
NP_003616.2	PPFIA2	SAM_2	0.071	9.90519e-15	HMMerThread	NP_003651.1	PPFIA3	SAM_2	1.2e-09	N/A	Pfam	1
NP_003616.2	PPFIA2	SAM_2	0.071	9.90519e-15	HMMerThread	NP_003651.1	PPFIA3	SAM_1	1.2e-12	N/A	Pfam	1
NP_003616.2	PPFIA2	SAM_2	0.071	9.90519e-15	HMMerThread	NP_003613.2	PPFIBP1	SAM_2	6.7e-14	N/A	Pfam	1
NP_003616.2	PPFIA2	SAM_2	0.071	9.90519e-15	HMMerThread	NP_003617.1	PPFIA1	SAM_1	1.6e-15	N/A	Pfam	1
NP_003616.2	PPFIA2	SAM_2	0.071	9.90519e-15	HMMerThread	NP_003616.2	PPFIA2	SAM_1	1.2e-15	N/A	Pfam	1
NP_003616.2	PPFIA2	SAM_2	0.071	9.90519e-15	HMMerThread	NP_003612.1	PPFIBP2	SAM_2	6.6e-20	N/A	Pfam	1
NP_003616.2	PPFIA2	SAM_2	0.071	9.90519e-15	HMMerThread	NP_003612.1	PPFIBP2	SAM_1	3e-20	N/A	Pfam	1
NP_003617.1	PPFIA1	H-kinase_dim	2.4	4.08527e-05	HMMerThread	NP_803172.1	PPFIA1	H-kinase_dim	2.4	0.000162438	HMMerThread	0
NP_003617.1	PPFIA1	H-kinase_dim	2.4	4.08527e-05	HMMerThread	NP_003617.1	PPFIA1	H-kinase_dim	2.4	4.08527e-05	HMMerThread	0
NP_003619.2	PKP4	HEAT	5.1	6.75852e-05	HMMerThread	NP_001786.1	CDH5	Cadherin_C	8.70005e-79	N/A	Pfam	1
NP_003639.2	DGKD	Hexokinase_2	5.8	1.39227e-15	HMMerThread	NP_003639.2	DGKD	Hexokinase_2	5.8	1.39227e-15	HMMerThread	0
NP_003639.2	DGKD	Hexokinase_2	5.8	1.39227e-15	HMMerThread	NP_690618.2	DGKD	Hexokinase_2	5.8	2.91421e-18	HMMerThread	0
NP_003644.2	COPS3	TPR_1	4.2	0.000318713	HMMerThread	NP_004227.1	COPS2	TPR_1	12	1.94291e-15	HMMerThread	1
NP_003661.1	BHLHB2	DsrC	4.2	5.79436e-06	HMMerThread	NP_003661.1	BHLHB2	DsrC	4.2	5.79436e-06	HMMerThread	0
NP_003681.1	PRKRA	dsrm	0.017	4.09994e-08	HMMerThread	NP_002750.1	EIF2AK2	dsrm	1.2e-14	N/A	Pfam	1
NP_003681.1	PRKRA	dsrm	0.017	4.09994e-08	HMMerThread	NP_003681.1	PRKRA	dsrm	0.017	4.09994e-08	HMMerThread	1
NP_003707.2	CADPS	Bac_DNA_binding	0.22	5.62848e-11	HMMerThread	NP_899631.1	CADPS	Bac_DNA_binding	0.22	1.00062e-10	HMMerThread	0
NP_003707.2	CADPS	Bac_DNA_binding	0.22	5.62848e-11	HMMerThread	NP_899630.1	CADPS	Bac_DNA_binding	0.22	6.25387e-11	HMMerThread	0
NP_003707.2	CADPS	Bac_DNA_binding	0.22	5.62848e-11	HMMerThread	NP_003707.2	CADPS	Bac_DNA_binding	0.22	5.62848e-11	HMMerThread	0
NP_003734.3	NCOA1	PAS	0.045	3.29415e-08	HMMerThread	NP_671766.1	NCOA1	PAS	2.4e-05	N/A	Pfam	1
NP_003734.3	NCOA1	PAS	0.045	3.29415e-08	HMMerThread	NP_671756.1	NCOA1	PAS	2.4e-05	N/A	Pfam	1
NP_003734.3	NCOA1	PAS	0.045	3.29415e-08	HMMerThread	NP_003734.3	NCOA1	PAS	1.3e-08	N/A	Pfam	1
NP_003734.3	NCOA1	PAS	0.045	3.29415e-08	HMMerThread	NP_848514.1	ARNT	PAS	1.2e-18	N/A	Pfam	1
NP_003734.3	NCOA1	PAS	0.045	3.29415e-08	HMMerThread	NP_848513.1	ARNT	PAS	6.1e-19	N/A	Pfam	1
NP_003734.3	NCOA1	PAS	0.045	3.29415e-08	HMMerThread	NP_001659.1	ARNT	PAS	6.2e-22	N/A	Pfam	1
NP_003734.3	NCOA1	PAS	0.045	3.29415e-08	HMMerThread	NP_001612.1	AHR	PAS	1.6e-24	N/A	Pfam	1
NP_003734.3	NCOA1	PAS	0.045	3.29415e-08	HMMerThread	NP_001521.1	HIF1A	PAS	0.17	9.88244e-08	HMMerThread	1
NP_003782.1	MBTPS1	MORN	39	0.000528018	HMMerThread	NP_003782.1	MBTPS1	MORN	39	0.000528018	HMMerThread	0
NP_003782.1	MBTPS1	tRNA_int_endo	35	1.30792e-10	HMMerThread	NP_003782.1	MBTPS1	tRNA_int_endo	35	1.30792e-10	HMMerThread	0
NP_003794.3	MYOM1	ig	7.4	1.43721e-12	HMMerThread	NP_596870.2	TTN	ig	3.6e-05	N/A	Pfam	1
NP_003794.3	MYOM1	ig	7.4	1.43721e-12	HMMerThread	NP_003310.3	TTN	ig	3.7e-08	N/A	Pfam	1
NP_003794.3	MYOM1	ig	7.4	1.43721e-12	HMMerThread	NP_597681.2	TTN	ig	3.7e-08	N/A	Pfam	1
NP_003794.3	MYOM1	ig	7.4	1.43721e-12	HMMerThread	NP_596869.3	TTN	ig	3.7e-08	N/A	Pfam	1
NP_003794.3	MYOM1	ig	7.4	1.43721e-12	HMMerThread	NP_597676.2	TTN	ig	3.7e-08	N/A	Pfam	1
NP_003794.3	MYOM1	ig	7.4	1.43721e-12	HMMerThread	NP_003310.3	TTN	fn3	5e-23	N/A	Pfam	1
NP_003794.3	MYOM1	ig	7.4	1.43721e-12	HMMerThread	NP_597681.2	TTN	fn3	5e-23	N/A	Pfam	1
NP_003794.3	MYOM1	ig	7.4	1.43721e-12	HMMerThread	NP_596869.3	TTN	fn3	5e-23	N/A	Pfam	1
NP_003794.3	MYOM1	ig	7.4	1.43721e-12	HMMerThread	NP_597676.2	TTN	fn3	5e-23	N/A	Pfam	1
NP_003794.3	MYOM1	ig	7.4	1.43721e-12	HMMerThread	NP_596870.2	TTN	I-set	7.79998e-35	N/A	Pfam	1
NP_003794.3	MYOM1	ig	7.4	1.43721e-12	HMMerThread	NP_003310.3	TTN	I-set	7.9e-38	N/A	Pfam	1
NP_003794.3	MYOM1	ig	7.4	1.43721e-12	HMMerThread	NP_597681.2	TTN	I-set	7.9e-38	N/A	Pfam	1
NP_003794.3	MYOM1	ig	7.4	1.43721e-12	HMMerThread	NP_596869.3	TTN	I-set	7.9e-38	N/A	Pfam	1
NP_003794.3	MYOM1	ig	7.4	1.43721e-12	HMMerThread	NP_597676.2	TTN	I-set	7.9e-38	N/A	Pfam	1
NP_003794.3	MYOM1	ig	7.4	1.43721e-12	HMMerThread	NP_596870.2	TTN	V-set	0.047	3.54048e-12	HMMerThread	1
NP_003824.2	MATN4	EGF_CA	0.067	6.37135e-24	HMMerThread	NP_002370.1	MATN1	EGF	2.6e-05	N/A	Pfam	0
NP_003824.2	MATN4	EGF_CA	0.067	6.37135e-24	HMMerThread	NP_002372.1	MATN3	EGF	2.8e-07	N/A	Pfam	0
NP_003824.2	MATN4	EGF_CA	0.067	6.37135e-24	HMMerThread	NP_002371.3	MATN2	EGF	8.7e-08	N/A	Pfam	0
NP_003824.2	MATN4	EGF_CA	0.067	6.37135e-24	HMMerThread	NP_085072.2	MATN2	EGF	8.7e-08	N/A	Pfam	0
NP_003824.2	MATN4	EGF_CA	0.067	6.37135e-24	HMMerThread	NP_002372.1	MATN3	Tme5_EGF_like	0.28	0.000202789	HMMerThread	0
NP_003824.2	MATN4	EGF_CA	0.067	6.37135e-24	HMMerThread	NP_002372.1	MATN3	EGF_CA	0.011	1.83439e-27	HMMerThread	0
NP_003835.2	TNFRSF10A	Fer4	2.5	0.000121383	HMMerThread	NP_003835.2	TNFRSF10A	Fer4	2.5	0.000121383	HMMerThread	1
NP_003844.1	IL18RAP	ig	0.068	2.84045e-28	HMMerThread	NP_001553.1	IL18	IL1	1.3e-61	N/A	Pfam	0
NP_003846.1	IL18R1	I-set	1.4	8.16985e-27	HMMerThread	NP_608273.1	IL1RAP	ig	1.2	5.16104e-05	HMMerThread	1
NP_003846.1	IL18R1	I-set	1.4	8.16985e-27	HMMerThread	NP_002173.1	IL1RAP	ig	1.2	5.35871e-11	HMMerThread	1
NP_003864.3	NRP1	PPV_E2_C	11	0.000195137	HMMerThread	NP_003864.3	NRP1	PPV_E2_C	11	0.000195137	HMMerThread	0
NP_003865.1	CD84	ig	1.2	5.31071e-11	HMMerThread	NP_003865.1	CD84	ig	1.2	5.31071e-11	HMMerThread	1
NP_003865.1	CD84	ig	1.2	5.31071e-11	HMMerThread	NP_003865.1	CD84	V-set	0.071	2.15364e-23	HMMerThread	1
NP_003865.1	CD84	V-set	0.071	2.15364e-23	HMMerThread	NP_003865.1	CD84	ig	1.2	5.31071e-11	HMMerThread	1
NP_003865.1	CD84	V-set	0.071	2.15364e-23	HMMerThread	NP_003865.1	CD84	V-set	0.071	2.15364e-23	HMMerThread	1
NP_003889.1	SYNJ2	RRM_1	0.053	7.49506e-81	HMMerThread	NP_003889.1	SYNJ2	RRM_1	0.053	7.49506e-81	HMMerThread	0
NP_003891.1	SQSTM1	UBA	0.93	8.30555e-06	HMMerThread	NP_005044.1	RAD23A	UBA	3.1e-09	N/A	Pfam	1
NP_003891.1	SQSTM1	UBA	0.93	8.30555e-06	HMMerThread	NP_005044.1	RAD23A	XPC-binding	1.9e-25	N/A	Pfam	1
NP_003891.1	SQSTM1	UBA	0.93	8.30555e-06	HMMerThread	NP_001029102.1	UBA52	ubiquitin	2e-39	N/A	Pfam	1
NP_003891.1	SQSTM1	UBA	0.93	8.30555e-06	HMMerThread	NP_003324.1	UBA52	ubiquitin	2e-39	N/A	Pfam	1
NP_003891.1	SQSTM1	UBA	0.93	8.30555e-06	HMMerThread	NP_061828.1	UBB	ubiquitin	2e-39	N/A	Pfam	1
NP_003891.1	SQSTM1	UBA	0.93	8.30555e-06	HMMerThread	NP_003891.1	SQSTM1	UBA	0.93	8.30555e-06	HMMerThread	1
NP_003962.3	SPAG9	Methuselah_N	18	4.86342e-06	HMMerThread	NP_003962.3	SPAG9	Methuselah_N	18	4.86342e-06	HMMerThread	0
NP_003997.1	DMD	Ferritin	5.1	9.16595e-07	HMMerThread	NP_003997.1	DMD	Ferritin	5.1	9.16595e-07	HMMerThread	1
NP_003997.1	DMD	FGF	39	5.51419e-11	HMMerThread	NP_003997.1	DMD	FGF	39	5.51419e-11	HMMerThread	1
NP_003997.1	DMD	FGF	39	5.51419e-11	HMMerThread	NP_004003.1	DMD	FGF	39	3.04595e-12	HMMerThread	1
NP_003997.1	DMD	VitD-bind_III	5.2	0.00011975	HMMerThread	NP_001091.1	ACTA1	Actin	1.2e-260	N/A	Pfam	1
NP_003997.1	DMD	VitD-bind_III	5.2	0.00011975	HMMerThread	NP_005150.1	ACTC1	Actin	3.4e-262	N/A	Pfam	1
NP_003997.1	DMD	VitD-bind_III	5.2	0.00011975	HMMerThread	NP_004003.1	DMD	VitD-bind_III	5.2	0.000241432	HMMerThread	1
NP_003997.1	DMD	VitD-bind_III	5.2	0.00011975	HMMerThread	NP_003997.1	DMD	VitD-bind_III	5.2	0.00011975	HMMerThread	1
NP_003998.1	DMD	Prefoldin_2	2.9	1.31312e-05	HMMerThread	NP_002267.2	KRT19	Prefoldin	0.027	1.06995e-05	HMMerThread	0
NP_003998.1	DMD	UPF0122	1.5	0.000155257	HMMerThread	NP_003998.1	DMD	UPF0122	1.5	0.000155257	HMMerThread	0
NP_004000.1	DMD	Trp_syntA	4.8	0.000338689	HMMerThread	NP_004000.1	DMD	Trp_syntA	4.8	0.000338689	HMMerThread	1
NP_004000.1	DMD	Trp_syntA	4.8	0.000338689	HMMerThread	NP_000100.2	DMD	Trp_syntA	4.8	0.00015241	HMMerThread	1
NP_004001.1	DMD	Prefoldin_2	2.9	2.62625e-05	HMMerThread	NP_002267.2	KRT19	Prefoldin	0.027	1.06995e-05	HMMerThread	0
NP_004003.1	DMD	FGF	39	3.04595e-12	HMMerThread	NP_003997.1	DMD	FGF	39	5.51419e-11	HMMerThread	1
NP_004003.1	DMD	FGF	39	3.04595e-12	HMMerThread	NP_004003.1	DMD	FGF	39	3.04595e-12	HMMerThread	1
NP_004003.1	DMD	VitD-bind_III	5.2	0.000241432	HMMerThread	NP_001091.1	ACTA1	Actin	1.2e-260	N/A	Pfam	1
NP_004003.1	DMD	VitD-bind_III	5.2	0.000241432	HMMerThread	NP_005150.1	ACTC1	Actin	3.4e-262	N/A	Pfam	1
NP_004003.1	DMD	VitD-bind_III	5.2	0.000241432	HMMerThread	NP_004003.1	DMD	VitD-bind_III	5.2	0.000241432	HMMerThread	1
NP_004003.1	DMD	VitD-bind_III	5.2	0.000241432	HMMerThread	NP_003997.1	DMD	VitD-bind_III	5.2	0.00011975	HMMerThread	1
NP_004008.1	DMD	WW	24	5.3936e-06	HMMerThread	NP_149159.2	DTNB	efhand_1	7.80005e-78	N/A	Pfam	0
NP_004008.1	DMD	WW	24	5.3936e-06	HMMerThread	NP_899205.1	DTNB	efhand_1	4.89997e-78	N/A	Pfam	0
NP_004008.1	DMD	WW	24	5.3936e-06	HMMerThread	NP_001382.2	DTNA	efhand_1	4.6e-80	N/A	Pfam	0
NP_004008.1	DMD	WW	24	5.3936e-06	HMMerThread	NP_116757.2	DTNA	efhand_1	4.6e-80	N/A	Pfam	0
NP_004008.1	DMD	WW	24	5.3936e-06	HMMerThread	NP_116760.2	DTNA	efhand_1	4.6e-80	N/A	Pfam	0
NP_004008.1	DMD	WW	24	5.3936e-06	HMMerThread	NP_001381.2	DTNA	efhand_1	4.6e-80	N/A	Pfam	0
NP_004008.1	DMD	WW	24	5.3936e-06	HMMerThread	NP_001383.2	DTNA	efhand_1	4.6e-80	N/A	Pfam	0
NP_004008.1	DMD	WW	24	5.3936e-06	HMMerThread	NP_116761.2	DTNA	efhand_1	4.6e-80	N/A	Pfam	0
NP_004008.1	DMD	WW	24	5.3936e-06	HMMerThread	NP_009055.2	UTRN	efhand_1	3.69998e-80	N/A	Pfam	0
NP_004008.1	DMD	WW	24	5.3936e-06	HMMerThread	NP_068707.1	DTNB	efhand_1	5e-81	N/A	Pfam	0
NP_004008.1	DMD	WW	24	5.3936e-06	HMMerThread	NP_899204.1	DTNB	efhand_1	5e-81	N/A	Pfam	0
NP_004008.1	DMD	WW	24	5.3936e-06	HMMerThread	NP_004009.1	DMD	efhand_1	2.4e-82	N/A	Pfam	0
NP_004008.1	DMD	WW	24	5.3936e-06	HMMerThread	NP_004004.1	DMD	efhand_1	1.3e-82	N/A	Pfam	0
NP_004008.1	DMD	WW	24	5.3936e-06	HMMerThread	NP_004007.1	DMD	efhand_1	1.3e-82	N/A	Pfam	0
NP_004008.1	DMD	WW	24	5.3936e-06	HMMerThread	NP_004014.1	DMD	efhand_1	1.3e-85	N/A	Pfam	0
NP_004008.1	DMD	WW	24	5.3936e-06	HMMerThread	NP_004012.1	DMD	efhand_1	1.3e-85	N/A	Pfam	0
NP_004008.1	DMD	WW	24	5.3936e-06	HMMerThread	NP_004000.1	DMD	efhand_1	1.3e-85	N/A	Pfam	0
NP_004008.1	DMD	WW	24	5.3936e-06	HMMerThread	NP_004001.1	DMD	efhand_1	1.3e-85	N/A	Pfam	0
NP_004008.1	DMD	WW	24	5.3936e-06	HMMerThread	NP_003998.1	DMD	efhand_1	1.3e-85	N/A	Pfam	0
NP_004008.1	DMD	WW	24	5.3936e-06	HMMerThread	NP_004003.1	DMD	efhand_1	1.3e-85	N/A	Pfam	0
NP_004008.1	DMD	WW	24	5.3936e-06	HMMerThread	NP_004010.1	DMD	efhand_1	1.3e-85	N/A	Pfam	0
NP_004008.1	DMD	WW	24	5.3936e-06	HMMerThread	NP_004011.1	DMD	efhand_1	1.3e-85	N/A	Pfam	0
NP_004008.1	DMD	WW	24	5.3936e-06	HMMerThread	NP_004005.1	DMD	efhand_1	1.3e-85	N/A	Pfam	0
NP_004008.1	DMD	WW	24	5.3936e-06	HMMerThread	NP_003997.1	DMD	efhand_1	1.3e-85	N/A	Pfam	0
NP_004008.1	DMD	WW	24	5.3936e-06	HMMerThread	NP_004008.1	DMD	efhand_1	1.3e-85	N/A	Pfam	0
NP_004008.1	DMD	WW	24	5.3936e-06	HMMerThread	NP_004002.2	DMD	efhand_1	1.3e-85	N/A	Pfam	0
NP_004008.1	DMD	WW	24	5.3936e-06	HMMerThread	NP_004013.1	DMD	efhand_1	1.3e-85	N/A	Pfam	0
NP_004008.1	DMD	WW	24	5.3936e-06	HMMerThread	NP_000100.2	DMD	efhand_1	1.3e-85	N/A	Pfam	0
NP_004008.1	DMD	WW	24	5.3936e-06	HMMerThread	NP_004006.1	DMD	efhand_1	1.3e-85	N/A	Pfam	0
NP_004008.1	DMD	WW	24	5.3936e-06	HMMerThread	NP_004384.2	DAG1	DAG1	0	N/A	Pfam	0
NP_004008.1	DMD	WW	24	5.3936e-06	HMMerThread	NP_004009.1	DMD	WW	24	6.63109e-05	HMMerThread	0
NP_004008.1	DMD	WW	24	5.3936e-06	HMMerThread	NP_004008.1	DMD	WW	24	5.3936e-06	HMMerThread	0
NP_004009.1	DMD	WW	24	6.63109e-05	HMMerThread	NP_149159.2	DTNB	efhand_1	7.80005e-78	N/A	Pfam	1
NP_004009.1	DMD	WW	24	6.63109e-05	HMMerThread	NP_899205.1	DTNB	efhand_1	4.89997e-78	N/A	Pfam	1
NP_004009.1	DMD	WW	24	6.63109e-05	HMMerThread	NP_001382.2	DTNA	efhand_1	4.6e-80	N/A	Pfam	1
NP_004009.1	DMD	WW	24	6.63109e-05	HMMerThread	NP_116757.2	DTNA	efhand_1	4.6e-80	N/A	Pfam	1
NP_004009.1	DMD	WW	24	6.63109e-05	HMMerThread	NP_116760.2	DTNA	efhand_1	4.6e-80	N/A	Pfam	1
NP_004009.1	DMD	WW	24	6.63109e-05	HMMerThread	NP_001381.2	DTNA	efhand_1	4.6e-80	N/A	Pfam	1
NP_004009.1	DMD	WW	24	6.63109e-05	HMMerThread	NP_001383.2	DTNA	efhand_1	4.6e-80	N/A	Pfam	1
NP_004009.1	DMD	WW	24	6.63109e-05	HMMerThread	NP_116761.2	DTNA	efhand_1	4.6e-80	N/A	Pfam	1
NP_004009.1	DMD	WW	24	6.63109e-05	HMMerThread	NP_009055.2	UTRN	efhand_1	3.69998e-80	N/A	Pfam	1
NP_004009.1	DMD	WW	24	6.63109e-05	HMMerThread	NP_068707.1	DTNB	efhand_1	5e-81	N/A	Pfam	1
NP_004009.1	DMD	WW	24	6.63109e-05	HMMerThread	NP_899204.1	DTNB	efhand_1	5e-81	N/A	Pfam	1
NP_004009.1	DMD	WW	24	6.63109e-05	HMMerThread	NP_004009.1	DMD	efhand_1	2.4e-82	N/A	Pfam	1
NP_004009.1	DMD	WW	24	6.63109e-05	HMMerThread	NP_004004.1	DMD	efhand_1	1.3e-82	N/A	Pfam	1
NP_004009.1	DMD	WW	24	6.63109e-05	HMMerThread	NP_004007.1	DMD	efhand_1	1.3e-82	N/A	Pfam	1
NP_004009.1	DMD	WW	24	6.63109e-05	HMMerThread	NP_004014.1	DMD	efhand_1	1.3e-85	N/A	Pfam	1
NP_004009.1	DMD	WW	24	6.63109e-05	HMMerThread	NP_004012.1	DMD	efhand_1	1.3e-85	N/A	Pfam	1
NP_004009.1	DMD	WW	24	6.63109e-05	HMMerThread	NP_004000.1	DMD	efhand_1	1.3e-85	N/A	Pfam	1
NP_004009.1	DMD	WW	24	6.63109e-05	HMMerThread	NP_004001.1	DMD	efhand_1	1.3e-85	N/A	Pfam	1
NP_004009.1	DMD	WW	24	6.63109e-05	HMMerThread	NP_003998.1	DMD	efhand_1	1.3e-85	N/A	Pfam	1
NP_004009.1	DMD	WW	24	6.63109e-05	HMMerThread	NP_004003.1	DMD	efhand_1	1.3e-85	N/A	Pfam	1
NP_004009.1	DMD	WW	24	6.63109e-05	HMMerThread	NP_004010.1	DMD	efhand_1	1.3e-85	N/A	Pfam	1
NP_004009.1	DMD	WW	24	6.63109e-05	HMMerThread	NP_004011.1	DMD	efhand_1	1.3e-85	N/A	Pfam	1
NP_004009.1	DMD	WW	24	6.63109e-05	HMMerThread	NP_004005.1	DMD	efhand_1	1.3e-85	N/A	Pfam	1
NP_004009.1	DMD	WW	24	6.63109e-05	HMMerThread	NP_003997.1	DMD	efhand_1	1.3e-85	N/A	Pfam	1
NP_004009.1	DMD	WW	24	6.63109e-05	HMMerThread	NP_004008.1	DMD	efhand_1	1.3e-85	N/A	Pfam	1
NP_004009.1	DMD	WW	24	6.63109e-05	HMMerThread	NP_004002.2	DMD	efhand_1	1.3e-85	N/A	Pfam	1
NP_004009.1	DMD	WW	24	6.63109e-05	HMMerThread	NP_004013.1	DMD	efhand_1	1.3e-85	N/A	Pfam	1
NP_004009.1	DMD	WW	24	6.63109e-05	HMMerThread	NP_000100.2	DMD	efhand_1	1.3e-85	N/A	Pfam	1
NP_004009.1	DMD	WW	24	6.63109e-05	HMMerThread	NP_004006.1	DMD	efhand_1	1.3e-85	N/A	Pfam	1
NP_004009.1	DMD	WW	24	6.63109e-05	HMMerThread	NP_004384.2	DAG1	DAG1	0	N/A	Pfam	1
NP_004009.1	DMD	WW	24	6.63109e-05	HMMerThread	NP_004009.1	DMD	WW	24	6.63109e-05	HMMerThread	1
NP_004009.1	DMD	WW	24	6.63109e-05	HMMerThread	NP_004008.1	DMD	WW	24	5.3936e-06	HMMerThread	1
NP_004095.4	FASN	ADH_N	0.11	1.15718e-10	HMMerThread	NP_004095.4	FASN	ADH_zinc_N	1.4e-24	N/A	Pfam	0
NP_004095.4	FASN	ADH_N	0.11	1.15718e-10	HMMerThread	NP_004095.4	FASN	ADH_N	0.11	1.15718e-10	HMMerThread	0
NP_004095.4	FASN	Thiolase_N	0.83	1.90402e-05	HMMerThread	NP_004095.4	FASN	Thiolase_N	0.83	1.90402e-05	HMMerThread	0
NP_004227.1	COPS2	TPR_1	12	1.94291e-15	HMMerThread	NP_003644.2	COPS3	TPR_1	4.2	0.000318713	HMMerThread	1
NP_004227.1	COPS2	TPR_1	12	1.94291e-15	HMMerThread	NP_004227.1	COPS2	TPR_1	12	1.94291e-15	HMMerThread	1
NP_004231.1	TRIP10	HR1	0.11	8.63618e-05	HMMerThread	NP_036381.2	RHOQ	Ras	5.2e-79	N/A	Pfam	0
NP_004283.2	RIN1	SH2	0.016	2.87375e-63	HMMerThread	NP_009297.2	ABL1	SH3_1	3.6e-19	N/A	Pfam	1
NP_004283.2	RIN1	SH2	0.016	2.87375e-63	HMMerThread	NP_005148.2	ABL1	SH3_1	3.6e-19	N/A	Pfam	1
NP_004283.2	RIN1	SH2	0.016	2.87375e-63	HMMerThread	NP_009297.2	ABL1	SH2	1.3e-34	N/A	Pfam	1
NP_004283.2	RIN1	SH2	0.016	2.87375e-63	HMMerThread	NP_005148.2	ABL1	SH2	1.3e-34	N/A	Pfam	1
NP_004283.2	RIN1	SH2	0.016	2.87375e-63	HMMerThread	NP_009297.2	ABL1	Pkinase_Tyr	6.1e-157	N/A	Pfam	1
NP_004283.2	RIN1	SH2	0.016	2.87375e-63	HMMerThread	NP_005148.2	ABL1	Pkinase_Tyr	6.1e-157	N/A	Pfam	1
NP_004286.2	TRAF4	zf-C2H2	2.3	7.66006e-14	HMMerThread	NP_004611.1	TRAF6	zf-C2H2	0.65	0.000141734	HMMerThread	0
NP_004286.2	TRAF4	zf-C2H2	2.3	7.66006e-14	HMMerThread	NP_665802.1	TRAF6	zf-C2H2	0.65	0.000109844	HMMerThread	0
NP_004295.2	ALK	EGF	0.92	1.69244e-10	HMMerThread	NP_004295.2	ALK	EGF	0.92	1.69244e-10	HMMerThread	1
NP_004299.1	ARHGAP1	CRAL_TRIO	0.035	2.16479e-10	HMMerThread	NP_612122.2	BNIPL	CRAL_TRIO	0.66	2.16479e-10	HMMerThread	0
NP_004299.1	ARHGAP1	CRAL_TRIO	0.035	2.16479e-10	HMMerThread	NP_004299.1	ARHGAP1	CRAL_TRIO	0.035	2.16479e-10	HMMerThread	0
NP_004312.2	KIF1A	A2M_recep	0.57	0.000130062	HMMerThread	NP_004312.2	KIF1A	A2M_recep	0.57	0.000130062	HMMerThread	1
NP_004312.2	KIF1A	HLH	23	0.000356358	HMMerThread	NP_004312.2	KIF1A	HLH	23	0.000356358	HMMerThread	1
NP_004332.2	CAD	DUF1869	8.3	1.45903e-05	HMMerThread	NP_004332.2	CAD	DUF1869	8.3	1.45903e-05	HMMerThread	0
NP_004332.2	CAD	Flavodoxin_1	30	5.15503e-21	HMMerThread	NP_004332.2	CAD	Flavodoxin_1	30	5.15503e-21	HMMerThread	0
NP_004361.3	COL12A1	Desulfoferrod_N	28	1.04634e-09	HMMerThread	NP_004361.3	COL12A1	Desulfoferrod_N	28	1.04634e-09	HMMerThread	1
NP_004361.3	COL12A1	Fibrinogen_C	23	7.71489e-06	HMMerThread	NP_004361.3	COL12A1	Fibrinogen_C	23	7.71489e-06	HMMerThread	1
NP_004361.3	COL12A1	GerE	10	4.0171e-06	HMMerThread	NP_004361.3	COL12A1	GerE	10	4.0171e-06	HMMerThread	1
NP_004376.2	VCAN	Big_1	8.9	3.33973e-05	HMMerThread	NP_004376.2	VCAN	Big_1	8.9	3.33973e-05	HMMerThread	0
NP_004376.2	VCAN	EGF_CA	0.054	3.30216e-26	HMMerThread	NP_002996.1	SELP	EGF	0.00015	N/A	Pfam	0
NP_004376.2	VCAN	EGF_CA	0.054	3.30216e-26	HMMerThread	NP_000129.2	FBN1	EGF	1.1e-05	N/A	Pfam	0
NP_004376.2	VCAN	EGF_CA	0.054	3.30216e-26	HMMerThread	NP_001989.2	FBLN2	EGF_CA	1.2e-07	N/A	Pfam	0
NP_004376.2	VCAN	EGF_CA	0.054	3.30216e-26	HMMerThread	NP_001004019.1	FBLN2	EGF_CA	1.2e-07	N/A	Pfam	0
NP_004376.2	VCAN	EGF_CA	0.054	3.30216e-26	HMMerThread	NP_004376.2	VCAN	EGF	1.1e-09	N/A	Pfam	0
NP_004376.2	VCAN	EGF_CA	0.054	3.30216e-26	HMMerThread	NP_000129.2	FBN1	EGF_CA	3.7e-11	N/A	Pfam	0
NP_004376.2	VCAN	EGF_CA	0.054	3.30216e-26	HMMerThread	NP_001987.2	FBLN1	EGF_CA	2.5e-11	N/A	Pfam	0
NP_004376.2	VCAN	EGF_CA	0.054	3.30216e-26	HMMerThread	NP_006478.2	FBLN1	EGF_CA	2.5e-11	N/A	Pfam	0
NP_004376.2	VCAN	EGF_CA	0.054	3.30216e-26	HMMerThread	NP_006476.2	FBLN1	EGF_CA	1.4e-12	N/A	Pfam	0
NP_004376.2	VCAN	EGF_CA	0.054	3.30216e-26	HMMerThread	NP_006477.2	FBLN1	EGF_CA	1.4e-12	N/A	Pfam	0
NP_004376.2	VCAN	EGF_CA	0.054	3.30216e-26	HMMerThread	NP_000129.2	FBN1	TB	3.9e-22	N/A	Pfam	0
NP_004376.2	VCAN	EGF_CA	0.054	3.30216e-26	HMMerThread	NP_391989.1	ITGB1	EGF	1.1	0.000539794	HMMerThread	0
NP_004376.2	VCAN	EGF_CA	0.054	3.30216e-26	HMMerThread	NP_002202.2	ITGB1	EGF	1.1	0.000359863	HMMerThread	0
NP_004376.2	VCAN	EGF_CA	0.054	3.30216e-26	HMMerThread	NP_391987.1	ITGB1	EGF	1.1	0.000359863	HMMerThread	0
NP_004376.2	VCAN	EGF_CA	0.054	3.30216e-26	HMMerThread	NP_000129.2	FBN1	Tme5_EGF_like	0.071	2.40779e-09	HMMerThread	0
NP_004376.2	VCAN	EGF_CA	0.054	3.30216e-26	HMMerThread	NP_004376.2	VCAN	EGF_CA	0.054	3.30216e-26	HMMerThread	0
NP_004376.2	VCAN	Inositol_P	8	1.585e-06	HMMerThread	NP_004376.2	VCAN	Inositol_P	8	1.585e-06	HMMerThread	0
NP_004377.2	NCAN	ig	2.4	4.6108e-06	HMMerThread	NP_076493.1	L1CAM	ig	9	N/A	Pfam	1
NP_004377.2	NCAN	ig	2.4	4.6108e-06	HMMerThread	NP_005067.1	CNTN2	ig	0.09	N/A	Pfam	1
NP_004377.2	NCAN	ig	2.4	4.6108e-06	HMMerThread	NP_000416.1	L1CAM	ig	0.0051	N/A	Pfam	1
NP_004377.2	NCAN	ig	2.4	4.6108e-06	HMMerThread	NP_851996.2	NCAM1	ig	1e-07	N/A	Pfam	1
NP_004377.2	NCAN	ig	2.4	4.6108e-06	HMMerThread	NP_001070150.1	NCAM1	ig	1e-07	N/A	Pfam	1
NP_004377.2	NCAN	ig	2.4	4.6108e-06	HMMerThread	NP_000606.3	NCAM1	ig	1e-07	N/A	Pfam	1
NP_004377.2	NCAN	ig	2.4	4.6108e-06	HMMerThread	NP_076493.1	L1CAM	I-set	2.1e-10	N/A	Pfam	1
NP_004377.2	NCAN	ig	2.4	4.6108e-06	HMMerThread	NP_000416.1	L1CAM	I-set	2.8e-13	N/A	Pfam	1
NP_004377.2	NCAN	ig	2.4	4.6108e-06	HMMerThread	NP_005067.1	CNTN2	I-set	7.40001e-14	N/A	Pfam	1
NP_004377.2	NCAN	ig	2.4	4.6108e-06	HMMerThread	NP_851996.2	NCAM1	fn3	2.6e-14	N/A	Pfam	1
NP_004377.2	NCAN	ig	2.4	4.6108e-06	HMMerThread	NP_001070150.1	NCAM1	fn3	2.6e-14	N/A	Pfam	1
NP_004377.2	NCAN	ig	2.4	4.6108e-06	HMMerThread	NP_000606.3	NCAM1	fn3	2.6e-14	N/A	Pfam	1
NP_004377.2	NCAN	ig	2.4	4.6108e-06	HMMerThread	NP_000416.1	L1CAM	fn3	5e-17	N/A	Pfam	1
NP_004377.2	NCAN	ig	2.4	4.6108e-06	HMMerThread	NP_851996.2	NCAM1	I-set	2.1e-24	N/A	Pfam	1
NP_004377.2	NCAN	ig	2.4	4.6108e-06	HMMerThread	NP_001070150.1	NCAM1	I-set	2.1e-24	N/A	Pfam	1
NP_004377.2	NCAN	ig	2.4	4.6108e-06	HMMerThread	NP_000606.3	NCAM1	I-set	2.1e-24	N/A	Pfam	1
NP_004377.2	NCAN	ig	2.4	4.6108e-06	HMMerThread	NP_000606.3	NCAM1	V-set	0.023	7.90782e-09	HMMerThread	1
NP_004377.2	NCAN	ig	2.4	4.6108e-06	HMMerThread	NP_851996.2	NCAM1	V-set	0.017	1.40768e-09	HMMerThread	1
NP_004377.2	NCAN	ig	2.4	4.6108e-06	HMMerThread	NP_076493.1	L1CAM	V-set	0.017	1.07174e-10	HMMerThread	1
NP_004377.2	NCAN	ig	2.4	4.6108e-06	HMMerThread	NP_000416.1	L1CAM	V-set	0.017	5.35871e-11	HMMerThread	1
NP_004377.2	NCAN	ig	2.4	4.6108e-06	HMMerThread	NP_005067.1	CNTN2	fn3	0.081	9.88706e-39	HMMerThread	1
NP_004406.2	DSP	Spectrin	0.014	1.66526e-08	HMMerThread	NP_004406.2	DSP	Spectrin	0.014	1.66526e-08	HMMerThread	0
NP_004406.2	DSP	Spectrin	0.014	1.66526e-08	HMMerThread	NP_001008844.1	DSP	Spectrin	0.014	1.28097e-08	HMMerThread	0
NP_004406.2	DSP	Spectrin	0.014	1.66526e-08	HMMerThread	NP_001979.2	EVPL	Spectrin	0.92	2.59632e-10	HMMerThread	0
NP_004422.2	EPHA2	Laminin_EGF	0.75	2.08688e-08	HMMerThread	NP_004422.2	EPHA2	Laminin_EGF	0.75	2.08688e-08	HMMerThread	1
NP_004422.2	EPHA2	V-set	2.7	1.49197e-07	HMMerThread	NP_004422.2	EPHA2	V-set	2.7	1.49197e-07	HMMerThread	1
NP_004433.2	EPHB2	TNFR_c6	0.6	1.92811e-05	HMMerThread	NP_059145.2	EPHB2	TNFR_c6	0.6	0.000430087	HMMerThread	0
NP_004433.2	EPHB2	TNFR_c6	0.6	1.92811e-05	HMMerThread	NP_004433.2	EPHB2	TNFR_c6	0.6	1.92811e-05	HMMerThread	0
NP_004437.2	EPRS	GST_C	0.11	5.22107e-88	HMMerThread	NP_006294.2	JTV1	GST_C	0.19	2.16058e-85	HMMerThread	1
NP_004438.3	EPS8	SAM_PNT	0.42	2.84459e-17	HMMerThread	NP_004438.3	EPS8	SAM_PNT	0.42	2.84459e-17	HMMerThread	0
NP_004439.2	ERBB2	C1_1	1	0.000309403	HMMerThread	NP_987102.1	GRB2	SH2	2.3e-08	N/A	Pfam	1
NP_004439.2	ERBB2	C1_1	1	0.000309403	HMMerThread	NP_892113.3	SHC1	SH2	2.9e-27	N/A	Pfam	1
NP_004439.2	ERBB2	C1_1	1	0.000309403	HMMerThread	NP_852664.1	PIK3R1	SH2	1.3e-29	N/A	Pfam	1
NP_004439.2	ERBB2	C1_1	1	0.000309403	HMMerThread	NP_002369.2	MATK	SH2	4.1e-32	N/A	Pfam	1
NP_004439.2	ERBB2	C1_1	1	0.000309403	HMMerThread	NP_002077.1	GRB2	SH2	3.4e-37	N/A	Pfam	1
NP_004439.2	ERBB2	C1_1	1	0.000309403	HMMerThread	NP_005408.1	SRC	SH2	2.5e-43	N/A	Pfam	1
NP_004439.2	ERBB2	C1_1	1	0.000309403	HMMerThread	NP_938033.1	SRC	SH2	2.5e-43	N/A	Pfam	1
NP_004439.2	ERBB2	Kunitz_BPTI	16	0.00011018	HMMerThread	NP_004439.2	ERBB2	Kunitz_BPTI	16	0.00011018	HMMerThread	1
NP_004460.1	FIGF	Fer4	2.2	3.64468e-07	HMMerThread	NP_004460.1	FIGF	Fer4	2.2	3.64468e-07	HMMerThread	0
NP_004503.1	IL11RA	fn3	0.018	1.81825e-69	HMMerThread	NP_000632.1	IL11	IL6	0.026	1.22882e-05	HMMerThread	1
NP_004503.1	IL11RA	IL6Ra-bind	32	2.61371e-05	HMMerThread	NP_000632.1	IL11	IL6	0.026	1.22882e-05	HMMerThread	1
NP_004506.2	ILF2	NTP_transf_2	6.9	6.1972e-05	HMMerThread	NP_001075109.1	PRKDC	tRNA_NucTransf2	5.4	1.68599e-05	HMMerThread	0
NP_004506.2	ILF2	NTP_transf_2	6.9	6.1972e-05	HMMerThread	NP_008835.5	PRKDC	tRNA_NucTransf2	5.4	1.20428e-05	HMMerThread	0
NP_004512.1	KIF5B	Spectrin	1.7	0.000728287	HMMerThread	NP_004977.2	KTN1	Spectrin	0.035	0.000157082	HMMerThread	1
NP_004512.1	KIF5B	Spectrin	1.7	0.000728287	HMMerThread	NP_891556.1	KTN1	Spectrin	0.035	1.9395e-06	HMMerThread	1
NP_004512.1	KIF5B	Spectrin	1.7	0.000728287	HMMerThread	NP_001072989.1	KTN1	Spectrin	0.035	1.42911e-06	HMMerThread	1
NP_004516.2	LRP2	EGF	0.081	6.27675e-25	HMMerThread	NP_004516.2	LRP2	EGF	0.0068	N/A	Pfam	0
NP_004516.2	LRP2	EGF	0.081	6.27675e-25	HMMerThread	NP_001072.2	CUBN	EGF_CA	1.6e-05	N/A	Pfam	0
NP_004516.2	LRP2	EGF	0.081	6.27675e-25	HMMerThread	NP_004516.2	LRP2	EGF_CA	6.8e-09	N/A	Pfam	0
NP_004516.2	LRP2	EGF	0.081	6.27675e-25	HMMerThread	NP_001072.2	CUBN	EGF	3.1e-11	N/A	Pfam	0
NP_004516.2	LRP2	EGF	0.081	6.27675e-25	HMMerThread	NP_004516.2	LRP2	Ldl_recept_b	7.3e-12	N/A	Pfam	0
[truncated: 2,730 more rows]
